# Supplementary material for: Investigation of the anti-tumor mechanism of tirabrutinib, a highly selective Bruton’s tyrosine kinase inhibitor, by phosphoproteomics and transcriptomics
Source: PLoS One. 2023 Mar 10;18(3):e0282166. doi: 10.1371/journal.pone.0282166 (PMC10004634; doi:10.1371/journal.pone.0282166)
Supplement: S2 Table — The data represent percent control (%CTRL) as the percent of each kinase that remains bound to the immobilized ligand. Therefore, a value of 0% control equals 100% blocking of kinase-ligand binding, while a value of 100% equals no binding of each compound to the target kinase. (XLSX) [file pone.0282166.s009.xlsx]

## Sheet: Sheet 1
	DiscoveRx Gene Symbol	Entrez Gene Symbol	Percent control
			Tirabrutinib	Ibrutinib	Acalabrutinib	Zanubrutinib
	AAK1	AAK1	57	100	94	96
	ABL1(E255K)-phosphorylated	ABL1	100	99	95	80
	ABL1(F317I)-nonphosphorylated	ABL1	77	42	81	100
	ABL1(F317I)-phosphorylated	ABL1	100	92	94	100
	ABL1(F317L)-nonphosphorylated	ABL1	100	54	78	93
	ABL1(F317L)-phosphorylated	ABL1	57	92	81	93
	ABL1(H396P)-nonphosphorylated	ABL1	97	31	85	76
	ABL1(H396P)-phosphorylated	ABL1	92	100	95	72
	ABL1(M351T)-phosphorylated	ABL1	100	100	100	83
	ABL1(Q252H)-nonphosphorylated	ABL1	100	22	84	99
	ABL1(Q252H)-phosphorylated	ABL1	87	83	86	100
	ABL1(T315I)-nonphosphorylated	ABL1	100	88	96	100
	ABL1(T315I)-phosphorylated	ABL1	73	93	97	100
	ABL1(Y253F)-phosphorylated	ABL1	97	85	90	85
	ABL1-nonphosphorylated	ABL1	97	26	87	66
	ABL1-phosphorylated	ABL1	100	96	95	77
	ABL2	ABL2	100	82	97	77
	ACVR1	ACVR1	100	100	100	100
	ACVR1B	ACVR1B	100	100	99	92
	ACVR2A	ACVR2A	100	86	80	100
	ACVR2B	ACVR2B	97	100	85	91
	ACVRL1	ACVRL1	94	100	100	75
	ADCK3	CABC1	95	98	100	95
	ADCK4	ADCK4	100	88	96	100
	AKT1	AKT1	100	100	100	100
	AKT2	AKT2	100	100	87	82
	AKT3	AKT3	83	100	95	84
	ALK	ALK	100	87	100	79
	AMPK-alpha1	PRKAA1	100	92	100	88
	AMPK-alpha2	PRKAA2	89	97	96	95
	ANKK1	ANKK1	100	100	58	100
	ARK5	NUAK1	100	100	69	94
	ASK1	MAP3K5	100	100	93	86
	ASK2	MAP3K6	100	100	87	55
	AURKA	AURKA	100	94	96	92
	AURKB	AURKB	100	100	100	79
	AURKC	AURKC	65	54	64	97
	AXL	AXL	100	85	88	91
	BIKE	BMP2K	88	66	94	89
	BLK	BLK	39	0.5	80	0.9
	BMPR1A	BMPR1A	100	99	100	90
	BMPR1B	BMPR1B	98	100	100	98
	BMPR2	BMPR2	100	100	99	93
	BMX	BMX	11	5.7	66	0.6
	BRAF	BRAF	100	97	85	97
	BRAF(V600E)	BRAF	100	98	70	88
	BRK	PTK6	85	3.4	87	35
	BRSK1	BRSK1	85	72	92	92
	BRSK2	BRSK2	100	82	94	81
	BTK	BTK	3	2.4	0.3	0.2
	CAMK1	CAMK1	100	100	58	56
	CAMK1D	CAMK1D	99	97	71	81
	CAMK1G	CAMK1G	98	100	97	96
	CAMK2A	CAMK2A	100	82	100	95
	CAMK2B	CAMK2B	100	90	100	68
	CAMK2D	CAMK2D	100	100	93	80
	CAMK2G	CAMK2G	100	100	95	86
	CAMK4	CAMK4	82	96	98	91
	CAMKK1	CAMKK1	100	100	92	87
	CAMKK2	CAMKK2	100	100	97	87
	CASK	CASK	100	100	100	72
	CDC2L1	CDK11B	100	100	93	90
	CDC2L2	CDC2L2	100	100	82	76
	CDC2L5	CDK13	100	100	100	99
	CDK11	CDK19	93	81	74	83
	CDK2	CDK2	82	99	86	99
	CDK3	CDK3	100	100	88	76
	CDK4-cyclinD1	CDK4	85	71	100	80
	CDK4-cyclinD3	CDK4	100	100	97	98
	CDK5	CDK5	100	100	100	98
	CDK7	CDK7	100	100	68	100
	CDK8	CDK8	100	100	93	100
	CDK9	CDK9	97	100	94	95
	CDKL1	CDKL1	100	100	93	82
	CDKL2	CDKL2	84	99	98	100
	CDKL3	CDKL3	100	98	78	92
	CDKL5	CDKL5	100	100	100	100
	CHEK1	CHEK1	100	100	88	92
	CHEK2	CHEK2	100	100	84	98
	CIT	CIT	100	100	81	100
	CLK1	CLK1	100	100	92	90
	CLK2	CLK2	94	88	99	87
	CLK3	CLK3	82	95	94	82
	CLK4	CLK4	82	100	100	99
	CSF1R	CSF1R	100	66	88	88
	CSK	CSK	47	1.4	85	14
	CSNK1A1	CSNK1A1	100	100	76	89
	CSNK1A1L	CSNK1A1L	93	93	84	83
	CSNK1D	CSNK1D	100	100	85	100
	CSNK1E	CSNK1E	95	79	89	65
	CSNK1G1	CSNK1G1	100	95	90	91
	CSNK1G2	CSNK1G2	100	100	87	88
	CSNK1G3	CSNK1G3	99	93	91	90
	CSNK2A1	CSNK2A1	100	90	99	76
	CSNK2A2	CSNK2A2	100	100	100	100
	CTK	MATK	100	100	97	98
	DAPK1	DAPK1	100	88	94	87
	DAPK2	DAPK2	88	79	100	91
	DAPK3	DAPK3	100	92	100	95
	DCAMKL1	DCLK1	100	100	100	100
	DCAMKL2	DCLK2	100	100	90	91
	DCAMKL3	DCLK3	99	100	100	100
	DDR1	DDR1	100	100	86	100
	DDR2	DDR2	88	80	95	89
	DLK	MAP3K12	100	100	100	95
	DMPK	DMPK	93	76	100	90
	DMPK2	CDC42BPG	87	75	91	86
	DRAK1	STK17A	100	74	95	95
	DRAK2	STK17B	100	82	97	86
	DYRK1A	DYRK1A	100	100	100	89
	DYRK1B	DYRK1B	70	100	72	71
	DYRK2	DYRK2	99	100	100	81
	EGFR	EGFR	100	0.2	82	4
	EGFR(E746-A750del)	EGFR	100	19	96	89
	EGFR(G719C)	EGFR	54	3.1	100	9.3
	EGFR(G719S)	EGFR	85	3.1	100	19
	EGFR(L747-E749del, A750P)	EGFR	69	10	91	70
	EGFR(L747-S752del, P753S)	EGFR	88	12	99	46
	EGFR(L747-T751del,Sins)	EGFR	80	13	100	31
	EGFR(L858R)	EGFR	97	5.6	93	53
	EGFR(L858R,T790M)	EGFR	100	45	97	65
	EGFR(L861Q)	EGFR	86	2.2	100	18
	EGFR(S752-I759del)	EGFR	96	2.2	97	60
	EGFR(T790M)	EGFR	75	0.55	93	7.8
	EIF2AK1	EIF2AK1	100	100	85	95
	EPHA1	EPHA1	100	100	85	65
	EPHA2	EPHA2	93	100	94	67
	EPHA3	EPHA3	92	82	74	75
	EPHA4	EPHA4	94	82	96	86
	EPHA5	EPHA5	100	100	98	97
	EPHA6	EPHA6	100	100	93	89
	EPHA7	EPHA7	100	100	99	97
	EPHA8	EPHA8	100	100	96	90
	EPHB1	EPHB1	100	100	93	96
	EPHB2	EPHB2	87	100	89	100
	EPHB3	EPHB3	100	100	91	96
	EPHB4	EPHB4	100	100	93	87
	EPHB6	EPHB6	70	46	85	96
	ERBB2	ERBB2	36	0	11	16
	ERBB3	ERBB3	75	1.2	100	87
	ERBB4	ERBB4	100	0.15	7.7	3.4
	ERK1	MAPK3	100	100	92	87
	ERK2	MAPK1	100	100	96	100
	ERK3	MAPK6	90	100	91	98
	ERK4	MAPK4	100	100	96	99
	ERK5	MAPK7	100	100	97	84
	ERK8	MAPK15	96	100	88	87
	ERN1	ERN1	87	89	96	100
	FAK	PTK2	100	95	79	100
	FER	FER	93	94	84	100
	FES	FES	100	100	90	100
	FGFR1	FGFR1	97	66	100	68
	FGFR2	FGFR2	86	65	88	93
	FGFR3	FGFR3	92	71	95	93
	FGFR3(G697C)	FGFR3	100	77	79	78
	FGFR4	FGFR4	100	100	91	91
	FGR	FGR	96	8.6	94	66
	FLT1	FLT1	74	82	89	95
	FLT3	FLT3	98	47	86	90
	FLT3(D835H)	FLT3	95	25	98	70
	FLT3(D835Y)	FLT3	100	49	82	47
	FLT3(ITD)	FLT3	82	75	85	95
	FLT3(K663Q)	FLT3	100	45	87	61
	FLT3(N841I)	FLT3	100	39	85	100
	FLT3(R834Q)	FLT3	81	55	100	93
	FLT4	FLT4	99	57	96	100
	FRK	FRK	100	32	79	42
	FYN	FYN	89	19	95	76
	GAK	GAK	95	100	92	87
	GCN2(Kin.Dom.2,S808G)	EIF2AK4	100	100	91	100
	GRK1	GRK1	100	100	98	100
	GRK4	GRK4	74	100	89	85
	GRK7	GRK7	100	100	74	100
	GSK3A	GSK3A	100	100	74	98
	GSK3B	GSK3B	100	100	97	74
	HCK	HCK	57	4.5	100	48
	HIPK1	HIPK1	100	100	85	79
	HIPK2	HIPK2	100	100	100	87
	HIPK3	HIPK3	78	51	99	97
	HIPK4	HIPK4	85	98	85	87
	HPK1	MAP4K1	100	100	93	100
	HUNK	HUNK	11	9	100	89
	ICK	ICK	60	61	82	86
	IGF1R	IGF1R	100	100	91	96
	IKK-alpha	CHUK	100	100	100	84
	IKK-beta	IKBKB	100	100	100	100
	IKK-epsilon	IKBKE	92	83	76	100
	INSR	INSR	72	92	93	100
	INSRR	INSRR	100	100	91	96
	IRAK1	IRAK1	100	89	90	100
	IRAK3	IRAK3	80	86	86	91
	IRAK4	IRAK4	100	100	97	91
	ITK	ITK	99	27	97	97
	JAK1(JH1domain-catalytic)	JAK1	88	100	64	87
	JAK1(JH2domain-pseudokinase)	JAK1	79	80	99	88
	JAK2(JH1domain-catalytic)	JAK2	77	100	85	96
	JAK3(JH1domain-catalytic)	JAK3	86	3.7	100	86
	JNK1	MAPK8	83	96	93	100
	JNK2	MAPK9	100	100	95	100
	JNK3	MAPK10	100	100	94	66
	KIT	KIT	91	58	91	100
	KIT(A829P)	KIT	100	100	80	97
	KIT(D816H)	KIT	84	96	82	96
	KIT(D816V)	KIT	93	94	92	98
	KIT(L576P)	KIT	100	72	86	86
	KIT(V559D)	KIT	86	55	84	87
	KIT(V559D,T670I)	KIT	98	100	78	62
	KIT(V559D,V654A)	KIT	96	98	94	90
	LATS1	LATS1	100	83	79	72
	LATS2	LATS2	92	100	90	82
	LCK	LCK	49	1.6	83	56
	LIMK1	LIMK1	100	57	47	100
	LIMK2	LIMK2	100	100	96	92
	LKB1	STK11	100	100	94	84
	LOK	STK10	100	69	99	93
	LRRK2	LRRK2	100	100	100	64
	LRRK2(G2019S)	LRRK2	100	100	100	47
	LTK	LTK	100	78	100	92
	LYN	LYN	76	22	88	78
	LZK	MAP3K13	63	79	85	93
	MAK	MAK	94	78	100	100
	MAP3K1	MAP3K1	100	86	96	84
	MAP3K15	MAP3K15	100	96	100	54
	MAP3K2	MAP3K2	100	100	97	85
	MAP3K3	MAP3K3	100	100	86	79
	MAP3K4	MAP3K4	100	100	78	75
	MAP4K2	MAP4K2	80	68	100	43
	MAP4K3	MAP4K3	100	89	94	91
	MAP4K4	MAP4K4	98	98	92	100
	MAP4K5	MAP4K5	100	100	90	98
	MAPKAPK2	MAPKAPK2	100	100	72	96
	MAPKAPK5	MAPKAPK5	100	100	100	95
	MARK1	MARK1	88	95	100	89
	MARK2	MARK2	97	87	91	90
	MARK3	MARK3	100	99	100	95
	MARK4	MARK4	94	96	100	83
	MAST1	MAST1	100	100	87	100
	MEK1	MAP2K1	100	91	96	4.1
	MEK2	MAP2K2	96	83	98	7.8
	MEK3	MAP2K3	100	93	99	65
	MEK4	MAP2K4	100	100	100	93
	MEK5	MAP2K5	41	0.6	71	42
	MEK6	MAP2K6	100	100	100	75
	MELK	MELK	82	74	81	59
	MERTK	MERTK	100	70	100	91
	MET	MET	100	100	90	96
	MET(M1250T)	MET	93	100	93	100
	MET(Y1235D)	MET	100	100	86	88
	MINK	MINK1	100	100	100	89
	MKK7	MAP2K7	100	8.1	100	80
	MKNK1	MKNK1	87	89	84	100
	MKNK2	MKNK2	100	100	93	84
	MLCK	MYLK3	100	79	94	84
	MLK1	MAP3K9	100	100	92	84
	MLK2	MAP3K10	77	90	100	66
	MLK3	MAP3K11	96	100	87	98
	MRCKA	CDC42BPA	100	100	96	100
	MRCKB	CDC42BPB	100	100	93	90
	MST1	STK4	100	88	98	90
	MST1R	MST1R	98	90	91	98
	MST2	STK3	100	85	100	100
	MST3	STK24	100	90	94	91
	MST4	MST4	100	89	100	63
	MTOR	MTOR	100	100	100	88
	MUSK	MUSK	100	100	82	96
	MYLK	MYLK	100	100	82	82
	MYLK2	MYLK2	100	100	98	96
	MYLK4	MYLK4	100	94	100	96
	MYO3A	MYO3A	100	96	75	66
	MYO3B	MYO3B	100	80	98	66
	NDR1	STK38	100	100	97	97
	NDR2	STK38L	100	100	99	76
	NEK1	NEK1	96	96	100	54
	NEK11	NEK11	100	100	97	98
	NEK2	NEK2	93	84	95	90
	NEK3	NEK3	96	99	95	100
	NEK4	NEK4	99	100	88	100
	NEK5	NEK5	100	100	96	65
	NEK6	NEK6	100	100	98	88
	NEK7	NEK7	97	97	76	91
	NEK9	NEK9	96	94	82	86
	NIM1	MGC42105	100	100	99	97
	NLK	NLK	100	100	78	80
	OSR1	OXSR1	89	100	92	100
	p38-alpha	MAPK14	92	98	85	97
	p38-beta	MAPK11	100	85	100	82
	p38-delta	MAPK13	94	78	95	100
	p38-gamma	MAPK12	100	100	75	70
	PAK1	PAK1	100	100	100	79
	PAK2	PAK2	100	100	100	83
	PAK3	PAK3	100	74	77	83
	PAK4	PAK4	100	100	93	85
	PAK6	PAK6	98	100	88	91
	PAK7	PAK7	97	94	76	87
	PCTK1	CDK16	100	100	100	100
	PCTK2	CDK17	100	100	97	82
	PCTK3	CDK18	100	100	90	92
	PDGFRA	PDGFRA	95	96	98	100
	PDGFRB	PDGFRB	79	38	93	100
	PDPK1	PDPK1	100	99	100	100
	PFCDPK1(P.falciparum)	CDPK1	85	0.9	23	7.4
	PFPK5(P.falciparum)	MAL13P1.279	100	100	100	100
	PFTAIRE2	CDK15	99	89	82	79
	PFTK1	CDK14	100	100	89	92
	PHKG1	PHKG1	83	83	92	67
	PHKG2	PHKG2	93	81	100	92
	PIK3C2B	PIK3C2B	100	100	93	62
	PIK3C2G	PIK3C2G	98	97	74	74
	PIK3CA	PIK3CA	100	100	97	57
	PIK3CA(C420R)	PIK3CA	100	100	98	67
	PIK3CA(E542K)	PIK3CA	100	100	98	78
	PIK3CA(E545A)	PIK3CA	100	100	100	59
	PIK3CA(E545K)	PIK3CA	78	75	99	56
	PIK3CA(H1047L)	PIK3CA	100	100	90	100
	PIK3CA(H1047Y)	PIK3CA	100	100	70	60
	PIK3CA(I800L)	PIK3CA	91	71	100	68
	PIK3CA(M1043I)	PIK3CA	100	100	90	90
	PIK3CA(Q546K)	PIK3CA	78	62	88	100
	PIK3CB	PIK3CB	100	100	100	98
	PIK3CD	PIK3CD	96	88	88	37
	PIK3CG	PIK3CG	100	100	99	66
	PIK4CB	PI4KB	79	78	72	94
	PIM1	PIM1	100	100	94	73
	PIM2	PIM2	99	96	100	96
	PIM3	PIM3	100	100	100	84
	PIP5K1A	PIP5K1A	100	100	83	92
	PIP5K1C	PIP5K1C	100	100	100	76
	PIP5K2B	PIP4K2B	100	100	93	88
	PIP5K2C	PIP4K2C	75	81	90	92
	PKAC-alpha	PRKACA	100	100	99	99
	PKAC-beta	PRKACB	86	85	98	82
	PKMYT1	PKMYT1	100	100	94	81
	PKN1	PKN1	99	100	81	100
	PKN2	PKN2	100	91	93	78
	PKNB(M.tuberculosis)	pknB	92	93	86	100
	PLK1	PLK1	100	100	100	100
	PLK2	PLK2	100	100	100	100
	PLK3	PLK3	96	94	91	94
	PLK4	PLK4	100	86	100	84
	PRKCD	PRKCD	90	90	100	83
	PRKCE	PRKCE	100	100	96	100
	PRKCH	PRKCH	91	90	94	97
	PRKCI	PRKCI	100	100	87	68
	PRKCQ	PRKCQ	93	100	84	87
	PRKD1	PRKD1	100	100	95	82
	PRKD2	PRKD2	100	100	70	100
	PRKD3	PRKD3	100	100	81	89
	PRKG1	PRKG1	90	91	100	95
	PRKG2	PRKG2	100	100	98	85
	PRKR	EIF2AK2	93	100	100	56
	PRKX	PRKX	87	75	81	96
	PRP4	PRPF4B	99	96	100	100
	PYK2	PTK2B	100	100	89	89
	QSK	KIAA0999	100	100	90	45
	RAF1	RAF1	100	100	75	88
	RET	RET	97	40	87	89
	RET(M918T)	RET	91	32	100	92
	RET(V804L)	RET	100	98	99	100
	RET(V804M)	RET	100	94	85	94
	RIOK1	RIOK1	79	51	72	75
	RIOK2	RIOK2	100	100	100	94
	RIOK3	RIOK3	86	89	90	100
	RIPK1	RIPK1	100	93	93	97
	RIPK2	RIPK2	33	6.4	79	60
	RIPK4	RIPK4	70	76	85	91
	RIPK5	DSTYK	93	47	100	100
	ROCK1	ROCK1	100	100	93	92
	ROCK2	ROCK2	90	84	94	85
	ROS1	ROS1	94	100	86	100
	RPS6KA4(Kin.Dom.1-N-terminal)	RPS6KA4	89	87	98	100
	RPS6KA4(Kin.Dom.2-C-terminal)	RPS6KA4	100	95	96	100
	RPS6KA5(Kin.Dom.1-N-terminal)	RPS6KA5	80	95	100	100
	RPS6KA5(Kin.Dom.2-C-terminal)	RPS6KA5	100	100	92	100
	RSK1(Kin.Dom.1-N-terminal)	RPS6KA1	100	98	79	74
	RSK1(Kin.Dom.2-C-terminal)	RPS6KA1	88	88	100	92
	RSK2(Kin.Dom.1-N-terminal)	RPS6KA3	100	100	84	82
	RSK3(Kin.Dom.1-N-terminal)	RPS6KA2	100	100	85	100
	RSK3(Kin.Dom.2-C-terminal)	RPS6KA2	100	90	100	84
	RSK4(Kin.Dom.1-N-terminal)	RPS6KA6	100	100	82	100
	RSK4(Kin.Dom.2-C-terminal)	RPS6KA6	93	93	95	82
	S6K1	RPS6KB1	100	100	98	88
	SBK1	SBK1	53	47	91	94
	SgK110	SgK110	100	100	94	91
	SGK3	SGK3	100	100	94	74
	SIK	SIK1	100	100	100	100
	SIK2	SIK2	100	100	90	86
	SLK	SLK	93	92	88	99
	SNARK	NUAK2	100	100	98	97
	SNRK	SNRK	100	100	93	90
	SRC	SRC	95	20	99	95
	SRMS	SRMS	82	0.3	79	46
	SRPK1	SRPK1	100	85	84	89
	SRPK2	SRPK2	100	100	90	96
	SRPK3	SRPK3	100	96	86	100
	STK16	STK16	82	98	86	100
	STK33	STK33	97	86	90	93
	STK35	STK35	100	86	96	92
	STK36	STK36	85	71	90	95
	STK39	STK39	100	100	100	96
	SYK	SYK	93	100	89	81
	TAK1	MAP3K7	100	100	86	83
	TAOK1	TAOK1	82	81	100	63
	TAOK2	TAOK2	100	100	93	65
	TAOK3	TAOK3	96	98	99	53
	TBK1	TBK1	100	100	91	93
	TEC	TEC	7.8	6	4.1	20
	TESK1	TESK1	100	100	79	83
	TGFBR1	TGFBR1	100	100	96	95
	TGFBR2	TGFBR2	100	97	100	90
	TIE1	TIE1	90	75	86	98
	TIE2	TEK	100	72	100	99
	TLK1	TLK1	89	80	100	92
	TLK2	TLK2	90	100	100	76
	TNIK	TNIK	92	86	79	85
	TNK1	TNK1	100	100	100	93
	TNK2	TNK2	93	48	100	90
	TNNI3K	TNNI3K	91	100	66	89
	TRKA	NTRK1	83	82	88	99
	TRKB	NTRK2	79	76	100	94
	TRKC	NTRK3	86	82	100	97
	TRPM6	TRPM6	100	100	96	63
	TSSK1B	TSSK1B	100	100	93	100
	TTK	TTK	100	93	64	94
	TXK	TXK	38	0.4	43	14
	TYK2(JH1domain-catalytic)	TYK2	86	87	100	82
	TYK2(JH2domain-pseudokinase)	TYK2	100	100	97	82
	TYRO3	TYRO3	99	61	100	80
	ULK1	ULK1	74	85	95	100
	ULK2	ULK2	100	100	100	99
	ULK3	ULK3	100	100	91	82
	VEGFR2	KDR	100	95	98	100
	VRK2	VRK2	100	100	100	97
	WEE1	WEE1	93	89	80	100
	WEE2	WEE2	97	93	89	95
	YANK1	STK32A	100	100	97	75
	YANK2	STK32B	87	76	89	96
	YANK3	STK32C	100	100	84	70
	YES	YES1	71	4.4	100	79
	YSK1	STK25	89	85	100	88
	YSK4	YSK4	100	100	74	100
	ZAK	ZAK	100	70	83	62
	ZAP70	ZAP70	100	100	100	68
