# Supplementary material for: Investigation of the anti-tumor mechanism of tirabrutinib, a highly selective Bruton’s tyrosine kinase inhibitor, by phosphoproteomics and transcriptomics
Source: PLoS One. 2023 Mar 10;18(3):e0282166. doi: 10.1371/journal.pone.0282166 (PMC10004634; doi:10.1371/journal.pone.0282166)
Supplement: S3 Table — For all confidently localized phosphorylation sites (localization probability ≥0.75%), SILAC ratios of individual replicate experiments are reported. Class 1 site ratios that were reproducibly identified are indicated and further marked as regulated in case of consistent up- or downregulation. The tirabrutinib/control phosphosite ratios from Experiment 2 correspond to the normalized and inverted H/L ratio due to the introduced label switch compared to Experiment 1. (XLSX) [file pone.0282166.s010.xlsx]

## Sheet: pSTY_TMD8 processed
Proteins	Leading Proteins	Protein	Protein Names	Gene Names	Number of Phospho (STY)	Modified Residue	Sequence Window	Ratio H/L Normalized TMD8 Experiment 1	Ratio H/L Normalized TMD8 Experiment 1_1	Ratio H/L Normalized TMD8 Experiment 1_2	Ratio H/L Normalized TMD8 Experiment 1_3	Ratio H/L Localized TMD8 Experiment 1	Ratio H/L Normalized TMD8 Experiment 2	Ratio H/L Normalized TMD8 Experiment 2_1	Ratio H/L Normalized TMD8 Experiment 2_2	Ratio H/L Normalized TMD8 Experiment 2_3	Ratio H/L Localized TMD8 Experiment 2	Ratio Tirabrutinib/Ctrl. TMD8 Experiment 1	Ratio Tirabrutinib/Ctrl. TMD8 Experiment 2	Reproducibly Identified as Class 1 in Both Experiments	Regulation of Phosphorylation Site
A2RUS2;A2RUS2-2	A2RUS2	A2RUS2	DENN domain-containing protein 3;DENN domain-containing protein 3	DENND3;KIAA0870;DENND3;KIAA0870	1	S489	ELAPRNSSLRLTD	0.38109	0.38109	NaN	NaN	+	2.5993	2.5993	NaN	NaN	+	0.38109	0.384719	+	↓
A4F1W8;Q15025;A4F1W9;Q15025-2;A4F1Y0;B7Z8K2;B7Z5B0;B7Z699;Q6N077;Q05KP4;Q05KP3;A4F1X4;A4F1X7;A4F1X5;A4F1X9;A4F1X6;A8K4N4	A4F1W8	A4F1W8	Nef-associated factor 1 isoform 1;Nef-associated factor 1 isoform 3;TNFAIP3 interacting protein 1, isoform CRA_a;HIV-1 Nef-interacting protein;Nef-associated factor 1;Nip40-1;TNFAIP3-interacting protein 1;Virion-associated nuclear shuttling protein;Nef-associated factor 1 isoform 2;Nef-associated factor 1 isoform 4;TNFAIP3 interacting protein 1, isoform CRA_c;HIV-1 Nef-interacting protein;Nef-ass…	hCG_39151;NAF1;TNIP1;KIAA0113;NAF1;TNIP1;hCG_39151;NAF1;TNIP1;KIAA0113;NAF1;TNIP1;NAF1;DKFZp686L19154;hCG_39151;TNIP1;NAF1;NAF1;NAF1;NAF1;NAF1;NAF1;NAF1	1	S77	ELLPPPSPSLGSF	0.52507	NaN	0.52507	NaN	+	1.9972	1.9972	1.5669	NaN	+	0.52507	0.500701	+	↓
A6NC98;B2RTU8;A6NC98-4;A6NC98-6	A6NC98	A6NC98	Brain leucine zipper domain-containing protein;Coiled-coil domain-containing protein 88B;Hook-related protein 3;Coiled-coil domain containing 88B;Brain leucine zipper domain-containing protein;Coiled-coil domain-containing protein 88B;Hook-related protein 3;Brain leucine zipper domain-containing protein;Coiled-coil domain-containing protein 88B;Hook-related protein 3	BRLZ;CCDC88B;CCDC88B;BRLZ;CCDC88B;BRLZ;CCDC88B	1	S1475	PLTPSLSQ_____	0.58003	0.58003	0.63859	NaN	+	1.8263	1.8263	1.8077	NaN	+	0.58003	0.547555	+	↓
P55327-3;D0UFD1;D0UFD2;D0UFD3;D0UFD4;P55327;A6NCF2;D3YTI0;C9J502;P55327-2;A5Y5A3	P55327-3	P55327-3	Protein N8;Tumor protein D52;Prostate leucine zipper variant 1;Prostate leucine zipper variant 2;Prostate leucine zipper isoform 3;Prostate leucine zipper isoform 4;Protein N8;Tumor protein D52;cDNA FLJ52544, highly similar to Homo sapiens tumor protein D52 (TPD52), transcript variant 2, mRNA;Putative uncharacterized protein TPD52;Putative uncharacterized protein TPD52;Putative uncharacterized pr…	TPD52;PrLZ;PrLZ;PrLZ;PrLZ;TPD52;TPD52;TPD52;TPD52;TPD52	1	S200	NSPTFKSFEEKVE	0.56973	0.56973	NaN	NaN	+	2.2521	2.2521	NaN	NaN	+	0.56973	0.44403	+	↓
A8K9K7;A6NGG4;Q15418;B7Z5J0	A8K9K7	A8K9K7	cDNA FLJ76963, highly similar to Homo sapiens ribosomal protein S6 kinase, 90kDa, polypeptide 1 (RPS6KA1), transcript variant 2, mRNA;Putative uncharacterized protein RPS6KA1;90 kDa ribosomal protein S6 kinase 1;MAP kinase-activated protein kinase 1a;Ribosomal protein S6 kinase alpha-1;Ribosomal S6 kinase 1;cDNA FLJ54535, highly similar to Ribosomal protein S6 kinase alpha-1 (EC 2.7.11.1)	RPS6KA1;MAPKAPK1A;RPS6KA1;RSK1	1	S741	RVRKLPSTTL___	0.61131	0.61131	NaN	NaN	+	1.7049	1.7049	NaN	NaN	+	0.61131	0.586545	+	↓
A7XAK3;Q96RK0	A7XAK3	A7XAK3	Capicua-like protein/double homeodomain 4 fusion protein;Protein capicua homolog	CIC/DUX4 fusion;CIC;KIAA0306	1	S173	GKRRTQSLSALPK	0.58861	0.58861	NaN	NaN	+	1.8221	1.8221	NaN	NaN	+	0.58861	0.548817	+	↓
A8K0S9;B3KN08;E1P626;Q9UM82;B4DID4	A8K0S9	A8K0S9	cDNA FLJ78311, highly similar to Homo sapiens spermatogenesis associated 2 (SPATA2), mRNA;cDNA FLJ13167 fis, clone NT2RP3003726, highly similar to Spermatogenesis-associated protein 2;Spermatogenesis-associated protein 2;Spermatogenesis-associated protein PD1;cDNA FLJ50158, highly similar to Spermatogenesis-associated protein 2	KIAA0757;PD1;SPATA2	1	S253	VTKPSRSVDAYDS	0.34088	0.34088	NaN	NaN	+	3.0773	3.0773	NaN	NaN	+	0.34088	0.32496	+	↓
A8K3H9;Q01201;D6R992;D6RIV7	A8K3H9	A8K3H9	cDNA FLJ75649, highly similar to Homo sapiens v-rel reticuloendotheliosis viral oncogene homolog B, nuclear factor of kappa light polypeptide gene enhancer in B-cells 3 (avian) (RELB), mRNA;I-Rel;Transcription factor RelB	RELB	1	S37	ELGALGSPDLSSL	0.678	0.678	NaN	NaN	+	1.6816	1.6816	NaN	NaN	+	0.678	0.594672	+	↓
Q9NQW6;Q9NQW6-2;A8K5D9;B4DSL6	Q9NQW6	Q9NQW6	Actin-binding protein anillin;Actin-binding protein anillin;cDNA FLJ77424, highly similar to Homo sapiens anillin, actin binding protein (scraps homolog, Drosophila), mRNA;cDNA FLJ57190, highly similar to Actin-binding protein anillin	ANLN;ANLN	1	S485	GVSKTQSLPVTEK	0.1698	0.1698	NaN	NaN	+	5.3889	5.3889	NaN	NaN	+	0.1698	0.185567	+	↓
A8K727;Q9HB19;C9JA53;B4DJG5	A8K727	A8K727	cDNA FLJ75843, highly similar to Homo sapiens pleckstrin homology domain containing, family A (phosphoinositide binding specific) member 2 (PLEKHA2), mRNA;Pleckstrin homology domain-containing family A member 2;Tandem PH domain-containing protein 2;Putative uncharacterized protein PLEKHA2;cDNA FLJ51480, highly similar to Pleckstrin homology domain-containing familyA member 2	PLEKHA2;TAPP2;PLEKHA2	1	S349	ALCKAPSVASSWQ	0.51225	0.51225	NaN	NaN	+	2.4994	2.4994	NaN	NaN	+	0.51225	0.400096	+	↓
A8K7X3;D3DTE5;O00398	A8K7X3	A8K7X3	cDNA FLJ75782, highly similar to Homo sapiens purinergic receptor P2Y, G-protein coupled, 10 (P2RY10), transcript variant 1, mRNA;Purinergic receptor P2Y, G-protein coupled, 10, isoform CRA_a;P2Y-like receptor;Putative P2Y purinoceptor 10	hCG_1647368;P2RY10;P2RY10	2	S336	SKESGSSMIG___	0.65633	NaN	0.65633	NaN	+	1.618	NaN	1.618	NaN	+	0.65633	0.618047	+	↓
A8K869;P35626	A8K869	A8K869	cDNA FLJ77587, highly similar to Homo sapiens adrenergic, beta, receptor kinase 2 (ADRBK2), mRNA;Beta-adrenergic receptor kinase 2;G-protein-coupled receptor kinase 3	ADRBK2;BARK2;GRK3	1	S685	SLCHRNSNGL___	0.52389	0.52389	NaN	NaN	+	1.6363	1.6363	NaN	NaN	+	0.52389	0.611135	+	↓
Q5JSP0;A8K9G1;Q9NXY1;Q5JSP0-2;B4DXH4	Q5JSP0	Q5JSP0	FYVE, RhoGEF and PH domain-containing protein 3;Zinc finger FYVE domain-containing protein 5;cDNA FLJ75503;FLJ00004 protein;FYVE, RhoGEF and PH domain-containing protein 3;Zinc finger FYVE domain-containing protein 5;cDNA FLJ58637, highly similar to FYVE, RhoGEF and PH domain-containing protein3	FGD3;ZFYVE5;FLJ00004;FGD3;ZFYVE5	1	S547	CGETFNSITKRRH	0.62955	0.62955	NaN	NaN	+	1.4898	1.4898	NaN	NaN	+	0.62955	0.671231	+	↓
A8KAB8;Q8IV61;Q53SD7;D6W583	A8KAB8	A8KAB8	cDNA FLJ77595, highly similar to Homo sapiens RAS guanyl releasing protein 3 (calcium and DAG-regulated) (RASGRP3), mRNA;Calcium and DAG-regulated guanine nucleotide exchange factor III;Guanine nucleotide exchange factor for Rap1;Ras guanyl-releasing protein 3;Putative uncharacterized protein RASGRP3;RAS guanyl releasing protein 3 (Calcium and DAG-regulated), isoform CRA_b	GRP3;KIAA0846;RASGRP3;hCG_21341;RASGRP3	2	S563	HGSLPGSPSLPPA	0.32914	NaN	0.32914	NaN	+	2.511	NaN	2.511	NaN	+	0.32914	0.398248	+	↓
B0UX77;P48634;P48634-3;C9JD87;C9JI26;C9JI93;C9JTL3;C9JXZ3;A6NG23;C9JAS0;C9JI89;C9J8K3;C9JM53;P48634-2;C9JB33;C9J1F6;C9J6L0;C9JTM3;C9J9U2;B4DLY2	B0UX77	B0UX77	HLA-B associated transcript 2;HLA-B-associated transcript 2;Large proline-rich protein BAT2;Protein G2;HLA-B-associated transcript 2;Large proline-rich protein BAT2;Protein G2;Putative uncharacterized protein BAT2;Putative uncharacterized protein ENSP00000395679;Putative uncharacterized protein ENSP00000408552;Putative uncharacterized protein ENSP00000414448;Putative uncharacterized protein ENSP0…	BAT2;DAMA-236L13.4-001;BAT2;G2;BAT2;G2;BAT2;BAT2;BAT2;G2;BAT2	1	S1004	PPNGNLSPAPRLR	0.61457	0.61457	NaN	NaN	+	1.5599	1.5599	NaN	NaN	+	0.61457	0.641067	+	↓
B1AKZ3;B1AKZ4;Q15121;Q6FHL9;B1AKZ5	B1AKZ3	B1AKZ3	cDNA FLJ38560 fis, clone HCHON2003642, highly similar to Astrocytic phosphoprotein PEA-15;Phosphoprotein enriched in astrocytes 15;Phosphoprotein enriched in astrocytes 15, isoform CRA_b;cDNA, FLJ92023, Homo sapiens phosphoprotein enriched in astrocytes 15 (PEA15),mRNA;Phosphoprotein enriched in astrocytes 15;Phosphoprotein enriched in astrocytes 15, isoform CRA_a;15 kDa phosphoprotein enriched i…	hCG_39732;PEA15;RP11-536C5.8-002;hCG_39732;PEA15;RP11-536C5.8-001;PEA15;PEA15;PEA15;RP11-536C5.8-003	1	S137	DIIRQPSEEEIIK	0.35027	0.35027	NaN	NaN	+	3.5024	3.5024	NaN	NaN	+	0.35027	0.285519	+	↓
Q5SW79;B1ARM6;B4DL23	Q5SW79	Q5SW79	Centrosomal protein of 170 kDa;KARP-1-binding protein;Centrosomal protein 170kDa;cDNA FLJ53512, highly similar to Homo sapiens centrosomal protein 170 kDa (CEP170), transcript variant alpha, mRNA	CEP170;FAM68A;KAB;KIAA0470;CEP170;RP11-411G13.1-004	1	S446	KLLKQKSEEPSVS	0.50054	0.50054	NaN	NaN	+	1.7956	1.7956	NaN	NaN	+	0.50054	0.556917	+	↓
B2R665;O15355;Q6IAU5;B3KXL8;B4DDC8;Q96IN7;Q59GB2	B2R665	B2R665	cDNA, FLJ92810, highly similar to Homo sapiens protein phosphatase 1G (formerly 2C), magnesium-dependent, gamma isoform (PPM1G), mRNA;Protein phosphatase 1C;Protein phosphatase 1G;Protein phosphatase 2C isoform gamma;Protein phosphatase magnesium-dependent 1 gamma;PPM1G protein;Protein phosphatase 1G (Formerly 2C), magnesium-dependent, gamma isoform;Putative uncharacterized protein PPM1G;cDNA FLJ…	PPM1C;PPM1G;hCG_21229;PPM1G;PPM1G	1	S527	KLEEVLSTEGAEE	0.22125	0.22125	NaN	NaN	+	2.7584	2.7584	NaN	NaN	+	0.22125	0.362529	+	↓
Q96D71;Q96D71-3;B2R7D3;C4AMA8;Q96D71-2	Q96D71;Q96D71-2	Q96D71	RalBP1-associated Eps domain-containing protein 1;RalBP1-interacting protein 1;RalBP1-associated Eps domain-containing protein 1;RalBP1-interacting protein 1;cDNA, FLJ93390, highly similar to Homo sapiens RALBP1 associated Eps domain containing 1 (REPS1),mRNA;Putative uncharacterized protein REPS1;RalBP1-associated Eps domain-containing protein 1;RalBP1-interacting protein 1	REPS1;REPS1;REPS1;REPS1	1	S709	VRRRLKSEDELRP	0.65922	0.65922	NaN	NaN	+	1.6732	1.6732	NaN	NaN	+	0.65922	0.597657	+	↓
B7Z7Q0;B2R7P6;C9JW90;P48739	B7Z7Q0	B7Z7Q0	cDNA FLJ53628, highly similar to Phosphatidylinositol transfer protein beta isoform;Phosphatidylinositol transfer protein, beta, isoform CRA_a;cDNA, FLJ93543, highly similar to Homo sapiens phosphotidylinositol transfer protein, beta (PITPNB),mRNA;Putative uncharacterized protein PITPNB;Phosphatidylinositol transfer protein beta isoform	hCG_41089;PITPNB;PITPNB;PITPNB	1	S264	TMRKRGSVRGTSA	0.61676	0.61676	NaN	NaN	+	1.5782	1.5782	NaN	NaN	+	0.61676	0.633633	+	↓
B2RAH2;D3DPL4;P19634;B4DTZ6;Q5TBB3;Q5TBB2	B2RAH2	B2RAH2	Sodium/hydrogen exchanger;Sodium/hydrogen exchanger;APNH;Na(+)/H(+) antiporter, amiloride-sensitive;Na(+)/H(+) exchanger 1;Sodium/hydrogen exchanger 1;Solute carrier family 9 member 1;Sodium/hydrogen exchanger;Solute carrier family 9 (Sodium/hydrogen exchanger), member 1;Solute carrier family 9 (Sodium/hydrogen exchanger), member 1	hCG_19456;SLC9A1;APNH1;NHE1;SLC9A1;RP4-633N17.1-003;SLC9A1;RP4-633N17.1-005;SLC9A1	1	S703	SRARIGSDPLAYE	0.55486	0.55486	NaN	NaN	+	1.9472	1.9472	NaN	NaN	+	0.55486	0.513558	+	↓
P49757;B2RCI6;P49757-3;P49757-2;P49757-4;B1P2N9;B1P2N5;B1P2N6;B1P2N7;B1P2N8;Q5D0E5	P49757	P49757	Protein numb homolog;Protein S171;cDNA, FLJ96094, highly similar to Homo sapiens numb homolog (Drosophila) (NUMB), mRNA;Protein numb homolog;Protein S171;Protein numb homolog;Protein S171;Protein numb homolog;Protein S171;cDNA FLJ53981, highly similar to Homo sapiens numb homolog (NUMB), transcript variant 4, mRNA;Numb isoform 9;Numb isoform 5;Numb isoform 6;Numb isoform 7;Numb isoform 8;NUMB pro…	NUMB;NUMB;NUMB;NUMB;NUMB;NUMB;NUMB;NUMB;NUMB	1	S634	KQRTNPSPTNPFS	0.4995	0.4995	NaN	NaN	+	1.5141	1.5141	NaN	NaN	+	0.4995	0.660458	+	↓
Q4ADV7;B2RN24;B7ZM67;Q4ADV7-2	Q4ADV7	Q4ADV7	Connexin-43-interacting protein of 150 kDa;Protein RIC1 homolog;KIAA1432 protein;KIAA1432 protein;Connexin-43-interacting protein of 150 kDa;Protein RIC1 homolog	CIP150;KIAA1432;KIAA1432;KIAA1432;CIP150;KIAA1432	1	S1017	FRNRSISLSQSAE	0.48097	0.48097	NaN	NaN	+	1.827	1.827	NaN	NaN	+	0.48097	0.547345	+	↓
Q8WX93;Q8WX93-5;B7ZMM5;B2RTX2;Q8WX93-2;Q8WX93-3;B3KTG2;Q8WX93-4	Q8WX93	Q8WX93	Palladin;Sarcoma antigen NY-SAR-77;SIH002;Palladin;Sarcoma antigen NY-SAR-77;SIH002;PALLD protein;Palladin, cytoskeletal associated protein;Palladin;Sarcoma antigen NY-SAR-77;SIH002;Palladin;Sarcoma antigen NY-SAR-77;SIH002;cDNA FLJ38193 fis, clone FCBBF1000280, highly similar to Homo sapiens palladin, cytoskeletal associated protein (PALLD), mRNA;Palladin;Sarcoma antigen NY-SAR-77;SIH002	CGI-151;KIAA0992;PALLD;CGI-151;KIAA0992;PALLD;PALLD;hCG_2026123;PALLD;CGI-151;KIAA0992;PALLD;CGI-151;KIAA0992;PALLD;CGI-151;KIAA0992;PALLD	1	S893	RTARIASDEEIQG	0.40404	0.40404	NaN	NaN	+	3.1223	3.1223	NaN	NaN	+	0.40404	0.320277	+	↓
B3KQM3;O43353;Q2TU65;O43353-2;B7Z748	B3KQM3	B3KQM3	cDNA FLJ90732 fis, clone PLACE1010081, highly similar to Receptor-interacting serine/threonine-protein kinase 2 (EC 2.7.11.1);CARD-containing interleukin-1 beta-converting enzyme-associated kinase;Receptor-interacting protein 2;Receptor-interacting serine/threonine-protein kinase 2;RIP-like-interacting CLARP kinase;GIG30;CARD-containing interleukin-1 beta-converting enzyme-associated kinase;Recep…	CARDIAK;RICK;RIP2;RIPK2;UNQ277/PRO314/PRO34092;CARDIAK;RICK;RIP2;RIPK2;UNQ277/PRO314/PRO34092	1	S531	VVSRSPSLNLLQN	0.5419	0.5419	0.56485	NaN	+	1.6854	1.6854	1.7814	NaN	+	0.5419	0.593331	+	↓
B7ZVY0;B3KUB5;Q9P246;Q05BJ5	B7ZVY0	B7ZVY0	STIM2 protein;cDNA FLJ39527 fis, clone PUAEN2003116, highly similar to Homo sapiens stromal interaction molecule 2 (STIM2), mRNA;Stromal interaction molecule 2;STIM2 protein	STIM2;KIAA1482;STIM2;STIM2	1	S792	PKPRHTSCSSAGN	0.43601	0.43601	NaN	NaN	+	2.4487	2.4487	NaN	NaN	+	0.43601	0.40838	+	↓
B3KXE1;Q5SXQ0;B4DZD9;P35236-2;P35236;B4DVF0;Q8NFX3	B3KXE1	B3KXE1	cDNA FLJ45281 fis, clone BRHIP3001481, highly similar to Tyrosine-protein phosphatase non-receptor type 7 (EC 3.1.3.48);Protein tyrosine phosphatase, non-receptor type 7;cDNA FLJ55182, highly similar to Tyrosine-protein phosphatase non-receptor type7 (EC 3.1.3.48);Hematopoietic protein-tyrosine phosphatase;Protein-tyrosine phosphatase LC-PTP;Tyrosine-protein phosphatase non-receptor type 7;Hemato…	PTPN7;RP11-294K24.3-001;PTPN7;PTPN7	1	S248	CLGRAQSQEDGDY	0.5723	0.5723	NaN	NaN	+	1.5166	1.5166	NaN	NaN	+	0.5723	0.65937	+	↓
Q8NI08;B3KXK4;E1P569;Q8NI08-2;Q8N3C8;B7Z2C4;Q3LID7;Q5JVL2;Q86TE3;Q8NI08-3;Q8NI08-4	Q8NI08	Q8NI08	140 kDa estrogen receptor-associated protein;Estrogen nuclear receptor coactivator 1;Nuclear receptor coactivator 7;cDNA FLJ45605 fis, clone BRTHA3021971, highly similar to Nuclear receptor coactivator 7;140 kDa estrogen receptor-associated protein;Estrogen nuclear receptor coactivator 1;Nuclear receptor coactivator 7;Putative uncharacterized protein DKFZp761B2210;cDNA FLJ53471, highly similar to…	ERAP140;ESNA1;Nbla00052;Nbla10993;NCOA7;ERAP140;ESNA1;Nbla00052;Nbla10993;NCOA7;DKFZp761B2210;Nbla00052;ESNA1;RP1-187J11.1-007;DKFZp451P0217;ERAP140;ESNA1;Nbla00052;Nbla10993;NCOA7;ERAP140;ESNA1;Nbla00052;Nbla10993;NCOA7	3	S211	RVLSSTSEEDEPG	0.53251	NaN	0.53251	0.84351	+	2.1476	NaN	2.1476	1.2092	+	0.53251	0.465636	+	↓
E1P5A0;Q9NYJ8;B4DIR9;Q9NYJ8-2	E1P5A0	E1P5A0	Mitogen-activated protein kinase kinase kinase 7-interacting protein 2;TAK1-binding protein 2;TGF-beta-activated kinase 1 and MAP3K7-binding protein 2;TGF-beta-activated kinase 1-binding protein 2;cDNA FLJ57993, highly similar to Mitogen-activated protein kinase kinase kinase7-interacting protein 2;Mitogen-activated protein kinase kinase kinase 7-interacting protein 2;TAK1-binding protein 2;TGF-b…	KIAA0733;MAP3K7IP2;TAB2;KIAA0733;MAP3K7IP2;TAB2	1	S450	GNNSATSPRVVVT	0.61229	0.61229	NaN	NaN	+	1.5225	1.5225	NaN	NaN	+	0.61229	0.656814	+	↓
B4DN86;D3DTZ0;Q92667;Q92667-2	B4DN86	B4DN86	cDNA FLJ56047, highly similar to A kinase anchor protein 1, mitochondrial;A kinase (PRKA) anchor protein 1, isoform CRA_a;A-kinase anchor protein 1, mitochondrial;A-kinase anchor protein 149 kDa;Dual specificity A-kinase-anchoring protein 1;Protein kinase A-anchoring protein 1;Spermatid A-kinase anchor protein 84;A-kinase anchor protein 1, mitochondrial;A-kinase anchor protein 149 kDa;Dual specif…	AKAP1;hCG_33378;AKAP1;AKAP149;PRKA1;AKAP1;AKAP149;PRKA1	1	S193	LECPLSSPKGILF	0.54392	0.54392	NaN	NaN	+	1.6732	1.6732	NaN	NaN	+	0.54392	0.597657	+	↓
B4DTS2;Q9BZL6;Q8NCK8;Q8N2H2	B4DTS2	B4DTS2	cDNA FLJ60070, highly similar to Serine/threonine-protein kinase D2 (EC 2.7.11.13);nPKC-D2;Serine/threonine-protein kinase D2;cDNA FLJ38565 fis, clone HCHON2005048, highly similar to Serine/threonine-protein kinase D2 (EC 2.7.11.13);cDNA FLJ90192 fis, clone MAMMA1001150, moderately similar to PROTEIN KINASE C, MU TYPE (EC 2.7.1.-);cDNA FLJ90785 fis, clone THYRO1001457, moderately similar to H.sap…	HSPC187;PKD2;PRKD2	1	S214	RLGTSESLPCTAE	0.46257	0.46257	NaN	NaN	+	2.0809	2.0809	NaN	NaN	+	0.46257	0.480561	+	↓
B4DTS2;Q9BZL6;Q8NCK8;Q8N2H2	B4DTS2	B4DTS2	cDNA FLJ60070, highly similar to Serine/threonine-protein kinase D2 (EC 2.7.11.13);nPKC-D2;Serine/threonine-protein kinase D2;cDNA FLJ38565 fis, clone HCHON2005048, highly similar to Serine/threonine-protein kinase D2 (EC 2.7.11.13);cDNA FLJ90192 fis, clone MAMMA1001150, moderately similar to PROTEIN KINASE C, MU TYPE (EC 2.7.1.-);cDNA FLJ90785 fis, clone THYRO1001457, moderately similar to H.sap…	HSPC187;PKD2;PRKD2	3	S206	SLASGHSVRLGTS	0.31723	NaN	NaN	0.31723	+	2.0641	NaN	NaN	2.0641	+	0.31723	0.484473	+	↓
B4DTS2;Q9BZL6;Q8NCK8;Q8N2H2;B4E125;A0JLT6	B4DTS2	B4DTS2	cDNA FLJ60070, highly similar to Serine/threonine-protein kinase D2 (EC 2.7.11.13);nPKC-D2;Serine/threonine-protein kinase D2;cDNA FLJ38565 fis, clone HCHON2005048, highly similar to Serine/threonine-protein kinase D2 (EC 2.7.11.13);cDNA FLJ90192 fis, clone MAMMA1001150, moderately similar to PROTEIN KINASE C, MU TYPE (EC 2.7.1.-);cDNA FLJ90785 fis, clone THYRO1001457, moderately similar to H.sap…	HSPC187;PKD2;PRKD2;PRKD2	1	S710	EKSFRRSVVGTPA	0.44926	0.44926	NaN	NaN	+	1.7832	1.7832	NaN	NaN	+	0.44926	0.56079	+	↓
B4DY45;Q53GL0;Q53GL0-2;Q5T4P9;Q5T4P8	B4DY45	B4DY45	cDNA FLJ61462, highly similar to Homo sapiens CK2 interacting protein 1; HQ0024c protein (CKIP-1), mRNA;Casein kinase 2-interacting protein 1;C-Jun-binding protein;Osteoclast maturation-associated gene 120 protein;Pleckstrin homology domain-containing family O member 1;Casein kinase 2-interacting protein 1;C-Jun-binding protein;Osteoclast maturation-associated gene 120 protein;Pleckstrin homology…	CKIP1;HQ0024c;OC120;PLEKHO1;CKIP1;HQ0024c;OC120;PLEKHO1;hCG_39382;PLEKHO1;RP11-458I7.3-002;PLEKHO1;RP11-458I7.3-007	1	S253	VAQLAGSRRRADS	0.51095	0.51095	NaN	NaN	+	1.6807	1.6807	NaN	NaN	+	0.51095	0.59499	+	↓
Q6P4F7;B4DZN9	Q6P4F7	Q6P4F7	Rho GTPase-activating protein 11A;Rho-type GTPase-activating protein 11A;cDNA FLJ50314, highly similar to Homo sapiens Rho GTPase activating protein 11A (ARHGAP11A), transcript variant 1, mRNA;cDNA, FLJ79336, highly similar to Homo sapiens Rho GTPase activating protein 11A (ARHGAP11A), transcript variant 1, mRNA	ARHGAP11A;KIAA0013	1	S847	SVRRINSLLEYSR	0.50995	0.50995	NaN	NaN	+	2.2736	2.2736	NaN	NaN	+	0.50995	0.439831	+	↓
D7PBN3;P04049-2;P04049;B4E0X2;B4E1N6;C7TPG7	D7PBN3	D7PBN3	Proto-oncogene c-RAF;RAF proto-oncogene serine/threonine-protein kinase;Raf-1;Proto-oncogene c-RAF;RAF proto-oncogene serine/threonine-protein kinase;Raf-1;cDNA FLJ57286, highly similar to RAF proto-oncogene serine/threonine-protein kinase (EC 2.7.11.1);cDNA FLJ50355, highly similar to RAF proto-oncogene serine/threonine-protein kinase (EC 2.7.11.1);SRGAP3:RAF1 fusion protein	RAF;RAF1;RAF;RAF1;SRGAP3:RAF1	1	S1055	ACTLTTSPRLPVF	0.60885	0.60885	NaN	0.99103	+	1.64	1.64	NaN	1.0064	+	0.60885	0.609756	+	↓
B4E273;P53367;P53367-2;Q2M2X4;B7ZA10	B4E273	B4E273	ADP-ribosylation factor interacting protein 1 (Arfaptin 1), isoform CRA_b;ARFIP1 protein;cDNA FLJ53696, highly similar to Arfaptin-1;ADP-ribosylation factor-interacting protein 1;Arfaptin-1;ADP-ribosylation factor-interacting protein 1;Arfaptin-1;ADP-ribosylation factor interacting protein 1;ADP-ribosylation factor interacting protein 1 (Arfaptin 1), isoform CRA_a;cDNA FLJ75640, highly similar to…	ARFIP1;hCG_26981;ARFIP1;ARFIP1;ARFIP1;hCG_26981	1	S132	ELVRKWSLNTYKC	0.5104	0.5104	NaN	NaN	+	2.4307	2.4307	NaN	NaN	+	0.5104	0.411404	+	↓
Q9NZN5-2;B4E2K6	Q9NZN5-2	Q9NZN5-2	Leukemia-associated RhoGEF;Rho guanine nucleotide exchange factor 12;cDNA FLJ60405, highly similar to Rho guanine nucleotide exchange factor 12	ARHGEF12;KIAA0382;LARG	1	S41	KVERIASHDFDPT	0.62349	0.62349	NaN	NaN	+	2.2563	2.2563	NaN	NaN	+	0.62349	0.443203	+	↓
B4E3M7;P41162	B4E3M7	B4E3M7	cDNA FLJ54664, highly similar to ETS translocation variant 3;cDNA, FLJ79173, highly similar to ETS translocation variant 3;Ets variant gene 3, isoform CRA_a;ETS domain transcriptional repressor PE1;ETS translocation variant 3;Mitogenic Ets transcriptional suppressor	ETV3;hCG_39826;ETV3;METS;PE1	2	S245	MYPDPHSPFAVSP	0.29965	NaN	0.29965	NaN	+	3.5465	NaN	3.5465	NaN	+	0.29965	0.281968	+	↓
B4E3M7;P41162	B4E3M7	B4E3M7	cDNA FLJ54664, highly similar to ETS translocation variant 3;cDNA, FLJ79173, highly similar to ETS translocation variant 3;Ets variant gene 3, isoform CRA_a;ETS domain transcriptional repressor PE1;ETS translocation variant 3;Mitogenic Ets transcriptional suppressor	ETV3;hCG_39826;ETV3;METS;PE1	2	S250	HSPFAVSPIPGRG	0.29965	NaN	0.29965	NaN	+	3.5465	NaN	3.5465	NaN	+	0.29965	0.281968	+	↓
B5B2M4;O95644;B5B2M5;O95644-6;O95644-7;B5B2M8;O95644-4;B5B2M9;O95644-5;O95644-9;A8K9C6;O95644-2;Q2M1S3;B5B2M6;B5B2N1;O95644-3;B5B2M7;O95644-8	B5B2M4	B5B2M4	Nuclear factor of activated T-cells c1 isoform IA-IXL;Nuclear factor of activated T-cells, cytoplasmic, calcineurin-dependent 1, isoform CRA_e;NFAT transcription complex cytosolic component;Nuclear factor of activated T-cells, cytoplasmic 1;Nuclear factor of activated T-cells c1 isoform IB-IXL;NFAT transcription complex cytosolic component;Nuclear factor of activated T-cells, cytoplasmic 1;NFAT t…	hCG_15098;NFATC1;NFAT2;NFATC;NFATC1;NFATC1;NFAT2;NFATC;NFATC1;NFAT2;NFATC;NFATC1;hCG_15098;NFATC1;NFAT2;NFATC;NFATC1;NFATC1;NFAT2;NFATC;NFATC1;NFAT2;NFATC;NFATC1;NFAT2;NFATC;NFATC1;NFATC1;NFATC1;NFATC1;NFAT2;NFATC;NFATC1;NFATC1;NFAT2;NFATC;NFATC1	3	S233	ACTLLGSPRHSPS	0.27423	0.27423	NaN	NaN	+	2.871	2.871	NaN	1.0538	+	0.27423	0.348311	+	↓
B5B2P3;Q13469;B5B2N8;E2QRJ5;Q13469-2;B5B2P2;B5B2N9;B5B2P4;B5B2P0;C3UMV2;C3UMV3	B5B2P3	B5B2P3	Nuclear factor of activated T-cells c2 isoform IB-IIL-deltaXa;Nuclear factor of activated T-cells, cytoplasmic, calcineurin-dependent 2;Nuclear factor of activated T-cells, cytoplasmic, calcineurin-dependent 2, isoform CRA_b;NFAT pre-existing subunit;Nuclear factor of activated T-cells, cytoplasmic 2;T-cell transcription factor NFAT1;Nuclear factor of activated T-cells c2 isoform IB-IIL-Xa;Nuclea…	hCG_2018585;NFATC2;NFAT1;NFATC2;NFATP;hCG_2018585;NFATC2;NFAT1;NFATC2;NFATP;NFATC2;NFATC2;NFATC2;NFATC2	2	S759	QRSKSLSPSLLGY	0.66545	0.66545	1.4467	NaN	+	1.6516	1.6516	0.64844	NaN	+	0.66545	0.605473	+	↓
B5B2P3;Q13469;B5B2N8;E2QRJ5;Q13469-2;B5B2P2;B5B2N9;B5B2P4;B5B2P0;B7Z8Y1	B5B2P3	B5B2P3	Nuclear factor of activated T-cells c2 isoform IB-IIL-deltaXa;Nuclear factor of activated T-cells, cytoplasmic, calcineurin-dependent 2;Nuclear factor of activated T-cells, cytoplasmic, calcineurin-dependent 2, isoform CRA_b;NFAT pre-existing subunit;Nuclear factor of activated T-cells, cytoplasmic 2;T-cell transcription factor NFAT1;Nuclear factor of activated T-cells c2 isoform IB-IIL-Xa;Nuclea…	hCG_2018585;NFATC2;NFAT1;NFATC2;NFATP;hCG_2018585;NFATC2;NFAT1;NFATC2;NFATP;NFATC2;NFATC2;NFATC2;NFATC2	2	S243	PVPRPASRSSSPG	0.6545	NaN	0.6545	NaN	+	1.6975	NaN	1.6975	NaN	+	0.6545	0.589102	+	↓
B5BU83;D3DPJ5;P16949;B7Z8N4;Q96CE4;A2A2D2;C9JR06;A2A2D0;Q59G27	B5BU83	B5BU83	Stathmin;Stathmin;Leukemia-associated phosphoprotein p18;Metablastin;Oncoprotein 18;Phosphoprotein p19;pp17;Prosolin;Protein Pr22;Stathmin;Stathmin;Stathmin;Stathmin;Stathmin;Stathmin;Stathmin	STMN1;hCG_23745;STMN1;LAP18;OP18;STMN1;STMN1;RP1-125I3.5-006;STMN1;STMN1;RP1-125I3.5-004;STMN1	1	S25	AFELILSPRSKES	0.58263	0.58263	0.77576	NaN	+	1.76	1.76	1.3723	NaN	+	0.58263	0.568182	+	↓
B5MCG9;B5MCU0;Q9Y2K5;Q9Y2K5-2;B7ZL65;B4DDZ2	B5MCG9	B5MCG9	Putative uncharacterized protein R3HDM2;Putative uncharacterized protein R3HDM2;R3H domain-containing protein 2;R3H domain-containing protein 2;R3HDM2 protein;cDNA FLJ60419, highly similar to R3H domain-containing protein 2	R3HDM2;R3HDM2;KIAA1002;R3HDM2;KIAA1002;R3HDM2;R3HDM2	1	S381	PVTKASSFSGISI	0.43373	0.43373	NaN	NaN	+	1.9591	1.9591	NaN	NaN	+	0.43373	0.510438	+	↓
Q14005;Q14005-2;B7WNK7;Q6ZVH3;Q53HR8;B3KY62;Q14005-3;Q05BE6;B5TY35;Q6ZTT5;B7Z8M3;Q9UME6	Q14005	Q14005	Interleukin-16;Lymphocyte chemoattractant factor;Pro-interleukin-16;Interleukin-16;Lymphocyte chemoattractant factor;Pro-interleukin-16;Interleukin 16 (Lymphocyte chemoattractant factor), isoform CRA_d;Putative uncharacterized protein IL16;cDNA FLJ42574 fis, clone BRACE3008137, highly similar to Interleukin-16;Putative uncharacterized protein;cDNA FLJ16806 fis, clone TESTI4044704, highly similar …	IL16;IL16;hCG_2039603;IL16;IL16;IL16;IL16	1	S966	PSQRARSFPLTRS	0.49215	0.49215	NaN	NaN	+	2.234	2.234	NaN	NaN	+	0.49215	0.447628	+	↓
B7Z5J9;Q9Y4F9;B7Z6U4;B7Z6D6;Q9Y4F9-2	B7Z5J9	B7Z5J9	cDNA FLJ56137;Protein FAM65B;cDNA FLJ56038;cDNA FLJ60883;Protein FAM65B	C6orf32;DIFF48;FAM65B;KIAA0386;PL48;C6orf32;DIFF48;FAM65B;KIAA0386;PL48	1	S552	LVKRLTSAEVPMA	0.33957	0.33957	NaN	NaN	+	3.3553	3.3553	NaN	NaN	+	0.33957	0.298036	+	↓
B7Z660;B7Z850;C9JS40;Q5VZ89-3;Q5VZ89;Q5VZ89-6;Q5VZ89-5;B3KXP9;Q5VZ89-2	B7Z660;Q5VZ89;Q5VZ89-2	Q5VZ89	cDNA FLJ53183;cDNA FLJ54514;Putative uncharacterized protein DENND4C;DENN domain-containing protein 4C;DENN domain-containing protein 4C;DENN domain-containing protein 4C;DENN domain-containing protein 4C;cDNA FLJ45834 fis, clone NT2RP8007920;DENN domain-containing protein 4C	DENND4C;C9orf55;C9orf55B;DENND4C;C9orf55;C9orf55B;DENND4C;C9orf55;C9orf55B;DENND4C;C9orf55;C9orf55B;DENND4C;C9orf55;C9orf55B;DENND4C	1	S989	SEDKLFSPVIARN	0.44791	0.44791	NaN	NaN	+	2.0336	2.0336	NaN	NaN	+	0.44791	0.491739	+	↓
P50548;B7Z6N1;B7Z4R0	P50548	P50548	ETS domain-containing transcription factor ERF;Ets2 repressor factor;PE-2;cDNA FLJ54385, highly similar to ETS domain-containing transcription factor ERF;cDNA FLJ51249, highly similar to ETS domain-containing transcription factor ERF;Ets2 repressor factor, isoform CRA_b	ERF;ERF;hCG_20354	1	S327	VYNYHLSPRAFLH	0.59469	0.59469	NaN	NaN	+	2.0142	2.0142	NaN	NaN	+	0.59469	0.496475	+	↓
Q8TEQ6;B7ZLC9	Q8TEQ6	Q8TEQ6	Gem-associated protein 5;GEMIN5 protein	GEMIN5;GEMIN5	1	S757	TPVKLESIDGNEE	0.32321	0.32321	NaN	NaN	+	2.6423	2.6423	NaN	NaN	+	0.32321	0.378458	+	↓
Q7L7X3;B7ZLV6	Q7L7X3	Q7L7X3	Kinase from chicken homolog B;Serine/threonine-protein kinase TAO1;STE20-like kinase PSK2;Thousand and one amino acid protein 1;TAOK1 protein	KIAA1361;MAP3K16;TAOK1;TAOK1	1	S9	STNRAGSLKDPEI	0.64994	0.64994	NaN	NaN	+	2.3055	2.3055	NaN	NaN	+	0.64994	0.433745	+	↓
Q8IWJ2;D3DX70;B8ZZW2	Q8IWJ2	Q8IWJ2	CLL-associated antigen KW-11;CTCL tumor antigen se1-1;Golgi coiled-coil protein GCC185;GRIP and coiled-coil domain-containing protein 2;Ran-binding protein 2-like 4;Renal carcinoma antigen NY-REN-53;GRIP and coiled-coil domain containing 2, isoform CRA_a;Putative uncharacterized protein GCC2	GCC2;KIAA0336;RANBP2L4;GCC2;hCG_26654;GCC2	1	S549	ENEKLLSQQELVP	0.51378	0.51378	NaN	NaN	+	1.8866	1.8866	NaN	NaN	+	0.51378	0.530054	+	↓
C9J837;B9A6J2;Q15042;D3DP75;A6H8Z3	C9J837	C9J837	Putative uncharacterized protein RAB3GAP1;RAB3 GTPase activating protein subunit 1;RAB3 GTPase activating protein subunit 1 (Catalytic), isoform CRA_d;RAB3 GTPase-activating protein 130 kDa subunit;Rab3 GTPase-activating protein catalytic subunit;Rab3-GAP p130;RAB3 GTPase activating protein subunit 1 (Catalytic), isoform CRA_a;RAB3GAP1 protein	RAB3GAP1;hCG_25660;RAB3GAP1;KIAA0066;RAB3GAP;RAB3GAP1;hCG_25660;RAB3GAP1;RAB3GAP1	1	S537	DEGKKTSASDVTN	0.30869	0.30869	NaN	NaN	+	3.2643	3.2643	NaN	NaN	+	0.30869	0.306344	+	↓
C9JP52;B9A6K1;Q92609;C9J3F6	C9JP52	C9JP52	Putative uncharacterized protein TBC1D5;TBC1 domain family, member 5;TBC1 domain family member 5;Putative uncharacterized protein TBC1D5	TBC1D5;TBC1D5;KIAA0210;TBC1D5;TBC1D5	1	S522	RLMKSESMPVQLN	0.57132	0.57132	NaN	NaN	+	1.792	1.792	NaN	NaN	+	0.57132	0.558036	+	↓
Q9P1T7-1;Q9P1T7;C9J784	Q9P1T7-1	Q9P1T7-1	HIC;I-mfa domain-containing protein;MyoD family inhibitor domain-containing protein;HIC;I-mfa domain-containing protein;MyoD family inhibitor domain-containing protein;Putative uncharacterized protein MDFIC	MDFIC;MDFIC;MDFIC	2	S249	KIQSSLSVNSDIS	0.62412	NaN	0.62412	NaN	+	1.586	NaN	1.586	NaN	+	0.62412	0.630517	+	↓
Q9P1T7-1;Q9P1T7;C9J784	Q9P1T7-1	Q9P1T7-1	HIC;I-mfa domain-containing protein;MyoD family inhibitor domain-containing protein;HIC;I-mfa domain-containing protein;MyoD family inhibitor domain-containing protein;Putative uncharacterized protein MDFIC	MDFIC;MDFIC;MDFIC	2	S252	SSLSVNSDISKKS	0.62412	NaN	0.62412	NaN	+	1.586	NaN	1.586	NaN	+	0.62412	0.630517	+	↓
Q9UKJ3;Q9UKJ3-2;C9JMT9	Q9UKJ3	Q9UKJ3	G patch domain-containing protein 8;G patch domain-containing protein 8;Putative uncharacterized protein GPATCH8	GPATC8;GPATCH8;KIAA0553;GPATC8;GPATCH8;KIAA0553;GPATCH8	1	S1107	KVERKPSVSEEVQ	0.66254	0.66254	NaN	NaN	+	1.4951	1.4951	NaN	NaN	+	0.66254	0.668852	+	↓
Q68DU7;O15155;Q53XK0;C9JTT8;Q96EA0	Q68DU7	Q68DU7	Putative uncharacterized protein DKFZp781C0425;BET1 homolog;Golgi vesicular membrane-trafficking protein p18;BET1 homolog (S. cerevisiae);BET1 homolog (S. cerevisiae), isoform CRA_d;cDNA, FLJ94635, Homo sapiens BET1 homolog (S. cerevisiae) (BET1), mRNA;Putative uncharacterized protein BET1;BET1 homolog (S. cerevisiae), isoform CRA_c;BET1 protein	DKFZp781C0425;BET1;BET1;hCG_19198;tcag7.252;BET1;BET1;hCG_19198	1	S50	TAIKSLSIEIGHE	0.29027	0.29027	NaN	NaN	+	2.0052	2.0052	NaN	NaN	+	0.29027	0.498703	+	↓
D3DP55;Q96LW4;D6RDM1;D3DP56;D6RAH5	D3DP55	D3DP55	Putative uncharacterized protein FLJ33167;Coiled-coil domain-containing protein 111;Putative uncharacterized protein FLJ33167	FLJ33167;hCG_1786938;CCDC111;FLJ33167;hCG_1786938	1	S255	KLERLGSAEQSSP	0.5056	0.5056	NaN	NaN	+	1.7129	1.7129	NaN	NaN	+	0.5056	0.583805	+	↓
Q8IZ21-2;Q8IZ21;D3DPM3;Q8IZ21-3	Q8IZ21-2	Q8IZ21-2	Phosphatase and actin regulator 4;Phosphatase and actin regulator 4;Phosphatase and actin regulator 4, isoform CRA_a;Phosphatase and actin regulator 4	PHACTR4;PRO2963;PHACTR4;PRO2963;hCG_2032202;PHACTR4;PHACTR4;PRO2963	2	S141	EPVRLASLRKAIP	0.46501	NaN	0.46501	NaN	+	1.8249	NaN	1.8249	NaN	+	0.46501	0.547975	+	↓
Q5HYP8;D3DWY5;Q9BWH2	Q5HYP8	Q5HYP8	FUN14 domain containing 2;FUN14 domain containing 2, isoform CRA_a;Cervical cancer proto-oncogene 3 protein;FUN14 domain-containing protein 2;Hepatitis C virus core-binding protein 6	FUNDC2;GS1-273L24.1-004;FUNDC2;hCG_18049;DC44;FUNDC2;HCBP6;HCC3;PD03104	1	S180	QLKIRKSNQIPTE	0.41119	0.41119	NaN	NaN	+	2.3556	2.3556	NaN	NaN	+	0.41119	0.42452	+	↓
D6W587;O94806;B3KNJ2;Q1KKQ2;Q15139;A8MYR5;Q15451	D6W587	D6W587	nPKC-nu;Protein kinase C nu type;Protein kinase EPK2;Serine/threonine-protein kinase D3;cDNA FLJ14679 fis, clone NT2RP2004232, highly similar to Serine/threonine-protein kinase D3 (EC 2.7.11.13);Protein kinase D1;nPKC-D1;nPKC-mu;Protein kinase C mu type;Protein kinase D;Serine/threonine-protein kinase D1;Putative uncharacterized protein PRKD1;Protein-serine/threonine kinase	EPK2;PRKCN;PRKD3;PRKD1;PKD;PKD1;PRKCM;PRKD1;PRKD1	1	S735	EKSFRRSVVGTPA	0.40888	0.40888	NaN	NaN	+	2.3048	2.3048	NaN	NaN	+	0.40888	0.433877	+	↓
D6W5V9;Q9Y3Q8;Q8IV54	D6W5V9	D6W5V9	TSC22 domain family protein 4;Tsc-22-like protein THG-1;TSC22-related-inducible leucine zipper protein 2;TSC22D4 protein	TILZ2;TSC22D4;TSC22D4	1	S165	PGPQARSFTGGLG	0.45819	0.45819	NaN	NaN	+	1.9779	1.9779	NaN	NaN	+	0.45819	0.505587	+	↓
O14545	O14545	O14545	Protein FLN29;TRAF-type zinc finger domain-containing protein 1	FLN29;TRAFD1	1	S470	QLSRSTSGPRPGC	0.61733	0.61733	NaN	NaN	+	2.5828	2.5828	NaN	NaN	+	0.61733	0.387177	+	↓
O15014	O15014	O15014	Zinc finger protein 609	KIAA0295;ZNF609	1	S1055	TLTKAPSLTDLVK	0.67316	0.67316	NaN	NaN	+	1.7224	1.7224	NaN	NaN	+	0.67316	0.580585	+	↓
O15014	O15014	O15014	Zinc finger protein 609	KIAA0295;ZNF609	1	S804	FTDNAPSPSIGGS	0.63504	0.63504	NaN	NaN	+	1.6303	1.6303	NaN	NaN	+	0.63504	0.613384	+	↓
O43149;O43149-2	O43149	O43149	Zinc finger ZZ-type and EF-hand domain-containing protein 1;Zinc finger ZZ-type and EF-hand domain-containing protein 1	KIAA0399;ZZEF1;KIAA0399;ZZEF1	2	S1537	GRLRLLSFRSMEE	0.67123	0.67123	0.50111	NaN	+	1.506	1.506	1.8372	NaN	+	0.67123	0.664011	+	↓
O60499;Q5U8S2;O60499-2	O60499	O60499	Syntaxin-10;Syntaxin 10;Syntaxin-10	STX10;SYN10;STX10;STX10;SYN10	1	S134	AAQKSPSDLLDAS	0.4984	0.4984	NaN	NaN	+	1.8754	1.8754	NaN	NaN	+	0.4984	0.53322	+	↓
O75569	O75569	O75569	Interferon-inducible double stranded RNA-dependent protein kinase activator A;PKR-associated protein X;PKR-associating protein X;Protein activator of the interferon-induced protein kinase;Protein kinase, interferon-inducible double stranded RNA-dependent activator	HSD14;HSD-14;PACT;PRKRA;RAX	1	S18	PLEREDSGTFSLG	0.58852	0.58852	NaN	NaN	+	1.8066	1.8066	NaN	NaN	+	0.58852	0.553526	+	↓
O94804;Q6NSK0	O94804	O94804	Lymphocyte-oriented kinase;Serine/threonine-protein kinase 10;Serine/threonine kinase 10	LOK;STK10;STK10	1	S13	RRILRLSTFEKRK	0.47829	0.47829	0.35221	NaN	+	1.6806	1.6806	0.96774	NaN	+	0.47829	0.595026	+	↓
O95292;Q53XM7;B3KVU7;A6NLV9;Q6ZSP7;Q6ZR82;B4DNS4	O95292	O95292	Vesicle-associated membrane protein-associated protein B/C;cDNA FLJ13179 fis, clone NT2RP3003918, highly similar to Vesicle-associated membrane protein-associated protein B/C;VAMP (Vesicle-associated membrane protein)-associated protein B and C;VAMP (Vesicle-associated membrane protein)-associated protein B and C, isoform CRA_b;cDNA FLJ41544 fis, clone CERVX2002430, highly similar to Vesicle-asso…	UNQ484/PRO983;VAPB;hCG_26693;VAPB;VAPB	1	S158	IVSKSLSSSLDDT	0.43647	0.43647	NaN	NaN	+	1.8487	1.8487	0.9224	NaN	+	0.43647	0.540921	+	↓
P04792;B4DL87	P04792	P04792	28 kDa heat shock protein;Estrogen-regulated 24 kDa protein;Heat shock 27 kDa protein;Heat shock protein beta-1;Stress-responsive protein 27;cDNA FLJ52243, highly similar to Heat-shock protein beta-1	HSP27;HSP28;HSPB1	1	S82	ALSRQLSSGVSEI	0.6248	0.6248	0.67225	NaN	+	1.6768	1.6768	1.4567	NaN	+	0.6248	0.596374	+	↓
P08567;Q59GZ2	P08567	P08567	Platelet 47 kDa protein;Pleckstrin;PLEK protein variant	P47;PLEK	1	S117	RKSTRRSIRLPET	0.51386	0.51386	NaN	NaN	+	1.5124	1.5124	NaN	NaN	+	0.51386	0.661201	+	↓
P09543;B4DI06	P09543	P09543	2',3'-cyclic-nucleotide 3'-phosphodiesterase;cDNA FLJ52954, highly similar to 2',3'-cyclic-nucleotide 3'-phosphodiesterase(EC 3.1.4.37)	CNP	1	S9	RGFSRKSHTFLPK	0.4712	0.4712	NaN	NaN	+	1.51	1.51	NaN	NaN	+	0.4712	0.662252	+	↓
P12270;Q99968	P12270	P12270	Nucleoprotein TPR;Tpr	TPR;tpr	1	S2155	FAEAIHSPQVAGV	0.18457	0.18457	NaN	NaN	+	4.1788	4.1788	NaN	NaN	+	0.18457	0.239303	+	↓
P13796;Q59GX5;Q5TBN3;Q5TBN5;Q53FI1	P13796;Q53FI1	P13796	LC64P;L-plastin;Lymphocyte cytosolic protein 1;Plastin-2;L-plastin variant;Lymphocyte cytosolic protein 1 (L-plastin);Lymphocyte cytosolic protein 1 (L-plastin);L-plastin variant	LCP1;PLS2;LCP1;RP11-139H14.1-001;LCP1;RP11-139H14.1-005	1	S5	__MARGSVSDEEM	0.5152	0.5152	0.72632	NaN	+	1.9335	1.9335	1.0863	NaN	+	0.5152	0.517197	+	↓
P16989;P16989-3;P16989-2;Q59EB5;P67809;Q05D43;Q6PKI6;Q7KZ24;B2RCC2;D3DTP1;Q9Y2T7;Q59HE1	P16989;P67809	P67809	Cold shock domain-containing protein A;DNA-binding protein A;Single-strand DNA-binding protein NF-GMB;Cold shock domain-containing protein A;DNA-binding protein A;Single-strand DNA-binding protein NF-GMB;Cold shock domain-containing protein A;DNA-binding protein A;Single-strand DNA-binding protein NF-GMB;CSDA protein variant;CCAAT-binding transcription factor I subunit A;DNA-binding protein B;Enh…	CSDA;DBPA;CSDA;DBPA;CSDA;DBPA;NSEP1;YB1;YBX1;YBX1;YBX1;hCG_42008;YBX2;CSDA3;MSY2;YBX2	1	S102	PRKYLRSVGDGET	0.59763	0.59763	NaN	NaN	+	2.1938	2.1938	NaN	NaN	+	0.59763	0.45583	+	↓
Q59GR2;Q86SR6;P19419;Q6FG56;Q8N9S0	Q59GR2	Q59GR2	ELK1, member of ETS oncogene family variant;ELK1, member of ETS oncogene family;ETS domain-containing protein Elk-1;ELK1 protein;cDNA FLJ36647 fis, clone UTERU1000106, moderately similar to ETS-DOMAIN PROTEIN ELK-1	ELK1;ELK1	1	S501	STPVVLSPGPQKP	0.33007	0.33007	NaN	NaN	+	2.062	2.062	NaN	NaN	+	0.33007	0.484966	+	↓
P20020;P20020-4;P20020-3;P20020-6;P20020-2;P20020-5;Q58F24	P20020	P20020	Plasma membrane calcium ATPase isoform 1;Plasma membrane calcium pump isoform 1;Plasma membrane calcium-transporting ATPase 1;Plasma membrane calcium ATPase isoform 1;Plasma membrane calcium pump isoform 1;Plasma membrane calcium-transporting ATPase 1;Plasma membrane calcium ATPase isoform 1;Plasma membrane calcium pump isoform 1;Plasma membrane calcium-transporting ATPase 1;Plasma membrane calci…	ATP2B1;PMCA1;ATP2B1;PMCA1;ATP2B1;PMCA1;ATP2B1;PMCA1;ATP2B1;PMCA1;ATP2B1;PMCA1;ATP2B1	1	S12	NNSVAYSGVKNSL	0.56676	0.56676	NaN	NaN	+	1.5075	1.5075	NaN	NaN	+	0.56676	0.66335	+	↓
P21359;P21359-2;B4DXH1	P21359	P21359	Neurofibromatosis-related protein NF-1;Neurofibromin;Neurofibromin truncated;Neurofibromatosis-related protein NF-1;Neurofibromin;Neurofibromin truncated;cDNA FLJ54393, highly similar to Neurofibromin	NF1;NF1	1	S2543	LLGTRKSFDHLIS	0.67212	0.67212	NaN	NaN	+	1.5975	1.5975	NaN	NaN	+	0.67212	0.625978	+	↓
P25098;Q59F73	P25098	P25098	Beta-adrenergic receptor kinase 1;G-protein coupled receptor kinase 2;Beta adrenergic receptor kinase 1 variant	ADRBK1;BARK;BARK1;GRK2	1	S685	PLVQRGSANGL__	0.54303	0.54303	NaN	NaN	+	2.6481	2.6481	NaN	NaN	+	0.54303	0.377629	+	↓
P26651	P26651	P26651	G0/G1 switch regulatory protein 24;Growth factor-inducible nuclear protein NUP475;Protein TIS11A;Tristetraproline;Zinc finger protein 36 homolog	G0S24;RNF162A;TIS11A;TTP;ZFP36	1	S323	PIFNRISVSE___	0.49126	0.49126	NaN	NaN	+	1.7492	1.7492	NaN	NaN	+	0.49126	0.57169	+	↓
P27987;P27987-2	P27987	P27987	Inositol 1,4,5-trisphosphate 3-kinase B;Inositol-trisphosphate 3-kinase B;Inositol 1,4,5-trisphosphate 3-kinase B;Inositol-trisphosphate 3-kinase B	ITPKB;ITPKB	1	S43	PRRAVLSPGSVFS	0.41164	0.41164	NaN	NaN	+	2.0668	2.0668	NaN	NaN	+	0.41164	0.48384	+	↓
P35568	P35568	P35568	Insulin receptor substrate 1	IRS1	1	S374	PLNHSRSIPMPAS	0.42975	0.42975	NaN	NaN	+	1.5987	1.5987	NaN	NaN	+	0.42975	0.625508	+	↓
P35658-3;P35658-4;P35658-5;P35658;P35658-2;Q5JUP9;Q7Z3C4	P35658-3	P35658-3	214 kDa nucleoporin;Nuclear pore complex protein Nup214;Nucleoporin Nup214;Protein CAN;214 kDa nucleoporin;Nuclear pore complex protein Nup214;Nucleoporin Nup214;Protein CAN;214 kDa nucleoporin;Nuclear pore complex protein Nup214;Nucleoporin Nup214;Protein CAN;214 kDa nucleoporin;Nuclear pore complex protein Nup214;Nucleoporin Nup214;Protein CAN;214 kDa nucleoporin;Nuclear pore complex protein Nu…	CAIN;CAN;KIAA0023;NUP214;CAIN;CAN;KIAA0023;NUP214;CAIN;CAN;KIAA0023;NUP214;CAIN;CAN;KIAA0023;NUP214;CAIN;CAN;KIAA0023;NUP214;NUP214;RP11-544A12.7-003;DKFZp686J0330	1	S1024	PVVRTPSIQPSLL	0.60699	0.60699	NaN	NaN	+	1.9643	1.9643	NaN	NaN	+	0.60699	0.509087	+	↓
P49790;Q7Z743;B4DIK2;Q4LE47	P49790	P49790	153 kDa nucleoporin;Nuclear pore complex protein Nup153;Nucleoporin Nup153;Nucleoporin 153kDa;cDNA FLJ60565, highly similar to Nuclear pore complex protein Nup153;NUP153 variant protein	NUP153;NUP153;NUP153 variant protein	3	S338	VSSPLNSPLDRSG	0.63397	0.63397	0.79443	NaN	+	2.0042	2.0042	1.4726	0.86919	+	0.63397	0.498952	+	↓
Q01970;Q8N1A4	Q01970	Q01970	1-phosphatidylinositol-4,5-bisphosphate phosphodiesterase beta-3;Phosphoinositide phospholipase C-beta-3;Phospholipase C-beta-3;Similar to phospholipase C, beta 3 (Phosphatidylinositol-specific)	PLCB3	1	S537	SLEPQKSLGDEGL	0.11006	0.11006	NaN	NaN	+	6.8118	6.8118	NaN	NaN	+	0.11006	0.146804	+	↓
Q02080	Q02080	Q02080	Myocyte-specific enhancer factor 2B;RSRFR2;Serum response factor-like protein 2	MEF2B;XMEF2	1	S339	RSPGGTSPERSPG	0.23999	0.23999	1.0979	NaN	+	1.8512	1.8512	1.0218	NaN	+	0.23999	0.54019	+	↓
Q09161	Q09161	Q09161	80 kDa nuclear cap-binding protein;Nuclear cap-binding protein subunit 1	CBP80;NCBP;NCBP1	1	S22	HKRRKTSDANETE	0.49251	0.49251	NaN	NaN	+	2.0103	2.0103	NaN	NaN	+	0.49251	0.497438	+	↓
Q09666;B5MEH8;Q6ZQN2	Q09666	Q09666	Desmoyokin;Neuroblast differentiation-associated protein AHNAK;Putative uncharacterized protein AHNAK;cDNA FLJ46846 fis, clone UTERU3004635, moderately similar to Neuroblast differentiation associated protein AHNAK	AHNAK;PM227;AHNAK	1	S5110	AEAPLPSPKLEGE	0.40108	0.40108	NaN	NaN	+	2.9168	2.9168	NaN	NaN	+	0.40108	0.342841	+	↓
Q09666;B4DTV0	Q09666	Q09666	Desmoyokin;Neuroblast differentiation-associated protein AHNAK;cDNA FLJ57801, highly similar to Homo sapiens AHNAK nucleoprotein (desmoyokin) (AHNAK), transcript variant 1, mRNA	AHNAK;PM227	1	S135	IKPRLKSEDGVEG	0.31963	0.31963	NaN	NaN	+	3.024	3.024	NaN	NaN	+	0.31963	0.330688	+	↓
Q09666	Q09666	Q09666	Desmoyokin;Neuroblast differentiation-associated protein AHNAK	AHNAK;PM227	1	S3426	VELNLKSPKVKGD	0.50506	0.50506	NaN	NaN	+	1.8511	1.8511	NaN	NaN	+	0.50506	0.540219	+	↓
Q12802-2;Q12802;Q12802-4;Q12802-3;B7ZW05;A8MYJ1;Q12802-7	Q12802-2	Q12802-2	AKAP-Lbc;A-kinase anchor protein 13;Breast cancer nuclear receptor-binding auxiliary protein;Guanine nucleotide exchange factor Lbc;Human thyroid-anchoring protein 31;Lymphoid blast crisis oncogene;Non-oncogenic Rho GTPase-specific GTP exchange factor;p47;Protein kinase A-anchoring protein 13;AKAP-Lbc;A-kinase anchor protein 13;Breast cancer nuclear receptor-binding auxiliary protein;Guanine nucl…	AKAP13;BRX;HT31;LBC;AKAP13;BRX;HT31;LBC;AKAP13;BRX;HT31;LBC;AKAP13;BRX;HT31;LBC;AKAP13;AKAP13;hCG_1991671;AKAP13;BRX;HT31;LBC	1	S2567	ALTRSLSRPSSLI	0.47142	0.47142	1.348	NaN	+	1.9768	1.9768	4.0747	NaN	+	0.47142	0.505868	+	↓
Q12888-2;Q12888;A6NNK5;B7Z3E7;A8KA50;C9JXV0	Q12888-2	Q12888-2	Tumor suppressor p53-binding protein 1;Tumor suppressor p53-binding protein 1;Putative uncharacterized protein TP53BP1;cDNA FLJ56510, highly similar to Tumor suppressor p53-binding protein 1;cDNA FLJ78617;Putative uncharacterized protein TP53BP1	TP53BP1;TP53BP1;TP53BP1;TP53BP1	1	S371	SDLVAPSPDAFRS	0.62235	0.62235	NaN	NaN	+	1.6253	1.6253	NaN	NaN	+	0.62235	0.615271	+	↓
Q13136;Q13136-2;Q59FZ5;B3KVS8	Q13136	Q13136	LAR-interacting protein 1;Liprin-alpha-1;Protein tyrosine phosphatase receptor type f polypeptide-interacting protein alpha-1;LAR-interacting protein 1;Liprin-alpha-1;Protein tyrosine phosphatase receptor type f polypeptide-interacting protein alpha-1;PTPRF interacting protein alpha 1 isoform b variant;cDNA FLJ41337 fis, clone BRAMY3000254, highly similar to Liprin-alpha-1;cDNA FLJ42630 fis, clon…	LIP1;PPFIA1;LIP1;PPFIA1	1	S1172	VTSSMSSPSMQPK	0.43853	0.43853	NaN	NaN	+	1.6345	1.6345	NaN	NaN	+	0.43853	0.611808	+	↓
Q13330;Q59FW1;Q9BRL8;C9JJM0	Q13330	Q13330	Metastasis-associated protein MTA1;Metastasis associated protein variant;MTA1 protein;Putative uncharacterized protein MTA1	MTA1;MTA1	1	S639	RLIRGGSLPPVKR	0.35572	0.35572	NaN	NaN	+	2.3579	2.3579	NaN	NaN	+	0.35572	0.424106	+	↓
Q15836;Q9BRV4;Q6FGG2;P63027	Q15836	Q15836	Cellubrevin;Synaptobrevin-3;Vesicle-associated membrane protein 3;Vesicle-associated membrane protein 3 (Cellubrevin);cDNA, FLJ92013, Homo sapiens vesicle-associated membrane protein 3 (cellubrevin)(VAMP3), mRNA;VAMP3 protein;Vesicle-associated membrane protein 3 (Cellubrevin);Synaptobrevin-2;Vesicle-associated membrane protein 2	SYB3;VAMP3;VAMP3;hCG_21813;VAMP3;SYB2;VAMP2	1	S44	ERDQKLSELDDRA	0.40674	0.40674	NaN	NaN	+	1.9899	1.9899	NaN	NaN	+	0.40674	0.502538	+	↓
Q5TDH0-3;Q5TDH0;Q5TDH0-2	Q5TDH0-3	Q5TDH0-3	Protein DDI1 homolog 2;Protein DDI1 homolog 2;Protein DDI1 homolog 2	DDI2;DDI2;DDI2	1	S194	ERIRLFSADPFDL	0.59916	0.59916	NaN	NaN	+	2.3543	2.3543	NaN	NaN	+	0.59916	0.424755	+	↓
Q96RR5;Q643R0;Q9ULW0;B3KM90	Q96RR5	Q96RR5	Hepatocellular carcinoma-associated antigen 90;TPX2, microtubule-associated, homolog (Xenopus laevis);TPX2, microtubule-associated, homolog (Xenopus laevis), isoform CRA_a;cDNA, FLJ92922;HCTP4;TPX2, microtubule-associated, homolog (Xenopus laevis), isoform CRA_b;Differentially expressed in cancerous and non-cancerous lung cells 2;Hepatocellular carcinoma-associated antigen 519;Protein fls353;Rest…	HCA90;hCG_38821;RP11-243J16.10-002;TPX2;hCG_38821;HCTP4;TPX2;C20orf1;C20orf2;DIL2;HCA519;TPX2	1	S257	VSQVTKSVDFHFR	0.32352	0.32352	NaN	NaN	+	4.5034	4.5034	NaN	NaN	+	0.32352	0.222054	+	↓
Q6FI81;Q6FI81-3;E2QRA6	Q6FI81	Q6FI81	Anamorsin;Cytokine-induced apoptosis inhibitor 1;Fe-S cluster assembly protein DRE2 homolog;Anamorsin;Cytokine-induced apoptosis inhibitor 1;Fe-S cluster assembly protein DRE2 homolog	CIAPIN1;CUA001;PRO0915;CIAPIN1;CUA001;PRO0915	1	S177	SRQLKLSITKKSS	0.41765	0.41765	NaN	NaN	+	1.7865	1.7865	NaN	NaN	+	0.41765	0.559754	+	↓
Q6JBY9;B7ZKW8;Q5TGW6	Q6JBY9	Q6JBY9	CapZ-interacting protein;Protein kinase substrate CapZIP;RCSD domain-containing protein 1;Putative uncharacterized protein;RCSD domain containing 1	CAPZIP;RCSD1;RCSD1;RP3-503M14.1-005	1	S126	SPPSTPSSPGVRS	0.53677	NaN	NaN	0.53677	+	1.9777	NaN	NaN	1.9777	+	0.53677	0.505638	+	↓
Q6ZV73;Q6ZV73-2	Q6ZV73	Q6ZV73	FYVE, RhoGEF and PH domain-containing protein 6;Zinc finger FYVE domain-containing protein 24;FYVE, RhoGEF and PH domain-containing protein 6;Zinc finger FYVE domain-containing protein 24	FGD6;KIAA1362;ZFYVE24;FGD6;KIAA1362;ZFYVE24	2	S721	NGLRAESLDDQML	0.45955	0.45955	1.0828	NaN	+	2.6735	2.6735	0.92675	NaN	+	0.45955	0.374042	+	↓
Q6ZV73;Q6ZV73-2	Q6ZV73	Q6ZV73	FYVE, RhoGEF and PH domain-containing protein 6;Zinc finger FYVE domain-containing protein 24;FYVE, RhoGEF and PH domain-containing protein 6;Zinc finger FYVE domain-containing protein 24	FGD6;KIAA1362;ZFYVE24;FGD6;KIAA1362;ZFYVE24	1	S739	SQAPYKSVTSLCA	0.62133	0.62133	NaN	NaN	+	1.8487	1.8487	NaN	NaN	+	0.62133	0.540921	+	↓
Q6ZW13	Q6ZW13	Q6ZW13	Uncharacterized protein C16orf86	C16orf86	1	S161	KAKKRKSLGAPVL	0.22205	0.22205	NaN	NaN	+	2.975	2.975	NaN	NaN	+	0.22205	0.336134	+	↓
Q7RTR2-2	Q7RTR2-2	Q7RTR2-2	CARD15-like protein;Caterpiller protein 16.2;Nucleotide-binding oligomerization domain protein 3;Protein NLRC3	NLRC3;NOD3	2	S37	QQVQALSSQLLEV	0.53181	NaN	0.53181	NaN	+	1.8308	NaN	1.8308	NaN	+	0.53181	0.546209	+	↓
Q7RTR2-2	Q7RTR2-2	Q7RTR2-2	CARD15-like protein;Caterpiller protein 16.2;Nucleotide-binding oligomerization domain protein 3;Protein NLRC3	NLRC3;NOD3	2	S38	QVQALSSQLLEVI	0.53181	NaN	0.53181	NaN	+	1.8308	NaN	1.8308	NaN	+	0.53181	0.546209	+	↓
Q86UE4	Q86UE4	Q86UE4	3D3/LYRIC;Astrocyte elevated gene-1 protein;Lysine-rich CEACAM1 co-isolated protein;Metadherin;Metastasis adhesion protein;Protein LYRIC	AEG1;LYRIC;MTDH	1	S339	GKDWGRSWSDRSI	0.49468	0.49468	NaN	NaN	+	1.6149	1.6149	NaN	NaN	+	0.49468	0.619233	+	↓
Q86YV5	Q86YV5	Q86YV5	Sugen kinase 223;Tyrosine-protein kinase SgK223	SGK223	1	S889	EKAFKGSGHWLPA	0.48242	0.48242	NaN	NaN	+	2.1377	2.1377	NaN	NaN	+	0.48242	0.467792	+	↓
Q8IWB9-2;Q8IWB9	Q8IWB9-2	Q8IWB9-2	Testis-expressed sequence 2 protein;Testis-expressed sequence 2 protein	KIAA1738;TEX2;KIAA1738;TEX2	2	S266	SKTAPSSPLTSPS	0.39884	NaN	0.39884	NaN	+	2.9444	NaN	2.9444	NaN	+	0.39884	0.339628	+	↓
Q8N264;Q8N264-3;D6RCP5;B3KUX7;Q8N264-2	Q8N264	Q8N264	Filamin-A-associated RhoGAP;p73RhoGAP;RAC1- and CDC42-specific GTPase-activating protein of 72 kDa;Rho GTPase-activating protein 24;RhoGAP of 73 kDa;Rho-type GTPase-activating protein 24;Sarcoma antigen NY-SAR-88;Filamin-A-associated RhoGAP;p73RhoGAP;RAC1- and CDC42-specific GTPase-activating protein of 72 kDa;Rho GTPase-activating protein 24;RhoGAP of 73 kDa;Rho-type GTPase-activating protein 24…	ARHGAP24;FILGAP;ARHGAP24;FILGAP;ARHGAP24;FILGAP	2	S371	NTKDSPSRQCSWD	0.60746	NaN	0.60746	NaN	+	1.8252	NaN	1.8252	NaN	+	0.60746	0.547885	+	↓
Q8N264;Q8N264-3;D6RCP5;B3KUX7;Q8N264-2	Q8N264	Q8N264	Filamin-A-associated RhoGAP;p73RhoGAP;RAC1- and CDC42-specific GTPase-activating protein of 72 kDa;Rho GTPase-activating protein 24;RhoGAP of 73 kDa;Rho-type GTPase-activating protein 24;Sarcoma antigen NY-SAR-88;Filamin-A-associated RhoGAP;p73RhoGAP;RAC1- and CDC42-specific GTPase-activating protein of 72 kDa;Rho GTPase-activating protein 24;RhoGAP of 73 kDa;Rho-type GTPase-activating protein 24…	ARHGAP24;FILGAP;ARHGAP24;FILGAP;ARHGAP24;FILGAP	2	S375	SPSRQCSWDKSES	0.60746	NaN	0.60746	NaN	+	1.8252	NaN	1.8252	NaN	+	0.60746	0.547885	+	↓
Q8NDI1;Q8NDI1-2;Q8NDI1-3;A8K930;B3KM32	Q8NDI1	Q8NDI1	EH domain-binding protein 1;EH domain-binding protein 1;EH domain-binding protein 1;cDNA FLJ75500, highly similar to Homo sapiens EH domain binding protein 1, mRNA;cDNA FLJ10124 fis, clone HEMBA1002951, highly similar to Homo sapiens EH domain binding protein 1 (EHBP1), mRNA	EHBP1;KIAA0903;NACSIN;EHBP1;KIAA0903;NACSIN;EHBP1;KIAA0903;NACSIN	1	S1058	ETQRKPSEDEVLN	0.53899	0.53899	NaN	NaN	+	2.2141	2.2141	NaN	NaN	+	0.53899	0.451651	+	↓
Q92545	Q92545	Q92545	Protein RW1;Transmembrane protein 131	KIAA0257;RW1;TMEM131	1	S1293	SSARHSSEDSDIT	0.49118	0.49118	0.96677	0.85285	+	2.6084	2.6084	0.025413	1.2909	+	0.49118	0.383377	+	↓
Q96JZ2;Q96JZ2-2;Q96AS3	Q96JZ2	Q96JZ2	Adaptor in lymphocytes of unknown function X;Hematopoietic SH2 domain-containing protein;Adaptor in lymphocytes of unknown function X;Hematopoietic SH2 domain-containing protein;HSH2D protein	ALX;HSH2D;ALX;HSH2D;HSH2D	1	S298	KAERSVSCIEVTP	0.37891	0.37891	NaN	NaN	+	3.1914	3.1914	NaN	NaN	+	0.37891	0.313342	+	↓
Q96CB8	Q96CB8	Q96CB8	Integrator complex subunit 12;PHD finger protein 22	INTS12;PHF22;SBBI22	1	S378	GLSRSVSCDNVSK	0.068758	0.068758	NaN	NaN	+	1.718	1.718	NaN	NaN	+	0.068758	0.582072	+	↓
Q96JM3	Q96JM3	Q96JM3	Zinc finger protein 828	C13orf8;KIAA1802;ZNF828	2	S436	IRSPAGSPELRKP	0.57656	0.57656	1.102	0.80868	+	1.7541	1.7541	1.0794	0.89534	+	0.57656	0.570093	+	↓
Q96K49;Q96K49-2	Q96K49	Q96K49	Transmembrane protein 87B;Transmembrane protein 87B	TMEM87B;TMEM87B	1	S494	KLRASKSVSNGTA	0.55355	0.55355	0.3038	NaN	+	1.7202	1.7202	3.1091	NaN	+	0.55355	0.581328	+	↓
Q96N67-6;Q96N67-2;Q96N67-3;Q96N67-4;Q96N67;Q96N67-5;Q96NI0	Q96N67-6	Q96N67-6	Dedicator of cytokinesis protein 7;Dedicator of cytokinesis protein 7;Dedicator of cytokinesis protein 7;Dedicator of cytokinesis protein 7;Dedicator of cytokinesis protein 7;Dedicator of cytokinesis protein 7;cDNA FLJ30839 fis, clone FEBRA2002429;cDNA FLJ78567;Dedicator of cytokinesis 7;HCG1780274	DOCK7;KIAA1771;DOCK7;KIAA1771;DOCK7;KIAA1771;DOCK7;KIAA1771;DOCK7;KIAA1771;DOCK7;KIAA1771;DOCK7;hCG_1780274;RP4-740B20.2-001	1	S452	SLERTTSGDDACN	0.47055	0.47055	NaN	NaN	+	2.3081	2.3081	NaN	NaN	+	0.47055	0.433257	+	↓
Q9NRJ2	Q9NRJ2	Q9NRJ2	Protein MOST-2;Putative uncharacterized protein C9orf31	C9orf31;MOST2	1	S115	EQRRTLSLIRKTS	0.51163	0.51163	NaN	NaN	+	3.3588	3.3588	NaN	NaN	+	0.51163	0.297725	+	↓
Q9NRY5;B4E1J2;B4DQT0	Q9NRY5	Q9NRY5	Protein FAM114A2;cDNA FLJ54229;cDNA FLJ56229	C5orf3;FAM114A2	1	S145	AKENENSSPVAGA	0.62096	0.62096	NaN	NaN	+	1.5744	1.5744	NaN	NaN	+	0.62096	0.635163	+	↓
B7WPB8;Q9NSI8;Q9NSI8-3	B7WPB8	B7WPB8	Putative uncharacterized protein SAMSN1;Hematopoietic adaptor containing SH3 and SAM domains 1;SAM domain, SH3 domain and nuclear localization signals protein 1;SAM domain-containing protein SAMSN-1;SH3-SAM adaptor protein;Hematopoietic adaptor containing SH3 and SAM domains 1;SAM domain, SH3 domain and nuclear localization signals protein 1;SAM domain-containing protein SAMSN-1;SH3-SAM adaptor p…	SAMSN1;HACS1;SAMSN1;HACS1;SAMSN1	1	S158	KYIKALSEEKDEE	0.45988	0.45988	NaN	NaN	+	9.8912	9.8912	NaN	NaN	+	0.45988	0.1011	+	↓
Q9ULS5	Q9ULS5	Q9ULS5	Transmembrane and coiled-coil domains protein 3	KIAA1145;TMCC3	1	S242	ARAYGGSATIVNK	0.65937	0.65937	NaN	NaN	+	1.524	1.524	NaN	NaN	+	0.65937	0.656168	+	↓
Q9UN19	Q9UN19	Q9UN19	B lymphocyte adapter protein Bam32;B-cell adapter molecule of 32 kDa;Dual adapter for phosphotyrosine and 3-phosphotyrosine and 3-phosphoinositide	BAM32;DAPP1;HSPC066	1	S276	GTIRSRSFIFK__	0.49179	0.49179	NaN	NaN	+	1.7396	1.7396	NaN	NaN	+	0.49179	0.574845	+	↓
Q9Y2K2;Q9Y2K2-3	Q9Y2K2	Q9Y2K2	Salt-inducible kinase 3;Serine/threonine-protein kinase QSK;Serine/threonine-protein kinase SIK3;Salt-inducible kinase 3;Serine/threonine-protein kinase QSK;Serine/threonine-protein kinase SIK3	KIAA0999;L19;QSK;SIK3;KIAA0999;L19;QSK;SIK3	1	S808	PLSKQLSADSAEA	0.47358	0.47358	NaN	NaN	+	1.8296	1.8296	NaN	NaN	+	0.47358	0.546568	+	↓
Q9Y4B6;Q9Y4B6-2;Q9Y4B6-3	Q9Y4B6	Q9Y4B6	DDB1- and CUL4-associated factor 1;HIV-1 Vpr-binding protein;Protein VPRBP;Vpr-interacting protein;DDB1- and CUL4-associated factor 1;HIV-1 Vpr-binding protein;Protein VPRBP;Vpr-interacting protein;DDB1- and CUL4-associated factor 1;HIV-1 Vpr-binding protein;Protein VPRBP;Vpr-interacting protein	DCAF1;KIAA0800;RIP;VPRBP;DCAF1;KIAA0800;RIP;VPRBP;DCAF1;KIAA0800;RIP;VPRBP	1	S979	RVLRQKSDHGAYS	0.41441	0.41441	NaN	NaN	+	2.515	2.515	NaN	NaN	+	0.41441	0.397614	+	↓
Q9Y4F1-2;Q9Y4F1;C9JME2	Q9Y4F1-2	Q9Y4F1-2	Chondrocyte-derived ezrin-like protein;FERM, RhoGEF and pleckstrin domain-containing protein 1;Pleckstrin homology domain-containing family C member 2;Chondrocyte-derived ezrin-like protein;FERM, RhoGEF and pleckstrin domain-containing protein 1;Pleckstrin homology domain-containing family C member 2;Putative uncharacterized protein FARP1	CDEP;FARP1;PLEKHC2;CDEP;FARP1;PLEKHC2;FARP1	2	S336	LFSRGSSFRFSGR	0.508	NaN	0.508	NaN	+	1.5044	NaN	1.5044	NaN	+	0.508	0.664717	+	↓
Q9Y6Y0;B3KM71;B3KMY8;Q6MZF3	Q9Y6Y0	Q9Y6Y0	Aryl hydrocarbon receptor-associated protein 3;Influenza virus NS1A-binding protein;cDNA FLJ10411 fis, clone NT2RP1000035, highly similar to Homo sapiens influenza virus NS1A binding protein (IVNS1ABP), transcript variant 1, mRNA;cDNA FLJ12958 fis, clone NT2RP2005539, highly similar to Homo sapiens influenza virus NS1A binding protein (IVNS1ABP), transcript variant 1, mRNA;Putative uncharacterize…	ARA3;FLARA3;HSPC068;IVNS1ABP;KIAA0850;NS1;NS1BP;DKFZp686K06216	1	S338	KLSKSLSFEMQQD	0.65697	0.65697	NaN	NaN	+	1.6803	1.6803	NaN	NaN	+	0.65697	0.595132	+	↓
A8K8P1;Q9HC77;Q5JPD5;Q2KHM5	A8K8P1;Q2KHM5	A8K8P1	cDNA FLJ78752, highly similar to Homo sapiens centromere protein J (CENPJ), mRNA;Centromere protein J;Centrosomal P4.1-associated protein;LAG-3-associated protein;LYST-interacting protein 1;Centromere protein J, isoform CRA_d;Putative uncharacterized protein DKFZp667E025;CENPJ protein	CENPJ;CPAP;LAP;LIP1;CENPJ;DKFZp667E025;hCG_2033416;CENPJ	1	S540	SRLAAKSPIRETM	1.8509	1.8509	NaN	NaN	+	0.57133	0.57133	NaN	NaN	+	1.8509	1.7503	+	↑
Q70CQ4;B3KS48;Q70CQ4-2	Q70CQ4	Q70CQ4	Deubiquitinating enzyme 31;Ubiquitin carboxyl-terminal hydrolase 31;Ubiquitin thioesterase 31;Ubiquitin-specific-processing protease 31;cDNA FLJ35471 fis, clone SMINT2006708, highly similar to Homo sapiens ubiquitin specific peptidase 31 (USP31), mRNA;Deubiquitinating enzyme 31;Ubiquitin carboxyl-terminal hydrolase 31;Ubiquitin thioesterase 31;Ubiquitin-specific-processing protease 31	KIAA1203;USP31;KIAA1203;USP31	1	S914	SISCFGSLRNLSS	2.1461	2.1461	NaN	NaN	+	0.53875	0.53875	NaN	NaN	+	2.1461	1.85615	+	↑
Q6P996;B4DHL7;B4DR55;B4DSL3	Q6P996	Q6P996	Pyridoxal-dependent decarboxylase domain-containing protein 1;cDNA FLJ59515;cDNA FLJ53168;cDNA FLJ59412	KIAA0251;PDXDC1	2	S724	SETSSVSHIEDLE	1.5296	NaN	1.5296	NaN	+	0.58113	NaN	0.58113	1.6372	+	1.5296	1.72079	+	↑
C9JBU5;Q3LIB4;Q9NPI6;B4DHN9	C9JBU5	C9JBU5	Putative uncharacterized protein DCP1A;Putative uncharacterized protein Nbla00360;mRNA-decapping enzyme 1A;Smad4-interacting transcriptional co-activator;Transcription factor SMIF;cDNA FLJ53884, highly similar to mRNA decapping enzyme 1A (EC 3.-.-.-)	DCP1A;Nbla00360;DCP1A;SMIF	1	S353	TTPRQRSPLLNQP	1.6488	1.6488	NaN	NaN	+	0.59314	0.59314	NaN	NaN	+	1.6488	1.68594	+	↑
Q8IZE3;Q8IZE3-2;B4E2Y0	Q8IZE3	Q8IZE3	Ezrin-binding protein PACE-1;Protein-associating with the carboxyl-terminal domain of ezrin;SCY1-like protein 3;Ezrin-binding protein PACE-1;Protein-associating with the carboxyl-terminal domain of ezrin;SCY1-like protein 3;cDNA FLJ51470, highly similar to Homo sapiens SCY1-like 3 (SCYL3), transcript variant 1, mRNA	PACE1;SCYL3;PACE1;SCYL3	1	S707	PKKDDVSPVMQFS	1.6868	1.6868	NaN	NaN	+	0.3709	0.3709	NaN	NaN	+	1.6868	2.69614	+	↑
Q5TH30;E1P5U8;Q9UGV2;E1P5U7;Q9UGV2-2;Q9UGV2-3;B7Z323;B7ZLZ9;B7Z341	Q5TH30	Q5TH30	NDRG family member 3;NDRG family member 3, isoform CRA_c;Protein NDRG3;Protein NDRG3;Protein NDRG3;cDNA FLJ52497, highly similar to Protein NDRG3;NDRG3 protein;cDNA FLJ54521, highly similar to Protein NDRG3	hCG_1785125;NDRG3;RP3-460J8.1-003;NDRG3;NDRG3;NDRG3;NDRG3	1	S351	TSSSLGSGESPFS	1.4781	NaN	1.4781	0.85785	+	0.63546	0.63546	0.76809	0.96285	+	1.4781	1.57366	+	↑
B7Z4Q0;B0QYV7;C9JZR4	B7Z4Q0;C9JZR4	C9JZR4	cDNA FLJ55728, highly similar to ADP-ribosylation factor GTPase-activating protein 3;ADP-ribosylation factor GTPase activating protein 3;Putative uncharacterized protein ARFGAP3	AL049757.1-005;ARFGAP3;ARFGAP3	1	S306	GNVKAISSDMYFG	2.016	2.016	NaN	NaN	+	0.66397	0.66397	NaN	NaN	+	2.016	1.50609	+	↑
B7Z6F7;Q92797	B7Z6F7	B7Z6F7	cDNA FLJ61705, highly similar to Symplekin;Symplekin	SPK;SYMPK	1	S1259	DAMKTPSPAAEDA	1.9051	1.9051	1.1003	NaN	+	0.57278	0.57278	0.60102	NaN	+	1.9051	1.74587	+	↑
Q9UQL6-3;Q9UQL6;C9JFV9;Q9UQL6-2;Q5W9G6	Q9UQL6-3	Q9UQL6-3	Antigen NY-CO-9;Histone deacetylase 5;Antigen NY-CO-9;Histone deacetylase 5;Putative uncharacterized protein HDAC5;Antigen NY-CO-9;Histone deacetylase 5;KIAA0600 splice variant 1	HDAC5;KIAA0600;HDAC5;KIAA0600;HDAC5;HDAC5;KIAA0600;KIAA0600	1	S1109	AAAREHSPRPAEE	2.1916	2.1916	NaN	NaN	+	0.35073	0.35073	NaN	NaN	+	2.1916	2.8512	+	↑
D3DWF5;P05771-2;P05771	D3DWF5;P05771	D3DWF5	Protein kinase C, beta 1, isoform CRA_b;Protein kinase C beta type;Protein kinase C beta type	hCG_1810821;PRKCB1;PKCB;PRKCB;PRKCB1;PKCB;PRKCB;PRKCB1	1	S241	DKDRRLSVEIWDW	3.0214	3.0214	NaN	NaN	+	0.56722	0.56722	NaN	NaN	+	3.0214	1.76298	+	↑
P22626;P22626-2;B8ZZ37	P22626	P22626	Heterogeneous nuclear ribonucleoproteins A2/B1;Heterogeneous nuclear ribonucleoproteins A2/B1;Putative uncharacterized protein HNRNPA2B1	HNRNPA2B1;HNRPA2B1;HNRNPA2B1;HNRPA2B1;HNRNPA2B1	1	S198	EMQEVQSSRSGRG	1.5726	1.5726	NaN	NaN	+	0.51854	0.51854	NaN	NaN	+	1.5726	1.92849	+	↑
Q6P2E9;Q6P2E9-2	Q6P2E9	Q6P2E9	Autoantigen Ge-1;Autoantigen RCD-8;Enhancer of mRNA-decapping protein 4;Human enhancer of decapping large subunit;Autoantigen Ge-1;Autoantigen RCD-8;Enhancer of mRNA-decapping protein 4;Human enhancer of decapping large subunit	EDC4;HEDLS;EDC4;HEDLS	1	S729	SPSRTRSPDVISS	1.5393	1.5393	1.4711	NaN	+	0.64955	0.64955	0.83039	NaN	+	1.5393	1.53953	+	↑
Q8IZD4;B4DRD1	Q8IZD4	Q8IZD4	mRNA-decapping enzyme 1B;cDNA FLJ59742, highly similar to mRNA decapping enzyme 1B (EC 3.-.-.-)	DCP1B	1	S567	LLLPIQSPEPSVI	1.6102	1.6102	NaN	NaN	+	0.41461	0.41461	NaN	NaN	+	1.6102	2.41191	+	↑
Q9H6F5;Q6ZW18	Q9H6F5	Q9H6F5	Coiled-coil domain-containing protein 86;Cytokine-induced protein with coiled-coil domain;cDNA FLJ41781 fis, clone IMR322018117	CCDC86;CYCLON	2	S69	PKTSPGSPRLQQG	1.0727	NaN	1.0727	1.025	+	0.93219	NaN	0.93219	1.0684	+	1.0727	1.07274	+	—
O15417;C9JS29;A8MSW5;B5ME58	O15417	O15417	Long CAG trinucleotide repeat-containing gene 79 protein;Trinucleotide repeat-containing gene 18 protein;Putative uncharacterized protein TNRC18;Putative uncharacterized protein TNRC18;Putative uncharacterized protein TNRC18	CAGL79;KIAA1856;TNRC18;TNRC18;TNRC18;TNRC18	3	S999	PPSPRASPVAALK	1.0199	NaN	NaN	1.0199	+	0.98053	NaN	NaN	0.98053	+	1.0199	1.01986	+	—
A8K586;O00203;Q3MNE1;B4E0B2	A8K586	A8K586	cDNA FLJ76822, highly similar to Homo sapiens adaptor-related protein complex 3, beta 1 subunit (AP3B1), mRNA;Adapter-related protein complex 3 subunit beta-1;Adaptor protein complex AP-3 subunit beta-1;AP-3 complex subunit beta-1;Beta-3A-adaptin;Clathrin assembly protein complex 3 beta-1 large chain;Adaptor-related protein complex 3 beta 1 subunit;cDNA FLJ51426, highly similar to Adapter-related…	ADTB3A;AP3B1	1	S609	PAPLLESPFKDRD	1.007	1.007	NaN	NaN	+	0.99314	0.99314	NaN	NaN	+	1.007	1.00691	+	—
E1P5W3;P11387;B9EG90;Q6NWZ5;Q6PK95	E1P5W3	E1P5W3	DNA topoisomerase 1;DNA topoisomerase I;Topoisomerase (DNA) I;TOP1 protein;TOP1 protein	TOP1;TOP1;TOP1;TOP1	1	S112	KENGFSSPPQIKD	0.94182	0.94182	NaN	NaN	+	1.0619	1.0619	NaN	NaN	+	0.94182	0.941708	+	—
Q9P2G1;Q58F08;Q4VBX8	Q9P2G1	Q9P2G1	Ankyrin repeat and IBR domain-containing protein 1;ANKIB1 protein;ANKIB1 protein	ANKIB1;KIAA1386;ANKIB1;ANKIB1	1	S737	GVAPADSPEAPRR	1.0595	1.0595	NaN	NaN	+	0.94372	0.94372	NaN	NaN	+	1.0595	1.05964	+	—
Q9BTC8;D6W5A2	Q9BTC8	Q9BTC8	Metastasis-associated protein MTA3	KIAA1266;MTA3	1	S519	HAELSGSPLKSKS	1.0193	1.0193	NaN	NaN	+	0.98092	0.98092	NaN	NaN	+	1.0193	1.01945	+	—
Q4LE36;P53396	Q4LE36	Q4LE36	ACLY variant protein;ATP-citrate (pro-S-)-lyase;ATP-citrate synthase;Citrate cleavage enzyme	ACLY variant protein;ACLY	1	S517	PQDSVPSPRSLQG	0.96472	0.96472	NaN	NaN	+	1.0368	1.0368	NaN	NaN	+	0.96472	0.964506	+	—
Q6PJF5;Q6PJF5-2;Q6ZWP8;B7Z8H4	Q6PJF5	Q6PJF5	Rhomboid 5 homolog 2;Rhomboid family member 2;Rhomboid veinlet-like protein 5;Rhomboid veinlet-like protein 6;Rhomboid 5 homolog 2;Rhomboid family member 2;Rhomboid veinlet-like protein 5;Rhomboid veinlet-like protein 6;FLJ00080 protein;cDNA FLJ53262, highly similar to Homo sapiens rhomboid 5 homolog 2 (RHBDF2), transcript variant 2, mRNA	RHBDF2;RHBDL5;RHBDL6;RHBDF2;RHBDL5;RHBDL6;FLJ00080	1	S328	HSASPVSPDGVQI	0.78663	0.78663	0.71955	0.50694	+	1.2717	1.2717	1.3657	1.6016	+	0.78663	0.786349	+	—
B3KMX0;P33991	B3KMX0;P33991	P33991	cDNA FLJ12837 fis, clone NT2RP2003228, highly similar to DNA replication licensing factor MCM4;CDC21 homolog;DNA replication licensing factor MCM4;P1-CDC21	CDC21;MCM4	1	S131	LQVDLQSDGAAAE	0.96138	0.96138	NaN	NaN	+	1.0405	1.0405	NaN	NaN	+	0.96138	0.961076	+	—
Q9P270;D6RIF6;Q9H705	Q9P270	Q9P270	SLAIN motif-containing protein 2;CDNA: FLJ21611 fis, clone COL07344	KIAA1458;SLAIN2	2	S357	RPSPKQSPRNSPR	1.0441	NaN	1.0441	1.2471	+	0.95807	NaN	0.95807	0.27701	+	1.0441	1.04377	+	—
O43290;B4DDH9	O43290	O43290	SNU66 homolog;Squamous cell carcinoma antigen recognized by T cells 1;U4/U6.U5 tri-snRNP-associated 110 kDa protein;U4/U6.U5 tri-snRNP-associated protein 1;cDNA FLJ53820, highly similar to U4/U6.U5 tri-snRNP-associated protein 1	SART1	3	S598	ANGGSESDGEENI	1.0182	1.0182	1.0267	0.92113	+	0.98179	NaN	0.98179	0.97025	+	1.0182	1.01855	+	—
Q5VTR2;Q05DC0;C9JXC9;C9J0A5	Q5VTR2	Q5VTR2	E3 ubiquitin-protein ligase BRE1A;RING finger protein 20;RNF20 protein;Putative uncharacterized protein RNF20;Putative uncharacterized protein RNF20	BRE1A;RNF20;RNF20;RNF20;RNF20	2	S138	PEPDSDSNQERKD	1.0069	1.0069	0.99927	NaN	+	0.99355	0.99355	0.97761	NaN	+	1.0069	1.00649	+	—
Q96S94;B4DE38;A8K8A3;B3KQ08;Q96S94-3;B4DVR5	Q96S94	Q96S94	Cyclin-L2;Paneth cell-enhanced expression protein;cDNA FLJ54840, highly similar to Cyclin-L2;cDNA FLJ14864 fis, clone PLACE1001845, highly similar to Cyclin-L2;cDNA FLJ78264, highly similar to Homo sapiens cyclin L2, mRNA;Cyclin L2, isoform CRA_e;cDNA FLJ32571 fis, clone SPLEN2000197, highly similar to Cyclin-L2;Cyclin-L2;Paneth cell-enhanced expression protein;cDNA FLJ56251, highly similar to Cy…	CCNL2;SB138;CCNL2;hCG_20423;CCNL2;SB138	1	S330	DGTSGFSPAPKLV	0.98015	0.98015	NaN	NaN	+	1.0198	1.0198	NaN	NaN	+	0.98015	0.980584	+	—
Q68E01;D3DV57;Q68E01-2;Q68E01-3;Q68E01-4	Q68E01	Q68E01	Integrator complex subunit 3;Sensor of single-strand DNA complex subunit A;SOSS complex subunit A;Integrator complex subunit 3, isoform CRA_a;Integrator complex subunit 3;Sensor of single-strand DNA complex subunit A;SOSS complex subunit A;Integrator complex subunit 3;Sensor of single-strand DNA complex subunit A;SOSS complex subunit A;Integrator complex subunit 3;Sensor of single-strand DNA comp…	C1orf193;C1orf60;INTS3;hCG_1996520;INTS3;C1orf193;C1orf60;INTS3;C1orf193;C1orf60;INTS3;C1orf193;C1orf60;INTS3	1	S537	NAEAAFSDDEEDL	1.0373	1.0373	NaN	NaN	+	0.96449	0.96449	NaN	NaN	+	1.0373	1.03682	+	—
Q0JRZ9;B4DHK0	Q0JRZ9	Q0JRZ9	FCH domain only protein 2;cDNA FLJ60538, highly similar to Homo sapiens FCH domain only 2 (FCHO2), mRNA	FCHO2	1	S533	GVSRGPSPVSLGN	0.91743	0.91743	NaN	NaN	+	1.0906	1.0906	NaN	NaN	+	0.91743	0.916926	+	—
Q6ZRV2	Q6ZRV2	Q6ZRV2	Protein FAM83H	FAM83H	2	S892	FSTRRGSPTTGFI	1.0129	1.0129	1.0458	NaN	+	0.98778	0.98778	0.94947	NaN	+	1.0129	1.01237	+	—
Q12789;Q6AHZ7;Q12789-3	Q12789	Q12789	General transcription factor 3C polypeptide 1;TF3C-alpha;TFIIIC box B-binding subunit;Transcription factor IIIC 220 kDa subunit;Transcription factor IIIC subunit alpha;Putative uncharacterized protein DKFZp686A111;General transcription factor 3C polypeptide 1;TF3C-alpha;TFIIIC box B-binding subunit;Transcription factor IIIC 220 kDa subunit;Transcription factor IIIC subunit alpha	GTF3C1;DKFZp686A111;GTF3C1	1	S1856	QAPPSHSPRGTKR	1.0119	1.0119	NaN	NaN	+	0.98879	0.98879	NaN	NaN	+	1.0119	1.01134	+	—
E1P586;Q9NYF8;Q9NYF8-2;Q9NYF8-3;Q6DCA8;Q9NYF8-4	E1P586;Q9NYF8-4	E1P586	Bcl-2-associated transcription factor 1;Bcl-2-associated transcription factor 1;Bcl-2-associated transcription factor 1;BCLAF1 protein;Bcl-2-associated transcription factor 1	BCLAF1;BTF;KIAA0164;BCLAF1;BTF;KIAA0164;BCLAF1;BTF;KIAA0164;BCLAF1;BCLAF1;BTF;KIAA0164	1	S222	LSAYDNSPRSPHS	1.0096	1.0096	NaN	NaN	+	0.98992	0.98992	NaN	NaN	+	1.0096	1.01018	+	—
A8K6U7;Q9BUJ2;Q9BUJ2-2;B7Z4B8;A8K3W4;Q9BUJ2-4;Q9BUJ2-3	A8K6U7	A8K6U7	cDNA FLJ78252, highly similar to Homo sapiens heterogeneous nuclear ribonucleoprotein U-like 1 (HNRPUL1), transcript variant 1, mRNA;Adenovirus early region 1B-associated protein 5;E1B-55 kDa-associated protein 5;Heterogeneous nuclear ribonucleoprotein U-like protein 1;Adenovirus early region 1B-associated protein 5;E1B-55 kDa-associated protein 5;Heterogeneous nuclear ribonucleoprotein U-like pr…	E1BAP5;HNRNPUL1;HNRPUL1;E1BAP5;HNRNPUL1;HNRPUL1;E1BAP5;HNRNPUL1;HNRPUL1;E1BAP5;HNRNPUL1;HNRPUL1	1	S194	EDRRGRSPQPPAE	0.99781	0.99781	NaN	NaN	+	1.0028	1.0028	NaN	NaN	+	0.99781	0.997208	+	—
O14686-3;O14686	O14686-3	O14686-3	ALL1-related protein;Histone-lysine N-methyltransferase MLL2;Lysine N-methyltransferase 2B;Myeloid/lymphoid or mixed-lineage leukemia protein 2;ALL1-related protein;Histone-lysine N-methyltransferase MLL2;Lysine N-methyltransferase 2B;Myeloid/lymphoid or mixed-lineage leukemia protein 2	ALR;KMT2B;MLL2;ALR;KMT2B;MLL2	2	S1270	LPETDDSLLCDAG	1.0049	NaN	1.0049	NaN	+	0.99577	NaN	0.99577	NaN	+	1.0049	1.00425	+	—
D3DWK1;P29692-2;B2RAR6;Q9BW34;D3DWK3;P29692;Q4VBZ6;Q9H7G6;Q71RH4;B4DDU4	D3DWK1	D3DWK1	Eukaryotic translation elongation factor 1 delta (Guanine nucleotide exchange protein), isoform CRA_b;Antigen NY-CO-4;Elongation factor 1-delta;cDNA, FLJ95068, highly similar to Homo sapiens eukaryotic translation elongation factor 1 delta (guanine nucleotide exchange protein) (EEF1D), transcript variant 1, mRNA;EEF1D protein;Eukaryotic translation elongation factor 1 delta (Guanine nucleotide ex…	EEF1D;hCG_1994718;EEF1D;EF1D;EEF1D;EEF1D;hCG_1994718;EEF1D;EF1D;EEF1D;hCG_1994718	1	S499	PQTQHVSPMRQVE	1.007	1.007	NaN	NaN	+	0.9937	0.9937	NaN	NaN	+	1.007	1.00634	+	—
A2AJT9;A2AJT9-2;A2AJT9-3	A2AJT9	A2AJT9	Uncharacterized protein CXorf23;Uncharacterized protein CXorf23;Uncharacterized protein CXorf23	CXorf23;CXorf23;CXorf23	2	S80	YEHRSPSPNIRNS	1.0429	NaN	1.0429	NaN	+	0.95948	NaN	0.95948	NaN	+	1.0429	1.04223	+	—
Q86UP2;B4DZ88;Q86UP2-2;Q17RZ5;Q3SWV9;Q6PDF7;Q6NZ46	Q86UP2	Q86UP2	CG-1 antigen;Kinectin;Kinesin receptor;cDNA FLJ61494, highly similar to Kinectin;KTN1 protein;CG-1 antigen;Kinectin;Kinesin receptor;Kinectin 1 (Kinesin receptor);KTN1 protein;KTN1 protein;KTN1 protein	CG1;KIAA0004;KTN1;KTN1;CG1;KIAA0004;KTN1;KTN1;KTN1;KTN1;KTN1	1	S77	NLHESDSESVPRD	0.97072	NaN	0.97072	NaN	+	1.0309	NaN	1.0309	NaN	+	0.97072	0.970026	+	—
A8KAH1;P48651;Q9BSY0;Q9BUQ5;B4DE85	A8KAH1	A8KAH1	cDNA FLJ75839, highly similar to Homo sapiens phosphatidylserine synthase 1 (PTDSS1), mRNA;Phosphatidylserine synthase 1;Serine-exchange enzyme I;PTDSS1 protein;PTDSS1 protein;cDNA FLJ57481, highly similar to Phosphatidylserine synthase 1 (EC 2.7.8.-)	KIAA0024;PSSA;PTDSS1;PTDSS1;PTDSS1	6	S417	HREKTYSECEDGT	0.87273	0.87273	NaN	NaN	+	1.1449	1.1449	NaN	0.22065	+	0.87273	0.873439	+	—
A4D1R8;O15164;A4D1R7;O15164-2;B4DYZ9	A4D1R8	A4D1R8	cDNA FLJ90825 fis, clone Y79AA1001523, highly similar to Transcription intermediary factor 1-alpha;Transcriptional intermediary factor 1;Tripartite motif-containing 24, isoform CRA_b;RING finger protein 82;Transcription intermediary factor 1-alpha;Tripartite motif-containing protein 24;Transcriptional intermediary factor 1;Tripartite motif-containing 24, isoform CRA_a;RING finger protein 82;Trans…	hCG_16386;tcag7.343;TIF1;TRIM24;RNF82;TIF1;TIF1A;TRIM24;hCG_16386;tcag7.343;TIF1;TRIM24;RNF82;TIF1;TIF1A;TRIM24	1	S654	GQPRPPSNRTVQS	0.91028	0.91028	NaN	NaN	+	1.0977	1.0977	NaN	NaN	+	0.91028	0.910996	+	—
P41229;B0QZ44;P41229-2;P41229-3;A6N6J7;B4E3I2	P41229	P41229	Histone demethylase JARID1C;Jumonji/ARID domain-containing protein 1C;Lysine-specific demethylase 5C;Protein SmcX;Protein Xe169;Jumonji, AT rich interactive domain 1C;Smcy homolog, X-linked (Mouse), isoform CRA_a;Histone demethylase JARID1C;Jumonji/ARID domain-containing protein 1C;Lysine-specific demethylase 5C;Protein SmcX;Protein Xe169;Histone demethylase JARID1C;Jumonji/ARID domain-containing…	DXS1272E;JARID1C;KDM5C;SMCX;XE169;hCG_19161;JARID1C;RP11-258C19.2-009;SMCX;DXS1272E;JARID1C;KDM5C;SMCX;XE169;DXS1272E;JARID1C;KDM5C;SMCX;XE169;JARID1C	1	S1359	NGDSVTSPEKVAP	1.0057	1.0057	1.0455	NaN	+	0.99507	0.99507	0.95588	NaN	+	1.0057	1.00495	+	—
D6W5T3;D6W5T4;Q8N720-2;C9JNK1;C9J0V9	D6W5T3	D6W5T3	Vav-interacting Krueppel-like protein;Zinc finger protein 655;Putative uncharacterized protein ZNF655;Putative uncharacterized protein ZNF655	VIK;ZNF655;ZNF655;ZNF655	1	S60	ALPREGSPGDQAA	0.98982	0.98982	NaN	NaN	+	1.0095	1.0095	NaN	NaN	+	0.98982	0.990589	+	—
Q12888-2;Q12888;A6NNK5;B7Z3E7;B3KVT9	Q12888-2	Q12888-2	Tumor suppressor p53-binding protein 1;Tumor suppressor p53-binding protein 1;Putative uncharacterized protein TP53BP1;cDNA FLJ56510, highly similar to Tumor suppressor p53-binding protein 1;cDNA FLJ41424 fis, clone BRHIP2003748, highly similar to Tumor suppressor p53-binding protein 1	TP53BP1;TP53BP1;TP53BP1	1	S1683	TSEEERSPAKRGR	0.97997	0.97997	1.5429	NaN	+	1.0213	1.0213	NaN	NaN	+	0.97997	0.979144	+	—
Q14004;Q14004-2	Q14004	Q14004	CDC2-related protein kinase 5;Cell division cycle 2-like protein kinase 5;Cell division protein kinase 13;Cholinesterase-related cell division controller;CDC2-related protein kinase 5;Cell division cycle 2-like protein kinase 5;Cell division protein kinase 13;Cholinesterase-related cell division controller	CDC2L;CDC2L5;CDK13;CHED;KIAA1791;CDC2L;CDC2L5;CDK13;CHED;KIAA1791	2	S363	RSPSPYSRRRSPS	0.94346	NaN	0.94346	NaN	+	1.059	NaN	1.059	NaN	+	0.94346	0.944287	+	—
Q93009	Q93009	Q93009	Deubiquitinating enzyme 7;Herpesvirus-associated ubiquitin-specific protease;Ubiquitin carboxyl-terminal hydrolase 7;Ubiquitin thioesterase 7;Ubiquitin-specific-processing protease 7	HAUSP;USP7	1	S18	AGEQQLSEPEDME	1.0134	1.0134	NaN	NaN	+	0.9876	0.9876	NaN	NaN	+	1.0134	1.01256	+	—
Q9BZE9-2;Q9BZE9;Q9BZE9-3;C9JAL9;Q9BZE9-4	Q9BZE9-2	Q9BZE9-2	Alveolar soft part sarcoma chromosomal region candidate gene 1 protein;Alveolar soft part sarcoma locus;Renal papillary cell carcinoma protein 17;Tether containing UBX domain for GLUT4;UBX domain-containing protein 9;Alveolar soft part sarcoma chromosomal region candidate gene 1 protein;Alveolar soft part sarcoma locus;Renal papillary cell carcinoma protein 17;Tether containing UBX domain for GLU…	ASPL;ASPSCR1;RCC17;TUG;UBXD9;UBXN9;ASPL;ASPSCR1;RCC17;TUG;UBXD9;UBXN9;ASPL;ASPSCR1;RCC17;TUG;UBXD9;UBXN9;ASPSCR1;ASPL;ASPSCR1;RCC17;TUG;UBXD9;UBXN9	1	S275	LPKSLSSPGGPSK	1.06	1.06	NaN	NaN	+	0.94261	0.94261	NaN	NaN	+	1.06	1.06088	+	—
E1P586;Q9NYF8;Q9NYF8-2;Q9NYF8-3;Q6DCA8;Q9NYF8-4	E1P586;Q9NYF8-4	E1P586	Bcl-2-associated transcription factor 1;Bcl-2-associated transcription factor 1;Bcl-2-associated transcription factor 1;BCLAF1 protein;Bcl-2-associated transcription factor 1	BCLAF1;BTF;KIAA0164;BCLAF1;BTF;KIAA0164;BCLAF1;BTF;KIAA0164;BCLAF1;BCLAF1;BTF;KIAA0164	1	S658	HRRIDISPSTLRK	0.9989	0.9989	NaN	NaN	+	1.0002	1.0002	NaN	NaN	+	0.9989	0.9998	+	—
Q2LD37;Q2LD37-4;Q2LD37-3;C9JN56;Q2LD37-7;C9JKD2;Q2LD37-6;C9JSR7;Q2LD37-2	Q2LD37	Q2LD37	Fragile site-associated protein;Uncharacterized protein KIAA1109;Fragile site-associated protein;Uncharacterized protein KIAA1109;Fragile site-associated protein;Uncharacterized protein KIAA1109;Putative uncharacterized protein KIAA1109;Fragile site-associated protein;Uncharacterized protein KIAA1109;Putative uncharacterized protein KIAA1109;Fragile site-associated protein;Uncharacterized protein…	FSA;KIAA1109;KIAA1371;FSA;KIAA1109;KIAA1371;FSA;KIAA1109;KIAA1371;KIAA1109;FSA;KIAA1109;KIAA1371;KIAA1109;FSA;KIAA1109;KIAA1371;KIAA1109;FSA;KIAA1109;KIAA1371	1	S1301	DKSVGQSPLRSPL	0.87145	0.87145	1.1077	NaN	+	1.1487	1.1487	1.0828	NaN	+	0.87145	0.870549	+	—
Q9BXY0	Q9BXY0	Q9BXY0	NNP78;Protein MAK16 homolog;Protein RBM13	MAK16;RBM13	2	S229	DGEVDESDISDFE	0.99866	NaN	0.99866	NaN	+	1.0023	NaN	1.0023	NaN	+	0.99866	0.997705	+	—
Q9BXY0	Q9BXY0	Q9BXY0	NNP78;Protein MAK16 homolog;Protein RBM13	MAK16;RBM13	2	S232	VDESDISDFEDMD	0.99866	NaN	0.99866	NaN	+	1.0023	NaN	1.0023	NaN	+	0.99866	0.997705	+	—
Q5JVS0;Q5JVS0-2	Q5JVS0	Q5JVS0	Intracellular hyaluronan-binding protein 4;Ki-1/57 intracellular antigen;Intracellular hyaluronan-binding protein 4;Ki-1/57 intracellular antigen	HABP4;HABP4	1	S108	VAQRPDSPGGGLQ	0.97236	0.97236	NaN	NaN	+	1.0274	1.0274	NaN	NaN	+	0.97236	0.973331	+	—
D3DSD9;Q9Y5T5;Q9Y5T5-2;Q9Y5T5-3;Q9Y5T5-4;B4DUS4	D3DSD9	D3DSD9	Ubiquitin carboxyl-terminal hydrolase;Deubiquitinating enzyme 16;Ubiquitin carboxyl-terminal hydrolase 16;Ubiquitin thioesterase 16;Ubiquitin-processing protease UBP-M;Ubiquitin-specific-processing protease 16;Deubiquitinating enzyme 16;Ubiquitin carboxyl-terminal hydrolase 16;Ubiquitin thioesterase 16;Ubiquitin-processing protease UBP-M;Ubiquitin-specific-processing protease 16;Deubiquitinating …	hCG_401156;USP16;MSTP039;USP16;MSTP039;USP16;MSTP039;USP16;MSTP039;USP16	1	S552	LEVLTSSPTRNLN	1.0042	1.0042	NaN	NaN	+	0.9968	0.9968	NaN	NaN	+	1.0042	1.00321	+	—
Q96I25;Q5W009;Q5W012;Q5W008;Q5W010;Q5W011	Q96I25	Q96I25	45 kDa-splicing factor;RNA-binding motif protein 17;Splicing factor 45;cDNA, FLJ95864;Putative uncharacterized protein;RNA binding motif protein 17;RNA binding motif protein 17, isoform CRA_a;RNA binding motif protein 17;RNA binding motif protein 17;RNA binding motif protein 17;RNA binding motif protein 17	RBM17;SPF45;hCG_24832;RBM17;RP11-414H17.9-003;RBM17;RP11-414H17.9-005;RBM17;RP11-414H17.9-009;RBM17;RP11-414H17.9-007;RBM17;RP11-414H17.9-006	1	S169	RERRKRSMGGAAI	1.1129	1.1129	NaN	NaN	+	0.89775	0.89775	NaN	NaN	+	1.1129	1.1139	+	—
Q13422;D3DVM5;Q13422-7;Q13422-3;Q13422-5;Q13422-4;Q13422-2;Q13422-6;Q8TDG7;Q3T907	Q13422	Q13422	DNA-binding protein Ikaros;Ikaros family zinc finger protein 1;Lymphoid transcription factor LyF-1;Zinc finger protein, subfamily 1A, 1 (Ikaros), isoform CRA_b;DNA-binding protein Ikaros;Ikaros family zinc finger protein 1;Lymphoid transcription factor LyF-1;DNA-binding protein Ikaros;Ikaros family zinc finger protein 1;Lymphoid transcription factor LyF-1;DNA-binding protein Ikaros;Ikaros family …	IK1;IKAROS;IKZF1;LYF1;ZNFN1A1;hCG_1736622;ZNFN1A1;IK1;IKAROS;IKZF1;LYF1;ZNFN1A1;IK1;IKAROS;IKZF1;LYF1;ZNFN1A1;IK1;IKAROS;IKZF1;LYF1;ZNFN1A1;IK1;IKAROS;IKZF1;LYF1;ZNFN1A1;IK1;IKAROS;IKZF1;LYF1;ZNFN1A1;IK1;IKAROS;IKZF1;LYF1;ZNFN1A1;ZNFN1A1	1	S298	PYDSSASYEKENE	0.95869	0.95869	0.97679	NaN	+	1.0442	1.0442	0.89902	NaN	+	0.95869	0.957671	+	—
Q92614;Q92614-4;Q92614-3;Q92614-2;Q92614-5;Q5QD01;B4DYM1;B4DZ32;B4DFN7;B3KVF8;Q9NYE8	Q92614	Q92614	Molecule associated with JAK3 N-terminus;Myosin containing a PDZ domain;Myosin-XVIIIa;Molecule associated with JAK3 N-terminus;Myosin containing a PDZ domain;Myosin-XVIIIa;Molecule associated with JAK3 N-terminus;Myosin containing a PDZ domain;Myosin-XVIIIa;Molecule associated with JAK3 N-terminus;Myosin containing a PDZ domain;Myosin-XVIIIa;Molecule associated with JAK3 N-terminus;Myosin contain…	KIAA0216;MYO18A;MYSPDZ;KIAA0216;MYO18A;MYSPDZ;KIAA0216;MYO18A;MYSPDZ;KIAA0216;MYO18A;MYSPDZ;KIAA0216;MYO18A;MYSPDZ;MYO18A;hCG_27198;MAJN	2	S2043	HSYLSDSDTEAKL	1.0163	1.0163	1.0353	1.417	+	0.98496	0.98496	1.0441	1.6257	+	1.0163	1.01527	+	—
O43149;O43149-2;O43149-3;C9J6T4	O43149	O43149	Zinc finger ZZ-type and EF-hand domain-containing protein 1;Zinc finger ZZ-type and EF-hand domain-containing protein 1;Zinc finger ZZ-type and EF-hand domain-containing protein 1;Putative uncharacterized protein ZZEF1	KIAA0399;ZZEF1;KIAA0399;ZZEF1;KIAA0399;ZZEF1;ZZEF1	1	S240	PGDLTRSPEMDKL	0.97023	0.97023	NaN	NaN	+	1.0295	1.0295	NaN	NaN	+	0.97023	0.971345	+	—
Q6PK04	Q6PK04	Q6PK04	Coiled-coil domain-containing protein 137	CCDC137	1	S19	VQAGPGSPRRARG	1.0231	1.0231	NaN	NaN	+	0.97849	0.97849	NaN	NaN	+	1.0231	1.02198	+	—
B3KUB7;Q9Y5P4;Q9Y5P4-2	B3KUB7	B3KUB7	cDNA FLJ39535 fis, clone PUAEN2005502, highly similar to Goodpasture antigen-binding protein (EC 2.7.11.9);Collagen, type IV, alpha 3 (Goodpasture antigen) binding protein, isoform CRA_c;Ceramide transfer protein;Collagen type IV alpha-3-binding protein;Goodpasture antigen-binding protein;StAR-related lipid transfer protein 11;START domain-containing protein 11;Ceramide transfer protein;Collagen …	COL4A3BP;hCG_18817;CERT;COL4A3BP;STARD11;CERT;COL4A3BP;STARD11	1	S260	SLRRHGSMVSLVS	1.0258	1.0258	0.86773	1.0545	+	0.97592	0.97592	1.2096	1.2536	+	1.0258	1.02467	+	—
P33316-2	P33316-2	P33316-2	Deoxyuridine 5'-triphosphate nucleotidohydrolase, mitochondrial;dUTP pyrophosphatase	DUT	1	S11	EETPAISPSKRAR	0.98798	0.98798	0.99313	NaN	+	1.011	1.011	1.0085	NaN	+	0.98798	0.98912	+	—
Q14004;Q14004-2	Q14004	Q14004	CDC2-related protein kinase 5;Cell division cycle 2-like protein kinase 5;Cell division protein kinase 13;Cholinesterase-related cell division controller;CDC2-related protein kinase 5;Cell division cycle 2-like protein kinase 5;Cell division protein kinase 13;Cholinesterase-related cell division controller	CDC2L;CDC2L5;CDK13;CHED;KIAA1791;CDC2L;CDC2L5;CDK13;CHED;KIAA1791	2	S437	SRSRHSSISPSTL	1.0684	NaN	1.0684	1.1193	+	0.93494	NaN	0.93494	0.80258	+	1.0684	1.06959	+	—
Q9UNZ2;Q9UNZ2-5;Q53FE8;Q9UNZ2-4;Q53FF5;A2A2L1	Q9UNZ2	Q9UNZ2	NSFL1 cofactor p47;p97 cofactor p47;UBX domain-containing protein 2C;NSFL1 cofactor p47;p97 cofactor p47;UBX domain-containing protein 2C;cDNA FLJ36526 fis, clone TRACH2003347, highly similar to NSFL1 cofactor p47;p47 protein isoform a variant;NSFL1 cofactor p47;p97 cofactor p47;UBX domain-containing protein 2C;p47 protein isoform a variant;cDNA FLJ55103, highly similar to NSFL1 cofactor p47;NSFL…	NSFL1C;UBXN2C;NSFL1C;UBXN2C;NSFL1C;UBXN2C;NSFL1C;RP4-776F14.2-005	1	S272	QVLSTSSPAQQAE	0.93642	0.93642	NaN	NaN	+	1.0665	1.0665	NaN	NaN	+	0.93642	0.937647	+	—
Q9C0C2;B3KXS7	Q9C0C2	Q9C0C2	182 kDa tankyrase-1-binding protein;cDNA FLJ45975 fis, clone PLACE7018479, highly similar to 182 kDa tankyrase 1-binding protein	KIAA1741;TAB182;TNKS1BP1	1	S178	RKEVLASPDRLWG	0.83598	0.83598	NaN	NaN	+	1.198	1.198	NaN	NaN	+	0.83598	0.834725	+	—
Q7Z7G8;Q7Z7G8-6;Q7Z7G8-2;C9JD30;Q7Z7G8-3	Q7Z7G8	Q7Z7G8	Cohen syndrome protein 1;Vacuolar protein sorting-associated protein 13B;Cohen syndrome protein 1;Vacuolar protein sorting-associated protein 13B;Cohen syndrome protein 1;Vacuolar protein sorting-associated protein 13B;Putative uncharacterized protein VPS13B;Cohen syndrome protein 1;Vacuolar protein sorting-associated protein 13B	CHS1;COH1;KIAA0532;VPS13B;CHS1;COH1;KIAA0532;VPS13B;CHS1;COH1;KIAA0532;VPS13B;VPS13B;CHS1;COH1;KIAA0532;VPS13B	1	S1033	TESRPLSVPVKAM	1.0147	1.0147	NaN	NaN	+	0.98428	0.98428	NaN	NaN	+	1.0147	1.01597	+	—
Q2TAN5;Q6ZSJ5	Q2TAN5	Q2TAN5	CYorf15A protein;HCG1987333, isoform CRA_c;cDNA FLJ45474 fis, clone BRSTN2017104	CYorf15A;hCG_1987333	1	S102	RQGLSLSPRLERG	1.0706	1.0706	NaN	NaN	+	0.93517	0.93517	NaN	NaN	+	1.0706	1.06932	+	—
A5YM43;Q8NDX5;Q8NDX5-2;B4E2T1;B4DYD1;Q8NDX5-3	A5YM43	A5YM43	PHC3 protein;Early development regulatory protein 3;Homolog of polyhomeotic 3;Polyhomeotic-like protein 3;Early development regulatory protein 3;Homolog of polyhomeotic 3;Polyhomeotic-like protein 3;cDNA FLJ58230, highly similar to Polyhomeotic-like protein 3;Lysozyme C;Early development regulatory protein 3;Homolog of polyhomeotic 3;Polyhomeotic-like protein 3	PHC3;EDR3;PH3;PHC3;EDR3;PH3;PHC3;EDR3;PH3;PHC3	1	S263	ISQRDPSPESNKK	0.96216	0.96216	NaN	NaN	+	1.0379	1.0379	NaN	NaN	+	0.96216	0.963484	+	—
Q9UHK0	Q9UHK0	Q9UHK0	Nuclear FMRP-interacting protein 1;Nuclear fragile X mental retardation-interacting protein 1	NUFIP1	1	S403	DSSAPKSPSQDVK	1.004	1.004	NaN	NaN	+	0.99465	0.99465	NaN	NaN	+	1.004	1.00538	+	—
Q7Z6Z7;Q7Z6Z7-3;Q7Z6Z7-2;Q5H924;Q5H962;B4DGF6	Q7Z6Z7	Q7Z6Z7	ARF-binding protein 1;E3 ubiquitin-protein ligase HUWE1;HECT, UBA and WWE domain-containing protein 1;Homologous to E6AP carboxyl terminus homologous protein 9;Large structure of UREB1;Mcl-1 ubiquitin ligase E3;Upstream regulatory element-binding protein 1;ARF-binding protein 1;E3 ubiquitin-protein ligase HUWE1;HECT, UBA and WWE domain-containing protein 1;Homologous to E6AP carboxyl terminus hom…	HSPC272;HUWE1;KIAA0312;KIAA1578;UREB1;HSPC272;HUWE1;KIAA0312;KIAA1578;UREB1;HSPC272;HUWE1;KIAA0312;KIAA1578;UREB1;HUWE1;RP3-339A18.4-002;HUWE1;RP3-339A18.4-007	1	S1368	GVVRDLSMSEEDQ	0.94376	0.94376	NaN	NaN	+	1.058	1.058	NaN	NaN	+	0.94376	0.94518	+	—
B4DYX9;P18615;B7Z6T4;A2ABK2;B4DUN1;A2ABK1;A2ABK3;A2ABK4;B4DZZ3	B4DYX9	B4DYX9	cDNA FLJ56180, highly similar to Negative elongation factor E;Negative elongation factor E;RNA-binding protein RD;cDNA FLJ56553, highly similar to Negative elongation factor E;RD RNA binding protein, isoform CRA_a;RD RNA binding protein;cDNA FLJ52247, highly similar to Negative elongation factor E;RD RNA binding protein;RD RNA binding protein;RD RNA binding protein;cDNA FLJ61007, highly similar t…	NELFE;RD;RDBP;hCG_43696;RDBP;DADB-122G4.4-011;DAMC-178C20.5-011;DAQB-331I12.3-011;DASS-107J21.4-011;RDBP;XXbac-BCX116I9.1-011;XXbac-BPG116M5.4-011;DADB-122G4.4-007;DAMC-178C20.5-007;DAQB-331I12.3-007;DASS-107J21.4-007;RDBP;XXbac-BCX116I9.1-007;XXbac-BPG116M5.4-007;DADB-122G4.4-010;DAMC-178C20.5-010;DAQB-331I12.3-010;DASS-107J21.4-010;RDBP;XXbac-BCX116I9.1-010;XXbac-BPG116M5.4-010;DADB-122G4.4-009…	1	S122	PFQRSISADDDLQ	0.90254	0.90254	NaN	NaN	+	1.1062	1.1062	NaN	NaN	+	0.90254	0.903996	+	—
Q9P2K8;C9JEC4;Q9P2K8-2;Q9P2K8-3	Q9P2K8	Q9P2K8	Eukaryotic translation initiation factor 2-alpha kinase 4;GCN2-like protein;Putative uncharacterized protein EIF2AK4;Eukaryotic translation initiation factor 2-alpha kinase 4;GCN2-like protein;Eukaryotic translation initiation factor 2-alpha kinase 4;GCN2-like protein	EIF2AK4;GCN2;KIAA1338;EIF2AK4;EIF2AK4;GCN2;KIAA1338;EIF2AK4;GCN2;KIAA1338	1	S230	AILHGGSPDFVGN	0.96623	0.96623	NaN	NaN	+	1.0366	1.0366	NaN	NaN	+	0.96623	0.964692	+	—
Q8WYQ5;Q8WYQ5-3;Q53GY5	Q8WYQ5	Q8WYQ5	DiGeorge syndrome critical region 8;Microprocessor complex subunit DGCR8;DiGeorge syndrome critical region 8;Microprocessor complex subunit DGCR8;DiGeorge syndrome critical region gene 8 variant	C22orf12;DGCR8;DGCRK6;LP4941;C22orf12;DGCR8;DGCRK6;LP4941	1	S434	EVCKDESVDLEEF	1.0877	1.0877	NaN	NaN	+	0.92068	0.92068	NaN	NaN	+	1.0877	1.08615	+	—
P29590;P29590-7;P29590-5;P29590-6;Q9BZX9;Q15959;B4DTK9;Q9UE85;P29590-2;Q9BZY3;Q9BZX7;P29590-3;Q9BZY1;Q9BZY2;Q59FP9;Q9BZX6;A4VCI9	P29590;P29590-2;Q9BZX7;Q59FP9	P29590	Probable transcription factor PML;RING finger protein 71;Tripartite motif-containing protein 19;Probable transcription factor PML;RING finger protein 71;Tripartite motif-containing protein 19;Probable transcription factor PML;RING finger protein 71;Tripartite motif-containing protein 19;Probable transcription factor PML;RING finger protein 71;Tripartite motif-containing protein 19;Tripartite moti…	MYL;PML;RNF71;TRIM19;MYL;PML;RNF71;TRIM19;MYL;PML;RNF71;TRIM19;MYL;PML;RNF71;TRIM19;PML;PML;MYL;PML;RNF71;TRIM19;MYL;PML;RNF71;TRIM19;PML	2	S527	HLDGPPSPRSPVI	1.1034	1.1034	1.1217	1.0449	+	0.90502	0.90502	0.96202	1.1635	+	1.1034	1.10495	+	—
P29590-4;Q9BZY0	P29590-4	P29590-4	Probable transcription factor PML;RING finger protein 71;Tripartite motif-containing protein 19;Tripartite motif protein TRIM19 epsilon	MYL;PML;RNF71;TRIM19	2	S527	HLDGPPSPRSPVI	1.1034	1.1034	1.1331	1.0025	+	0.90502	0.90502	0.96153	0.91565	+	1.1034	1.10495	+	—
Q6P4R8-2;Q6P4R8;Q6P4R8-3	Q6P4R8-2	Q6P4R8-2	DNA-binding protein R kappa-B;INO80 complex subunit G;Nuclear factor related to kappa-B-binding protein;DNA-binding protein R kappa-B;INO80 complex subunit G;Nuclear factor related to kappa-B-binding protein;DNA-binding protein R kappa-B;INO80 complex subunit G;Nuclear factor related to kappa-B-binding protein	INO80G;NFRKB;INO80G;NFRKB;INO80G;NFRKB	1	S1316	VVTTAPSPKQAPE	0.95251	0.95251	NaN	NaN	+	1.0516	1.0516	NaN	NaN	+	0.95251	0.950932	+	—
Q8NDC0	Q8NDC0	Q8NDC0	MAPK-interacting and spindle-stabilizing protein-like;Mitogen-activated protein kinase 1-interacting protein 1-like	C14orf32;MAPK1IP1L	3	S15	DALPEHSPAKTSA	0.98675	0.98675	1.4934	NaN	+	1.0118	1.0118	2.5421	NaN	+	0.98675	0.988338	+	—
A8MSQ1;O94880	A8MSQ1	A8MSQ1	Putative uncharacterized protein PHF14;PHD finger protein 14	PHF14;KIAA0783;PHF14	1	S298	TLSQSKSNEDSLI	1.0066	1.0066	NaN	NaN	+	0.99184	0.99184	NaN	NaN	+	1.0066	1.00823	+	—
Q149P0;Q149P1;Q05BW6;Q92538	Q149P0;Q92538	Q92538	GBF1 protein;GBF1 protein;GBF1 protein;Golgi-specific brefeldin A-resistance guanine nucleotide exchange factor 1	GBF1;GBF1;GBF1;GBF1;KIAA0248	1	S662	HGKSGCSDLEEAV	1	1	NaN	NaN	+	0.99837	0.99837	NaN	NaN	+	1	1.00163	+	—
Q5T8P6-3;Q5T8P6;Q5T8P6-2	Q5T8P6-3	Q5T8P6-3	CTCL tumor antigen se70-2;RNA-binding motif protein 26;RNA-binding protein 26;CTCL tumor antigen se70-2;RNA-binding motif protein 26;RNA-binding protein 26;CTCL tumor antigen se70-2;RNA-binding motif protein 26;RNA-binding protein 26	C13orf10;PRO1777;RBM26;C13orf10;PRO1777;RBM26;C13orf10;PRO1777;RBM26	1	S127	SRRLNHSPPQSSS	0.981	0.981	NaN	NaN	+	1.0211	1.0211	NaN	NaN	+	0.981	0.979336	+	—
P78312;P78312-2;B9EGR0;P78312-4;B7Z8P8;D6RFZ4;P78312-3	P78312	P78312	Protein FAM193A;Protein IT14;Protein FAM193A;Protein IT14;C4orf8 protein;Protein FAM193A;Protein IT14;cDNA FLJ51441;Protein FAM193A;Protein IT14	C4orf8;FAM193A;RES4-22;C4orf8;FAM193A;RES4-22;C4orf8;C4orf8;FAM193A;RES4-22;C4orf8;FAM193A;RES4-22	1	S293	SAPTFCSDDEDVA	1.0276	1.0276	NaN	NaN	+	0.97473	0.97473	NaN	NaN	+	1.0276	1.02593	+	—
P06753-3;Q5VU72	P06753-3	P06753-3	Gamma-tropomyosin;Tropomyosin alpha-3 chain;Tropomyosin-3;Tropomyosin-5;Tropomyosin 3;Tropomyosin 3, isoform CRA_a	TPM3;hCG_1997142;RP11-205M9.1-010;TPM3	1	S235	ERNRLLSNELKLT	1.068	1.068	NaN	NaN	+	0.93486	0.93486	NaN	NaN	+	1.068	1.06968	+	—
Q96SN7;C9JQR7;C9J2H9;C9J5L2;C9JUY6	Q96SN7	Q96SN7	CAP-binding protein complex-interacting protein 2;Protein orai-2;Transmembrane protein 142B;Putative uncharacterized protein ORAI2;Putative uncharacterized protein ORAI2;Putative uncharacterized protein ORAI2;Putative uncharacterized protein ORAI2	C7orf19;CBCIP2;ORAI2;TMEM142B;ORAI2;ORAI2;ORAI2;ORAI2	1	S2	_____MSAELNVP	1.1587	1.1587	NaN	NaN	+	0.8643	0.8643	NaN	NaN	+	1.1587	1.15701	+	—
P78347-2;P78347;B4DH52;P78347-3;P78347-4;Q499G6;A8K9W7;Q86U51	P78347-2	P78347-2	Bruton tyrosine kinase-associated protein 135;General transcription factor II-I;SRF-Phox1-interacting protein;Williams-Beuren syndrome chromosomal region 6 protein;Bruton tyrosine kinase-associated protein 135;General transcription factor II-I;SRF-Phox1-interacting protein;Williams-Beuren syndrome chromosomal region 6 protein;cDNA FLJ55916, highly similar to General transcription factor II-I;Brut…	BAP135;GTF2I;WBSCR6;BAP135;GTF2I;WBSCR6;BAP135;GTF2I;WBSCR6;BAP135;GTF2I;WBSCR6;GTF2I;GTF2I;hCG_1735999	1	S210	ADRSILSPGGSCG	1.0132	1.0132	NaN	NaN	+	0.98526	0.98526	NaN	NaN	+	1.0132	1.01496	+	—
Q9H6U6;Q17RM0;Q9H6U6-2;Q9H6U6-6;B2RBN7;B7ZKU7;Q9H6U6-8;Q9H6U6-3	Q9H6U6;Q9H6U6-8	Q9H6U6	Breast carcinoma-amplified sequence 3;GAOB1;Protein Maab1;BCAS3 protein;Breast carcinoma amplified sequence 3;Breast carcinoma amplified sequence 3, isoform CRA_e;Breast carcinoma-amplified sequence 3;GAOB1;Protein Maab1;Breast carcinoma-amplified sequence 3;GAOB1;Protein Maab1;cDNA, FLJ95607, highly similar to Homo sapiens breast carcinoma amplified sequence 3 (BCAS3), mRNA;Breast carcinoma ampl…	BCAS3;BCAS3;hCG_1811950;BCAS3;BCAS3;BCAS3;BCAS3;BCAS3	1	S886	ELQREGSIETLSN	0.96729	0.96729	NaN	NaN	+	1.0319	1.0319	NaN	NaN	+	0.96729	0.969086	+	—
Q6PKG0;Q6PKG0-3	Q6PKG0	Q6PKG0	La ribonucleoprotein domain family member 1;La-related protein 1;La ribonucleoprotein domain family member 1;La-related protein 1	KIAA0731;LARP;LARP1;KIAA0731;LARP;LARP1	1	S548	PKGLSASLPDLDS	0.99764	0.99764	NaN	NaN	+	1.0042	1.0042	NaN	NaN	+	0.99764	0.995818	+	—
Q8N5F7;A0PJ73;Q05D22	Q8N5F7	Q8N5F7	NF-kappa-B-activating protein;NKAP protein;NKAP protein	NKAP;NKAP;NKAP	1	S149	PEVWGLSPKNPEP	0.99177	0.99177	NaN	NaN	+	1.0064	1.0064	NaN	NaN	+	0.99177	0.993641	+	—
P52948;P52948-5;P52948-2;P52948-6;A8KA17;P52948-3;P52948-4;B4DWF8;Q86TI1	P52948	P52948	96 kDa nucleoporin;98 kDa nucleoporin;Nuclear pore complex protein Nup96;Nuclear pore complex protein Nup98;Nuclear pore complex protein Nup98-Nup96;Nucleoporin Nup96;Nucleoporin Nup98;96 kDa nucleoporin;98 kDa nucleoporin;Nuclear pore complex protein Nup96;Nuclear pore complex protein Nup98;Nuclear pore complex protein Nup98-Nup96;Nucleoporin Nup96;Nucleoporin Nup98;96 kDa nucleoporin;98 kDa nuc…	ADAR2;NUP98;ADAR2;NUP98;ADAR2;NUP98;ADAR2;NUP98;ADAR2;NUP98;ADAR2;NUP98;NUP98/HOXC13	2	S612	NNSNLFSPVNRDS	0.94832	0.94832	0.75289	NaN	+	1.0566	1.0566	0.82105	NaN	+	0.94832	0.946432	+	—
A1L3A7;Q7Z417;A1L3A6	A1L3A7	A1L3A7	cDNA FLJ75095, highly similar to Homo sapiens 82-kD FMRP Interacting Protein (182-FIP), mRNA;Nuclear fragile X mental retardation protein interacting protein 2;Nuclear fragile X mental retardation protein interacting protein 2, isoform CRA_a;82 kDa FMRP-interacting protein;Cell proliferation-inducing gene 1 protein;FMRP-interacting protein 2;Nuclear fragile X mental retardation-interacting protei…	hCG_29087;NUFIP2;KIAA1321;NUFIP2;PIG1;NUFIP2	1	S692	YNEAMDSPDQ___	0.87413	0.87413	NaN	NaN	+	1.1415	1.1415	NaN	NaN	+	0.87413	0.87604	+	—
B5BTZ6;P40763-2;B7ZA24;Q9BXH2;P40763;A8K7B8;B4DVR6;B4DNP0	B5BTZ6;P40763	P40763	Signal transducer and activator of transcription 3 isoform 2;Acute-phase response factor;Signal transducer and activator of transcription 3;cDNA, FLJ79038, highly similar to Signal transducer and activator of transcription 3;STAT3;Acute-phase response factor;Signal transducer and activator of transcription 3;cDNA FLJ78360, highly similar to Homo sapiens signal transducer and activator of transcri…	STAT3;APRF;STAT3;STAT3;APRF;STAT3	1	S727	TIDLPMSPRTLDS	0.81887	0.81887	0.90861	NaN	+	1.2183	1.2183	1.0641	NaN	+	0.81887	0.820816	+	—
Q5VWG9;Q05DA0;Q0VGM1	Q5VWG9	Q5VWG9	140 kDa TATA box-binding protein-associated factor;TBP-associated factor 3;Transcription initiation factor TFIID 140 kDa subunit;Transcription initiation factor TFIID subunit 3;TAF3 protein;TAF3 protein	TAF3;TAF3;TAF3	1	S183	GKRPLDSPEAEEL	1.0396	1.0396	NaN	NaN	+	0.96376	0.96376	NaN	NaN	+	1.0396	1.0376	+	—
Q9UBH6;Q9UBH6-2	Q9UBH6	Q9UBH6	Protein SYG1 homolog;Xenotropic and polytropic murine leukemia virus receptor X3;Xenotropic and polytropic retrovirus receptor 1;Protein SYG1 homolog;Xenotropic and polytropic murine leukemia virus receptor X3;Xenotropic and polytropic retrovirus receptor 1	SYG1;XPR1;XR;SYG1;XPR1;XR	1	S668	KYNQSISLRRPRL	0.78538	0.78538	0.58311	NaN	+	1.27	1.27	1.6682	NaN	+	0.78538	0.787402	+	—
Q9Y4E6;Q9Y4E6-2;A2RRE0	Q9Y4E6	Q9Y4E6	Rabconnectin-3 beta;TGF-beta resistance-associated protein TRAG;WD repeat-containing protein 7;Rabconnectin-3 beta;TGF-beta resistance-associated protein TRAG;WD repeat-containing protein 7;WDR7 protein	KIAA0541;TRAG;WDR7;KIAA0541;TRAG;WDR7;WDR7	1	S935	LSKARGSPPTSSN	0.96366	0.96366	NaN	NaN	+	1.0399	1.0399	NaN	NaN	+	0.96366	0.961631	+	—
B2RAH5;O14974;B4DZ09;O14974-2;O14974-3;O14974-4	B2RAH5	B2RAH5	cDNA, FLJ94919, highly similar to Homo sapiens protein phosphatase 1, regulatory (inhibitor) subunit 12A (PPP1R12A), mRNA;Myosin phosphatase-targeting subunit 1;Protein phosphatase 1 regulatory subunit 12A;Protein phosphatase myosin-binding subunit;cDNA FLJ50923, highly similar to Protein phosphatase 1 regulatory subunit 12A;Myosin phosphatase-targeting subunit 1;Protein phosphatase 1 regulatory …	MBS;MYPT1;PPP1R12A;MBS;MYPT1;PPP1R12A;MBS;MYPT1;PPP1R12A;MBS;MYPT1;PPP1R12A	1	S445	GLRKTGSYGALAE	0.99524	0.99524	NaN	NaN	+	1.0027	1.0027	NaN	NaN	+	0.99524	0.997307	+	—
B2RTT4;B4DQZ7;D3DS45;Q9UKV3	B2RTT4;B4DQZ7;D3DS45	B2RTT4	ACIN1 protein;cDNA FLJ50838, highly similar to Apoptotic chromatin condensation inducer in thenucleus;Apoptotic chromatin condensation inducer 1, isoform CRA_b;Apoptotic chromatin condensation inducer in the nucleus	ACIN1;ACIN1;hCG_41730;ACIN1;ACINUS;KIAA0670	1	S657	NSRKSLSPGVSRD	1.0102	1.0102	1.0303	0.84757	+	0.99195	0.99195	0.98448	1.3278	+	1.0102	1.00812	+	—
B9EIS5;Q15154;D3DSQ0;Q15154-2;A6NNN6;A2RUU9;C9JGS5;B4DJ00	B9EIS5	B9EIS5	PCM1 protein;Pericentriolar material 1 protein;Pericentriolar material 1, isoform CRA_a;Pericentriolar material 1 protein;Putative uncharacterized protein PCM1;PCM1 protein;Putative uncharacterized protein PCM1;cDNA FLJ56445, highly similar to Homo sapiens pericentriolar material 1 (PCM1), mRNA	PCM1;PCM1;hCG_28254;PCM1;PCM1;PCM1;PCM1;PCM1	3	S1257	RQFDEESLESFSS	0.924	NaN	NaN	0.924	+	1.0798	NaN	NaN	1.0798	+	0.924	0.926097	+	—
B9EIS5;Q15154;D3DSQ0;Q15154-2;A6NNN6;A2RUU9;C9JGS5;B4DJ00	B9EIS5	B9EIS5	PCM1 protein;Pericentriolar material 1 protein;Pericentriolar material 1, isoform CRA_a;Pericentriolar material 1 protein;Putative uncharacterized protein PCM1;PCM1 protein;Putative uncharacterized protein PCM1;cDNA FLJ56445, highly similar to Homo sapiens pericentriolar material 1 (PCM1), mRNA	PCM1;PCM1;hCG_28254;PCM1;PCM1;PCM1;PCM1;PCM1	3	S1260	DEESLESFSSMPD	0.924	NaN	NaN	0.924	+	1.0798	NaN	NaN	1.0798	+	0.924	0.926097	+	—
P49756	P49756	P49756	Arg/Glu/Asp-rich protein of 120 kDa;Protein S164;RNA-binding motif protein 25;RNA-binding protein 25;RNA-binding region-containing protein 7	RBM25;RNPC7	1	S677	KLGASNSPGQPNS	0.97195	0.97195	0.93045	NaN	+	1.0311	1.0311	0.91961	NaN	+	0.97195	0.969838	+	—
Q9UPV0;B4DZS2;Q9NTH6;Q9UPV0-2	Q9UPV0	Q9UPV0	Centrosomal protein of 164 kDa;cDNA FLJ61505, weakly similar to Trichohyalin;Putative uncharacterized protein DKFZp434O2413;Centrosomal protein of 164 kDa	CEP164;KIAA1052;DKFZp434O2413;CEP164;KIAA1052	3	S566	EEKVAVSPTPPVS	0.92431	NaN	NaN	0.92431	+	1.0794	NaN	NaN	1.0794	+	0.92431	0.926441	+	—
Q9UPV0;B4DZS2;Q9NTH6;Q9UPV0-2	Q9UPV0	Q9UPV0	Centrosomal protein of 164 kDa;cDNA FLJ61505, weakly similar to Trichohyalin;Putative uncharacterized protein DKFZp434O2413;Centrosomal protein of 164 kDa	CEP164;KIAA1052;DKFZp434O2413;CEP164;KIAA1052	3	S572	SPTPPVSPEVRST	0.92431	NaN	NaN	0.92431	+	1.0794	NaN	NaN	1.0794	+	0.92431	0.926441	+	—
A9Z1X7;Q8IYB3;Q8IYB3-2;B7Z7U0	A9Z1X7;B7Z7U0	B7Z7U0	Putative uncharacterized protein SRRM1;Serine/arginine repetitive matrix 1;Ser/Arg-related nuclear matrix protein;Serine/arginine repetitive matrix protein 1;SR-related nuclear matrix protein of 160 kDa;Ser/Arg-related nuclear matrix protein;Serine/arginine repetitive matrix protein 1;SR-related nuclear matrix protein of 160 kDa;cDNA FLJ61739, highly similar to Serine/arginine repetitive matrix p…	RP11-373M8.1-002;SRRM1;SRM160;SRRM1;SRM160;SRRM1	1	S628	PKRRTASPPPPPK	0.98553	0.98553	0.93729	NaN	+	1.0169	1.0169	0.94139	NaN	+	0.98553	0.983381	+	—
B7WNZ6;Q9Y520-7;Q9Y520;Q9Y520-5;Q9Y520-4;Q9Y520-6;Q9Y520-3;Q9Y520-2	B7WNZ6	B7WNZ6	Putative uncharacterized protein BAT2L2;BAT2 domain-containing protein 1;HBV XAg-transactivated protein 2;HBV X-transactivated gene 2 protein;HLA-B-associated transcript 2-like 2;Protein BAT2-like 2;BAT2 domain-containing protein 1;HBV XAg-transactivated protein 2;HBV X-transactivated gene 2 protein;HLA-B-associated transcript 2-like 2;Protein BAT2-like 2;BAT2 domain-containing protein 1;HBV XAg-…	BAT2L2;BAT2D1;BAT2L2;KIAA1096;XTP2;BAT2D1;BAT2L2;KIAA1096;XTP2;BAT2D1;BAT2L2;KIAA1096;XTP2;BAT2D1;BAT2L2;KIAA1096;XTP2;BAT2D1;BAT2L2;KIAA1096;XTP2;BAT2D1;BAT2L2;KIAA1096;XTP2;BAT2D1;BAT2L2;KIAA1096;XTP2	1	S2013	KKLGPISPPQPPS	1.1471	1.1471	NaN	NaN	+	0.87013	0.87013	NaN	NaN	+	1.1471	1.14925	+	—
Q9UL03;A8MV98;B4DL13;C9JVX2	Q9UL03	Q9UL03	DBI-1;Integrator complex subunit 6;Protein DDX26;Protein deleted in cancer 1;Integrator complex subunit 6, isoform CRA_a;Putative uncharacterized protein INTS6;cDNA FLJ56547, highly similar to Homo sapiens DEAD/H (Asp-Glu-Ala-Asp/His) box polypeptide 26 (DDX26), mRNA;Putative uncharacterized protein INTS6	DBI1;DDX26;DDX26A;INTS6;hCG_29123;INTS6;INTS6	1	S150	LHLPLNSPLPGSE	0.99474	0.99474	NaN	NaN	+	1.0031	1.0031	NaN	NaN	+	0.99474	0.99691	+	—
A8K7Z9;Q8NEM2	A8K7Z9	A8K7Z9	cDNA FLJ78530, highly similar to Homo sapiens SHC SH2-domain binding protein 1 (SHCBP1), mRNA;SHC SH2 domain-binding protein 1	SHCBP1	1	S634	IKKKRLSELGITQ	1.2688	1.2688	NaN	NaN	+	0.7868	0.7868	NaN	NaN	+	1.2688	1.27097	+	—
Q6AW96;B3KRD6;Q9C0A6-3;Q9C0A6-2;B3KXG4;A8K0G4;Q9C0A6	Q6AW96;Q9C0A6	Q9C0A6	Putative uncharacterized protein DKFZp686A20205;cDNA FLJ34074 fis, clone FCBBF3002925, highly similar to Mus musculus SET domain containing 5 (Setd5), mRNA;SET domain-containing protein 5;SET domain-containing protein 5;cDNA FLJ45365 fis, clone BRHIP3016421, highly similar to Mus musculus SET domain containing 5 (Setd5), mRNA;cDNA FLJ77683, highly similar to Homo sapiens SET domain containing 5, …	DKFZp686A20205;KIAA1757;SETD5;KIAA1757;SETD5;KIAA1757;SETD5	3	S852	KLLRPLSPVTPPP	0.95385	NaN	0.95385	1.1848	+	1.046	NaN	1.046	0.18952	+	0.95385	0.956023	+	—
D3DTD5;P80723	D3DTD5	D3DTD5	Brain abundant, membrane attached signal protein 1, isoform CRA_a;22 kDa neuronal tissue-enriched acidic protein;Brain acid soluble protein 1;Neuronal axonal membrane protein NAP-22	BASP1;hCG_36921;BASP1;NAP22	1	S142	AAGEEPSKEEGEP	0.92149	0.92149	NaN	NaN	+	1.0878	1.0878	NaN	NaN	+	0.92149	0.919287	+	—
A8K489;Q15007;Q6AHX7	A8K489	A8K489	cDNA FLJ76151, highly similar to Homo sapiens Wilms tumor 1 associated protein (WTAP), transcript variant 1, mRNA;Female-lethal(2)D homolog;Pre-mRNA-splicing regulator WTAP;Wilms tumor 1-associating protein;WT1-associated protein;Putative uncharacterized protein DKFZp686F20131	KIAA0105;WTAP;DKFZp686F20131	1	S306	EDDFPSSPGNGNK	0.98521	0.98521	0.95144	NaN	+	1.0173	1.0173	1.4722	NaN	+	0.98521	0.982994	+	—
Q9BVS4;D6RDI3;Q9NVB0	Q9BVS4	Q9BVS4	RIO kinase 2;Serine/threonine-protein kinase RIO2;cDNA FLJ10835 fis, clone NT2RP4001210	RIOK2	2	S335	KEGSEFSFSDGEV	1.0638	1.0638	0.94115	1.0301	+	0.93802	0.93802	0.85177	1.0229	+	1.0638	1.06608	+	—
Q6VN20;B4DID0;B4DQH9;B3KP49	Q6VN20	Q6VN20	Ran-binding protein 10;cDNA FLJ58184, highly similar to Homo sapiens RAN binding protein 10 (RANBP10), mRNA;cDNA FLJ58041, highly similar to Homo sapiens RAN binding protein 10 (RANBP10), mRNA;cDNA FLJ31165 fis, clone KIDNE1000121, highly similar to Homo sapiens RAN binding protein 10 (RANBP10), mRNA;RAN binding protein 10, isoform CRA_b	KIAA1464;RANBP10;hCG_27136;RANBP10	1	S369	PGSPSLSPRHGPS	0.94561	0.94561	0.89841	1.0102	+	1.0549	1.0549	0.95305	0.97449	+	0.94561	0.947957	+	—
B7Z5U5;E1P5P1;Q9H4Z3	B7Z5U5	B7Z5U5	cDNA FLJ61655, highly similar to Phosphorylated CTD-interacting factor 1;Phosphorylated CTD-interacting factor 1	C20orf67;PCIF1	1	S159	LKMWGTSPEDKQQ	1.0139	1.0139	NaN	NaN	+	0.98398	0.98398	NaN	NaN	+	1.0139	1.01628	+	—
Q6MZT3;Q9NXG2	Q6MZT3	Q6MZT3	Putative uncharacterized protein DKFZp686C1054;THUMP domain-containing protein 1	DKFZp686C1054;THUMPD1;THUMPD1	2	S174	DQQPSGSEGEDDD	1.0385	1.0385	1.0422	NaN	+	0.96514	0.96514	1.0119	NaN	+	1.0385	1.03612	+	—
Q15276;Q15276-2;B4DMM4;Q05BX6	Q15276	Q15276	Rab GTPase-binding effector protein 1;Rabaptin-4;Rabaptin-5;Rabaptin-5alpha;Renal carcinoma antigen NY-REN-17;Rab GTPase-binding effector protein 1;Rabaptin-4;Rabaptin-5;Rabaptin-5alpha;Renal carcinoma antigen NY-REN-17;cDNA FLJ60304, highly similar to Rab GTPase-binding effector protein 1;RABEP1 protein	RAB5EP;RABEP1;RABPT5;RABPT5A;RAB5EP;RABEP1;RABPT5;RABPT5A;RABEP1	1	S407	GLRRAQSTDSLGT	1.2038	1.2038	1.1666	NaN	+	0.83238	0.83238	0.66987	NaN	+	1.2038	1.20137	+	—
Q14161;Q14161-3;Q14161-5;B4E027;Q14161-6;Q14161-7;Q14161-11;Q14161-9;B5BU58;Q14161-2;Q6FI58;B4E2E7	Q14161	Q14161	ARF GTPase-activating protein GIT2;Cool-interacting tyrosine-phosphorylated protein 2;G protein-coupled receptor kinase-interactor 2;GRK-interacting protein 2;ARF GTPase-activating protein GIT2;Cool-interacting tyrosine-phosphorylated protein 2;G protein-coupled receptor kinase-interactor 2;GRK-interacting protein 2;ARF GTPase-activating protein GIT2;Cool-interacting tyrosine-phosphorylated prote…	GIT2;KIAA0148;GIT2;KIAA0148;GIT2;KIAA0148;GIT2;KIAA0148;GIT2;KIAA0148;GIT2;KIAA0148;GIT2;KIAA0148;GIT2;GIT2;KIAA0148;GIT2	1	S415	KTNRQKSLDSDLS	1.0843	1.0843	1.025	NaN	+	0.92439	0.92439	0.88519	NaN	+	1.0843	1.08179	+	—
Q96GN5;Q96GN5-2;B3KTR5;A8K8X5;A8MT56;C9IZR6;C9J8L0;C9JFL7	Q96GN5	Q96GN5	Cell division cycle-associated 7-like protein;Protein JPO2;Transcription factor RAM2;Cell division cycle-associated 7-like protein;Protein JPO2;Transcription factor RAM2;cDNA FLJ38646 fis, clone HHDPC2006460, highly similar to Homo sapiens cell division cycle associated 7-like (CDCA7L), mRNA;Cell division cycle associated 7-like, isoform CRA_b;cDNA FLJ76447, highly similar to Homo sapiens cell di…	CDCA7L;HR1;JPO2;R1;CDCA7L;HR1;JPO2;R1;CDCA7L;hCG_40002;CDCA7L;CDCA7L;CDCA7L;CDCA7L	2	S105	EVMVVESDLSDDG	1.0587	NaN	1.0587	NaN	+	0.9468	NaN	0.9468	NaN	+	1.0587	1.05619	+	—
Q96GN5;Q96GN5-2;B3KTR5;A8K8X5;A8MT56;C9IZR6;C9J8L0;C9JFL7	Q96GN5	Q96GN5	Cell division cycle-associated 7-like protein;Protein JPO2;Transcription factor RAM2;Cell division cycle-associated 7-like protein;Protein JPO2;Transcription factor RAM2;cDNA FLJ38646 fis, clone HHDPC2006460, highly similar to Homo sapiens cell division cycle associated 7-like (CDCA7L), mRNA;Cell division cycle associated 7-like, isoform CRA_b;cDNA FLJ76447, highly similar to Homo sapiens cell di…	CDCA7L;HR1;JPO2;R1;CDCA7L;HR1;JPO2;R1;CDCA7L;hCG_40002;CDCA7L;CDCA7L;CDCA7L;CDCA7L	2	S108	VVESDLSDDGKAS	1.0587	NaN	1.0587	NaN	+	0.9468	NaN	0.9468	NaN	+	1.0587	1.05619	+	—
B7Z8T0;B7Z7C8;Q00536;Q59FJ5;Q9BRL4;Q96GA5;Q6ZMU4;B7Z461	B7Z8T0	B7Z8T0	cDNA FLJ56198, highly similar to Serine/threonine-protein kinase PCTAIRE-1 (EC 2.7.11.22);cDNA FLJ55502, highly similar to Serine/threonine-protein kinase PCTAIRE-1 (EC 2.7.11.22);Cell division protein kinase 16;PCTAIRE-motif protein kinase 1;Serine/threonine-protein kinase PCTAIRE-1;Putative uncharacterized protein;PCTK1 protein;PCTK1 protein;cDNA FLJ16665 fis, clone THYMU2031249, highly similar…	CDK16;PCTK1;PCTK1;PCTK1	1	S251	RRLRRVSLSEIGF	0.91431	0.91431	NaN	NaN	+	1.0907	1.0907	NaN	NaN	+	0.91431	0.916842	+	—
Q9UGU5;B4DSN8;Q2M3X1	Q9UGU5	Q9UGU5	High mobility group protein 2-like 1;HMG box-containing protein 4;HMG domain-containing protein 4;Protein HMGBCG;cDNA FLJ60863, highly similar to High mobility group protein 2-like 1;High-mobility group protein 2-like 1, isoform CRA_a;HMGXB4 protein	HMG2L1;HMGBCG;HMGXB4;hCG_41533;HMG2L1;HMGXB4	1	S512	TMLLPASPAKAPE	1.096	1.096	1.0032	1.6093	+	0.91454	0.91454	0.86079	1.3682	+	1.096	1.09345	+	—
D3DU97;Q9UQ35;Q9UQ35-2;Q9UQ39	D3DU97	D3DU97	Serine/arginine repetitive matrix 2, isoform CRA_a;300 kDa nuclear matrix antigen;Serine/arginine repetitive matrix protein 2;Serine/arginine-rich splicing factor-related nuclear matrix protein of 300 kDa;Splicing coactivator subunit SRm300;Tax-responsive enhancer element-binding protein 803;300 kDa nuclear matrix antigen;Serine/arginine repetitive matrix protein 2;Serine/arginine-rich splicing f…	hCG_15616;SRRM2;HSPC075;KIAA0324;SRL300;SRM300;SRRM2;HSPC075;KIAA0324;SRL300;SRM300;SRRM2	3	S440	ASSSPESPKPAPA	0.9846	NaN	NaN	0.9846	+	1.013	NaN	NaN	1.013	+	0.9846	0.987167	+	—
Q8IYV2;Q8NEH0;Q8TDR3;Q9UHI6	Q8IYV2	Q8IYV2	DEAD (Asp-Glu-Ala-Asp) box polypeptide 20;DEAD (Asp-Glu-Ala-Asp) box polypeptide 20;DEAD-box corepressor DP103;Component of gems 3;DEAD box protein 20;DEAD box protein DP 103;Gemin-3;Probable ATP-dependent RNA helicase DDX20	DDX20;DDX20;DDX20;DDX20;DP103;GEMIN3	4	S678	SYLEGSSDNQLKD	0.98354	0.98354	1.0958	0.97828	+	1.0194	1.0194	1.0448	1.0716	+	0.98354	0.980969	+	—
Q86U86;Q86U86-8	Q86U86	Q86U86	BRG1-associated factor 180;Polybromo-1D;Protein polybromo-1;BRG1-associated factor 180;Polybromo-1D;Protein polybromo-1	BAF180;PB1;PBRM1;BAF180;PB1;PBRM1	1	S1453	QQQPSASPRAGTP	0.99649	0.99649	NaN	NaN	+	1.0009	1.0009	NaN	NaN	+	0.99649	0.999101	+	—
P55209;B3KNT8;B7Z2V4;B7Z9C2;B3KV44;B7Z5H0	P55209	P55209	NAP-1-related protein;Nucleosome assembly protein 1-like 1;cDNA FLJ30458 fis, clone BRACE2009421, highly similar to NUCLEOSOME ASSEMBLY PROTEIN 1-LIKE 1;cDNA FLJ60539, highly similar to Nucleosome assembly protein 1-like 1;cDNA FLJ58569, highly similar to Nucleosome assembly protein 1-like 1;cDNA FLJ16112 fis, clone 3NB692001853, highly similar to NUCLEOSOME ASSEMBLY PROTEIN 1-LIKE 1;Nucleosome a…	NAP1L1;NRP;hCG_2015037;NAP1L1	2	S69	PTGYIESLPRVVK	1.0058	1.0058	NaN	NaN	+	0.99689	0.99689	1.5704	NaN	+	1.0058	1.00312	+	—
Q9UKI8-2;A8K8Z3;Q9UKI8;B3KR15;B4DX87;Q9UKI8-3;Q53TE4	Q9UKI8-2	Q9UKI8-2	PKU-beta;Serine/threonine-protein kinase tousled-like 1;Tousled-like kinase 1;cDNA FLJ77613, highly similar to Homo sapiens tousled-like kinase 1 (TLK1), mRNA;PKU-beta;Serine/threonine-protein kinase tousled-like 1;Tousled-like kinase 1;cDNA FLJ33460 fis, clone BRAMY2000653, highly similar to Serine/threonine-protein kinase tousled-like 1 (EC 2.7.11.1);cDNA FLJ59778, highly similar to Serine/thre…	KIAA0137;TLK1;KIAA0137;TLK1;KIAA0137;TLK1;TLK1	1	S762	LPHMRRSNSSGNL	1.0782	1.0782	NaN	NaN	+	0.92515	0.92515	0.95071	NaN	+	1.0782	1.08091	+	—
Q9UKI2;C9JEZ4;B3KY59	Q9UKI2	Q9UKI2	Binder of Rho GTPases 2;Cdc42 effector protein 3;MSE55-related Cdc42-binding protein;Putative uncharacterized protein CDC42EP3;cDNA FLJ46903 fis, clone MESAN2003661, highly similar to Cdc42 effector protein 3 (Binder of Rho GTPases 2)	BORG2;CDC42EP3;CEP3;CDC42EP3	1	S108	VLKNAISLPTIGG	0.88633	0.88633	NaN	NaN	+	1.1318	1.1318	NaN	NaN	+	0.88633	0.883548	+	—
Q6ZRS2;Q6ZRS2-2;Q6ZRS2-3	Q6ZRS2	Q6ZRS2	Domino homolog 2;Helicase SRCAP;Snf2-related CBP activator;Domino homolog 2;Helicase SRCAP;Snf2-related CBP activator;Domino homolog 2;Helicase SRCAP;Snf2-related CBP activator	KIAA0309;SRCAP;KIAA0309;SRCAP;KIAA0309;SRCAP	1	S3148	GAPVGGSPGLAKR	0.98545	0.98545	NaN	NaN	+	1.0119	1.0119	NaN	NaN	+	0.98545	0.98824	+	—
Q9UKJ3;Q9UKJ3-2;C9JMT9	Q9UKJ3	Q9UKJ3	G patch domain-containing protein 8;G patch domain-containing protein 8;Putative uncharacterized protein GPATCH8	GPATC8;GPATCH8;KIAA0553;GPATC8;GPATCH8;KIAA0553;GPATCH8	1	S1035	KIYRSQSPHYFRS	0.96446	0.96446	1.0166	NaN	+	1.0399	1.0399	0.9936	NaN	+	0.96446	0.961631	+	—
Q8NHQ3;A8K8W6;Q99708;A6NKN2;A8MTZ9	Q8NHQ3	Q8NHQ3	RBBP8 protein;cDNA FLJ75801, highly similar to Homo sapiens retinoblastoma binding protein 8 (RBBP8), transcript variant 1, mRNA;CtBP-interacting protein;Retinoblastoma-binding protein 8;Retinoblastoma-interacting protein and myosin-like;Putative uncharacterized protein RBBP8;Retinoblastoma binding protein 8, isoform CRA_b;Putative uncharacterized protein RBBP8	RBBP8;CTIP;RBBP8;hCG_37754;RBBP8;RBBP8	1	S568	QPLNKCSPDNKPS	0.94304	0.94304	NaN	NaN	+	1.0636	1.0636	NaN	NaN	+	0.94304	0.940203	+	—
Q7RTP6	Q7RTP6	Q7RTP6	Protein MICAL-3	KIAA1364;MICAL3	1	S1745	LWKSVFSGYKKDK	0.91712	0.91712	NaN	NaN	+	1.087	1.087	NaN	NaN	+	0.91712	0.919963	+	—
O94864;O94864-2	O94864	O94864	Adenocarcinoma antigen ART1;SPTF-associated factor 65 gamma;STAGA complex 65 subunit gamma;Suppressor of Ty 7-like;Adenocarcinoma antigen ART1;SPTF-associated factor 65 gamma;STAGA complex 65 subunit gamma;Suppressor of Ty 7-like	KIAA0764;SUPT7L;KIAA0764;SUPT7L	1	S108	LPSCPGSPPLPDD	1.0387	1.0387	NaN	NaN	+	0.9601	0.9601	NaN	NaN	+	1.0387	1.04156	+	—
Q3KQU3;D3DPS3;D3DPS4;Q3KQU3-4;Q3KQU3-2;B3KU03;Q6NX58;B5MDZ6	Q3KQU3	Q3KQU3	Arginine/proline-rich coiled-coil domain-containing protein 1;MAP7 domain-containing protein 1;Proline/arginine-rich coiled-coil domain-containing protein 1;Arginine/proline rich coiled-coil 1, isoform CRA_b;Arginine/proline rich coiled-coil 1, isoform CRA_a;Arginine/proline-rich coiled-coil domain-containing protein 1;MAP7 domain-containing protein 1;Proline/arginine-rich coiled-coil domain-cont…	KIAA1187;MAP7D1;PARCC1;PP2464;RPRC1;hCG_38280;RPRC1;hCG_38280;RPRC1;KIAA1187;MAP7D1;PARCC1;PP2464;RPRC1;KIAA1187;MAP7D1;PARCC1;PP2464;RPRC1;MAP7D1;MAP7D1	1	S313	FLARSRSAVTLPR	0.97925	0.97925	NaN	NaN	+	1.0182	1.0182	NaN	NaN	+	0.97925	0.982125	+	—
B3KUB7;Q9Y5P4;Q9Y5P4-2	B3KUB7	B3KUB7	cDNA FLJ39535 fis, clone PUAEN2005502, highly similar to Goodpasture antigen-binding protein (EC 2.7.11.9);Collagen, type IV, alpha 3 (Goodpasture antigen) binding protein, isoform CRA_c;Ceramide transfer protein;Collagen type IV alpha-3-binding protein;Goodpasture antigen-binding protein;StAR-related lipid transfer protein 11;START domain-containing protein 11;Ceramide transfer protein;Collagen …	COL4A3BP;hCG_18817;CERT;COL4A3BP;STARD11;CERT;COL4A3BP;STARD11	1	S443	YEEGPNSLINEEE	0.80851	0.80851	NaN	NaN	+	1.2413	1.2413	NaN	NaN	+	0.80851	0.805607	+	—
Q9UBC2;B4DKA3;A2RRF3;B4DME4;A8K5P4;B4DQX5;A5PL29;A5PKY0	Q9UBC2	Q9UBC2	Epidermal growth factor receptor substrate 15-like 1;Eps15-related protein;cDNA FLJ60624, highly similar to Epidermal growth factor receptor substrate 15-like 1;cDNA FLJ14104 fis, clone MAMMA1001198, highly similar to Epidermal growth factor receptor substrate 15-like 1;Epidermal growth factor receptor pathway substrate 15-like 1, isoform CRA_a;EPS15L1 protein;cDNA FLJ56111, highly similar to Epi…	EPS15L1;EPS15R;EPS15L1;hCG_36964;EPS15L1;EPS15L1	1	S229	VPVLPASPPPKDS	0.9589	0.9589	NaN	NaN	+	1.0397	1.0397	NaN	NaN	+	0.9589	0.961816	+	—
Q96RG2-2;Q96RG2;B7Z7R6;Q05BE4;B7Z474;B7Z7V7	Q96RG2-2	Q96RG2-2	PAS domain-containing serine/threonine-protein kinase;PAS domain-containing serine/threonine-protein kinase;cDNA FLJ60959, highly similar to PAS domain-containing serine/threonine-protein kinase (EC 2.7.11.1);PASK protein;cDNA FLJ55892, highly similar to PAS domain-containing serine/threonine-protein kinase (EC 2.7.11.1);cDNA FLJ61481, highly similar to PAS domain-containing serine/threonine-prot…	KIAA0135;PASK;KIAA0135;PASK;PASK	1	S560	PAEDGGSDAGMCG	1.0834	1.0834	NaN	NaN	+	0.92554	0.92554	NaN	NaN	+	1.0834	1.08045	+	—
A1L497;Q9UPS8-3;Q9UPS8	A1L497	A1L497	ANKRD26 protein;Ankyrin repeat domain-containing protein 26;Ankyrin repeat domain-containing protein 26	ANKRD26;ANKRD26;KIAA1074;ANKRD26;KIAA1074	1	S11	FSKKGESPLGSFA	0.84247	0.84247	NaN	NaN	+	1.1912	1.1912	NaN	NaN	+	0.84247	0.83949	+	—
P35251;P35251-2;D6RAD2;E0CX09	P35251	P35251	Activator 1 140 kDa subunit;Activator 1 large subunit;Activator 1 subunit 1;DNA-binding protein PO-GA;Replication factor C 140 kDa subunit;Replication factor C large subunit;Replication factor C subunit 1;Activator 1 140 kDa subunit;Activator 1 large subunit;Activator 1 subunit 1;DNA-binding protein PO-GA;Replication factor C 140 kDa subunit;Replication factor C large subunit;Replication factor C…	RFC1;RFC140;RFC1;RFC140	2	S71	IIYDSDSESEETL	1.0029	NaN	1.0029	0.55378	+	0.99414	NaN	0.99414	0.64069	+	1.0029	1.00589	+	—
B9EGQ8;Q9HBD4;A7E2E1;P51532;B1A8Z5;B1A8Z6;B1A8Z7;B1A8Z4;Q59FZ6	B9EGQ8	B9EGQ8	SMARCA4 protein;SMARCA4 isoform 2;SWI/SNF related, matrix associated, actin dependent regulator of chromatin, subfamily a, member 4, isoform CRA_c;cDNA FLJ77531, highly similar to Homo sapiens SWI/SNF related, matrix associated, actin dependent regulator of chromatin, subfamily a, member 4 (SMARCA4), mRNA;SWI/SNF related, matrix associated, actin dependent regulator of chromatin, subfamily a, mem…	SMARCA4;hCG_29955;SMARCA4;hCG_29955;SMARCA4;BAF190A;BRG1;SMARCA4;SNF2B;SNF2L4;hCG_29955;SMARCA4	2	S677	DETSQMSDLPVKV	1.0559	NaN	1.0559	NaN	+	0.94977	NaN	0.94977	NaN	+	1.0559	1.05289	+	—
P60660-2;Q6IBG5	P60660-2	P60660-2	17 kDa myosin light chain;Myosin light chain 3;Myosin light chain alkali 3;Myosin light polypeptide 6;Smooth muscle and nonmuscle myosin light chain alkali 6;MYL6 protein	MYL6;MYL6	1	S135	VAGHEDSNGCINY	1.0247	1.0247	NaN	NaN	+	0.97886	0.97886	NaN	NaN	+	1.0247	1.0216	+	—
Q8IYH5;Q8IYH5-4;Q8IYH5-2	Q8IYH5	Q8IYH5	ZZ-type zinc finger-containing protein 3;ZZ-type zinc finger-containing protein 3;ZZ-type zinc finger-containing protein 3	ZZZ3;ZZZ3;ZZZ3	1	S113	RQTEPVSPVLKRI	1.029	1.029	NaN	NaN	+	0.97479	0.97479	NaN	NaN	+	1.029	1.02586	+	—
O43149	O43149	O43149	Zinc finger ZZ-type and EF-hand domain-containing protein 1	KIAA0399;ZZEF1	1	S2444	VERPVSSPGDPEQ	0.95183	0.95183	NaN	NaN	+	1.0541	1.0541	NaN	NaN	+	0.95183	0.948677	+	—
Q8IX90;Q8IX90-3;Q8IX90-2	Q8IX90	Q8IX90	Spindle and kinetochore-associated protein 3;Spindle and kinetochore-associated protein 3;Spindle and kinetochore-associated protein 3	C13orf3;RAMA1;SKA3;C13orf3;RAMA1;SKA3;C13orf3;RAMA1;SKA3	2	S155	SEKSPRSPQLSDF	0.99732	0.99732	1.0205	NaN	+	1.0059	1.0059	0.95704	NaN	+	0.99732	0.994135	+	—
Q9C0C2;B3KXS7;Q9C0C2-2	Q9C0C2	Q9C0C2	182 kDa tankyrase-1-binding protein;cDNA FLJ45975 fis, clone PLACE7018479, highly similar to 182 kDa tankyrase 1-binding protein;182 kDa tankyrase-1-binding protein	KIAA1741;TAB182;TNKS1BP1;KIAA1741;TAB182;TNKS1BP1	1	S893	EFGKRDSLGAYAS	0.79165	0.79165	NaN	NaN	+	1.2683	1.2683	NaN	NaN	+	0.79165	0.788457	+	—
O94915;Q6ZR29;B3KXG5	O94915	O94915	ALL1-fused gene from chromosome 4p12 protein;Protein furry homolog-like;Furry homolog-like protein.;cDNA FLJ45375 fis, clone BRHIP3019824	AF4P12;FRYL;KIAA0826	1	S1978	SLARTRSLSSLRE	0.99876	0.99876	1.1563	NaN	+	0.99805	0.99805	0.86251	NaN	+	0.99876	1.00195	+	—
P07900-2;P07900;Q8TBA7;Q2VPJ6;O75322;Q86U12	P07900-2	P07900-2	Heat shock 86 kDa;Heat shock protein HSP 90-alpha;Renal carcinoma antigen NY-REN-38;Heat shock 86 kDa;Heat shock protein HSP 90-alpha;Renal carcinoma antigen NY-REN-38;HSP90AA1 protein;HSP90AA1 protein;Hsp89-alpha-delta-N;Full-length cDNA clone CS0CAP007YF18 of Thymus of Homo sapiens (human)	HSP90A;HSP90AA1;HSPC1;HSPCA;HSP90A;HSP90AA1;HSPC1;HSPCA;HSP90AA1;HSP90AA1	1	S353	ERDKEVSDDEAEE	0.9963	0.9963	NaN	NaN	+	1.0005	1.0005	NaN	NaN	+	0.9963	0.9995	+	—
P08708	P08708	P08708	40S ribosomal protein S17	RPS17	1	S113	KLLDFGSLSNLQV	1.0072	1.0072	NaN	NaN	+	0.98969	0.98969	NaN	NaN	+	1.0072	1.01042	+	—
P42858	P42858	P42858	Huntingtin;Huntington disease protein	HD;HTT;IT15	2	S432	GGGSSCSPVLSRK	1.0011	1.0011	1.0233	NaN	+	0.99569	0.99569	1.0025	NaN	+	1.0011	1.00433	+	—
B8X1J0;Q5VZK9;B2RTQ5;Q5VZK9-2;Q5VZK9-3;C9J822;Q8IW66	B8X1J0	B8X1J0	CARMIL1a;CARMIL homolog;Leucine-rich repeat-containing protein 16A;LRRC16A protein;CARMIL homolog;Leucine-rich repeat-containing protein 16A;CARMIL homolog;Leucine-rich repeat-containing protein 16A;Putative uncharacterized protein LRRC16A;LRRC16A protein	LRRC16A;CARMIL;LRRC16;LRRC16A;LRRC16A;CARMIL;LRRC16;LRRC16A;CARMIL;LRRC16;LRRC16A;LRRC16A;LRRC16A	1	S122	KIFPGLSPVRIMK	0.99626	0.99626	NaN	NaN	+	1.0005	1.0005	NaN	NaN	+	0.99626	0.9995	+	—
D3K174;B5M451;B2CI53;C9JXL3;C9JST9;B5M452;Q9Y6M7-2;Q9Y6M7;B5M453;Q9Y6M7-4;B5M450;B5M449;C9J9I5;Q9Y6M7-5	D3K174	D3K174	Solute carrier family 4 sodium bicarbonate cotransporter member 7;Solute carrier family 4 sodium bicarbonate cotransporter member 7;Solute carrier family 4 sodium bicarbonate cotransporter member 7;Putative uncharacterized protein SLC4A7;Putative uncharacterized protein SLC4A7;Solute carrier family 4 sodium bicarbonate cotransporter member 7;Sodium bicarbonate cotransporter 2;Sodium bicarbonate c…	SLC4A7;SLC4A7;SLC4A7;SLC4A7;SLC4A7;BT;NBC2;NBC2B;NBC3;SBC2;SLC4A6;SLC4A7;BT;NBC2;NBC2B;NBC3;SBC2;SLC4A6;SLC4A7;SLC4A7;BT;NBC2;NBC2B;NBC3;SBC2;SLC4A6;SLC4A7;SLC4A7;SLC4A7;SLC4A7;BT;NBC2;NBC2B;NBC3;SBC2;SLC4A6;SLC4A7	1	S1134	YVDAETSL_____	0.98909	0.98909	NaN	NaN	+	1.0077	1.0077	NaN	NaN	+	0.98909	0.992359	+	—
O00409;O00409-2	O00409	O00409	Checkpoint suppressor 1;Forkhead box protein N3;Checkpoint suppressor 1;Forkhead box protein N3	C14orf116;CHES1;FOXN3;C14orf116;CHES1;FOXN3	1	S85	SVLRSVSPVQDLD	1.0853	1.0853	0.84511	NaN	+	0.92419	0.92419	0.72306	NaN	+	1.0853	1.08203	+	—
P52888;Q96CV8;Q9BW75;B4DU96	P52888	P52888	Endopeptidase 24.15;MP78;Thimet oligopeptidase;Thimet oligopeptidase 1;THOP1 protein;cDNA FLJ56247, highly similar to Thimet oligopeptidase (EC 3.4.24.15)	THOP1;THOP1;THOP1	1	S172	RIKKKLSLLCIDF	1.0119	1.0119	NaN	NaN	+	0.99145	0.99145	NaN	NaN	+	1.0119	1.00862	+	—
Q8TEK3;Q8TEK3-2	Q8TEK3	Q8TEK3	DOT1-like protein;Histone H3-K79 methyltransferase;Histone-lysine N-methyltransferase, H3 lysine-79 specific;Lysine N-methyltransferase 4;DOT1-like protein;Histone H3-K79 methyltransferase;Histone-lysine N-methyltransferase, H3 lysine-79 specific;Lysine N-methyltransferase 4	DOT1L;KIAA1814;KMT4;DOT1L;KIAA1814;KMT4	1	S1035	PSDSGFSDPESEA	0.99437	0.99437	NaN	NaN	+	1.009	1.009	NaN	NaN	+	0.99437	0.99108	+	—
Q7L4I2;Q7L4I2-2;E1B6W3;Q9P068	Q7L4I2	Q7L4I2	Arginine/serine-rich coiled-coil protein 2;Arginine/serine-rich coiled-coil protein 2;HSPC314	RSRC2;RSRC2	2	S218	RFSRSLSRTPSPP	1.0435	NaN	NaN	1.0435	+	0.9553	NaN	0.9553	1.1178	+	1.0435	1.04679	+	—
Q14692	Q14692	Q14692	Ribosome assembly protein BMS1 homolog;Ribosome biogenesis protein BMS1 homolog	BMS1;BMS1L;KIAA0187	1	S639	NFIDETSDIENLL	1.0142	1.0142	NaN	NaN	+	0.98924	0.98924	NaN	NaN	+	1.0142	1.01088	+	—
A8K4K2;Q9UFC0	A8K4K2	A8K4K2	cDNA FLJ78025;Leucine-rich repeat and WD repeat-containing protein 1	LRWD1	1	S251	SKRACASPSAQVE	1.0072	1.0072	0.95264	NaN	+	0.98958	0.98958	0.47358	NaN	+	1.0072	1.01053	+	—
Q9P270;D6RIF6;Q9H705	Q9P270	Q9P270	SLAIN motif-containing protein 2;CDNA: FLJ21611 fis, clone COL07344	KIAA1458;SLAIN2	1	S413	EEKLRRSLPNLSR	1.1735	1.1735	NaN	NaN	+	0.84973	0.84973	NaN	NaN	+	1.1735	1.17684	+	—
B2RTU6;B7ZML2;Q8TEU7;A3KN82;Q8TEU7-2;B7Z7Y1;Q8TEU7-3;Q9UHV4;A5PLL6;O43386;D6RB02;D6RIH0;D6RD23;Q8WYF9	B2RTU6	B2RTU6	HCG1981012, isoform CRA_b;RAPGEF6 protein;RAPGEF6 protein;PDZ domain-containing guanine nucleotide exchange factor 2;RA-GEF-2;Rap guanine nucleotide exchange factor 6;RAPGEF6 protein;PDZ domain-containing guanine nucleotide exchange factor 2;RA-GEF-2;Rap guanine nucleotide exchange factor 6;cDNA FLJ53249, highly similar to Rap guanine nucleotide exchange factor 6;PDZ domain-containing guanine nuc…	hCG_1981012;RAPGEF6;RAPGEF6;PDZGEF2;RAPGEF6;RAPGEF6;PDZGEF2;RAPGEF6;PDZGEF2;RAPGEF6;RAPGEF6;KIA001LB	1	S230	PEGPVDSEDDEEE	1.0332	1.0332	NaN	NaN	+	0.96452	0.96452	NaN	NaN	+	1.0332	1.03679	+	—
A9Z1X7;Q8IYB3;Q8IYB3-2;B7Z7U0	A9Z1X7;B7Z7U0	B7Z7U0	Putative uncharacterized protein SRRM1;Serine/arginine repetitive matrix 1;Ser/Arg-related nuclear matrix protein;Serine/arginine repetitive matrix protein 1;SR-related nuclear matrix protein of 160 kDa;Ser/Arg-related nuclear matrix protein;Serine/arginine repetitive matrix protein 1;SR-related nuclear matrix protein of 160 kDa;cDNA FLJ61739, highly similar to Serine/arginine repetitive matrix p…	RP11-373M8.1-002;SRRM1;SRM160;SRRM1;SRM160;SRRM1	2	S619	QRRYSPSPPPKRR	0.99549	NaN	0.99549	NaN	+	1.0009	NaN	1.0009	NaN	+	0.99549	0.999101	+	—
Q6P1N0;Q6P1N0-2;Q6P1N0-3;Q9H8P7;C9J1T8	Q6P1N0	Q6P1N0	Coiled-coil and C2 domain-containing protein 1A;Five repressor element under dual repression-binding protein 1;Putative NF-kappa-B-activating protein 023N;Coiled-coil and C2 domain-containing protein 1A;Five repressor element under dual repression-binding protein 1;Putative NF-kappa-B-activating protein 023N;Coiled-coil and C2 domain-containing protein 1A;Five repressor element under dual repress…	CC2D1A;CC2D1A;CC2D1A;CC2D1A	1	S455	VPKKQNSPVAPTA	1.1066	1.1066	NaN	NaN	+	0.90671	0.90671	NaN	NaN	+	1.1066	1.10289	+	—
A7BI36;Q9P2E9;Q9P2E9-2;Q9P2E9-3;A1A5C4;A1A5C5;B3KSG1	A7BI36	A7BI36	p180/ribosome receptor;180 kDa ribosome receptor homolog;ES/130-related protein;Ribosome receptor protein;Ribosome-binding protein 1;180 kDa ribosome receptor homolog;ES/130-related protein;Ribosome receptor protein;Ribosome-binding protein 1;180 kDa ribosome receptor homolog;ES/130-related protein;Ribosome receptor protein;Ribosome-binding protein 1;RRBP1 protein;RRBP1 protein;cDNA FLJ36146 fis,…	RRBP1;KIAA1398;RRBP1;KIAA1398;RRBP1;KIAA1398;RRBP1;RRBP1;RRBP1	1	S1407	AGAPASSPEAPPA	0.98501	0.98501	0.99536	NaN	+	1.0191	1.0191	0.9855	NaN	+	0.98501	0.981258	+	—
Q6ZV73;Q6ZV73-2	Q6ZV73	Q6ZV73	FYVE, RhoGEF and PH domain-containing protein 6;Zinc finger FYVE domain-containing protein 24;FYVE, RhoGEF and PH domain-containing protein 6;Zinc finger FYVE domain-containing protein 24	FGD6;KIAA1362;ZFYVE24;FGD6;KIAA1362;ZFYVE24	2	S728	LDDQMLSRESSSQ	1.0828	NaN	1.0828	NaN	+	0.92675	NaN	0.92675	NaN	+	1.0828	1.07904	+	—
Q9HAW4;Q1RMC5;Q9HAW4-3;Q9HAW4-2	Q9HAW4	Q9HAW4	Claspin;Claspin homolog (Xenopus laevis);Claspin;Claspin	CLSPN;CLSPN;CLSPN;CLSPN	1	S1289	FVFHTLSPVKAEA	0.99045	0.99045	NaN	NaN	+	1.0058	1.0058	NaN	NaN	+	0.99045	0.994233	+	—
Q9H1E3;Q9H1E3-2	Q9H1E3	Q9H1E3	Nuclear ubiquitous casein and cyclin-dependent kinases substrate;P1;Nuclear ubiquitous casein and cyclin-dependent kinases substrate;P1	JC7;NUCKS;NUCKS1;JC7;NUCKS;NUCKS1	2	S229	SPPPEKSGDEGSE	0.95677	NaN	NaN	0.95677	+	1.041	NaN	NaN	1.041	+	0.95677	0.960615	+	—
P31751;B4DG79;B3KP61;Q0VAN0;Q05BV0;B7Z8Z9	P31751	P31751	Protein kinase Akt-2;Protein kinase B beta;RAC-beta serine/threonine-protein kinase;RAC-PK-beta;cDNA FLJ55487, highly similar to RAC-beta serine/threonine-protein kinase (EC2.7.11.1);cDNA FLJ31217 fis, clone KIDNE2004095, highly similar to RAC-beta serine/threonine-protein kinase (EC 2.7.11.1);AKT2 protein;AKT2 protein;cDNA FLJ58721, highly similar to RAC-beta serine/threonine-protein kinase (EC2…	AKT2;AKT2;AKT2	1	S126	MDYKCGSPSDSST	0.94609	0.94609	NaN	NaN	+	1.0527	1.0527	NaN	NaN	+	0.94609	0.949938	+	—
A2BF75;Q8NE71;Q2L6I2;Q8NE71-2;B4DNU2;Q5STZ8;A0PJ72	A2BF75	A2BF75	ATP-binding cassette sub-family F (GCN20) member 1;ATP-binding cassette, sub-family F (GCN20), member 1;ATP-binding cassette 50;ATP-binding cassette sub-family F member 1;TNF-alpha-stimulated ABC protein;ABC50 protein;ATP-binding cassette sub-family F (GCN20) member 1;ATP-binding cassette, sub-family F (GCN20), member 1;ATP-binding cassette, sub-family F (GCN20), member 1, isoform CRA_a;ATP-bindi…	ABCF1;DADB-129D20.7-001;DAMA-178G23.9-001;DAMC-83F13.6-001;DASS-182C6.1-001;ABC50;ABCF1;ABC50;ABCF1;DADB-129D20.7-002;DAMA-178G23.9-002;DAMC-83F13.6-002;DASS-182C6.1-002;hCG_26012;ABC50;ABCF1;ABCF1;DADB-129D20.7-003;DAMA-178G23.9-003;DAMC-83F13.6-003;DAQB-256B5.2-003;DASS-182C6.1-003;XXbac-BCX98J21.1-003;XXbac-BPG249D20.4-003;ABCF1	1	S140	ALIQDQSEEEEEE	1.002	1.002	NaN	NaN	+	0.99417	0.99417	NaN	NaN	+	1.002	1.00586	+	—
O15234;B4DKR6	O15234	O15234	Cancer susceptibility candidate gene 3 protein;Metastatic lymph node gene 51 protein;Protein barentsz;Protein CASC3;cDNA FLJ60283, highly similar to Protein CASC3	CASC3;MLN51	1	S363	TSVRDPSPEADAP	0.99272	0.99272	1.0318	NaN	+	1.0113	1.0113	0.9866	NaN	+	0.99272	0.988826	+	—
A7E2A8;Q96L93-2;C9JI52;Q96L93;Q96L93-4;C9JSM8;C9JWJ7;Q96L93-5;C9JDN5	A7E2A8	A7E2A8	KIF16B protein;Kinesin-like protein KIF16B;Sorting nexin-23;Putative uncharacterized protein KIF16B;Kinesin-like protein KIF16B;Sorting nexin-23;Kinesin-like protein KIF16B;Sorting nexin-23;Putative uncharacterized protein KIF16B;Putative uncharacterized protein KIF16B;Kinesin-like protein KIF16B;Sorting nexin-23;Putative uncharacterized protein KIF16B	KIF16B;C20orf23;KIAA1590;KIF16B;SNX23;KIF16B;C20orf23;KIAA1590;KIF16B;SNX23;C20orf23;KIAA1590;KIF16B;SNX23;KIF16B;KIF16B;C20orf23;KIAA1590;KIF16B;SNX23;KIF16B	1	S582	MTDLSKSRENLSA	0.95465	0.95465	NaN	NaN	+	1.0518	1.0518	NaN	NaN	+	0.95465	0.950751	+	—
O75190-3	O75190-3	O75190-3	DnaJ homolog subfamily B member 6;Heat shock protein J2;HHDJ1;MRJ;MSJ-1	DNAJB6;HSJ2;MRJ;MSJ1	2	S312	AVEQAQSETSLGA	1.3999	NaN	1.3999	NaN	+	0.71228	NaN	0.71228	NaN	+	1.3999	1.40394	+	—
Q8IW27;Q03188;Q6PIR0;C9JPU5	Q8IW27	Q8IW27	Centromere protein C 1;Centromere protein C 1, isoform CRA_a;Centromere autoantigen C;Centromere protein C 1;Interphase centromere complex protein 7;CENPC1 protein;Putative uncharacterized protein ENSP00000414045	CENPC1;hCG_40345;CENPC;CENPC1;ICEN7;CENPC1	1	S177	QNVIPSSAQKRET	1.0484	1.0484	0.9074	NaN	+	0.95753	0.95753	1.1101	NaN	+	1.0484	1.04435	+	—
Q12888-2;Q12888;A6NNK5;B7Z3E7;A8KA50;C9JXV0	Q12888-2	Q12888-2	Tumor suppressor p53-binding protein 1;Tumor suppressor p53-binding protein 1;Putative uncharacterized protein TP53BP1;cDNA FLJ56510, highly similar to Tumor suppressor p53-binding protein 1;cDNA FLJ78617;Putative uncharacterized protein TP53BP1	TP53BP1;TP53BP1;TP53BP1;TP53BP1	1	S836	PVEQDSSQPSLPL	0.99641	0.99641	0.75915	NaN	+	1.0077	1.0077	NaN	NaN	+	0.99641	0.992359	+	—
Q6UN15;B4DIR3;Q6UN15-4	Q6UN15	Q6UN15	Factor interacting with PAP;FIP1-like 1 protein;Pre-mRNA 3'-end-processing factor FIP1;Rearranged in hypereosinophilia;cDNA FLJ56493, highly similar to Pre-mRNA 3'-end-processing factor FIP1;Factor interacting with PAP;FIP1-like 1 protein;Pre-mRNA 3'-end-processing factor FIP1;Rearranged in hypereosinophilia	FIP1;FIP1L1;RHE;FIP1;FIP1L1;RHE	1	S304	RYGRAESPDLRRL	0.98506	0.98506	NaN	NaN	+	1.0194	1.0194	NaN	NaN	+	0.98506	0.980969	+	—
Q7Z3K3;B4DTP8;B7ZBY5;Q7Z3K3-3;Q7Z3K3-2;B4DYL9;Q7Z3K3-5	Q7Z3K3	Q7Z3K3	Pogo transposable element with ZNF domain;cDNA FLJ61395, highly similar to Pogo transposable element with ZNF domain;Pogo transposable element with ZNF domain;Pogo transposable element with ZNF domain;Pogo transposable element with ZNF domain;cDNA FLJ60970, highly similar to Pogo transposable element with ZNF domain;Pogo transposable element with ZNF domain	KIAA0461;Nbla00003;POGZ;POGZ;RP11-806J18.2-016;KIAA0461;Nbla00003;POGZ;KIAA0461;Nbla00003;POGZ;KIAA0461;Nbla00003;POGZ	1	S425	SAAKPPSPEKTAP	1.003	1.003	NaN	NaN	+	1.0011	1.0011	1.0225	NaN	+	1.003	0.998901	+	—
Q8TES3;Q9BXL7	Q8TES3	Q8TES3	FLJ00120 protein;CARD-containing MAGUK protein 1;Caspase recruitment domain-containing protein 11	FLJ00120;CARD11;CARMA1	1	S529	QLQRAKSPISLKR	0.89395	0.89395	NaN	NaN	+	1.1135	1.1135	NaN	NaN	+	0.89395	0.898069	+	—
Q96DY7	Q96DY7	Q96DY7	Mdm2-binding protein	MTBP	1	S639	VLTPELSPGKLQV	1.0189	1.0189	NaN	NaN	+	0.98546	0.98546	NaN	NaN	+	1.0189	1.01475	+	—
Q8TEW0;Q8TEW0-2;Q6IQ47;Q8TEW0-4;Q5VWV2;Q8TEW0-8;Q8IX28;Q8IX27;Q8TEW0-6;Q8TEW0-7;Q8TEW0-3;Q5VWU8;Q8TEW0-10;Q8TEW0-9;Q8IX26	Q8TEW0;Q8IX27	Q8TEW0	Atypical PKC isotype-specific-interacting protein;CTCL tumor antigen se2-5;PAR3-alpha;Partitioning defective 3 homolog;Atypical PKC isotype-specific-interacting protein;CTCL tumor antigen se2-5;PAR3-alpha;Partitioning defective 3 homolog;PARD3 protein;Atypical PKC isotype-specific-interacting protein;CTCL tumor antigen se2-5;PAR3-alpha;Partitioning defective 3 homolog;Par-3 partitioning defective…	PAR3;PAR3A;PARD3;PAR3;PAR3A;PARD3;PARD3;PAR3;PAR3A;PARD3;PARD3;RP11-406D17.1-010;PAR3;PAR3A;PARD3;PAR3;PAR3A;PARD3;PAR3;PAR3A;PARD3;PAR3;PAR3A;PARD3;PARD3;RP11-406D17.1-009;PAR3;PAR3A;PARD3;PAR3;PAR3A;PARD3	1	S873	DDQKAGSPSRDVG	0.9893	0.9893	NaN	NaN	+	1.0151	1.0151	NaN	NaN	+	0.9893	0.985125	+	—
P15822	P15822	P15822	Cirhin interaction protein;Gate keeper of apoptosis-activating protein;Human immunodeficiency virus type I enhancer-binding protein 1;Major histocompatibility complex-binding protein 1;Positive regulatory domain II-binding factor 1;Zinc finger protein 40	HIVEP1;ZNF40	1	S479	LFLSHESPKALSI	1.0315	1.0315	NaN	NaN	+	0.97344	0.97344	NaN	NaN	+	1.0315	1.02728	+	—
Q9NTI5;Q9NTI5-2;A9IYQ1;Q9NTI5-5	Q9NTI5	Q9NTI5	Androgen-induced proliferation inhibitor;Androgen-induced prostate proliferative shutoff-associated protein AS3;Sister chromatid cohesion protein PDS5 homolog B;Androgen-induced proliferation inhibitor;Androgen-induced prostate proliferative shutoff-associated protein AS3;Sister chromatid cohesion protein PDS5 homolog B;PDS5, regulator of cohesion maintenance, homolog B (S. cerevisiae);Androgen-i…	APRIN;AS3;KIAA0979;PDS5B;APRIN;AS3;KIAA0979;PDS5B;PDS5B;RP1-267P19.1-012;APRIN;AS3;KIAA0979;PDS5B	1	S1283	NEDEQNSPPKKGK	0.98741	0.98741	NaN	NaN	+	1.0171	1.0171	NaN	NaN	+	0.98741	0.983187	+	—
D3DU97;Q9UQ35;O60382;A0AUK8	D3DU97	D3DU97	Serine/arginine repetitive matrix 2, isoform CRA_a;300 kDa nuclear matrix antigen;Serine/arginine repetitive matrix protein 2;Serine/arginine-rich splicing factor-related nuclear matrix protein of 300 kDa;Splicing coactivator subunit SRm300;Tax-responsive enhancer element-binding protein 803;KIAA0324;SRRM2 protein	hCG_15616;SRRM2;HSPC075;KIAA0324;SRL300;SRM300;SRRM2;KIAA0324;SRRM2	1	S2132	PLDRCRSPGMLEP	0.97249	0.97249	NaN	NaN	+	1.0238	1.0238	NaN	NaN	+	0.97249	0.976753	+	—
Q59G24;P53999;Q6IBA2;B7Z1Z0	Q59G24	Q59G24	Activated RNA polymerase II transcription cofactor 4 variant;Activated RNA polymerase II transcriptional coactivator p15;p14;Positive cofactor 4;SUB1 homolog;cDNA, FLJ92014, highly similar to Homo sapiens SUB1 homolog (S. cerevisiae) (SUB1), mRNA;PC4 protein;SUB1 homolog (S. cerevisiae);SUB1 homolog (S. cerevisiae), isoform CRA_a;cDNA FLJ51816, highly similar to Activated RNA polymerase II transc…	PC4;RPO2TC1;SUB1;hCG_1781938;PC4;SUB1	1	S118	LNPEQWSQLKEQI	0.98478	0.98478	NaN	NaN	+	1.0199	1.0199	NaN	NaN	+	0.98478	0.980488	+	—
Q99592-2;Q99592;B4DF20	Q99592-2	Q99592-2	58 kDa repressor protein;Transcriptional repressor RP58;Translin-associated zinc finger protein 1;Zinc finger and BTB domain-containing protein 18;Zinc finger protein 238;Zinc finger protein C2H2-171;58 kDa repressor protein;Transcriptional repressor RP58;Translin-associated zinc finger protein 1;Zinc finger and BTB domain-containing protein 18;Zinc finger protein 238;Zinc finger protein C2H2-171…	RP58;TAZ1;ZBTB18;ZNF238;RP58;TAZ1;ZBTB18;ZNF238	1	S166	IAGDLPSDEDEGE	0.85191	0.85191	NaN	NaN	+	1.1798	1.1798	NaN	NaN	+	0.85191	0.847601	+	—
Q9BYW2;Q9BYW2-2;Q9BYW2-3;C9JG86	Q9BYW2	Q9BYW2	HIF-1;Histone-lysine N-methyltransferase SETD2;Huntingtin yeast partner B;Huntingtin-interacting protein 1;Huntingtin-interacting protein B;Lysine N-methyltransferase 3A;p231HBP;SET domain-containing protein 2;HIF-1;Histone-lysine N-methyltransferase SETD2;Huntingtin yeast partner B;Huntingtin-interacting protein 1;Huntingtin-interacting protein B;Lysine N-methyltransferase 3A;p231HBP;SET domain-…	HIF1;HSPC069;HYPB;KIAA1732;KMT3A;SET2;SETD2;HIF1;HSPC069;HYPB;KIAA1732;KMT3A;SET2;SETD2;HIF1;HSPC069;HYPB;KIAA1732;KMT3A;SET2;SETD2;SETD2	1	S131	STAEESSPPKSRV	1.0282	1.0282	NaN	NaN	+	0.96847	0.96847	NaN	NaN	+	1.0282	1.03256	+	—
O96019;D3DNR9;O96019-2;Q6FI97;D3DNS0	O96019	O96019	53 kDa BRG1-associated factor A;Actin-like protein 6A;Actin-related protein Baf53a;ArpNbeta;BRG1-associated factor 53A;INO80 complex subunit K;Actin-like 6A, isoform CRA_a;53 kDa BRG1-associated factor A;Actin-like protein 6A;Actin-related protein Baf53a;ArpNbeta;BRG1-associated factor 53A;INO80 complex subunit K;BAF53A protein;Actin-like 6A, isoform CRA_b	ACTL6A;BAF53;BAF53A;INO80K;ACTL6A;hCG_16476;ACTL6A;BAF53;BAF53A;INO80K;BAF53A;ACTL6A;hCG_16476	1	S233	EAVREGSPANWKR	0.99879	0.99879	NaN	NaN	+	1.0056	1.0056	NaN	NaN	+	0.99879	0.994431	+	—
A8MYK9;Q93084-5;Q93084;Q93084-6;D3DTJ8;Q93084-3;Q93084-2;A8K9K1;Q93084-4	A8MYK9	A8MYK9	Putative uncharacterized protein ATP2A3;Calcium pump 3;Sarcoplasmic/endoplasmic reticulum calcium ATPase 3;Calcium pump 3;Sarcoplasmic/endoplasmic reticulum calcium ATPase 3;Calcium pump 3;Sarcoplasmic/endoplasmic reticulum calcium ATPase 3;ATPase, Ca++ transporting, ubiquitous, isoform CRA_d;Calcium pump 3;Sarcoplasmic/endoplasmic reticulum calcium ATPase 3;Calcium pump 3;Sarcoplasmic/endoplasmi…	ATP2A3;ATP2A3;ATP2A3;ATP2A3;ATP2A3;hCG_33210;ATP2A3;ATP2A3;ATP2A3	1	S662	REFDDLSPEQQRQ	1.1013	1.1013	NaN	NaN	+	0.91163	0.91163	NaN	NaN	+	1.1013	1.09694	+	—
Q9BV40;C9JXZ5	Q9BV40	Q9BV40	Endobrevin;Vesicle-associated membrane protein 8;Putative uncharacterized protein VAMP8	VAMP8;VAMP8	1	S55	EDLEATSEHFKTT	1.1791	1.1791	NaN	NaN	+	0.85127	0.85127	NaN	NaN	+	1.1791	1.17472	+	—
B4DKY2;Q05209;A4D1C5;B4E105	B4DKY2;Q05209	Q05209	cDNA FLJ52322, highly similar to Tyrosine-protein phosphatase non-receptortype 12 (EC 3.1.3.48);Protein-tyrosine phosphatase G1;PTP-PEST;Tyrosine-protein phosphatase non-receptor type 12;cDNA FLJ77227, highly similar to Homo sapiens protein tyrosine phosphatase, non-receptor type 12 (PTPN12), mRNA;Protein tyrosine phosphatase, non-receptor type 12;Protein tyrosine phosphatase, non-receptor type 1…	PTPN12;hCG_40623;PTPN12;tcag7.1075	1	S435	KLERNLSFEIKKV	0.87571	0.87571	NaN	NaN	+	1.1477	1.1477	NaN	NaN	+	0.87571	0.871308	+	—
Q68DL3;Q8IV73;Q13905;C9JL20;Q13905-2;Q5JUE6;B4DZ62;Q5JUE8	Q68DL3	Q68DL3	Putative uncharacterized protein DKFZp781P1719;Rap guanine nucleotide exchange factor (GEF) 1;Rap guanine nucleotide exchange factor (GEF) 1;CRK SH3-binding GNRP;Guanine nucleotide-releasing factor 2;Protein C3G;Rap guanine nucleotide exchange factor 1;Putative uncharacterized protein RAPGEF1;CRK SH3-binding GNRP;Guanine nucleotide-releasing factor 2;Protein C3G;Rap guanine nucleotide exchange fa…	DKFZp781P1719;RAPGEF1;RP11-40A7.1-002;RAPGEF1;GRF2;RAPGEF1;RAPGEF1;GRF2;RAPGEF1;RAPGEF1;RP11-40A7.1-005;RAPGEF1;RP11-40A7.1-006	1	S669	SERAPKSPDALES	0.9936	0.9936	NaN	NaN	+	1.002	1.002	NaN	NaN	+	0.9936	0.998004	+	—
Q5UIP0;C9JBR1;Q5UIP0-2	Q5UIP0	Q5UIP0	Rap1-interacting factor 1 homolog;Telomere-associated protein RIF1;Putative uncharacterized protein RIF1;Rap1-interacting factor 1 homolog;Telomere-associated protein RIF1	RIF1;RIF1;RIF1	1	S2205	NKVRRVSFADPIY	0.93491	0.93491	NaN	NaN	+	1.0646	1.0646	NaN	NaN	+	0.93491	0.93932	+	—
B9EGN9;A8MPX9;O75140-4;O75140;B4DH93;O75140-3;O75140-5;C9JIN9;O75140-6;B7Z6Q1;O75140-2	B9EGN9	B9EGN9	DEPDC5 protein;Putative uncharacterized protein DEPDC5;DEP domain-containing protein 5;DEP domain-containing protein 5;cDNA FLJ61252, highly similar to DEP domain-containing protein 5;DEP domain-containing protein 5;DEP domain-containing protein 5;Putative uncharacterized protein DEPDC5;DEP domain-containing protein 5;cDNA FLJ51102, highly similar to DEP domain-containing protein 5;DEP domain-con…	DEPDC5;DEPDC5;DEPDC5;KIAA0645;DEPDC5;KIAA0645;DEPDC5;KIAA0645;DEPDC5;KIAA0645;DEPDC5;DEPDC5;KIAA0645;DEPDC5;KIAA0645	3	S518	PTEEVRSQASDDS	0.93342	NaN	NaN	0.93342	+	1.0765	NaN	NaN	1.0765	+	0.93342	0.928936	+	—
B9EGN9;A8MPX9;O75140-4;O75140;B4DH93;O75140-3;O75140-5;C9JIN9;O75140-6;B7Z6Q1;O75140-2	B9EGN9	B9EGN9	DEPDC5 protein;Putative uncharacterized protein DEPDC5;DEP domain-containing protein 5;DEP domain-containing protein 5;cDNA FLJ61252, highly similar to DEP domain-containing protein 5;DEP domain-containing protein 5;DEP domain-containing protein 5;Putative uncharacterized protein DEPDC5;DEP domain-containing protein 5;cDNA FLJ51102, highly similar to DEP domain-containing protein 5;DEP domain-con…	DEPDC5;DEPDC5;DEPDC5;KIAA0645;DEPDC5;KIAA0645;DEPDC5;KIAA0645;DEPDC5;KIAA0645;DEPDC5;DEPDC5;KIAA0645;DEPDC5;KIAA0645	3	S521	EVRSQASDDSSLG	0.93342	NaN	NaN	0.93342	+	1.0765	NaN	NaN	1.0765	+	0.93342	0.928936	+	—
B9A6K8;Q66K14;D3DWQ5;Q66K14-2;A1L3A9	B9A6K8	B9A6K8	TBC1 domain family, member 9B;TBC1 domain family member 9B;KIAA0676 protein, isoform CRA_a;TBC1 domain family member 9B;TBC1 domain family, member 9B (With GRAM domain)	TBC1D9B;KIAA0676;TBC1D9B;hCG_15288;KIAA0676;KIAA0676;TBC1D9B;TBC1D9B	1	S435	QPASPASPLSSRQ	0.98892	0.98892	0.7862	NaN	+	1.0066	1.0066	1.3284	NaN	+	0.98892	0.993443	+	—
Q12873;D3DTQ9;Q12873-2;B4DLC6;Q2TAZ1;B4DKV1;B3KWV4	Q12873	Q12873	ATP-dependent helicase CHD3;Chromodomain-helicase-DNA-binding protein 3;Mi-2 autoantigen 240 kDa protein;Mi2-alpha;Zinc finger helicase;Chromodomain helicase DNA binding protein 3, isoform CRA_a;ATP-dependent helicase CHD3;Chromodomain-helicase-DNA-binding protein 3;Mi-2 autoantigen 240 kDa protein;Mi2-alpha;Zinc finger helicase;cDNA FLJ59330, highly similar to Chromodomain helicase-DNA-binding p…	CHD3;CHD3;hCG_42030;CHD3;CHD3	1	S1601	TEADAPSPAPSLG	1.0515	1.0515	1.0182	NaN	+	0.95515	0.95515	1.0089	NaN	+	1.0515	1.04696	+	—
O00410-3;O00410;O00410-2;B4E0R6;B3KWG6;Q9BVS9	O00410-3	O00410-3	Importin subunit beta-3;Importin-5;Karyopherin beta-3;Ran-binding protein 5;Importin subunit beta-3;Importin-5;Karyopherin beta-3;Ran-binding protein 5;Importin subunit beta-3;Importin-5;Karyopherin beta-3;Ran-binding protein 5;cDNA FLJ54573, highly similar to Importin beta-3;cDNA FLJ43041 fis, clone BRTHA3003339, highly similar to Importin beta-3;IPO5 protein	IPO5;KPNB3;RANBP5;IPO5;KPNB3;RANBP5;IPO5;KPNB3;RANBP5;IPO5	1	S845	DEQVEESLQDEDD	0.9298	0.9298	NaN	NaN	+	1.0702	1.0702	NaN	NaN	+	0.9298	0.934405	+	—
A8K6Q4;P78332;B4E0G6	A8K6Q4	A8K6Q4	cDNA FLJ76888, highly similar to Homo sapiens RNA binding motif protein 6 (RBM6), mRNA;Lung cancer antigen NY-LU-12;Protein G16;RNA-binding motif protein 6;RNA-binding protein 6;RNA-binding protein DEF-3;cDNA FLJ56542, highly similar to RNA-binding protein 6	DEF3;RBM6	1	S362	DFQNSQSPVQDQD	1.0221	1.0221	0.97847	NaN	+	0.98282	0.98282	0.99271	NaN	+	1.0221	1.01748	+	—
D3DTG6;Q5DJT8;Q5HYN5;Q8N7B7;Q8NHU0;Q6NSH3	D3DTG6;Q6NSH3	D3DTG6	HCG1981205, isoform CRA_a;Cancer/testis antigen 45-2;Cancer/testis antigen 45A2;Cancer/testis antigen family 45 member A2;Cancer/testis antigen 45-1;Cancer/testis antigen 45A1;Cancer/testis antigen family 45 member A1;Cancer/testis antigen 45-4/6;Cancer/testis antigen 45A4/45A6;Cancer/testis antigen family 45 member A4/A6;Cancer/testis antigen 45-3;Cancer/testis antigen 45A3;Cancer/testis antigen…	hCG_1981205;CT45-2;CT45A2;CT45-1;CT45A1;CT45-4;CT45-6;CT45A4;CT45A6;CT45-3;CT45A3;CT45-5;CT45A5	1	S164	RKRFFESIIKEAA	1.061	1.061	NaN	NaN	+	0.94668	0.94668	NaN	NaN	+	1.061	1.05632	+	—
A8K8C3;Q86T90	A8K8C3	A8K8C3	cDNA FLJ75438;Uncharacterized protein KIAA1328	KIAA1328	1	S21	FWSRDFSDEEQSV	1.0433	1.0433	NaN	NaN	+	0.96282	0.96282	NaN	NaN	+	1.0433	1.03862	+	—
Q8TEM1	Q8TEM1	Q8TEM1	Nuclear envelope pore membrane protein POM 210;Nuclear pore membrane glycoprotein 210;Nucleoporin Nup210;Pore membrane protein of 210 kDa	KIAA0906;NUP210;PSEC0245	1	S1877	RKASPPSGLWSPA	1.0203	1.0203	NaN	NaN	+	0.97559	0.97559	NaN	NaN	+	1.0203	1.02502	+	—
A8MQ54;Q9Y4B5;Q9Y4B5-3;Q9Y4B5-2	A8MQ54;Q9Y4B5	Q9Y4B5	Putative uncharacterized protein KIAA0802;Uncharacterized protein KIAA0802;Uncharacterized protein KIAA0802;Uncharacterized protein KIAA0802	KIAA0802;KIAA0802;KIAA0802;KIAA0802	1	S540	LYGDVDSPLPTGE	0.81401	0.81401	NaN	NaN	+	1.2214	1.2214	NaN	NaN	+	0.81401	0.818733	+	—
C9J8I1;Q460N5;B4E2H0;Q460N5-2;Q460N5-4;Q460N5-3;D3DN94;Q460N5-5	C9J8I1	C9J8I1	Putative uncharacterized protein PARP14;B aggressive lymphoma protein 2;Poly [ADP-ribose] polymerase 14;cDNA FLJ58148, highly similar to Poly (ADP-ribose) polymerase 14 (EC 2.4.2.30);B aggressive lymphoma protein 2;Poly [ADP-ribose] polymerase 14;B aggressive lymphoma protein 2;Poly [ADP-ribose] polymerase 14;B aggressive lymphoma protein 2;Poly [ADP-ribose] polymerase 14;Poly (ADP-ribose) polyme…	PARP14;BAL2;KIAA1268;PARP14;BAL2;KIAA1268;PARP14;BAL2;KIAA1268;PARP14;BAL2;KIAA1268;PARP14;hCG_15988;PARP14;BAL2;KIAA1268;PARP14	1	S1411	LGFSKQSPQKKNH	0.99191	0.99191	NaN	NaN	+	1.013	1.013	NaN	NaN	+	0.99191	0.987167	+	—
Q9P2D1;B4DIS0	Q9P2D1	Q9P2D1	ATP-dependent helicase CHD7;Chromodomain-helicase-DNA-binding protein 7;cDNA FLJ57840, highly similar to Chromodomain-helicase-DNA-binding protein 7 (EC 3.6.1.-)	CHD7;KIAA1416	2	S2272	KNFDEESNASMST	1.0534	NaN	1.0534	NaN	+	0.95362	NaN	0.95362	NaN	+	1.0534	1.04864	+	—
P05387;Q6FG96	P05387	P05387	60S acidic ribosomal protein P2;Renal carcinoma antigen NY-REN-44;cDNA, FLJ92222, Homo sapiens ribosomal protein, large P2 (RPLP2), mRNA;Ribosomal protein, large, P2, isoform CRA_a;RPLP2 protein	D11S2243E;RPLP2;RPP2;hCG_1778304;RPLP2	1	S17	ALGGNSSPSAKDI	1.0009	1.0009	NaN	NaN	+	0.99434	0.99434	NaN	NaN	+	1.0009	1.00569	+	—
B2RTT4;B4DQZ7;D3DS45;Q9UKV3;Q9UKV3-2;Q9UKV3-3	B2RTT4;B4DQZ7;D3DS45	B2RTT4	ACIN1 protein;cDNA FLJ50838, highly similar to Apoptotic chromatin condensation inducer in thenucleus;Apoptotic chromatin condensation inducer 1, isoform CRA_b;Apoptotic chromatin condensation inducer in the nucleus;Apoptotic chromatin condensation inducer in the nucleus;Apoptotic chromatin condensation inducer in the nucleus	ACIN1;ACIN1;hCG_41730;ACIN1;ACINUS;KIAA0670;ACIN1;ACINUS;KIAA0670;ACIN1;ACINUS;KIAA0670	1	S991	RTAQVPSPPRGKI	0.95821	0.95821	NaN	NaN	+	1.0384	1.0384	NaN	NaN	+	0.95821	0.96302	+	—
B3KXE1;Q5SXQ0;B4DZD9;P35236-2;P35236;C9IYI6;B4DXH6;C9JBA9	B3KXE1	B3KXE1	cDNA FLJ45281 fis, clone BRHIP3001481, highly similar to Tyrosine-protein phosphatase non-receptor type 7 (EC 3.1.3.48);Protein tyrosine phosphatase, non-receptor type 7;cDNA FLJ55182, highly similar to Tyrosine-protein phosphatase non-receptor type7 (EC 3.1.3.48);Hematopoietic protein-tyrosine phosphatase;Protein-tyrosine phosphatase LC-PTP;Tyrosine-protein phosphatase non-receptor type 7;Hemato…	PTPN7;RP11-294K24.3-001;PTPN7;PTPN7;PTPN7;PTPN7	1	S149	LQERRGSNVALML	1.1192	1.1192	NaN	NaN	+	0.88963	0.88963	NaN	NaN	+	1.1192	1.12406	+	—
Q9H6S0;Q6ZMY0	Q9H6S0	Q9H6S0	Probable ATP-dependent RNA helicase YTHDC2;cDNA FLJ16598 fis, clone TESTI4006473, weakly similar to ATP-dependent RNA helicase A	YTHDC2	1	S1090	GIPNDSSDSEMED	1.0062	1.0062	NaN	NaN	+	0.98902	0.98902	NaN	NaN	+	1.0062	1.0111	+	—
P19338;Q9BQ02;C9JWL1;C9J1H7;C9JLB1;C9JYW2	P19338	P19338	Nucleolin;Protein C23;NCL protein;Putative uncharacterized protein NCL;Putative uncharacterized protein NCL;Putative uncharacterized protein NCL;Putative uncharacterized protein NCL	NCL;NCL;NCL;NCL;NCL	1	S67	AKKVVVSPTKKVA	0.98034	0.98034	NaN	NaN	+	1.0252	1.0252	NaN	NaN	+	0.98034	0.975419	+	—
Q9UM11;Q9UM11-2	Q9UM11	Q9UM11	CDC20-like protein 1;Cdh1/Hct1 homolog;Fizzy-related protein homolog;CDC20-like protein 1;Cdh1/Hct1 homolog;Fizzy-related protein homolog	CDH1;FYR;FZR;FZR1;KIAA1242;CDH1;FYR;FZR;FZR1;KIAA1242	3	S151	VSPYSLSPVSNKS	1.0103	NaN	1.0103	NaN	+	0.98499	NaN	0.98499	1.2956	+	1.0103	1.01524	+	—
B4DRN7;B7ZLK1;Q86YS7;B7ZLL0;B7ZLK2;Q86YS7-2;B4DJ03	B4DRN7	B4DRN7	cDNA FLJ54447;KIAA0528 protein;Uncharacterized protein KIAA0528;KIAA0528 protein;KIAA0528 protein;Uncharacterized protein KIAA0528;cDNA FLJ60272	KIAA0528;KIAA0528;KIAA0528;KIAA0528;KIAA0528	1	S260	FLPACNSPSKEMK	0.99721	0.99721	1.3097	NaN	+	1.0078	1.0078	NaN	NaN	+	0.99721	0.99226	+	—
Q8N1F8;C9JQV3	Q8N1F8	Q8N1F8	LKB1-interacting protein 1;Serine/threonine-protein kinase 11-interacting protein;Putative uncharacterized protein STK11IP	KIAA1898;LIP1;LKB1IP;STK11IP;STK11IP1;STK11IP	1	S788	HGSWSLSPPPERC	0.96587	0.96587	0.89104	NaN	+	1.0407	1.0407	1.1944	NaN	+	0.96587	0.960892	+	—
P36404;Q53YD8;B4DGG0	P36404	P36404	ADP-ribosylation factor-like protein 2;ADP-ribosylation factor-like 2;ADP-ribosylation factor-like 2 variant;HCG23373, isoform CRA_a;cDNA FLJ58989, moderately similar to ADP-ribosylation factor-like protein 2	ARL2;hCG_23373	1	S45	EDIDTISPTLGFN	1.0429	1.0429	NaN	NaN	+	0.95426	0.95426	NaN	NaN	+	1.0429	1.04793	+	—
Q7Z5L9;Q7Z5L9-2;Q9H1B7	Q7Z5L9;Q9H1B7	Q7Z5L9	Interferon regulatory factor 2-binding protein 2;Interferon regulatory factor 2-binding protein 2;Enhanced at puberty protein 1	IRF2BP2;IRF2BP2;C14orf4;EAP1;KIAA1865;My039	1	S15	AASRRQSCYLCDL;SSSRRQSCYLCDL	1.267	1.267	NaN	NaN	+	0.79242	0.79242	NaN	NaN	+	1.267	1.26196	+	—
D3DNS9;Q9ULM3	D3DNS9	D3DNS9	YEATS domain containing 2, isoform CRA_b;YEATS domain-containing protein 2	hCG_16662;YEATS2;KIAA1197;YEATS2	1	S447	QVPNPESPGKSFQ	0.97508	0.97508	NaN	NaN	+	1.0309	1.0309	NaN	NaN	+	0.97508	0.970026	+	—
Q4G0J3	Q4G0J3	Q4G0J3	La ribonucleoprotein domain family member 7;La-related protein 7;P-TEFb-interaction protein for 7SK stability	HDCMA18P;LARP7	2	S337	NRDIEISTEEEKD	1.0441	1.0441	1.0655	NaN	+	0.95314	0.95314	1.0484	NaN	+	1.0441	1.04916	+	—
Q14186;Q5JSB5;Q5JSB6	Q14186	Q14186	DRTF1-polypeptide 1;E2F dimerization partner 1;Transcription factor Dp-1;Transcription factor Dp-1;Transcription factor Dp-1	DP1;TFDP1;RP11-230F18.1-005;TFDP1;RP11-230F18.1-006;TFDP1	1	S23	FIDQNLSPGKGVV	1.0261	1.0261	NaN	NaN	+	0.9794	0.9794	NaN	NaN	+	1.0261	1.02103	+	—
B7Z5R7;B7Z7Q8;Q7Z460;C9JW97	B7Z5R7	B7Z5R7	cDNA FLJ61355, highly similar to CLIP-associating protein 1;cDNA FLJ53242, highly similar to CLIP-associating protein 1;CLIP-associating protein 1;Cytoplasmic linker-associated protein 1;Multiple asters homolog 1;Protein Orbit homolog 1;Putative uncharacterized protein CLASP1	CLASP1;KIAA0622;MAST1;CLASP1	1	S416	PPGSYASLGRIRT	1.1447	1.1447	NaN	NaN	+	0.87749	0.87749	NaN	NaN	+	1.1447	1.13961	+	—
D3DRH4;P51531;D3DRH5;P51531-2;B4DK35	D3DRH4	D3DRH4	SWI/SNF related, matrix associated, actin dependent regulator of chromatin, subfamily a, member 2, isoform CRA_a;ATP-dependent helicase SMARCA2;BRG1-associated factor 190B;Probable global transcription activator SNF2L2;Protein brahma homolog;SNF2-alpha;SWI/SNF-related matrix-associated actin-dependent regulator of chromatin subfamily A member 2;SWI/SNF related, matrix associated, actin dependent …	hCG_27926;SMARCA2;BAF190B;BRM;SMARCA2;SNF2A;SNF2L2;hCG_27926;SMARCA2;BAF190B;BRM;SMARCA2;SNF2A;SNF2L2	1	S670	PNSEEVSEKDAKQ	1.0044	1.0044	NaN	NaN	+	0.9906	0.9906	NaN	NaN	+	1.0044	1.00949	+	—
Q7Z401	Q7Z401	Q7Z401	C-myc promoter-binding protein;DENN domain-containing protein 4A	DENND4A;IRLB;MYCPBP	1	S1128	DLEDLDSETDVSK	1.1252	1.1252	NaN	NaN	+	0.8847	0.8847	NaN	NaN	+	1.1252	1.13033	+	—
Q96DF8	Q96DF8	Q96DF8	DiGeorge syndrome critical region 13;DiGeorge syndrome critical region 14;DiGeorge syndrome protein H;Protein DGCR14;Protein ES2	DGCR13;DGCR14;DGSH;DGSI;ES2	3	S425	TPSPARSTHLKTP	0.89952	NaN	NaN	0.89952	+	1.1054	NaN	NaN	1.1054	+	0.89952	0.90465	+	—
D3DRI9;O75475;O75475-2;Q05CM9	D3DRI9	D3DRI9	PC4 and SFRS1 interacting protein 1, isoform CRA_c;CLL-associated antigen KW-7;Dense fine speckles 70 kDa protein;Lens epithelium-derived growth factor;PC4 and SFRS1-interacting protein;Transcriptional coactivator p75/p52;CLL-associated antigen KW-7;Dense fine speckles 70 kDa protein;Lens epithelium-derived growth factor;PC4 and SFRS1-interacting protein;Transcriptional coactivator p75/p52;PSIP1 …	hCG_27254;PSIP1;DFS70;LEDGF;PSIP1;PSIP2;DFS70;LEDGF;PSIP1;PSIP2;PSIP1	2	S129	DHEEKASNEDVTK	0.9974	NaN	0.9974	NaN	+	1.0078	NaN	1.0078	NaN	+	0.9974	0.99226	+	—
Q9UIF9;Q9UIF9-3;Q9UIF9-2	Q9UIF9	Q9UIF9	Bromodomain adjacent to zinc finger domain protein 2A;hWALp3;Transcription termination factor I-interacting protein 5;Bromodomain adjacent to zinc finger domain protein 2A;hWALp3;Transcription termination factor I-interacting protein 5;Bromodomain adjacent to zinc finger domain protein 2A;hWALp3;Transcription termination factor I-interacting protein 5	BAZ2A;KIAA0314;TIP5;BAZ2A;KIAA0314;TIP5;BAZ2A;KIAA0314;TIP5	3	S1770	LLRGRESPAAGPR	0.84585	NaN	NaN	0.84585	+	1.1751	1.1751	NaN	0.62829	+	0.84585	0.850991	+	—
Q6PFW2;D3DVD0;O15085	Q6PFW2	Q6PFW2	Rho guanine nucleotide exchange factor (GEF) 11;Rho guanine nucleotide exchange factor (GEF) 11, isoform CRA_b;PDZ-RhoGEF;Rho guanine nucleotide exchange factor 11	ARHGEF11;RP11-356J7.2-001;ARHGEF11;hCG_38206;ARHGEF11;KIAA0380	1	S311	HHRRQGSDAAVPS	1.083	1.083	NaN	NaN	+	0.91898	0.91898	NaN	NaN	+	1.083	1.08816	+	—
Q8IYK8;B7Z5P1	Q8IYK8	Q8IYK8	GTP-binding protein REM 2;Rad and Gem-like GTP-binding protein 2;cDNA FLJ54139, highly similar to GTP-binding protein REM 2	REM2	2	S27	SGSRRASPPGTPT	0.97617	0.97617	0.96235	NaN	+	1.019	NaN	1.019	NaN	+	0.97617	0.981354	+	—
P46779;O60251	P46779	P46779	60S ribosomal protein L28;Ribosomal protein L28	RPL28	1	S115	AAIRRASAILRSQ	0.96728	0.96728	NaN	NaN	+	1.0283	1.0283	NaN	NaN	+	0.96728	0.972479	+	—
Q9NXD2;B4E157	Q9NXD2	Q9NXD2	Myotubularin-related protein 10;cDNA FLJ52466	MTMR10	1	S607	LLPRRNSLILKPK	0.9863	0.9863	NaN	NaN	+	1.0193	1.0193	NaN	NaN	+	0.9863	0.981065	+	—
Q9UKA4;Q6AI61	Q9UKA4	Q9UKA4	A-kinase anchor protein 11;A-kinase anchor protein 220 kDa;Protein kinase A-anchoring protein 11;Putative uncharacterized protein DKFZp781I12161	AKAP11;AKAP220;KIAA0629;DKFZp781I12161	1	S18	KASVRKSFSEDVF	0.98582	0.98582	NaN	NaN	+	1.0198	1.0198	NaN	NaN	+	0.98582	0.980584	+	—
Q8NC56;A8MS91	Q8NC56	Q8NC56	LEM domain-containing protein 2;Putative uncharacterized protein LEMD2	LEMD2;LEMD2	2	S138	RASVRGSSEEDED	1.2651	NaN	1.2651	NaN	+	0.78719	NaN	0.78719	NaN	+	1.2651	1.27034	+	—
Q8NC56;A8MS91	Q8NC56	Q8NC56	LEM domain-containing protein 2;Putative uncharacterized protein LEMD2	LEMD2;LEMD2	2	S139	ASVRGSSEEDEDA	1.2651	NaN	1.2651	NaN	+	0.78719	NaN	0.78719	NaN	+	1.2651	1.27034	+	—
A8K3D9;P30304;P30304-2;D8KXX0;C9JFR5;C9JH94	A8K3D9	A8K3D9	cDNA FLJ76018, highly similar to Homo sapiens cell division cycle 25A (CDC25A), transcript variant 1, mRNA;Dual specificity phosphatase Cdc25A;M-phase inducer phosphatase 1;Dual specificity phosphatase Cdc25A;M-phase inducer phosphatase 1;Putative uncharacterized protein CDC25A;Putative uncharacterized protein CDC25A	CDC25A;CDC25A;CDC25A;CDC25A	1	S116	QKLLGCSPALKRS	1.0501	1.0501	NaN	NaN	+	0.95707	0.95707	NaN	NaN	+	1.0501	1.04486	+	—
Q01804;Q01804-3;A0PJA7	Q01804	Q01804	HIV-1-induced protein HIN-1;OTU domain-containing protein 4;HIV-1-induced protein HIN-1;OTU domain-containing protein 4;OTUD4 protein	HIN1;KIAA1046;OTUD4;HIN1;KIAA1046;OTUD4;OTUD4	1	S892	KGELDLSLENLDL	0.94593	0.94593	0.97995	NaN	+	1.0513	1.0513	1.0008	NaN	+	0.94593	0.951203	+	—
P22626;P22626-2;B8ZZ37	P22626	P22626	Heterogeneous nuclear ribonucleoproteins A2/B1;Heterogeneous nuclear ribonucleoproteins A2/B1;Putative uncharacterized protein HNRNPA2B1	HNRNPA2B1;HNRPA2B1;HNRNPA2B1;HNRPA2B1;HNRNPA2B1	2	S344	PGGSGGSGGYGGR	0.9515	0.9515	1.104	NaN	+	1.0569	1.0569	1.0751	NaN	+	0.9515	0.946163	+	—
O00505;Q8IYQ9;Q5JVM9	O00505	O00505	Importin alpha Q2;Importin subunit alpha-3;Karyopherin subunit alpha-3;SRP1-gamma;Karyopherin alpha 3 (Importin alpha 4);cDNA FLJ75511, highly similar to Homo sapiens karyopherin alpha 3 (importin alpha 4) (KPNA3), mRNA;cDNA FLJ78124, highly similar to Homo sapiens karyopherin alpha 3 (importin alpha 4) (KPNA3), mRNA;Importin alpha-3 subunit;Karyopherin alpha 3 (Importin alpha 4);Karyopherin alph…	KPNA3;QIP2;KPNA3;hCG_2020517;KPNA3;RP11-432M24.3-001	1	S60	EESLEDSDVDADF	0.95235	0.95235	NaN	NaN	+	1.056	1.056	NaN	NaN	+	0.95235	0.94697	+	—
D3DTM2;Q99567;B4DP20;B7Z5I6	D3DTM2	D3DTM2	Nucleoporin 88kDa, isoform CRA_a;88 kDa nucleoporin;Nuclear pore complex protein Nup88;Nucleoporin Nup88;cDNA FLJ58372, highly similar to Nuclear pore complex protein Nup88;cDNA FLJ56516, highly similar to Nuclear pore complex protein Nup88	hCG_32910;NUP88;NUP88	1	S517	DVEVAESPLRVLA	1.0127	1.0127	NaN	NaN	+	0.98223	0.98223	NaN	NaN	+	1.0127	1.01809	+	—
Q6PJF5;Q6PJF5-2;Q6ZWP8;B7Z8H4	Q6PJF5	Q6PJF5	Rhomboid 5 homolog 2;Rhomboid family member 2;Rhomboid veinlet-like protein 5;Rhomboid veinlet-like protein 6;Rhomboid 5 homolog 2;Rhomboid family member 2;Rhomboid veinlet-like protein 5;Rhomboid veinlet-like protein 6;FLJ00080 protein;cDNA FLJ53262, highly similar to Homo sapiens rhomboid 5 homolog 2 (RHBDF2), transcript variant 2, mRNA	RHBDF2;RHBDL5;RHBDL6;RHBDF2;RHBDL5;RHBDL6;FLJ00080	1	S177	SFQGTESPKPCKM	1.195	1.195	NaN	NaN	+	0.84062	0.84062	NaN	NaN	+	1.195	1.1896	+	—
Q9H307;A8K964;Q9H307-2;B4DTD4;B4E392	Q9H307	Q9H307	140 kDa nuclear and cell adhesion-related phosphoprotein;Desmosome-associated protein;Domain-rich serine protein;Melanoma metastasis clone A protein;Nuclear protein SDK3;Pinin;SR-like protein;cDNA FLJ75071, highly similar to Homo sapiens pinin, desmosome associated protein (PNN), mRNA;140 kDa nuclear and cell adhesion-related phosphoprotein;Desmosome-associated protein;Domain-rich serine protein;…	DRS;MEMA;PNN;DRS;MEMA;PNN	1	S347	EIAIVHSDAEKEQ	0.98675	0.98675	NaN	NaN	+	1.0079	1.0079	NaN	NaN	+	0.98675	0.992162	+	—
Q8WUZ0-2;Q8WUZ0	Q8WUZ0-2	Q8WUZ0-2	B-cell CLL/lymphoma 7 protein family member C;B-cell CLL/lymphoma 7 protein family member C	BCL7C;BCL7C	1	S97	DLNDENSNQSFHS	0.98379	0.98379	0.69198	NaN	+	1.0109	NaN	1.0109	NaN	+	0.98379	0.989218	+	—
Q8IY81	Q8IY81	Q8IY81	Protein ftsJ homolog 3;Putative rRNA methyltransferase 3;rRNA (uridine-2'-O-)-methyltransferase 3	FTSJ3;SB92	2	S336	LDISLSSGEEDEG	0.98247	NaN	0.98247	0.9356	+	1.0235	NaN	1.0235	0.97647	+	0.98247	0.97704	+	—
O75382;B7Z5Y8;O75382-2;O75382-3;Q6ZTE7;D3DQT3	O75382	O75382	Brain-expressed RING finger protein;RING finger protein 22;RING finger protein 97;Tripartite motif-containing protein 3;cDNA FLJ56028, highly similar to Tripartite motif-containing protein 3;Brain-expressed RING finger protein;RING finger protein 22;RING finger protein 97;Tripartite motif-containing protein 3;Brain-expressed RING finger protein;RING finger protein 22;RING finger protein 97;Tripar…	BERP;RNF22;RNF97;TRIM3;BERP;RNF22;RNF97;TRIM3;BERP;RNF22;RNF97;TRIM3;hCG_24076;TRIM3	1	S7	MAKREDSPGPEVQ	1.0174	1.0174	NaN	NaN	+	0.97767	0.97767	NaN	NaN	+	1.0174	1.02284	+	—
P10155;Q5LJ99;Q86WL3;Q5LJA0;Q5LJ98;Q86WL4;Q5LJ97;P10155-2;D6RE09;D6RDN1	P10155	P10155	60 kDa SS-A/Ro ribonucleoprotein;Ro 60 kDa autoantigen;Sjoegren syndrome antigen A2;Sjoegren syndrome type A antigen;TROVE domain family member 2;TROVE domain family, member 2;TROVE domain family, member 2, isoform CRA_c;Gastric cancer multi-drug resistance protein variant;TROVE domain family, member 2;TROVE domain family, member 2, isoform CRA_e;TROVE domain family, member 2;TROVE domain family,…	RO60;SSA2;TROVE2;hCG_41054;RP11-101E13.3-005;TROVE2;hCG_41054;RP11-101E13.3-006;TROVE2;hCG_41054;RP11-101E13.3-003;TROVE2;RP11-101E13.3-004;TROVE2;RO60;SSA2;TROVE2	1	S19	EKQIANSQDGYVW	1.0188	1.0188	NaN	NaN	+	0.98682	0.98682	NaN	NaN	+	1.0188	1.01336	+	—
P67809;Q05D43;Q6PKI6;C9J5V9;A0JLU4;Q7KZ24;Q2VIK8	P67809	P67809	CCAAT-binding transcription factor I subunit A;DNA-binding protein B;Enhancer factor I subunit A;Nuclease-sensitive element-binding protein 1;Y-box transcription factor;Y-box-binding protein 1;YBX1 protein;YBX1 protein;Putative uncharacterized protein YBX1;YBX1 protein;Nuclease sensitive element binding protein-1;RcNSEP1	NSEP1;YB1;YBX1;YBX1;YBX1;YBX1;YBX1	1	S167	NYQNSESGEKNEG	1.0677	1.0677	0.99677	0.95832	+	0.9414	0.9414	1.0219	1.1498	+	1.0677	1.06225	+	—
Q9Y487;B4DQF7	Q9Y487	Q9Y487	Lysosomal H(+)-transporting ATPase V0 subunit a2;TJ6;Vacuolar proton translocating ATPase 116 kDa subunit a isoform 2;V-type proton ATPase 116 kDa subunit a isoform 2;cDNA FLJ56962, highly similar to Vacuolar proton translocating ATPase 116 kDa subunit a isoform 2	ATP6V0A2	1	S695	TLIRKDSEEEVSL	1.0141	1.0141	0.93241	NaN	+	0.99143	0.99143	1.0237	NaN	+	1.0141	1.00864	+	—
Q3B726	Q3B726	Q3B726	DNA-directed RNA polymerase I subunit RPA43;Twist neighbor protein	TWISTNB	1	S328	TPPLKCSPKRKGK	1.0842	1.0842	1.2061	NaN	+	0.9177	0.9177	0.90284	NaN	+	1.0842	1.08968	+	—
D3DWG9;O43719	D3DWG9	D3DWG9	HIV-1 Tat specific factor 1, isoform CRA_a;HIV Tat-specific factor 1	hCG_33093;HTATSF1;HTATSF1	1	S642	KVFDDESDEKEDE	0.99896	0.99896	NaN	NaN	+	1.0066	1.0066	NaN	NaN	+	0.99896	0.993443	+	—
Q05519;Q8IWE6;Q5T757;Q6N079;Q6MZM2;Q5HYN2	Q05519	Q05519	Arginine-rich 54 kDa nuclear protein;Splicing factor, arginine/serine-rich 11;Splicing factor, arginine/serine-rich 11;Splicing factor, arginine/serine-rich 11, isoform CRA_b;Splicing factor, arginine/serine-rich 11;Putative uncharacterized protein DKFZp686P22142;Putative uncharacterized protein DKFZp686D02116;Putative uncharacterized protein DKFZp686M13204	SFRS11;hCG_22837;RP4-677H15.3-002;SFRS11;RP4-677H15.3-004;SFRS11;DKFZp686P22142;DKFZp686D02116;DKFZp686M13204	1	S434	EEQGYDSEKEKKE	0.98409	0.98409	NaN	NaN	+	1.0105	1.0105	NaN	NaN	+	0.98409	0.989609	+	—
Q3KQU3;D3DPS3;D3DPS4;Q3KQU3-4;Q3KQU3-2;B3KU03;C9JIR3	Q3KQU3	Q3KQU3	Arginine/proline-rich coiled-coil domain-containing protein 1;MAP7 domain-containing protein 1;Proline/arginine-rich coiled-coil domain-containing protein 1;Arginine/proline rich coiled-coil 1, isoform CRA_b;Arginine/proline rich coiled-coil 1, isoform CRA_a;Arginine/proline-rich coiled-coil domain-containing protein 1;MAP7 domain-containing protein 1;Proline/arginine-rich coiled-coil domain-cont…	KIAA1187;MAP7D1;PARCC1;PP2464;RPRC1;hCG_38280;RPRC1;hCG_38280;RPRC1;KIAA1187;MAP7D1;PARCC1;PP2464;RPRC1;KIAA1187;MAP7D1;PARCC1;PP2464;RPRC1;MAP7D1	2	S86	APPQEESPSSEAK	0.99544	0.99544	1.6356	NaN	+	1.0102	1.0102	1.2385	NaN	+	0.99544	0.989903	+	—
Q15642;Q15642-3;Q15642-2;Q15642-4;D6W645;Q15642-5	Q15642	Q15642	Cdc42-interacting protein 4;Protein Felic;Salt tolerant protein;Thyroid receptor-interacting protein 10;Cdc42-interacting protein 4;Protein Felic;Salt tolerant protein;Thyroid receptor-interacting protein 10;Cdc42-interacting protein 4;Protein Felic;Salt tolerant protein;Thyroid receptor-interacting protein 10;Cdc42-interacting protein 4;Protein Felic;Salt tolerant protein;Thyroid receptor-intera…	CIP4;STOT;STP;TRIP10;CIP4;STOT;STP;TRIP10;CIP4;STOT;STP;TRIP10;CIP4;STOT;STP;TRIP10;CIP4;STOT;STP;TRIP10	2	S296	PMNRAPSDSSLGT	0.98462	0.98462	0.97162	0.79976	+	1.0214	1.0214	0.97543	NaN	+	0.98462	0.979048	+	—
B2RMV2;Q69YQ0;B7Z758;Q59GT7;C9J8U1	B2RMV2	B2RMV2	CYTSA protein;KIAA0376 protein, isoform CRA_a;Cytospin-A;Renal carcinoma antigen NY-REN-22;SPECC1-like protein;cDNA FLJ61717, highly similar to Cytospin-A;KIAA0376 protein variant;Putative uncharacterized protein CYTSA	CYTSA;hCG_1811992;KIAA0376;CYTSA;KIAA0376;SPECC1L;CYTSA	1	S384	ERSRKGSSGNASE	1.0306	1.0306	1.0381	0.79643	+	0.96504	0.96504	0.99163	1.2327	+	1.0306	1.03623	+	—
D3DS86;Q9ULT8;Q2KQ74	D3DS86	D3DS86	HECT domain containing 1, isoform CRA_a;E3 ligase for inhibin receptor;E3 ubiquitin-protein ligase HECTD1;EULIR;HECT domain-containing protein 1;HECTD1	hCG_1812148;HECTD1;HECTD1;KIAA1131	1	S1772	VLKRQFSALVPAF	1.0383	1.0383	NaN	NaN	+	0.95792	0.95792	NaN	NaN	+	1.0383	1.04393	+	—
Q8IW27;Q03188	Q8IW27	Q8IW27	Centromere protein C 1;Centromere protein C 1, isoform CRA_a;Centromere autoantigen C;Centromere protein C 1;Interphase centromere complex protein 7	CENPC1;hCG_40345;CENPC;CENPC1;ICEN7	1	S773	VISGVLSPDTISS	1.0119	1.0119	0.9453	NaN	+	0.99377	0.99377	0.85542	NaN	+	1.0119	1.00627	+	—
Q3KN84;A8K717;Q92834-2;Q53EZ8;Q92834-4;Q92834-3;Q92834	Q3KN84	Q3KN84	RPGR ORF15 isoform;cDNA FLJ75316, highly similar to Human retinitis pigmentosa GTPase regulator (RPGR) mRNA;X-linked retinitis pigmentosa GTPase regulator;Retinitis pigmentosa GTPase regulator variant;X-linked retinitis pigmentosa GTPase regulator;X-linked retinitis pigmentosa GTPase regulator;X-linked retinitis pigmentosa GTPase regulator	RP3;RPGR;XLRP3;RP3;RPGR;XLRP3;RP3;RPGR;XLRP3;RP3;RPGR;XLRP3	1	S518	EKSLKLSPVQKQK	1.2806	1.2806	NaN	NaN	+	0.77743	0.77743	NaN	NaN	+	1.2806	1.28629	+	—
D3DU97;Q9UQ35;Q9UQ35-2;Q9UQ39	D3DU97	D3DU97	Serine/arginine repetitive matrix 2, isoform CRA_a;300 kDa nuclear matrix antigen;Serine/arginine repetitive matrix protein 2;Serine/arginine-rich splicing factor-related nuclear matrix protein of 300 kDa;Splicing coactivator subunit SRm300;Tax-responsive enhancer element-binding protein 803;300 kDa nuclear matrix antigen;Serine/arginine repetitive matrix protein 2;Serine/arginine-rich splicing f…	hCG_15616;SRRM2;HSPC075;KIAA0324;SRL300;SRM300;SRRM2;HSPC075;KIAA0324;SRL300;SRM300;SRRM2	3	S436	VSRHASSSPESPK	0.9846	NaN	NaN	0.9846	+	1.0216	NaN	NaN	1.0216	+	0.9846	0.978857	+	—
D3DU97;Q9UQ35;Q9UQ35-2;Q9UQ39	D3DU97	D3DU97	Serine/arginine repetitive matrix 2, isoform CRA_a;300 kDa nuclear matrix antigen;Serine/arginine repetitive matrix protein 2;Serine/arginine-rich splicing factor-related nuclear matrix protein of 300 kDa;Splicing coactivator subunit SRm300;Tax-responsive enhancer element-binding protein 803;300 kDa nuclear matrix antigen;Serine/arginine repetitive matrix protein 2;Serine/arginine-rich splicing f…	hCG_15616;SRRM2;HSPC075;KIAA0324;SRL300;SRM300;SRRM2;HSPC075;KIAA0324;SRL300;SRM300;SRRM2	3	S437	SRHASSSPESPKP	0.9846	NaN	NaN	0.9846	+	1.0216	NaN	NaN	1.0216	+	0.9846	0.978857	+	—
Q16629;Q564D3;B4DLU6	Q16629	Q16629	Splicing factor 9G8;Splicing factor, arginine/serine-rich 7;Aging-associated protein 3;Arginine/serine-rich splicing factor 7 type B;Putative uncharacterized protein SFRS7;Splicing factor, arginine/serine-rich 7;Splicing factor, arginine/serine-rich 7, 35kDa;Splicing factor, arginine/serine-rich 7, 35kDa, isoform CRA_d;cDNA FLJ60677, highly similar to Splicing factor, arginine/serine-rich 7	SFRS7;9g8;AAG3;hCG_15878;SFRS7	3	S192	GSRYFQSPSRSRS	1.0018	1.0018	1.0287	1.122	+	0.99251	0.99251	1.0282	1.0581	+	1.0018	1.00755	+	—
Q0JRZ9;B4DHK0	Q0JRZ9	Q0JRZ9	FCH domain only protein 2;cDNA FLJ60538, highly similar to Homo sapiens FCH domain only 2 (FCHO2), mRNA	FCHO2	1	S488	EIPRPFSPPVTSN	0.90334	0.90334	0.99815	NaN	+	1.1	1.1	1.1844	NaN	+	0.90334	0.909091	+	—
D3DU97;Q9UQ35;Q9UQ35-2;Q9UQ39	D3DU97	D3DU97	Serine/arginine repetitive matrix 2, isoform CRA_a;300 kDa nuclear matrix antigen;Serine/arginine repetitive matrix protein 2;Serine/arginine-rich splicing factor-related nuclear matrix protein of 300 kDa;Splicing coactivator subunit SRm300;Tax-responsive enhancer element-binding protein 803;300 kDa nuclear matrix antigen;Serine/arginine repetitive matrix protein 2;Serine/arginine-rich splicing f…	hCG_15616;SRRM2;HSPC075;KIAA0324;SRL300;SRM300;SRRM2;HSPC075;KIAA0324;SRL300;SRM300;SRRM2	2	S954	RRSRSVSPCSNVE	1.0125	NaN	1.0125	1.0101	+	0.9933	NaN	0.9933	1.105	+	1.0125	1.00675	+	—
O75385	O75385	O75385	Serine/threonine-protein kinase ULK1;Unc-51-like kinase 1	KIAA0722;ULK1	1	S638	DFPKTPSSQNLLA	1.1474	1.1474	NaN	NaN	+	0.87594	0.87594	NaN	NaN	+	1.1474	1.14163	+	—
A7LNJ1;Q8WUM9;B3KVU0	A7LNJ1	A7LNJ1	cDNA, FLJ93144, highly similar to Homo sapiens solute carrier family 20 (phosphate transporter), member 1 (SLC20A1), mRNA;Solute carrier family 20 (Phosphate transporter), member 1;Solute carrier family 20 (Phosphate transporter), member 1, isoform CRA_a;Gibbon ape leukemia virus receptor 1;Leukemia virus receptor 1 homolog;Phosphate transporter 1;Sodium-dependent phosphate transporter 1;Solute c…	hCG_15749;SLC20A1;GLVR1;PIT1;SLC20A1	1	S265	EREIKCSPSESPL	0.97693	0.97693	1.1018	NaN	+	1.0297	1.0297	1.0071	NaN	+	0.97693	0.971157	+	—
Q9UJK0	Q9UJK0	Q9UJK0	UPF0293 protein C16orf42	C16orf42;UND313L	1	S259	ASTRLPSDTDDSD	0.92121	0.92121	NaN	NaN	+	1.0924	1.0924	NaN	NaN	+	0.92121	0.915416	+	—
A8K794;D3DQ34;Q13415;Q96F82;B7Z8H0	A8K794	A8K794	cDNA FLJ76308, highly similar to Homo sapiens origin recognition complex, subunit 1-like (yeast) (ORC1L), mRNA;Origin recognition complex, subunit 1-like (Yeast), isoform CRA_a;Origin recognition complex subunit 1;Replication control protein 1;Origin recognition complex, subunit 1-like (Yeast);cDNA FLJ61742, highly similar to Origin recognition complex subunit 1	hCG_32716;ORC1L;ORC1;ORC1L;PARC1;ORC1L	1	S287	DKLQTLSPALKAP	0.93899	0.93899	NaN	NaN	+	1.0716	1.0716	NaN	NaN	+	0.93899	0.933184	+	—
Q9BZ95;B7ZL11;Q9BZ95-2;C9JY66;Q9BZ95-4;D3DSX1;Q9BZ95-3	Q9BZ95	Q9BZ95	Histone-lysine N-methyltransferase NSD3;Nuclear SET domain-containing protein 3;Protein whistle;WHSC1-like 1 isoform 9 with methyltransferase activity to lysine;Wolf-Hirschhorn syndrome candidate 1-like protein 1;WHSC1L1 protein;Histone-lysine N-methyltransferase NSD3;Nuclear SET domain-containing protein 3;Protein whistle;WHSC1-like 1 isoform 9 with methyltransferase activity to lysine;Wolf-Hirs…	DC28;NSD3;WHSC1L1;WHSC1L1;DC28;NSD3;WHSC1L1;WHSC1L1;DC28;NSD3;WHSC1L1;hCG_23110;WHSC1L1;DC28;NSD3;WHSC1L1	2	S560	KPTQSVSSPEATS	0.93129	NaN	0.93129	NaN	+	1.0806	NaN	1.0806	NaN	+	0.93129	0.925412	+	—
Q9BZ95;B7ZL11;Q9BZ95-2;C9JY66;Q9BZ95-4;D3DSX1;Q9BZ95-3	Q9BZ95	Q9BZ95	Histone-lysine N-methyltransferase NSD3;Nuclear SET domain-containing protein 3;Protein whistle;WHSC1-like 1 isoform 9 with methyltransferase activity to lysine;Wolf-Hirschhorn syndrome candidate 1-like protein 1;WHSC1L1 protein;Histone-lysine N-methyltransferase NSD3;Nuclear SET domain-containing protein 3;Protein whistle;WHSC1-like 1 isoform 9 with methyltransferase activity to lysine;Wolf-Hirs…	DC28;NSD3;WHSC1L1;WHSC1L1;DC28;NSD3;WHSC1L1;WHSC1L1;DC28;NSD3;WHSC1L1;hCG_23110;WHSC1L1;DC28;NSD3;WHSC1L1	2	S561	PTQSVSSPEATSG	0.93129	NaN	0.93129	NaN	+	1.0806	NaN	1.0806	NaN	+	0.93129	0.925412	+	—
Q53GL6;Q9UKM9;A8K4T9;Q9UKM9-2	Q53GL6	Q53GL6	cDNA FLJ77422, highly similar to Homo sapiens RNA binding protein, autoantigenic (hnRNP-associated with lethal yellow homolog (mouse)), transcript variant 1, mRNA;RNA binding protein (Autoantigenic, hnRNP-associated with lethal yellow) long isoform variant;RNA binding protein, autoantigenic (HnRNP-associated with lethal yellow homolog (Mouse));RNA binding protein, autoantigenic (HnRNP-associated …	hCG_37136;RALY;HNRPCL2;P542;RALY;HNRPCL2;P542;RALY	1	S289	EGLLTHSEEELEH	1.0548	NaN	1.0548	1.0248	+	0.94279	0.94279	1.0455	1.013	+	1.0548	1.06068	+	—
Q9H1E3;Q9H1E3-2	Q9H1E3	Q9H1E3	Nuclear ubiquitous casein and cyclin-dependent kinases substrate;P1;Nuclear ubiquitous casein and cyclin-dependent kinases substrate;P1	JC7;NUCKS;NUCKS1;JC7;NUCKS;NUCKS1	1	S181	KATVTPSPVKGKG	0.98572	0.98572	1.011	NaN	+	1.0084	1.0084	0.95161	NaN	+	0.98572	0.99167	+	—
Q96T23;Q96T23-2;C9JNJ1;Q96T23-3	Q96T23	Q96T23	HBV pX-associated protein 8;Hepatitis B virus X-associated protein;p325 subunit of RSF chromatin-remodeling complex;Remodeling and spacing factor 1;HBV pX-associated protein 8;Hepatitis B virus X-associated protein;p325 subunit of RSF chromatin-remodeling complex;Remodeling and spacing factor 1;Putative uncharacterized protein RSF1;HBV pX-associated protein 8;Hepatitis B virus X-associated protei…	HBXAP;RSF1;XAP8;HBXAP;RSF1;XAP8;RSF1;HBXAP;RSF1;XAP8	1	S1345	KPYRIESDEEEDF	0.97525	0.97525	NaN	NaN	+	1.0191	1.0191	NaN	NaN	+	0.97525	0.981258	+	—
D3DU97;Q9UQ35;Q9UQ35-2;O60382	D3DU97	D3DU97	Serine/arginine repetitive matrix 2, isoform CRA_a;300 kDa nuclear matrix antigen;Serine/arginine repetitive matrix protein 2;Serine/arginine-rich splicing factor-related nuclear matrix protein of 300 kDa;Splicing coactivator subunit SRm300;Tax-responsive enhancer element-binding protein 803;300 kDa nuclear matrix antigen;Serine/arginine repetitive matrix protein 2;Serine/arginine-rich splicing f…	hCG_15616;SRRM2;HSPC075;KIAA0324;SRL300;SRM300;SRRM2;HSPC075;KIAA0324;SRL300;SRM300;SRRM2;KIAA0324	1	S1857	RSRSRTSPAPWKR	0.96302	0.96302	0.93056	0.81448	+	1.0319	1.0319	0.99214	0.95097	+	0.96302	0.969086	+	—
D3DWQ2;P31943;Q68DG4;B4DP51;P52597;B4DKS8	D3DWQ2;P52597	D3DWQ2	Heterogeneous nuclear ribonucleoprotein H1 (H), isoform CRA_a;Heterogeneous nuclear ribonucleoprotein H;Heterogeneous nuclear ribonucleoprotein H, N-terminally processed;Putative uncharacterized protein DKFZp686A15170;cDNA FLJ54533, highly similar to Heterogeneous nuclear ribonucleoprotein H;Heterogeneous nuclear ribonucleoprotein F;Heterogeneous nuclear ribonucleoprotein F, N-terminally processe…	hCG_96156;HNRPH1;HNRNPH1;HNRPH;HNRPH1;DKFZp686A15170;HNRNPF;HNRPF	1	S310	DIYNFFSPLNPVR	1.0092	1.0092	NaN	NaN	+	0.98494	0.98494	NaN	NaN	+	1.0092	1.01529	+	—
B2R9K5;Q96EU6;Q96EU6-2	B2R9K5	B2R9K5	cDNA, FLJ94435;UPF0399 protein C6orf153;UPF0399 protein C6orf153	C6orf153;HSPC253;C6orf153;HSPC253	1	S73	QLVAGNSPKKQAS	1.0055	1.0055	NaN	NaN	+	0.98852	0.98852	NaN	NaN	+	1.0055	1.01161	+	—
Q5JYA6;Q9ULL1;Q5EBL9;B4DGV7;B4DDQ1;B3KPG0	Q5JYA6	Q5JYA6	Pleckstrin homology domain containing, family G (With RhoGef domain) member 1;Pleckstrin homology domain containing, family G (With RhoGef domain) member 1, isoform CRA_a;Pleckstrin homology domain-containing family G member 1;PLEKHG1 protein;cDNA FLJ52092, highly similar to Pleckstrin homology domain-containing family G member 1;cDNA FLJ61588, highly similar to Pleckstrin homology domain-contain…	hCG_22081;PLEKHG1;RP11-25C17.1-001;KIAA1209;PLEKHG1;PLEKHG1	1	S610	RIVRRASSAGESN	1.2138	1.2138	NaN	NaN	+	0.82804	0.82804	NaN	NaN	+	1.2138	1.20767	+	—
Q09666;B4DTV0	Q09666	Q09666	Desmoyokin;Neuroblast differentiation-associated protein AHNAK;cDNA FLJ57801, highly similar to Homo sapiens AHNAK nucleoprotein (desmoyokin) (AHNAK), transcript variant 1, mRNA	AHNAK;PM227	1	S216	SGSGAASPTGSAV	1.3139	1.3139	0.88667	NaN	+	0.76466	0.76466	0.77354	NaN	+	1.3139	1.30777	+	—
O15417;C9JS29;A8MSW5;O15417-2	O15417	O15417	Long CAG trinucleotide repeat-containing gene 79 protein;Trinucleotide repeat-containing gene 18 protein;Putative uncharacterized protein TNRC18;Putative uncharacterized protein TNRC18;Long CAG trinucleotide repeat-containing gene 79 protein;Trinucleotide repeat-containing gene 18 protein	CAGL79;KIAA1856;TNRC18;TNRC18;TNRC18;CAGL79;KIAA1856;TNRC18	1	S1857	ARERALSPGLEES	1.0083	1.0083	NaN	NaN	+	0.99788	0.99788	NaN	NaN	+	1.0083	1.00212	+	—
Q96JA1;Q5XWD3;Q96JA1-2	Q96JA1	Q96JA1	Leucine-rich repeats and immunoglobulin-like domains protein 1;Leucine-rich repeat protein LRIG1;Leucine-rich repeats and immunoglobulin-like domains protein 1	LIG1;LRIG1;LRIG1;LIG1;LRIG1	1	S1069	PKACDASPESTPL	1.3063	1.3063	NaN	NaN	+	0.7619	0.7619	NaN	NaN	+	1.3063	1.31251	+	—
B4DGU8;Q8IW35-2;Q8IW35	B4DGU8;Q8IW35-2	Q8IW35-2	cDNA FLJ60110, highly similar to Homo sapiens leucine-rich repeats and IQ motif containing 2 (LRRIQ2), mRNA;Centrosomal protein of 97 kDa;Leucine-rich repeat and IQ domain-containing protein 2;Centrosomal protein of 97 kDa;Leucine-rich repeat and IQ domain-containing protein 2	CEP97;LRRIQ2;CEP97;LRRIQ2	1	S308	RQLMNQSQNEELS	1.0541	1.0541	NaN	NaN	+	0.94311	0.94311	NaN	NaN	+	1.0541	1.06032	+	—
A8K4K2;Q9UFC0	A8K4K2	A8K4K2	cDNA FLJ78025;Leucine-rich repeat and WD repeat-containing protein 1	LRWD1	1	S243	DVPLSLSPSKRAC	1.0065	1.0065	NaN	NaN	+	0.99973	0.99973	NaN	NaN	+	1.0065	1.00027	+	—
E1P585;Q6P444	E1P585	E1P585	DUF729 domain-containing protein 1;Protein FAM54A	DUFD1;FAM54A	1	S328	AFQEDDSFEKENR	0.88645	0.88645	NaN	NaN	+	1.1202	1.1202	NaN	NaN	+	0.88645	0.892698	+	—
Q17RV3;Q5S007;A2VED2	Q17RV3	Q17RV3	Leucine-rich repeat kinase 2;Dardarin;Leucine-rich repeat serine/threonine-protein kinase 2;Augmented in rheumatoid arthritis 17	LRRK2;LRRK2;PARK8;AURA17	1	S935	LQRHSNSLGPIFD	0.92519	0.92519	NaN	NaN	+	1.0736	1.0736	NaN	NaN	+	0.92519	0.931446	+	—
Q9NPQ8-3;Q9NPQ8;Q9NPQ8-4;Q9NPQ8-2	Q9NPQ8-3	Q9NPQ8-3	Protein Ric-8A;Synembryn-A;Protein Ric-8A;Synembryn-A;Protein Ric-8A;Synembryn-A;Protein Ric-8A;Synembryn-A	RIC8A;RIC8A;RIC8A;RIC8A	1	S508	IQPMGMSPRGHLT	0.95321	0.95321	NaN	NaN	+	1.0422	1.0422	NaN	NaN	+	0.95321	0.959509	+	—
A8K807;Q9BWF2	A8K807	A8K807	cDNA FLJ75437, highly similar to Homo sapiens TRAF interacting protein (TRIP), mRNA;RING finger protein 206;TRAF-interacting protein	RNF206;TRAIP;TRIP	1	S347	CLEKSHSPIQDVP	1.025	1.025	NaN	NaN	+	0.96964	0.96964	NaN	NaN	+	1.025	1.03131	+	—
B3KXJ5;Q3KR37;B7Z4N9;Q3KR37-2;Q3KR37-3	B3KXJ5	B3KXJ5	cDNA FLJ45549 fis, clone BRTHA2036295;GRAM domain-containing protein 1B;cDNA FLJ54653;GRAM domain-containing protein 1B;GRAM domain-containing protein 1B	GRAMD1B;KIAA1201;UNQ3032/PRO9834;GRAMD1B;KIAA1201;UNQ3032/PRO9834;GRAMD1B;KIAA1201;UNQ3032/PRO9834	1	S557	AEMHRQSPKEKAS	0.93741	0.93741	NaN	NaN	+	1.074	1.074	NaN	NaN	+	0.93741	0.931099	+	—
B7ZLZ0;B4DLZ1;Q9P107	B7ZLZ0;Q9P107	Q9P107	GMIP protein;cDNA FLJ56574, highly similar to GEM-interacting protein;GEM-interacting protein	GMIP;GMIP	2	S234	RARSQGSPEDSAP	0.9756	0.9756	1.0941	NaN	+	1.0317	1.0317	1.1386	NaN	+	0.9756	0.969274	+	—
D6W557;Q8WUA4;Q8WUA4-2;Q53QN0;C9JZK5	D6W557	D6W557	General transcription factor 3C polypeptide 2;TF3C-beta;Transcription factor IIIC 110 kDa subunit;Transcription factor IIIC subunit beta;General transcription factor 3C polypeptide 2;TF3C-beta;Transcription factor IIIC 110 kDa subunit;Transcription factor IIIC subunit beta;Putative uncharacterized protein GTF3C2;Putative uncharacterized protein GTF3C2	GTF3C2;KIAA0011;GTF3C2;KIAA0011;GTF3C2;GTF3C2	1	S167	DRPESQSPKRPPE	0.96261	0.96261	NaN	NaN	+	1.032	1.032	NaN	NaN	+	0.96261	0.968992	+	—
Q3V6T2;Q3V6T2-3;Q3V6T2-2;Q3V6T2-4;D6W5D1;B7ZM78;C9JG83;Q9ULK8;B4DSN0;Q9NW05;B3KW94	Q3V6T2	Q3V6T2	Akt phosphorylation enhancer;Coiled-coil domain-containing protein 88A;G alpha-interacting vesicle-associated protein;Girders of actin filament;Girdin;Hook-related protein 1;Akt phosphorylation enhancer;Coiled-coil domain-containing protein 88A;G alpha-interacting vesicle-associated protein;Girders of actin filament;Girdin;Hook-related protein 1;Akt phosphorylation enhancer;Coiled-coil domain-con…	APE;CCDC88A;GRDN;KIAA1212;APE;CCDC88A;GRDN;KIAA1212;APE;CCDC88A;GRDN;KIAA1212;APE;CCDC88A;GRDN;KIAA1212;CCDC88A;CCDC88A;KIAA1212	2	S1702	VQIKSSSQENLLD	1.056	1.056	1.2933	NaN	+	0.95275	0.95275	1.0331	NaN	+	1.056	1.04959	+	—
Q9NZJ4;Q9NZJ4-2	Q9NZJ4	Q9NZJ4	DnaJ homolog subfamily C member 29;Sacsin;DnaJ homolog subfamily C member 29;Sacsin	KIAA0730;SACS;KIAA0730;SACS	1	S2511	ALERYASNVCFTT	1.1673	1.1673	NaN	NaN	+	0.86142	0.86142	NaN	NaN	+	1.1673	1.16087	+	—
Q5JSZ5;Q5JSZ5-5	Q5JSZ5;Q5JSZ5-5	Q5JSZ5	HLA-B-associated transcript 2-like 1;Protein BAT2-like 1;HLA-B-associated transcript 2-like 1;Protein BAT2-like 1	BAT2L;BAT2L1;KIAA0515;BAT2L;BAT2L1;KIAA0515	1	S388	SEKLKFSDDEEEE	1.0003	1.0003	NaN	NaN	+	1.0062	1.0062	NaN	NaN	+	1.0003	0.993838	+	—
Q9ULW3	Q9ULW3	Q9ULW3	Activator of basal transcription 1;Basal transcriptional activator	ABT1	1	S32	EEEQEESEEAACG	1.001	1.001	NaN	NaN	+	1.0055	1.0055	NaN	NaN	+	1.001	0.99453	+	—
Q9NWH9;C9IZZ3;A8K5V8	Q9NWH9	Q9NWH9	Modulator of estrogen-induced transcription;SAFB-like transcription modulator;Putative uncharacterized protein SLTM;cDNA FLJ30633 fis, clone CTONG2002418, highly similar to Homo sapiens modulator of estrogen induced transcription, transcript variant 1, mRNA;cDNA FLJ78261	MET;SLTM;SLTM	1	S553	KRISSKSPGHMVI	1.0085	1.0085	0.98788	NaN	+	0.998	0.998	0.87587	NaN	+	1.0085	1.002	+	—
Q9Y253;B3KN75;B4DG64;B7ZA36;B3KVC6;D6RE79;Q14728;Q9Y253-2;D6RA47;D6RIZ4	Q9Y253	Q9Y253	DNA polymerase eta;RAD30 homolog A;Xeroderma pigmentosum variant type protein;cDNA FLJ13831 fis, clone THYRO1000662, highly similar to DNA polymerase eta (EC 2.7.7.7);cDNA FLJ52108, highly similar to DNA polymerase eta (EC 2.7.7.7);cDNA, FLJ79050, highly similar to DNA polymerase eta (EC 2.7.7.7);cDNA FLJ16395 fis, clone TRACH2024139, highly similar to DNA polymerase eta (EC 2.7.7.7);Major facili…	POLH;RAD30;RAD30A;XPV;MFSD10;TETRAN;POLH;RAD30;RAD30A;XPV	2	S379	QGDKRLSSLRRCC	0.76934	NaN	0.76934	NaN	+	1.2889	NaN	1.2889	NaN	+	0.76934	0.775855	+	—
Q9Y253;B3KN75;B4DG64;B7ZA36;B3KVC6;D6RE79;Q14728;Q9Y253-2;D6RA47;D6RIZ4	Q9Y253	Q9Y253	DNA polymerase eta;RAD30 homolog A;Xeroderma pigmentosum variant type protein;cDNA FLJ13831 fis, clone THYRO1000662, highly similar to DNA polymerase eta (EC 2.7.7.7);cDNA FLJ52108, highly similar to DNA polymerase eta (EC 2.7.7.7);cDNA, FLJ79050, highly similar to DNA polymerase eta (EC 2.7.7.7);cDNA FLJ16395 fis, clone TRACH2024139, highly similar to DNA polymerase eta (EC 2.7.7.7);Major facili…	POLH;RAD30;RAD30A;XPV;MFSD10;TETRAN;POLH;RAD30;RAD30A;XPV	2	S380	GDKRLSSLRRCCA	0.76934	NaN	0.76934	NaN	+	1.2889	NaN	1.2889	NaN	+	0.76934	0.775855	+	—
Q4LE70;D3DT03;P25054;P25054-2	Q4LE70	Q4LE70	APC variant protein;HCG2031476, isoform CRA_a;Adenomatous polyposis coli protein;Deleted in polyposis 2.5;Adenomatous polyposis coli protein;Deleted in polyposis 2.5	APC variant protein;hCG_2031476;APC;DP2.5;APC;DP2.5	1	S2571	TWRRTGSSSSILS	0.86942	0.86942	NaN	NaN	+	1.1589	1.1589	NaN	NaN	+	0.86942	0.862887	+	—
B7Z660;B7Z850;C9JS40;Q5VZ89-3;Q5VZ89;Q5VZ89-6;Q5VZ89-5;B3KXP9;Q5VZ89-2	B7Z660;Q5VZ89;Q5VZ89-2	Q5VZ89	cDNA FLJ53183;cDNA FLJ54514;Putative uncharacterized protein DENND4C;DENN domain-containing protein 4C;DENN domain-containing protein 4C;DENN domain-containing protein 4C;DENN domain-containing protein 4C;cDNA FLJ45834 fis, clone NT2RP8007920;DENN domain-containing protein 4C	DENND4C;C9orf55;C9orf55B;DENND4C;C9orf55;C9orf55B;DENND4C;C9orf55;C9orf55B;DENND4C;C9orf55;C9orf55B;DENND4C;C9orf55;C9orf55B;DENND4C	1	S948	LRNKRSSLYGIAK	0.76982	0.76982	NaN	NaN	+	1.288	1.288	NaN	NaN	+	0.76982	0.776398	+	—
Q659C4;Q659C4-2;Q659C4-9;D6RJB0;D6R9W6;Q659C4-4	Q659C4	Q659C4	La ribonucleoprotein domain family member 1B;La ribonucleoprotein domain family member 2;La-related protein 1B;La-related protein 2;La ribonucleoprotein domain family member 1B;La ribonucleoprotein domain family member 2;La-related protein 1B;La-related protein 2;La ribonucleoprotein domain family member 1B;La ribonucleoprotein domain family member 2;La-related protein 1B;La-related protein 2;La …	LARP1B;LARP2;LARP1B;LARP2;LARP1B;LARP2;LARP1B;LARP2	1	S343	RIGSPLSPKKNSE	1.0548	1.0548	1.0562	NaN	+	0.95402	0.95402	1.0919	NaN	+	1.0548	1.0482	+	—
Q9ULD4;Q8TE92	Q9ULD4	Q9ULD4	Bromodomain and PHD finger-containing protein 3;cDNA FLJ23782 fis, clone HEP20947	BRPF3;KIAA1286	1	S900	PLQRLLSDNGINR	0.8667	0.8667	NaN	NaN	+	1.145	1.145	NaN	NaN	+	0.8667	0.873362	+	—
P42858;D3DVR8;Q59FF4	P42858	P42858	Huntingtin;Huntington disease protein;Huntingtin (Huntington disease), isoform CRA_a;Huntingtin variant	HD;HTT;IT15;hCG_1984846;HD	1	S1199	QASVPLSPKKGSE	0.99769	0.99769	NaN	NaN	+	0.99566	0.99566	NaN	NaN	+	0.99769	1.00436	+	—
D3PFD4;Q8IV53;B4E051;B3KP66	D3PFD4	D3PFD4	Connecdenn 3;DENN/MADD domain containing 1C, isoform CRA_c;DENN domain-containing protein 1C;Protein FAM31C;cDNA FLJ53259, weakly similar to DENN domain-containing protein 1A;cDNA FLJ31258 fis, clone KIDNE2005781, weakly similar to CELL SURFACE GLYCOPROTEIN 1;DENN/MADD domain containing 1C, isoform CRA_a	DENND1C;hCG_23064;DENND1C;FAM31C;DENND1C;hCG_23064	1	S480	VLQRGGSLRAPAL	0.75393	0.75393	NaN	NaN	+	1.3147	1.3147	NaN	NaN	+	0.75393	0.76063	+	—
A8K724;O96013;O96013-4;O96013-3;B4DE88;O96013-2;B4E3B5;B4DUG0	A8K724	A8K724	cDNA FLJ76899, highly similar to Homo sapiens p21(CDKN1A)-activated kinase 4 (PAK4), mRNA;p21-activated kinase 4;Serine/threonine-protein kinase PAK 4;p21-activated kinase 4;Serine/threonine-protein kinase PAK 4;p21-activated kinase 4;Serine/threonine-protein kinase PAK 4;cDNA FLJ55049, highly similar to Serine/threonine-protein kinase PAK 4 (EC 2.7.11.1);p21-activated kinase 4;Serine/threonine-p…	KIAA1142;PAK4;KIAA1142;PAK4;KIAA1142;PAK4;KIAA1142;PAK4;hCG_20282;PAK4	1	S474	EVPRRKSLVGTPY	1.015	1.015	NaN	NaN	+	0.99177	0.99177	NaN	NaN	+	1.015	1.0083	+	—
Q641Q2;Q641Q2-2;Q5T1D7;B4DHJ2;Q9Y4E1-4;A8K5W5;Q9Y4E1;Q9Y4E1-2;Q9Y4E1-3	Q641Q2;Q9Y4E1-4	Q641Q2	WASH complex subunit FAM21A;WASH complex subunit FAM21A;Family with sequence similarity 21, member A;cDNA FLJ59326, highly similar to Protein FAM21C;WASH complex subunit FAM21C;cDNA FLJ77522;WASH complex subunit FAM21C;WASH complex subunit FAM21C;WASH complex subunit FAM21C	FAM21A;FAM21A;FAM21A;RP11-56A21.1-001;FAM21C;KIAA0592;FAM21C;KIAA0592;FAM21C;KIAA0592;FAM21C;KIAA0592	1	S333	KERRTPSDDEEDN	0.99131	0.99131	0.93076	NaN	+	1.0019	1.0019	1.0689	NaN	+	0.99131	0.998104	+	—
Q6P1L5;Q6P1L5-2	Q6P1L5	Q6P1L5	Amyotrophic lateral sclerosis 2 chromosomal region candidate gene 13 protein;Protein FAM117B;Amyotrophic lateral sclerosis 2 chromosomal region candidate gene 13 protein;Protein FAM117B	ALS2CR13;FAM117B;ALS2CR13;FAM117B	1	S136	APGARGSPPRPPP	0.92605	NaN	NaN	0.92605	+	1.0719	NaN	NaN	1.0719	+	0.92605	0.932923	+	—
D3DPJ2;P42566;B1AUU8;Q7Z5V0;P42566-2;B3KR37;B7Z240	D3DPJ2	D3DPJ2	Epidermal growth factor receptor pathway substrate 15, isoform CRA_b;Epidermal growth factor receptor substrate 15;Protein AF-1p;Epidermal growth factor receptor pathway substrate 15;EPS15 protein;Epidermal growth factor receptor substrate 15;Protein AF-1p;cDNA FLJ33617 fis, clone BRAMY2019055, highly similar to Epidermal growth factor receptor substrate 15;cDNA FLJ55050, highly similar to Epider…	EPS15;hCG_40293;AF1P;EPS15;EPS15;RP11-275F13.2-002;AF1P;EPS15	1	S814	PFPGNDSPKEKDP	0.91367	0.91367	0.71801	NaN	+	1.0863	1.0863	1.2197	NaN	+	0.91367	0.920556	+	—
B4E2E2;D3DNY0;Q6IE81;Q6IE81-2;B4E3Q3	B4E2E2	B4E2E2	cDNA FLJ53490, highly similar to Homo sapiens PHD finger protein 17 (PHF17), transcript variant L, mRNA;PHD finger protein 17, isoform CRA_b;PHD finger protein 17;Protein Jade-1;PHD finger protein 17;Protein Jade-1;cDNA FLJ53388, highly similar to Homo sapiens PHD finger protein 17 (PHF17), transcript variant L, mRNA	hCG_1812943;PHF17;JADE1;KIAA1807;PHF17;JADE1;KIAA1807;PHF17	1	S743	VPTTPASPVKNWG	0.95875	0.95875	NaN	NaN	+	1.0506	1.0506	NaN	NaN	+	0.95875	0.951837	+	—
Q7RTP6	Q7RTP6	Q7RTP6	Protein MICAL-3	KIAA1364;MICAL3	1	S1792	QLRRQLSFSEDSD	1.0255	1.0255	0.83925	1.1116	+	0.98177	0.98177	1.2568	1.0615	+	1.0255	1.01857	+	—
D3DTQ4;Q9BUR4;C6ZGQ9;C6ZGR0;C6ZGX2	D3DTQ4	D3DTQ4	WD repeat domain 79, isoform CRA_a;Telomerase Cajal body protein 1;WD repeat-containing protein 79;WD40 repeat-containing protein encoding RNA antisense to p53;WDR79;WDR79;WDR79	hCG_42029;WDR79;TCAB1;WDR79;WRAP53;WDR79;WDR79;WDR79	1	S90	GSPSELSPRIEEQ	1.0008	1.0008	1.0284	NaN	+	0.99232	0.99232	1.0199	NaN	+	1.0008	1.00774	+	—
A8K3S3;Q99661;B7Z6Q6;Q99661-2;B7Z7M6;Q8N5N1	A8K3S3	A8K3S3	cDNA FLJ75664, highly similar to Homo sapiens kinesin family member 2C (KIF2C), mRNA;Kinesin-like protein 6;Kinesin-like protein KIF2C;Mitotic centromere-associated kinesin;cDNA FLJ54088, highly similar to Kinesin-like protein KIF2C;Kinesin-like protein 6;Kinesin-like protein KIF2C;Mitotic centromere-associated kinesin;cDNA FLJ53680, highly similar to Kinesin-like protein KIF2C;Putative uncharact…	KIF2C;KNSL6;KIF2C;KNSL6	1	S621	LIPGNLSKEEEEL	1.0075	1.0075	NaN	NaN	+	0.98573	0.98573	NaN	NaN	+	1.0075	1.01448	+	—
Q05D26;P51451;Q96IN1	Q05D26	Q05D26	BLK protein;B lymphocyte kinase;p55-Blk;Tyrosine-protein kinase Blk;B lymphoid tyrosine kinase;B lymphoid tyrosine kinase, isoform CRA_a;cDNA, FLJ94352, highly similar to Homo sapiens B lymphoid tyrosine kinase (BLK), mRNA	BLK;BLK;BLK;hCG_17254	1	S24	KDKGQWSPLKVSA	1.0391	1.0391	NaN	NaN	+	0.95595	0.95595	NaN	NaN	+	1.0391	1.04608	+	—
B2RBR4;Q08357;B4DJ71	B2RBR4	B2RBR4	cDNA, FLJ95644, highly similar to Homo sapiens solute carrier family 20 (phosphate transporter), member 2 (SLC20A2), mRNA;Gibbon ape leukemia virus receptor 2;Phosphate transporter 2;Sodium-dependent phosphate transporter 2;Solute carrier family 20 member 2;cDNA FLJ58138, highly similar to Homo sapiens solute carrier family 20 (phosphate transporter), member 2 (SLC20A2), mRNA	GLVR2;PIT2;SLC20A2	2	S261	VSDESLSKVQEAE	1.0196	NaN	1.0196	NaN	+	0.98755	NaN	0.98755	NaN	+	1.0196	1.01261	+	—
D3DU97;Q9UQ35;Q9UQ35-2;Q9UQ39	D3DU97	D3DU97	Serine/arginine repetitive matrix 2, isoform CRA_a;300 kDa nuclear matrix antigen;Serine/arginine repetitive matrix protein 2;Serine/arginine-rich splicing factor-related nuclear matrix protein of 300 kDa;Splicing coactivator subunit SRm300;Tax-responsive enhancer element-binding protein 803;300 kDa nuclear matrix antigen;Serine/arginine repetitive matrix protein 2;Serine/arginine-rich splicing f…	hCG_15616;SRRM2;HSPC075;KIAA0324;SRL300;SRM300;SRRM2;HSPC075;KIAA0324;SRL300;SRM300;SRRM2	1	S876	RSCFESSPDPELK	1.005	1.005	1.1175	NaN	+	1.002	1.002	1.1051	NaN	+	1.005	0.998004	+	—
Q9H307;A8K964;Q9H307-2;B4DTD4;B4E392	Q9H307	Q9H307	140 kDa nuclear and cell adhesion-related phosphoprotein;Desmosome-associated protein;Domain-rich serine protein;Melanoma metastasis clone A protein;Nuclear protein SDK3;Pinin;SR-like protein;cDNA FLJ75071, highly similar to Homo sapiens pinin, desmosome associated protein (PNN), mRNA;140 kDa nuclear and cell adhesion-related phosphoprotein;Desmosome-associated protein;Domain-rich serine protein;…	DRS;MEMA;PNN;DRS;MEMA;PNN	1	S381	SEKQQDSQPEEVM	0.99206	0.99206	NaN	NaN	+	1.0152	1.0152	NaN	NaN	+	0.99206	0.985028	+	—
Q9UKF7	Q9UKF7	Q9UKF7	Cytoplasmic phosphatidylinositol transfer protein 1;Mammalian rdgB homolog beta;Retinal degeneration B homolog beta	PITPNC1	3	S273	SVRSAPSSAPSTP	1.0856	1.0856	1.2229	1.2271	+	0.91519	0.91519	0.97159	0.90182	+	1.0856	1.09267	+	—
Q5JSH3;Q5JSH3-2;B4DSE9	Q5JSH3	Q5JSH3	Rabphilin-11;WD repeat-containing protein 44;Rabphilin-11;WD repeat-containing protein 44;cDNA FLJ58278, highly similar to Homo sapiens WD repeat domain 44 (WDR44), mRNA	WDR44;WDR44	1	S96	SDQATASPIVART	0.83528	0.83528	NaN	NaN	+	1.1871	1.1871	NaN	NaN	+	0.83528	0.842389	+	—
C9JBU5;Q3LIB4;Q9NPI6;B4DHN9	C9JBU5	C9JBU5	Putative uncharacterized protein DCP1A;Putative uncharacterized protein Nbla00360;mRNA-decapping enzyme 1A;Smad4-interacting transcriptional co-activator;Transcription factor SMIF;cDNA FLJ53884, highly similar to mRNA decapping enzyme 1A (EC 3.-.-.-)	DCP1A;Nbla00360;DCP1A;SMIF	1	S315	TYTIPLSPVLSPT	1.4141	1.4141	1.1943	NaN	+	0.70362	0.70362	0.86561	NaN	+	1.4141	1.42122	+	—
P27816;P27816-6;B4DM10	P27816	P27816	Microtubule-associated protein 4;Microtubule-associated protein 4;cDNA FLJ58263, highly similar to Microtubule-associated protein 4	MAP4;MAP4	1	S636	GTGKKCSLPAEED	1.1178	1.1178	NaN	NaN	+	0.90045	0.90045	NaN	NaN	+	1.1178	1.11056	+	—
A8K3R2;B2RDN4;Q14137;B4DEN9;Q96Q25	A8K3R2	A8K3R2	cDNA FLJ78061, highly similar to Homo sapiens block of proliferation 1, mRNA;cDNA, FLJ96693, highly similar to Homo sapiens block of proliferation 1 (BOP1), mRNA;Block of proliferation 1 protein;Ribosome biogenesis protein BOP1;cDNA FLJ56617, highly similar to Ribosome biogenesis protein BOP1;KM-PA-2 protein	BOP1;KIAA0124;KM-PA-2	2	S126	DEYAEDSSDEEDI	1.0428	NaN	1.0428	NaN	+	0.96567	NaN	0.96567	NaN	+	1.0428	1.03555	+	—
A8K3R2;B2RDN4;Q14137;B4DEN9;Q96Q25	A8K3R2	A8K3R2	cDNA FLJ78061, highly similar to Homo sapiens block of proliferation 1, mRNA;cDNA, FLJ96693, highly similar to Homo sapiens block of proliferation 1 (BOP1), mRNA;Block of proliferation 1 protein;Ribosome biogenesis protein BOP1;cDNA FLJ56617, highly similar to Ribosome biogenesis protein BOP1;KM-PA-2 protein	BOP1;KIAA0124;KM-PA-2	2	S127	EYAEDSSDEEDIR	1.0428	NaN	1.0428	NaN	+	0.96567	NaN	0.96567	NaN	+	1.0428	1.03555	+	—
Q6P0Q8;Q6P0Q8-2	Q6P0Q8	Q6P0Q8	Microtubule-associated serine/threonine-protein kinase 2;Microtubule-associated serine/threonine-protein kinase 2	KIAA0807;MAST2;MAST205;KIAA0807;MAST2;MAST205	1	S148	NQSLGQSAPSLTA	0.96816	0.96816	NaN	NaN	+	1.0252	1.0252	NaN	NaN	+	0.96816	0.975419	+	—
A8K6X3;Q7L014;D3DQA6	A8K6X3	A8K6X3	cDNA FLJ78679, highly similar to Homo sapiens DEAD (Asp-Glu-Ala-Asp) box polypeptide 46 (DDX46), mRNA;DEAD box protein 46;Probable ATP-dependent RNA helicase DDX46;PRP5 homolog;DEAD (Asp-Glu-Ala-Asp) box polypeptide 46, isoform CRA_a	DDX46;KIAA0801;DDX46;hCG_16595	1	S804	ALGLQDSDDEDAA	0.99044	0.99044	NaN	NaN	+	1.0023	1.0023	NaN	NaN	+	0.99044	0.997705	+	—
E1P5S1;Q14498;E1P5S0;Q14498-2;B4E1M7;Q68DD9;B3KWX7;B4DLM0;Q5QP23;Q5QP22	E1P5S1	E1P5S1	Hepatocellular carcinoma protein 1;RNA-binding motif protein 39;RNA-binding protein 39;RNA-binding region-containing protein 2;Splicing factor HCC1;Hepatocellular carcinoma protein 1;RNA-binding motif protein 39;RNA-binding protein 39;RNA-binding region-containing protein 2;Splicing factor HCC1;cDNA FLJ58465, highly similar to RNA-binding region-containing protein 2;Putative uncharacterized prote…	HCC1;RBM39;RNPC2;HCC1;RBM39;RNPC2;DKFZp781C0423;RBM39;RP11-353C18.2-020;RBM39;RP11-353C18.2-018	1	S97	FRGRYRSPYSGPK	0.98034	0.98034	1.0087	NaN	+	1.0277	1.0277	1.0783	NaN	+	0.98034	0.973047	+	—
Q9ULS5	Q9ULS5	Q9ULS5	Transmembrane and coiled-coil domains protein 3	KIAA1145;TMCC3	2	S226	IAHLKNSLEEFRP	0.87546	NaN	0.87546	NaN	+	1.1328	NaN	1.1328	NaN	+	0.87546	0.882768	+	—
Q4LE64;Q14980;Q14980-2;Q59HB8;Q7Z757;Q96HN5	Q4LE64	Q4LE64	NUMA1 variant protein;Nuclear mitotic apparatus protein 1;SP-H antigen;Nuclear mitotic apparatus protein 1;SP-H antigen;Nuclear mitotic apparatus protein 1 variant;NUMA1 protein;Putative uncharacterized protein	NUMA1 variant protein;NUMA;NUMA1;NUMA;NUMA1	1	S1231	EAERKNSLISSLE	1.0258	1.0258	NaN	NaN	+	0.98188	0.98188	NaN	NaN	+	1.0258	1.01845	+	—
B7WNV3	B7WNV3	B7WNV3	Putative uncharacterized protein SPATA13	SPATA13	1	S254	GYRRSKSTDNLAF	0.99553	0.99553	NaN	NaN	+	0.99711	0.99711	NaN	NaN	+	0.99553	1.0029	+	—
D3DU97;Q9UQ35;O60382	D3DU97	D3DU97	Serine/arginine repetitive matrix 2, isoform CRA_a;300 kDa nuclear matrix antigen;Serine/arginine repetitive matrix protein 2;Serine/arginine-rich splicing factor-related nuclear matrix protein of 300 kDa;Splicing coactivator subunit SRm300;Tax-responsive enhancer element-binding protein 803;KIAA0324	hCG_15616;SRRM2;HSPC075;KIAA0324;SRL300;SRM300;SRRM2;KIAA0324	1	S2407	LLDRARSRTPPSA	0.97468	NaN	0.97468	NaN	+	1.0338	NaN	1.0338	NaN	+	0.97468	0.967305	+	—
Q6ULP2;Q6ULP2-4;D6W5E9;Q53GW0;Q6ULP2-2;Q6ULP2-5;Q6ULP2-3;Q3LIF3	Q6ULP2;Q3LIF3	Q6ULP2	Aftiphilin;Aftiphilin;Aftiphilin protein isoform b variant;Aftiphilin;Aftiphilin;Aftiphilin;Putative uncharacterized protein Nbla10388	AFTH;AFTPH;AFTH;AFTPH;AFTH;AFTPH;AFTH;AFTPH;AFTH;AFTPH;Nbla10388	2	S376	MDSVKTSDDEVGS	0.9638	NaN	0.9638	NaN	+	1.0456	NaN	1.0456	NaN	+	0.9638	0.956389	+	—
Q8WVT3;Q8N9N0;D6W4Y2;B3KST6;Q53S18	Q8WVT3	Q8WVT3	Tetratricopeptide repeat protein 15;cDNA FLJ36862 fis, clone ASTRO2015529;cDNA FLJ36923 fis, clone BRACE2005090, highly similar to Tetratricopeptide repeat protein 15;Putative uncharacterized protein CGI-87	CGI-87;TTC15;CGI-87	1	S182	EPQMVKSPSFGGA	0.81832	0.81832	NaN	NaN	+	1.2332	1.2332	NaN	NaN	+	0.81832	0.810898	+	—
Q9Y490;Q5TCU6	Q9Y490	Q9Y490	Talin-1;Talin 1	KIAA1027;TLN;TLN1;RP11-112J3.1-001;TLN1	1	S425	MLEDSVSPKKSTV	0.99187	0.99187	NaN	NaN	+	1.0158	1.0158	NaN	NaN	+	0.99187	0.984446	+	—
P35269;Q6IBK5;B4DXY2	P35269	P35269	General transcription factor IIF 74 kDa subunit;General transcription factor IIF subunit 1;Transcription initiation factor IIF subunit alpha;Transcription initiation factor RAP74;GTF2F1 protein;cDNA FLJ50288, highly similar to Transcription initiation factor IIF alpha subunit (EC 2.7.11.1)	GTF2F1;RAP74;GTF2F1	4	S217	EDDLEMSSDASDA	1.0153	NaN	NaN	1.0153	+	0.99219	NaN	NaN	0.99219	+	1.0153	1.00787	+	—
Q86U86;Q86U86-8;Q86U86-2;Q86U86-9;Q86U86-3;Q86U86-7;Q86U86-4;Q86U86-5;Q5EBM5;Q9NVM2	Q86U86	Q86U86	BRG1-associated factor 180;Polybromo-1D;Protein polybromo-1;BRG1-associated factor 180;Polybromo-1D;Protein polybromo-1;BRG1-associated factor 180;Polybromo-1D;Protein polybromo-1;BRG1-associated factor 180;Polybromo-1D;Protein polybromo-1;BRG1-associated factor 180;Polybromo-1D;Protein polybromo-1;BRG1-associated factor 180;Polybromo-1D;Protein polybromo-1;BRG1-associated factor 180;Polybromo-1D…	BAF180;PB1;PBRM1;BAF180;PB1;PBRM1;BAF180;PB1;PBRM1;BAF180;PB1;PBRM1;BAF180;PB1;PBRM1;BAF180;PB1;PBRM1;BAF180;PB1;PBRM1;BAF180;PB1;PBRM1;PB1	1	S1405	AQHPDYSFGELSR	0.89918	0.89918	NaN	NaN	+	1.1214	1.1214	NaN	NaN	+	0.89918	0.891742	+	—
Q9UIF9;Q9UIF9-3;Q9UIF9-2	Q9UIF9	Q9UIF9	Bromodomain adjacent to zinc finger domain protein 2A;hWALp3;Transcription termination factor I-interacting protein 5;Bromodomain adjacent to zinc finger domain protein 2A;hWALp3;Transcription termination factor I-interacting protein 5;Bromodomain adjacent to zinc finger domain protein 2A;hWALp3;Transcription termination factor I-interacting protein 5	BAZ2A;KIAA0314;TIP5;BAZ2A;KIAA0314;TIP5;BAZ2A;KIAA0314;TIP5	1	S1783	YSEEGLSPSKRRR	1.0083	1.0083	NaN	0.84585	+	0.98447	0.98447	NaN	0.62829	+	1.0083	1.01577	+	—
Q13330;Q59FW1;Q9BRL8	Q13330	Q13330	Metastasis-associated protein MTA1;Metastasis associated protein variant;MTA1 protein	MTA1	1	S522	LPEASQSPLVLKQ	0.9461	0.9461	NaN	NaN	+	1.0654	1.0654	NaN	NaN	+	0.9461	0.938615	+	—
Q8WTY5;B4DLV2;B7ZB27;Q02880;Q02880-2;Q71UH4;Q59H80	Q8WTY5;Q02880	Q02880	Putative uncharacterized protein;cDNA FLJ50986, highly similar to DNA topoisomerase 2-beta (EC 5.99.1.3);cDNA, FLJ79391, highly similar to DNA topoisomerase 2-beta (EC 5.99.1.3);DNA topoisomerase 2-beta;DNA topoisomerase II, beta isozyme;DNA topoisomerase 2-beta;DNA topoisomerase II, beta isozyme;DNA topoisomerase 2;DNA topoisomerase II, beta isozyme variant	TOP2B;TOP2B;TOP2B	1	S1461	QKSEDDSAKFDSN	0.95117	NaN	0.95117	0.94678	+	1.0431	NaN	1.0431	1.1511	+	0.95117	0.958681	+	—
Q8WTY5;B4DLV2;B7ZB27;Q02880;Q02880-2;Q71UH4;Q59H80	Q8WTY5;Q02880	Q02880	Putative uncharacterized protein;cDNA FLJ50986, highly similar to DNA topoisomerase 2-beta (EC 5.99.1.3);cDNA, FLJ79391, highly similar to DNA topoisomerase 2-beta (EC 5.99.1.3);DNA topoisomerase 2-beta;DNA topoisomerase II, beta isozyme;DNA topoisomerase 2-beta;DNA topoisomerase II, beta isozyme;DNA topoisomerase 2;DNA topoisomerase II, beta isozyme variant	TOP2B;TOP2B;TOP2B	1	S1457	PSYSQKSEDDSAK	0.94912	NaN	0.94912	0.94678	+	1.0453	NaN	1.0453	1.1511	+	0.94912	0.956663	+	—
B7ZMF0;B7ZME9;C9JT09;Q8TEP8-2;Q8TEP8;Q9HCK3	B7ZMF0;Q8TEP8	B7ZMF0	CEP192 protein;CEP192 protein;Putative uncharacterized protein CEP192;Centrosomal protein of 192 kDa;Centrosomal protein of 192 kDa;KIAA1569 protein	CEP192;CEP192;CEP192;CEP192;KIAA1569;PP8407;CEP192;KIAA1569;PP8407;KIAA1569	1	S1350	SGSKPLSPGPCLD	0.95131	0.95131	0.52612	NaN	+	1.0429	1.0429	1.0284	NaN	+	0.95131	0.958865	+	—
B2R6A9;Q9BW71	B2R6A9	B2R6A9	cDNA, FLJ92868, highly similar to Homo sapiens HIRA interacting protein 3 (HIRIP3), mRNA;HIRA-interacting protein 3	HIRIP3	1	S125	GVAAEVSPAKEEN	0.99658	0.99658	NaN	NaN	+	1.0111	1.0111	NaN	NaN	+	0.99658	0.989022	+	—
B2R6N9;P43307;P43307-2;C9JBX5	B2R6N9	B2R6N9	cDNA, FLJ93042, highly similar to Homo sapiens signal sequence receptor, alpha (translocon-associated protein alpha) (SSR1), mRNA;Signal sequence receptor subunit alpha;Translocon-associated protein subunit alpha;Signal sequence receptor subunit alpha;Translocon-associated protein subunit alpha;Putative uncharacterized protein SSR1	PSEC0262;SSR1;TRAPA;PSEC0262;SSR1;TRAPA;SSR1	1	S268	NQINKASPRRLPR	0.92024	0.92024	NaN	NaN	+	1.0778	1.0778	NaN	NaN	+	0.92024	0.927816	+	—
P32519;B4E2I5	P32519	P32519	E74-like factor 1;ETS-related transcription factor Elf-1;cDNA FLJ53387, highly similar to ETS-related transcription factor Elf-1	ELF1	1	S163	QEKYADSPGASSP	0.98225	0.98225	1.0291	0.96701	+	1.026	1.026	1.0164	1.0162	+	0.98225	0.974659	+	—
A8K6J9;Q14562;Q86X36;Q86YB2;B7Z8F4;B4DFD7	A8K6J9	A8K6J9	cDNA FLJ76879, highly similar to Homo sapiens DEAH (Asp-Glu-Ala-His) box polypeptide 8 (DHX8), mRNA;ATP-dependent RNA helicase DHX8;DEAH box protein 8;RNA helicase HRH1;DEAH (Asp-Glu-Ala-His) box polypeptide 8;DEAH (Asp-Glu-Ala-His) box polypeptide 8;cDNA FLJ56523, highly similar to ATP-dependent RNA helicase DHX8 (EC 3.6.1.-);cDNA FLJ55457, highly similar to ATP-dependent RNA helicase DHX8 (EC 3…	DDX8;DHX8;DHX8;DHX8	1	S460	KQSMDMSPIKIVK	0.99917	0.99917	NaN	NaN	+	1.0085	1.0085	NaN	NaN	+	0.99917	0.991572	+	—
Q9Y2X0;Q9Y2X0-3;Q9Y2X0-2;Q9Y2X0-4;Q9Y2X0-5;B9TWZ6;B9TWZ8	Q9Y2X0	Q9Y2X0	Mediator complex subunit 16;Mediator of RNA polymerase II transcription subunit 16;Thyroid hormone receptor-associated protein 5;Thyroid hormone receptor-associated protein complex 95 kDa component;Vitamin D3 receptor-interacting protein complex 92 kDa component;Mediator complex subunit 16;Mediator of RNA polymerase II transcription subunit 16;Thyroid hormone receptor-associated protein 5;Thyroid…	DRIP92;MED16;THRAP5;DRIP92;MED16;THRAP5;DRIP92;MED16;THRAP5;DRIP92;MED16;THRAP5;DRIP92;MED16;THRAP5;MED16;MED16	1	S326	NIFQQISPVVGDK	1.0084	1.0084	NaN	NaN	+	0.99925	0.99925	NaN	NaN	+	1.0084	1.00075	+	—
D7PBN3;P04049-2;P04049;B4E0X2;B4E1N6;C7TPG7;P10398;Q96II5;B4DV85	D7PBN3;P10398	D7PBN3	Proto-oncogene c-RAF;RAF proto-oncogene serine/threonine-protein kinase;Raf-1;Proto-oncogene c-RAF;RAF proto-oncogene serine/threonine-protein kinase;Raf-1;cDNA FLJ57286, highly similar to RAF proto-oncogene serine/threonine-protein kinase (EC 2.7.11.1);cDNA FLJ50355, highly similar to RAF proto-oncogene serine/threonine-protein kinase (EC 2.7.11.1);SRGAP3:RAF1 fusion protein;Proto-oncogene A-Raf…	RAF;RAF1;RAF;RAF1;SRGAP3:RAF1;ARAF;ARAF1;PKS;PKS2;ARAF	1	S1034	KIERSASEPSLHR;KINRSASEPSLHR	1.002	1.002	NaN	NaN	+	1.0057	1.0057	NaN	NaN	+	1.002	0.994332	+	—
P22059	P22059	P22059	Oxysterol-binding protein 1	OSBP;OSBP1	1	S240	ALQRSLSELESLK	1.0342	1.0342	NaN	NaN	+	0.97416	0.97416	NaN	NaN	+	1.0342	1.02653	+	—
O43159	O43159	O43159	Cerebral protein 1;Nucleomethylin;Ribosomal RNA-processing protein 8	hucep-1;KIAA0409;NML;RRP8	1	S223	TEKTEVSPVPRTD	0.98778	0.98778	NaN	NaN	+	1.0203	1.0203	NaN	NaN	+	0.98778	0.980104	+	—
B0QYS7;B4DPL3;B0QYS6;P19484;P19484-2;B1AKB5	B0QYS7	B0QYS7	Transcription factor EB;cDNA FLJ55171, highly similar to Transcription factor EB;Transcription factor EB;Class E basic helix-loop-helix protein 35;Transcription factor EB;Class E basic helix-loop-helix protein 35;Transcription factor EB;Transcription factor EB	RP4-696P19.3-015;TFEB;RP4-696P19.3-010;TFEB;BHLHE35;TFEB;BHLHE35;TFEB;RP4-696P19.3-003;TFEB	2	S553	ASSRRSSFSMEEG	0.9857	0.9857	1.1943	1.2581	+	1.0225	1.0225	0.87479	1.047	+	0.9857	0.977995	+	—
A4D104;C9J7I0	A4D104	A4D104	cDNA FLJ54628;HCG19535;Hypothetical gene supported by AK027125;Putative uncharacterized protein ENSP00000386039	hCG_19535;LOC401307;tcag7.903	1	S64	SSSVTVSDPEMEN	0.9188	0.9188	NaN	NaN	+	1.0976	1.0976	NaN	NaN	+	0.9188	0.911079	+	—
O60231;Q5SQH4;B4DZ28;B0V0F8;A2AB15;Q6PKC8	O60231	O60231	ATP-dependent RNA helicase #3;DEAH-box protein 16;Putative pre-mRNA-splicing factor ATP-dependent RNA helicase DHX16;cDNA, FLJ92560, highly similar to Homo sapiens DEAH (Asp-Glu-Ala-His) box polypeptide 16 (DHX16), mRNA;DBP2 protein;DEAD/H (Asp-Glu-Ala-Asp/His) box polypeptide 16;DEAH (Asp-Glu-Ala-His) box polypeptide 16;DEAH (Asp-Glu-Ala-His) box polypeptide 16, isoform CRA_e;cDNA FLJ53577, high…	DBP2;DDX16;DHX16;KIAA0577;DADB-129D20.3-001;DAMA-178G23.3-001;DAMC-83F13.2-001;DASS-182C6.7-001;DBP2;DHX16;hCG_26008;XXbac-BCX48F10.8-001;XXbac-BPG27H4.6-001;DAAP-285E11.5-001;DHX16;DAAP-285E11.5-003;DADB-129D20.3-003;DAMA-178G23.3-003;DAMC-83F13.2-003;DAQB-47P19.12-003;DASS-182C6.7-003;DHX16;XXbac-BCX48F10.8-003;XXbac-BPG27H4.6-003;DHX16	1	S103	YRLLEDSEESSEE	0.93497	0.93497	1.0862	1.0955	+	1.0785	1.0785	1.0419	1.0463	+	0.93497	0.927214	+	—
Q96DF8	Q96DF8	Q96DF8	DiGeorge syndrome critical region 13;DiGeorge syndrome critical region 14;DiGeorge syndrome protein H;Protein DGCR14;Protein ES2	DGCR13;DGCR14;DGSH;DGSI;ES2	1	S391	LTPKGLSPAMSPA	0.9648	0.9648	0.98188	NaN	+	1.0282	1.0282	1.1058	NaN	+	0.9648	0.972573	+	—
Q9Y6X9;B2RNB1	Q9Y6X9	Q9Y6X9	MORC family CW-type zinc finger protein 2;Zinc finger CW-type coiled-coil domain protein 1;MORC family CW-type zinc finger 2;MORC family CW-type zinc finger 2, isoform CRA_a	KIAA0852;MORC2;ZCWCC1;hCG_40076;MORC2	1	S779	SNELSDSAGEEDS	0.98478	0.98478	NaN	NaN	+	1.0075	1.0075	NaN	NaN	+	0.98478	0.992556	+	—
B5MDM3;Q6N021;Q6N021-3;Q6N021-2;A7E237;D6RE87	B5MDM3	B5MDM3	Putative uncharacterized protein TET2;Tet oncogene family member 2;Probable methylcytosine dioxygenase TET2;Probable methylcytosine dioxygenase TET2;Probable methylcytosine dioxygenase TET2;TET2 protein	TET2;KIAA1546;Nbla00191;TET2;KIAA1546;Nbla00191;TET2;KIAA1546;Nbla00191;TET2;TET2	1	S99	GIKRTVSEPSLSG	0.95828	0.95828	NaN	NaN	+	1.0521	1.0521	NaN	NaN	+	0.95828	0.95048	+	—
A8MXP9;D3DQC3;P43243;D6REM6;Q68D11;B4DRS1;B7ZAV5;B3KM87;Q5CZA7;B4DF66;Q9H4N1	A8MXP9	A8MXP9	Putative uncharacterized protein MATR3;HCG1981097, isoform CRA_a;Matrin-3;Putative uncharacterized protein DKFZp686K23100;cDNA FLJ53172, highly similar to Matrin-3;cDNA, FLJ79319, highly similar to Matrin-3;cDNA FLJ10526 fis, clone NT2RP2000931, highly similar to Matrin-3;Putative uncharacterized protein DKFZp686K0542;cDNA FLJ55637, highly similar to Matrin-3;Clone CDABP0107 mRNA sequence	MATR3;hCG_1981097;KIAA0723;MATR3;DKFZp686K23100;DKFZp686K0542	1	S598	SRKRSYSPDGKES	0.99178	0.99178	1.2698	NaN	+	1.0163	1.0163	NaN	NaN	+	0.99178	0.983961	+	—
Q99638	Q99638	Q99638	Cell cycle checkpoint control protein RAD9A;DNA repair exonuclease rad9 homolog A	RAD9A	1	S277	HSQDLGSPERHQP	1.0136	1.0136	0.83326	NaN	+	0.97902	0.97902	0.84545	NaN	+	1.0136	1.02143	+	—
C9K008;Q76FK4;A6NJK7;Q76FK4-4;A6H8Z4;Q76FK4-2;Q76FK4-3	C9K008	C9K008	Putative uncharacterized protein NOL8;Nucleolar protein 8;Nucleolar protein Nop132;Putative uncharacterized protein NOL8;Nucleolar protein 8;Nucleolar protein Nop132;NOL8 protein;Nucleolar protein 8;Nucleolar protein Nop132;Nucleolar protein 8;Nucleolar protein Nop132	NOL8;C9orf34;NOL8;NOP132;NOL8;C9orf34;NOL8;NOP132;NOL8;C9orf34;NOL8;NOP132;C9orf34;NOL8;NOP132	3	S1085	PRLQDSSSEEEDV	0.95158	NaN	NaN	0.95158	+	1.0423	NaN	NaN	1.0423	+	0.95158	0.959417	+	—
B1AL17;Q8IX21;B1AL16;Q96LW0	B1AL17	B1AL17	Family with sequence similarity 178, member A;Protein FAM178A;Family with sequence similarity 178, member A;cDNA FLJ25012 fis, clone CBL01290	FAM178A;RP11-108L7.12-002;C10orf6;FAM178A;FAM178A;RP11-108L7.12-003	3	S603	LRGDFDSDEESLG	1.0071	NaN	NaN	1.0071	+	0.98528	NaN	NaN	0.98528	+	1.0071	1.01494	+	—
B1AL17;Q8IX21;B1AL16;Q96LW0	B1AL17	B1AL17	Family with sequence similarity 178, member A;Protein FAM178A;Family with sequence similarity 178, member A;cDNA FLJ25012 fis, clone CBL01290	FAM178A;RP11-108L7.12-002;C10orf6;FAM178A;FAM178A;RP11-108L7.12-003	3	S607	FDSDEESLGYNLD	1.0071	NaN	NaN	1.0071	+	0.98528	NaN	NaN	0.98528	+	1.0071	1.01494	+	—
B1AL17;Q8IX21;B1AL16;Q96LW0	B1AL17	B1AL17	Family with sequence similarity 178, member A;Protein FAM178A;Family with sequence similarity 178, member A;cDNA FLJ25012 fis, clone CBL01290	FAM178A;RP11-108L7.12-002;C10orf6;FAM178A;FAM178A;RP11-108L7.12-003	3	S614	LGYNLDSDEEEET	1.0071	NaN	NaN	1.0071	+	0.98528	NaN	NaN	0.98528	+	1.0071	1.01494	+	—
O60841;Q8N5A0;Q05CQ1;A0JLR8	O60841	O60841	Eukaryotic translation initiation factor 5B;Translation initiation factor IF-2;Eukaryotic translation initiation factor 5B;EIF5B protein;EIF5B protein	EIF5B;IF2;KIAA0741;EIF5B;EIF5B;EIF5B	1	S214	PGPNIESGNEDDD	0.99259	0.99259	0.84586	NaN	+	1.0155	1.0155	1.2346	NaN	+	0.99259	0.984737	+	—
Q9GZR7;Q4V9L5;B4DKV2;Q59FS7;B4DGI6;Q9P054	Q9GZR7	Q9GZR7	ATP-dependent RNA helicase DDX24;DEAD box protein 24;DDX24 protein;cDNA FLJ54363, highly similar to ATP-dependent RNA helicase DDX24 (EC 3.6.1.-);DEAD (Asp-Glu-Ala-Asp) box polypeptide 24 variant;cDNA FLJ50498, highly similar to ATP-dependent RNA helicase DDX24 (EC 3.6.1.-);HSPC328	DDX24;DDX24	1	S60	TDYQLVSPAKNPS	0.89449	0.89449	NaN	NaN	+	1.1082	1.1082	NaN	NaN	+	0.89449	0.902364	+	—
Q8IWF6	Q8IWF6	Q8IWF6	Protein FAM116A	FAM116A	1	S127	SSGRRVSLHCLLD	1.1065	1.1065	NaN	NaN	+	0.91023	0.91023	NaN	NaN	+	1.1065	1.09862	+	—
Q5TDH0-3;Q5TDH0;Q5TDH0-2	Q5TDH0-3	Q5TDH0-3	Protein DDI1 homolog 2;Protein DDI1 homolog 2;Protein DDI1 homolog 2	DDI2;DDI2;DDI2	1	S106	AVPGTSSPRQRQP	0.8115	0.8115	NaN	NaN	+	1.2204	1.2204	NaN	NaN	+	0.8115	0.819403	+	—
Q7L1V2;Q9H8Q7	Q7L1V2	Q7L1V2	HSV-1 stimulation-related gene 1 protein;HSV-I stimulating-related protein;Vacuolar fusion protein MON1 homolog B;cDNA FLJ13312 fis, clone OVARC1001480, moderately similar to Vacuolar fusion protein MON1 homolog B	HSRG1;KIAA0872;MON1B;SAND2	5	S59	DKDQPPSPSPPPQ	0.94068	0.94068	1.0303	35.557	+	1.0542	1.0542	1.0275	30.4	+	0.94068	0.948587	+	—
Q96T37;Q96T37-3;Q3ZB86;Q86VW9;Q96T37-2;A1A693	Q96T37	Q96T37	One-twenty two protein 1;Putative RNA-binding protein 15;RNA-binding motif protein 15;One-twenty two protein 1;Putative RNA-binding protein 15;RNA-binding motif protein 15;RBM15 protein;RBM15 protein;One-twenty two protein 1;Putative RNA-binding protein 15;RNA-binding motif protein 15;RNA binding motif protein 15 isoform L2	OTT;OTT1;RBM15;OTT;OTT1;RBM15;RBM15;RBM15;OTT;OTT1;RBM15;RBM15	1	S294	GGQRSLSPGGAAL	1.039	1.039	1.1363	NaN	+	0.96987	0.96987	0.84106	NaN	+	1.039	1.03107	+	—
Q9H501;Q05C10;A0JLU5;Q8IWH6	Q9H501	Q9H501	ABT1-associated protein;ESF1 homolog;ESF1 protein;ESF1 protein;ESF1 protein	ABTAP;C20orf6;ESF1;HDCMC28P;ESF1;ESF1;ESF1	1	S153	KIDSNISPKKDSK	0.97749	0.97749	NaN	NaN	+	1.0315	1.0315	NaN	NaN	+	0.97749	0.969462	+	—
E1P5I9;Q8N6T3-2;Q53F62;Q8N6T3;B7Z3U0;B7Z8H8	E1P5I9	E1P5I9	ADP-ribosylation factor 1 GTPase-activating protein;ADP-ribosylation factor GTPase-activating protein 1;ARF1-directed GTPase-activating protein;ADP-ribosylation factor GTPase activating protein 1 isoform a variant;ADP-ribosylation factor 1 GTPase-activating protein;ADP-ribosylation factor GTPase-activating protein 1;ARF1-directed GTPase-activating protein;cDNA FLJ54522, highly similar to ADP-ribo…	ARF1GAP;ARFGAP1;ARF1GAP;ARFGAP1	1	S371	ERRSSDSWEVWGS	1.2691	1.2691	NaN	NaN	+	0.783	0.783	NaN	NaN	+	1.2691	1.27714	+	—
Q8TAQ2;Q59GV3;Q59G16;Q8TAQ2-2;B4DF22	Q8TAQ2	Q8TAQ2	BRG1-associated factor 170;SWI/SNF complex 170 kDa subunit;SWI/SNF complex subunit SMARCC2;SWI/SNF-related matrix-associated actin-dependent regulator of chromatin subfamily C member 2;SWI/SNF-related matrix-associated actin-dependent regulator of chromatin c2 isoform b variant;SWI/SNF-related matrix-associated actin-dependent regulator of chromatin c2 isoform b variant;BRG1-associated factor 170…	BAF170;SMARCC2;BAF170;SMARCC2	1	S283	LTDEVNSPDSDRR	1.0005	1.0005	0.98194	NaN	+	1.0076	1.0076	1.0558	NaN	+	1.0005	0.992457	+	—
P29374;P29374-2;A8MYU0;P29374-3	P29374	P29374	AT-rich interactive domain-containing protein 4A;Retinoblastoma-binding protein 1;AT-rich interactive domain-containing protein 4A;Retinoblastoma-binding protein 1;AT rich interactive domain 4A (RBP1-like), isoform CRA_b;Putative uncharacterized protein ARID4A;AT-rich interactive domain-containing protein 4A;Retinoblastoma-binding protein 1	ARID4A;RBBP1;RBP1;ARID4A;RBBP1;RBP1;ARID4A;hCG_20985;ARID4A;RBBP1;RBP1	1	S864	KILGQSSPEKKIR	0.99901	0.99901	NaN	NaN	+	0.99299	0.99299	NaN	NaN	+	0.99901	1.00706	+	—
B4DX68;D3DST2;Q96KB5	B4DX68	B4DX68	cDNA FLJ58333, highly similar to T-lymphokine-activated killer cell-originated protein kinase (EC 2.7.12.2);PDZ binding kinase, isoform CRA_a;Cancer/testis antigen 84;Lymphokine-activated killer T-cell-originated protein kinase;MAPKK-like protein kinase;Nori-3;PDZ-binding kinase;Spermatogenesis-related protein kinase;T-LAK cell-originated protein kinase	hCG_17288;PBK;PBK;TOPK	1	S59	PRGLSHSPWAVKK	1.0144	1.0144	NaN	NaN	+	0.97802	0.97802	NaN	NaN	+	1.0144	1.02247	+	—
Q5F1R6-2;Q5F1R6-3;Q5F1R6	Q5F1R6-2	Q5F1R6-2	DnaJ homolog subfamily A member 5;DnaJ homolog subfamily C member 21;Protein GS3;DnaJ homolog subfamily A member 5;DnaJ homolog subfamily C member 21;Protein GS3;DnaJ homolog subfamily A member 5;DnaJ homolog subfamily C member 21;Protein GS3	DNAJA5;DNAJC21;DNAJA5;DNAJC21;DNAJA5;DNAJC21	1	S475	AKELEDSPQENVS	1.0218	1.0218	NaN	NaN	+	0.98648	0.98648	NaN	NaN	+	1.0218	1.01371	+	—
B7Z6Y9	B7Z6Y9	B7Z6Y9	cDNA FLJ52613		1	S6	_MLVPASRQPPRA	0.97298	0.97298	NaN	NaN	+	1.0365	1.0365	NaN	NaN	+	0.97298	0.964785	+	—
Q9H1C4	Q9H1C4	Q9H1C4	Protein unc-93 homolog B1	UNC93;UNC93B;UNC93B1	2	S550	EDNSDESDAEGEH	1.0375	NaN	1.0375	NaN	+	0.95629	NaN	0.95629	NaN	+	1.0375	1.04571	+	—
P29590;P29590-7;P29590-5;P29590-6;Q9BZX9;Q15959;B4DTK9;P29590-2;Q9BZY3;Q9BZX7;P29590-3;Q9BZY1;Q9BZY2;Q59FP9;Q9BZX6;A4VCI9	P29590;P29590-2;Q9BZX7;Q59FP9	P29590	Probable transcription factor PML;RING finger protein 71;Tripartite motif-containing protein 19;Probable transcription factor PML;RING finger protein 71;Tripartite motif-containing protein 19;Probable transcription factor PML;RING finger protein 71;Tripartite motif-containing protein 19;Probable transcription factor PML;RING finger protein 71;Tripartite motif-containing protein 19;Tripartite moti…	MYL;PML;RNF71;TRIM19;MYL;PML;RNF71;TRIM19;MYL;PML;RNF71;TRIM19;MYL;PML;RNF71;TRIM19;PML;MYL;PML;RNF71;TRIM19;MYL;PML;RNF71;TRIM19;PML	1	S530	GPPSPRSPVIGSE	0.97814	0.97814	1.0624	1.0449	+	1.031	1.031	1.0616	1.1635	+	0.97814	0.969932	+	—
A8MXP9;D3DQC3;P43243;D6REM6;Q68D11;B4DRS1;B7ZAV5;B3KM87;Q5CZA7;B4DF66;Q9H4N1	A8MXP9	A8MXP9	Putative uncharacterized protein MATR3;HCG1981097, isoform CRA_a;Matrin-3;Putative uncharacterized protein DKFZp686K23100;cDNA FLJ53172, highly similar to Matrin-3;cDNA, FLJ79319, highly similar to Matrin-3;cDNA FLJ10526 fis, clone NT2RP2000931, highly similar to Matrin-3;Putative uncharacterized protein DKFZp686K0542;cDNA FLJ55637, highly similar to Matrin-3;Clone CDABP0107 mRNA sequence	MATR3;hCG_1981097;KIAA0723;MATR3;DKFZp686K23100;DKFZp686K0542	1	S533	ILMRMKSQAFIEM	1.2573	1.2573	NaN	NaN	+	0.80062	0.80062	NaN	NaN	+	1.2573	1.24903	+	—
Q9P275-2;Q9P275;B3KMW2	Q9P275-2	Q9P275-2	Deubiquitinating enzyme 36;Ubiquitin carboxyl-terminal hydrolase 36;Ubiquitin thioesterase 36;Ubiquitin-specific-processing protease 36;Deubiquitinating enzyme 36;Ubiquitin carboxyl-terminal hydrolase 36;Ubiquitin thioesterase 36;Ubiquitin-specific-processing protease 36;cDNA FLJ12778 fis, clone NT2RP2001740, moderately similar to Ubiquitin carboxyl-terminal hydrolase 36 (EC 3.1.2.15)	KIAA1453;USP36;KIAA1453;USP36	2	S937	QDPLRHSCSPMGD	0.94692	NaN	0.94692	NaN	+	1.0469	NaN	1.0469	NaN	+	0.94692	0.955201	+	—
Q9P275-2;Q9P275;B3KMW2	Q9P275-2	Q9P275-2	Deubiquitinating enzyme 36;Ubiquitin carboxyl-terminal hydrolase 36;Ubiquitin thioesterase 36;Ubiquitin-specific-processing protease 36;Deubiquitinating enzyme 36;Ubiquitin carboxyl-terminal hydrolase 36;Ubiquitin thioesterase 36;Ubiquitin-specific-processing protease 36;cDNA FLJ12778 fis, clone NT2RP2001740, moderately similar to Ubiquitin carboxyl-terminal hydrolase 36 (EC 3.1.2.15)	KIAA1453;USP36;KIAA1453;USP36	2	S952	PEAMEESPRKKKK	0.94692	NaN	0.94692	NaN	+	1.0469	NaN	1.0469	NaN	+	0.94692	0.955201	+	—
P20810-6;P20810-7;P20810-5	P20810-6	P20810-6	Calpain inhibitor;Calpastatin;Sperm BS-17 component;Calpain inhibitor;Calpastatin;Sperm BS-17 component;Calpain inhibitor;Calpastatin;Sperm BS-17 component	CAST;CAST;CAST	1	S11	GQKPAASPRPRRA	0.87388	0.87388	NaN	NaN	+	1.1553	1.1553	NaN	NaN	+	0.87388	0.865576	+	—
Q8N3X1-2;D3DQS4;Q8N3X1;B3KNP0	Q8N3X1-2	Q8N3X1-2	Formin-binding protein 30;Formin-binding protein 4;Formin binding protein 4, isoform CRA_d;Formin-binding protein 30;Formin-binding protein 4;cDNA FLJ30074 fis, clone BGGI11000123, highly similar to Homo sapiens formin binding protein 4 (FNBP4), mRNA	FBP30;FNBP4;KIAA1014;FNBP4;hCG_25190;FBP30;FNBP4;KIAA1014	1	S18	RPILQLSPPGPRG	1.0071	1.0071	NaN	NaN	+	0.9848	0.9848	NaN	NaN	+	1.0071	1.01543	+	—
Q17RV3;Q5S007;A2VED2	Q17RV3	Q17RV3	Leucine-rich repeat kinase 2;Dardarin;Leucine-rich repeat serine/threonine-protein kinase 2;Augmented in rheumatoid arthritis 17	LRRK2;LRRK2;PARK8;AURA17	1	S910	VKKKSNSISVGEF	0.99354	0.99354	NaN	NaN	+	1.0151	1.0151	NaN	NaN	+	0.99354	0.985125	+	—
Q9BVP2;Q9BVP2-2	Q9BVP2	Q9BVP2	E2-induced gene 3 protein;Guanine nucleotide-binding protein-like 3;Novel nucleolar protein 47;Nucleolar GTP-binding protein 3;Nucleostemin;E2-induced gene 3 protein;Guanine nucleotide-binding protein-like 3;Novel nucleolar protein 47;Nucleolar GTP-binding protein 3;Nucleostemin	E2IG3;GNL3;NS;E2IG3;GNL3;NS	1	S342	AASAILSQADARQ	0.98251	0.98251	NaN	NaN	+	1.0266	1.0266	NaN	NaN	+	0.98251	0.974089	+	—
Q8TEW0;Q8TEW0-2;Q6IQ47;Q8TEW0-4;Q5VWV2;Q8TEW0-8;Q8IX28	Q8TEW0	Q8TEW0	Atypical PKC isotype-specific-interacting protein;CTCL tumor antigen se2-5;PAR3-alpha;Partitioning defective 3 homolog;Atypical PKC isotype-specific-interacting protein;CTCL tumor antigen se2-5;PAR3-alpha;Partitioning defective 3 homolog;PARD3 protein;Atypical PKC isotype-specific-interacting protein;CTCL tumor antigen se2-5;PAR3-alpha;Partitioning defective 3 homolog;Par-3 partitioning defective…	PAR3;PAR3A;PARD3;PAR3;PAR3A;PARD3;PARD3;PAR3;PAR3A;PARD3;PARD3;RP11-406D17.1-010;PAR3;PAR3A;PARD3	1	S852	KTRKSKSMDLGIA	0.99174	0.99174	NaN	NaN	+	1.017	1.017	NaN	NaN	+	0.99174	0.983284	+	—
D3DU97;Q9UQ35;Q9UQ35-2;O60382	D3DU97	D3DU97	Serine/arginine repetitive matrix 2, isoform CRA_a;300 kDa nuclear matrix antigen;Serine/arginine repetitive matrix protein 2;Serine/arginine-rich splicing factor-related nuclear matrix protein of 300 kDa;Splicing coactivator subunit SRm300;Tax-responsive enhancer element-binding protein 803;300 kDa nuclear matrix antigen;Serine/arginine repetitive matrix protein 2;Serine/arginine-rich splicing f…	hCG_15616;SRRM2;HSPC075;KIAA0324;SRL300;SRM300;SRRM2;HSPC075;KIAA0324;SRL300;SRM300;SRRM2;KIAA0324	1	S1061	LQLKGQSQTSPDH	0.95571	NaN	NaN	0.95571	+	1.0557	1.0557	NaN	1.0486	+	0.95571	0.947239	+	—
P19532;B4DIA5	P19532	P19532	Class E basic helix-loop-helix protein 33;Transcription factor E3;cDNA FLJ59531, highly similar to Transcription factor E3	BHLHE33;TFE3	1	S556	PLLSSVSPAVSKA	0.98908	0.98908	1.1309	NaN	+	1.0024	1.0024	0.90174	NaN	+	0.98908	0.997606	+	—
Q9NYA4	Q9NYA4	Q9NYA4	FYVE domain-containing dual specificity protein phosphatase 2;Myotubularin-related protein 4;Zinc finger FYVE domain-containing protein 11	KIAA0647;MTMR4;ZFYVE11	1	S629	PLTRTSSDPNLNN	1.0949	1.0949	NaN	NaN	+	0.92059	0.92059	NaN	NaN	+	1.0949	1.08626	+	—
P35580-3;Q4LE45;P35580;P35580-2;B2RWP9;Q149N4;D3DTS1;Q9BWG0	P35580-3	P35580-3	Cellular myosin heavy chain, type B;Myosin heavy chain 10;Myosin heavy chain, non-muscle IIb;Myosin-10;Non-muscle myosin heavy chain B;Non-muscle myosin heavy chain IIb;MYH10 variant protein;Cellular myosin heavy chain, type B;Myosin heavy chain 10;Myosin heavy chain, non-muscle IIb;Myosin-10;Non-muscle myosin heavy chain B;Non-muscle myosin heavy chain IIb;Cellular myosin heavy chain, type B;Myo…	MYH10;MYH10 variant protein;MYH10;MYH10;MYH10;MYH10;hCG_1811052;MYH10;MYH10	1	S1977	GASLELSDDDTES	1.0047	1.0047	0.50884	NaN	+	0.98683	0.98683	2.6366	NaN	+	1.0047	1.01335	+	—
Q9UBI9	Q9UBI9	Q9UBI9	Headcase protein homolog	HDC;HECA	2	S264	AAYGARSPGGSPG	0.84648	NaN	0.84648	0.85896	+	1.1936	NaN	1.1936	1.5106	+	0.84648	0.837802	+	—
Q9UBI9	Q9UBI9	Q9UBI9	Headcase protein homolog	HDC;HECA	2	S268	ARSPGGSPGQSPP	0.84648	NaN	0.84648	0.85896	+	1.1936	NaN	1.1936	1.5106	+	0.84648	0.837802	+	—
Q96JH7	Q96JH7	Q96JH7	Deubiquitinating protein VCIP135;Valosin-containing protein p97/p47 complex-interacting protein 1;Valosin-containing protein p97/p47 complex-interacting protein p135	KIAA1850;VCIP135;VCPIP1	2	S998	TRSRESSPSHGLL	0.96697	0.96697	0.97041	NaN	+	1.0249	1.0249	1.0722	NaN	+	0.96697	0.975705	+	—
B3KMC9;Q9H0D6;B4DZC3;Q9H0D6-2;B4E0B9	B3KMC9	B3KMC9	cDNA FLJ10711 fis, clone NT2RP3000917, highly similar to 5'-3' exoribonuclease 2 (EC 3.1.11.-);5'-3' exoribonuclease 2;DHM1-like protein;cDNA FLJ55645, highly similar to 5'-3' exoribonuclease 2 (EC 3.1.11.-);5'-3' exoribonuclease 2;DHM1-like protein;cDNA FLJ54526, highly similar to 5'-3' exoribonuclease 2 (EC 3.1.11.-)	XRN2;XRN2	2	S473	QNNSSPSISPNTS	0.97327	0.97327	0.88179	NaN	+	1.0368	1.0368	NaN	NaN	+	0.97327	0.964506	+	—
B7ZM97;Q12872;Q59H38;Q8IV81	B7ZM97	B7ZM97	SFRS8 protein;Splicing factor, arginine/serine-rich 8;Suppressor of white apricot protein homolog;SFRS8 protein variant;SFRS8 protein	SFRS8;SFRS8;SWAP;SFRS8	1	S283	KKSGVSSDNEDDD	1.0394	1.0394	NaN	NaN	+	0.97028	0.97028	NaN	NaN	+	1.0394	1.03063	+	—
B3KMS0;D3DUR4;Q15021;B3KY03;B4E0B7	B3KMS0	B3KMS0	Condensin complex subunit 1;Condensin complex subunit 1;Chromosome condensation-related SMC-associated protein 1;Chromosome-associated protein D2;Condensin complex subunit 1;Non-SMC condensin I complex subunit D2;XCAP-D2 homolog;Condensin complex subunit 1;Condensin complex subunit 1	CNAP1;hCG_24315;CAPD2;CNAP1;KIAA0159;NCAPD2	4	S1366	KPKVVFSSDESSE	1.0135	NaN	NaN	1.0135	+	0.99532	NaN	NaN	0.99532	+	1.0135	1.0047	+	—
B3KMS0;D3DUR4;Q15021;B3KY03;B4E0B7	B3KMS0	B3KMS0	Condensin complex subunit 1;Condensin complex subunit 1;Chromosome condensation-related SMC-associated protein 1;Chromosome-associated protein D2;Condensin complex subunit 1;Non-SMC condensin I complex subunit D2;XCAP-D2 homolog;Condensin complex subunit 1;Condensin complex subunit 1	CNAP1;hCG_24315;CAPD2;CNAP1;KIAA0159;NCAPD2	4	S1367	PKVVFSSDESSEE	1.0135	NaN	NaN	1.0135	+	0.99532	NaN	NaN	0.99532	+	1.0135	1.0047	+	—
B3KMS0;D3DUR4;Q15021;B3KY03;B4E0B7	B3KMS0	B3KMS0	Condensin complex subunit 1;Condensin complex subunit 1;Chromosome condensation-related SMC-associated protein 1;Chromosome-associated protein D2;Condensin complex subunit 1;Non-SMC condensin I complex subunit D2;XCAP-D2 homolog;Condensin complex subunit 1;Condensin complex subunit 1	CNAP1;hCG_24315;CAPD2;CNAP1;KIAA0159;NCAPD2	4	S1370	VFSSDESSEEDLS	1.0135	NaN	NaN	1.0135	+	0.99532	NaN	NaN	0.99532	+	1.0135	1.0047	+	—
B3KMS0;D3DUR4;Q15021;B3KY03;B4E0B7	B3KMS0	B3KMS0	Condensin complex subunit 1;Condensin complex subunit 1;Chromosome condensation-related SMC-associated protein 1;Chromosome-associated protein D2;Condensin complex subunit 1;Non-SMC condensin I complex subunit D2;XCAP-D2 homolog;Condensin complex subunit 1;Condensin complex subunit 1	CNAP1;hCG_24315;CAPD2;CNAP1;KIAA0159;NCAPD2	4	S1371	FSSDESSEEDLSA	1.0135	NaN	NaN	1.0135	+	0.99532	NaN	NaN	0.99532	+	1.0135	1.0047	+	—
Q9UPT8	Q9UPT8	Q9UPT8	Zinc finger CCCH domain-containing protein 4	C19orf7;KIAA1064;ZC3H4	1	S1114	SPSGDASPPATAP	1.043	1.043	1.0329	1.1044	+	0.96693	0.96693	1.0386	1.1677	+	1.043	1.0342	+	—
B7Z6F8;D3DQJ6;Q14677;Q14677-2	B7Z6F8	B7Z6F8	cDNA FLJ61629, highly similar to Clathrin interactor 1;Enthoprotin, isoform CRA_a;Clathrin interactor 1;Clathrin-interacting protein localized in the trans-Golgi region;Enthoprotin;Epsin-4;Epsin-related protein;Clathrin interactor 1;Clathrin-interacting protein localized in the trans-Golgi region;Enthoprotin;Epsin-4;Epsin-related protein	ENTH;hCG_14748;CLINT1;ENTH;EPN4;EPNR;KIAA0171;CLINT1;ENTH;EPN4;EPNR;KIAA0171	1	S205	DKLGELSDKIGST	1.042	1.042	NaN	NaN	+	0.95165	0.95165	NaN	NaN	+	1.042	1.05081	+	—
Q5VT06	Q5VT06	Q5VT06	Centrosome-associated protein 350;Centrosome-associated protein of 350 kDa	CAP350;CEP350;GM133;KIAA0480	1	S1061	EELAKGSPHSVIN	0.92417	0.92417	NaN	NaN	+	1.0718	1.0718	NaN	NaN	+	0.92417	0.93301	+	—
Q5T200;Q5T200-2;Q6PJ96	Q5T200	Q5T200	Zinc finger CCCH domain-containing protein 13;Zinc finger CCCH domain-containing protein 13;ZC3H13 protein	KIAA0853;ZC3H13;KIAA0853;ZC3H13;ZC3H13	1	S242	KTSAVSSPLLDQQ	0.97217	0.97217	0.79888	NaN	+	1.0193	1.0193	1.0914	NaN	+	0.97217	0.981065	+	—
Q49A88;Q49A88-6;B7Z2Q3;Q49A88-5;Q49A88-3;D3DN98;Q49A88-2;C9JU82	Q49A88	Q49A88	Coiled-coil domain-containing protein 14;Coiled-coil domain-containing protein 14;cDNA FLJ56020, highly similar to Homo sapiens coiled-coil domain containing 14 (CCDC14), mRNA;Coiled-coil domain-containing protein 14;Coiled-coil domain-containing protein 14;Coiled-coil domain containing 14, isoform CRA_b;Coiled-coil domain-containing protein 14;Putative uncharacterized protein CCDC14	CCDC14;CCDC14;CCDC14;CCDC14;CCDC14;hCG_2022532;CCDC14;CCDC14	1	S798	PLSKRLSPQPQIR	1.0321	1.0321	NaN	NaN	+	0.9606	0.9606	NaN	NaN	+	1.0321	1.04102	+	—
Q9P2R6;B1AKN3;Q9P2R6-2	Q9P2R6	Q9P2R6	Arginine-glutamic acid dipeptide repeats protein;Atrophin-1-like protein;Atrophin-1-related protein;Arginine-glutamic acid dipeptide (RE) repeats;Arginine-glutamic acid dipeptide (RE) repeats, isoform CRA_b;Arginine-glutamic acid dipeptide repeats protein;Atrophin-1-like protein;Atrophin-1-related protein	ARG;ARP;ATN1L;KIAA0458;RERE;hCG_2008872;RERE;RP11-141M15.2-002;ARG;ARP;ATN1L;KIAA0458;RERE	2	S679	EISRPNSPSEGEG	1.0135	NaN	1.0135	NaN	+	0.97795	NaN	0.97795	NaN	+	1.0135	1.02255	+	—
D3DP05;P61247;Q6NXR8;A8K4W0;D6RAT0;D6RG13;D6R9B6	D3DP05	D3DP05	Ribosomal protein S3A, isoform CRA_d;40S ribosomal protein S3a;v-fos transformation effector protein;Ribosomal protein S3A;cDNA FLJ78591, highly similar to Homo sapiens ribosomal protein S3A (RPS3A), mRNA	hCG_2026261;RPS3A;FTE1;MFTL;RPS3A;RPS3A	1	S238	HGEGSSSGKATGD	1.0494	1.0494	NaN	NaN	+	0.96122	0.96122	NaN	NaN	+	1.0494	1.04034	+	—
P62324;Q6IBC8	P62324	P62324	B-cell translocation gene 1 protein;Protein BTG1;B-cell translocation gene 1, anti-proliferative;B-cell translocation gene 1, anti-proliferative, isoform CRA_b;BTG1;BTG1 protein;cDNA, FLJ93822, Homo sapiens B-cell translocation gene 1, anti-proliferative(BTG1), mRNA	BTG1;BTG1;hCG_21188	1	S159	LLLGRTSPSKNYN	1.0185	1.0185	NaN	NaN	+	0.97315	0.97315	NaN	NaN	+	1.0185	1.02759	+	—
B4DT11;D6W5U2;P49848;A4D299;P49848-2;B3KUR4	B4DT11	B4DT11	cDNA FLJ55523, highly similar to Transcription initiation factor TFIID subunit 6;RNA polymerase II TBP-associated factor subunit E;Transcription initiation factor TFIID 70 kDa subunit;Transcription initiation factor TFIID 80 kDa subunit;Transcription initiation factor TFIID subunit 6;TAF6 RNA polymerase II, TATA box binding protein (TBP)-associated factor, 80kDa;RNA polymerase II TBP-associated f…	TAF2E;TAF6;TAFII70;TAF6;tcag7.663;TAF2E;TAF6;TAFII70	2	S690	KQEAGDSPPPAPG	1.0015	NaN	1.0015	NaN	+	1.0077	NaN	1.0077	NaN	+	1.0015	0.992359	+	—
P86452	P86452	P86452	Zinc finger BED domain-containing protein 6	ZBED6	1	S379	LEVENRSESPIPV	1.0184	1.0184	NaN	NaN	+	0.99086	0.99086	NaN	NaN	+	1.0184	1.00922	+	—
Q9H6S0;Q6ZMY0	Q9H6S0	Q9H6S0	Probable ATP-dependent RNA helicase YTHDC2;cDNA FLJ16598 fis, clone TESTI4006473, weakly similar to ATP-dependent RNA helicase A	YTHDC2	3	S1263	DSSSYPSPCASPS	1.0294	NaN	1.0294	1.1263	+	0.98019	NaN	0.98019	1.1053	+	1.0294	1.02021	+	—
D3DV56;O95295	D3DV56	D3DV56	SNAP-associated protein, isoform CRA_b;SNARE-associated protein Snapin;Synaptosomal-associated protein 25-binding protein	hCG_1820948;SNAPAP;SNAP25BP;SNAPAP;SNAPIN	2	S10	AGSAAVSGAGTPV	0.96934	NaN	0.96934	NaN	+	1.0219	NaN	1.0219	NaN	+	0.96934	0.978569	+	—
O43572;Q2XPN4	O43572	O43572	A-kinase anchor protein 10, mitochondrial;Dual specificity A kinase-anchoring protein 2;Protein kinase A-anchoring protein 10;Mitochondrial A kinase PPKA anchor protein 10	AKAP10	1	S52	ASISVHSPQKSTK	0.92169	0.92169	NaN	NaN	+	1.0742	1.0742	NaN	NaN	+	0.92169	0.930925	+	—
Q5UIP0;C9JBR1;Q5UIP0-2	Q5UIP0	Q5UIP0	Rap1-interacting factor 1 homolog;Telomere-associated protein RIF1;Putative uncharacterized protein RIF1;Rap1-interacting factor 1 homolog;Telomere-associated protein RIF1	RIF1;RIF1;RIF1	1	S1454	EKPLQKSPLHIKD	1.0301	1.0301	NaN	NaN	+	0.97958	0.97958	NaN	NaN	+	1.0301	1.02085	+	—
D3DPL5;Q8N5D0;Q8N5D0-4;Q8N5D0-2;Q8N5D0-6;Q8N5D0-3;Q8N5D0-5	D3DPL5	D3DPL5	WD and tetratricopeptide repeats 1, isoform CRA_b;WD and tetratricopeptide repeats protein 1;WD and tetratricopeptide repeats protein 1;WD and tetratricopeptide repeats protein 1;WD and tetratricopeptide repeats protein 1;WD and tetratricopeptide repeats protein 1;WD and tetratricopeptide repeats protein 1	hCG_2032514;WDTC1;KIAA1037;WDTC1;KIAA1037;WDTC1;KIAA1037;WDTC1;KIAA1037;WDTC1;KIAA1037;WDTC1;KIAA1037;WDTC1	1	S511	STSRKDSISEDEM	1.0411	1.0411	NaN	NaN	+	0.95205	0.95205	NaN	NaN	+	1.0411	1.05037	+	—
O60333-4;Q4VXC4;O60333;Q4R9M9;Q4R9M8;Q4R9M7;O60333-2;B4DMF3	O60333-4	O60333-4	Kinesin-like protein KIF1B;Kinesin family member 1B;Kinesin family member 1Bbeta isoform I;Kinesin-like protein KIF1B;Kinesin family member 1Bbeta isoform II;Kinesin family member 1Bbeta isoform III;Kinesin family member 1Bbeta isoform IV;Kinesin-like protein KIF1B;cDNA FLJ58122, highly similar to Kinesin-like protein KIF1B	KIAA0591;KIAA1448;KIF1B;KIF1B;KIF1Bbeta;RP4-736L20.1-005;KIAA0591;KIAA1448;KIF1B;KIF1Bbeta;KIF1Bbeta;KIF1Bbeta;KIAA0591;KIAA1448;KIF1B	1	S1487	WRPRGDSLILEHQ	1.0231	1.0231	NaN	NaN	+	0.98636	0.98636	NaN	NaN	+	1.0231	1.01383	+	—
E1P5Y5;E1P5Y6;O75362;A8K2T5	E1P5Y5	E1P5Y5	Zinc finger protein 217;cDNA FLJ77047, highly similar to Homo sapiens zinc finger protein 217 (ZNF217), mRNA	ZABC1;ZNF217	2	S407	RRAGAESPTMSVD	1.01	1.01	NaN	NaN	+	0.98109	0.98109	9.7472	NaN	+	1.01	1.01927	+	—
Q13523;B4DZQ5	Q13523	Q13523	PRP4 kinase;PRP4 pre-mRNA-processing factor 4 homolog;Serine/threonine-protein kinase PRP4 homolog;cDNA FLJ51417, highly similar to Serine/threonine-protein kinase PRP4 homolog (EC 2.7.11.1)	KIAA0536;PRP4;PRP4H;PRP4K;PRPF4B	2	S292	RDRGKKSRSPVDL	0.98871	NaN	0.98871	NaN	+	1.002	NaN	1.002	NaN	+	0.98871	0.998004	+	—
Q9UNS1;Q9UNS1-2;B3KMU4;B4DL70	Q9UNS1	Q9UNS1	Protein timeless homolog;Protein timeless homolog;cDNA FLJ12640 fis, clone NT2RM4001940, highly similar to Timeless homolog;cDNA FLJ58786, highly similar to Timeless homolog	TIM;TIM1;TIMELESS;TIMELESS1;TIM;TIM1;TIMELESS;TIMELESS1	1	S1173	KRQLLDSDEEQEE	1.0254	1.0254	NaN	NaN	+	0.98417	0.98417	NaN	NaN	+	1.0254	1.01608	+	—
D3DNL8;Q9NTJ3;Q9NTJ3-2;Q58F29;Q6NSG3;C9JR83;Q6P169;C9JJ64;C9IYK2;C9JWF0	D3DNL8	D3DNL8	SMC4 structural maintenance of chromosomes 4-like 1 (Yeast), isoform CRA_a;Chromosome-associated polypeptide C;Structural maintenance of chromosomes protein 4;XCAP-C homolog;Chromosome-associated polypeptide C;Structural maintenance of chromosomes protein 4;XCAP-C homolog;SMC4 protein;SMC4 protein;Putative uncharacterized protein SMC4;SMC4 protein;Putative uncharacterized protein SMC4;Putative un…	hCG_17224;SMC4L1;CAPC;SMC4;SMC4L1;CAPC;SMC4;SMC4L1;SMC4;SMC4;SMC4;SMC4;SMC4;SMC4;SMC4	1	S41	PSGRTESPATAAE	0.96526	0.96526	NaN	NaN	+	1.0461	1.0461	NaN	NaN	+	0.96526	0.955932	+	—
A9UF02;A9UEZ6;P11274;P11274-2;B4E065;A2RQD6;A9UEZ5;A9UEZ7;A9UF00;A9UEZ8;Q8NF93;A9UF06	A9UF02;A9UF06	A9UF02	BCR/ABL fusion protein isoform X9;BCR/ABL fusion protein isoform X3;Breakpoint cluster region protein;Renal carcinoma antigen NY-REN-26;Breakpoint cluster region protein;Renal carcinoma antigen NY-REN-26;cDNA FLJ58654, highly similar to Breakpoint cluster region protein (EC 2.7.11.1);Bcr-abl1 e6a2 chimeric protein;BCR/ABL fusion protein isoform X2;BCR/ABL fusion protein isoform X4;BCR/ABL fusion …	BCR/ABL fusion;BCR/ABL fusion;BCR;BCR1;D22S11;BCR;BCR1;D22S11;BCR-ABL1;BCR/ABL fusion;BCR/ABL fusion;BCR/ABL fusion;BCR/ABL fusion;BCR/ABL1 fusion;BCR/ABL fusion	1	S459	LPYIDDSPSSSPH	0.9122	0.9122	0.89029	NaN	+	1.1076	NaN	1.1076	NaN	+	0.9122	0.902853	+	—
O75694;B4DLT2;O75694-2	O75694	O75694	155 kDa nucleoporin;Nuclear pore complex protein Nup155;Nucleoporin Nup155;cDNA FLJ56637, highly similar to Nuclear pore complex protein Nup155;155 kDa nucleoporin;Nuclear pore complex protein Nup155;Nucleoporin Nup155	KIAA0791;NUP155;KIAA0791;NUP155	1	S992	SKAAPQSPSVPKK	0.96183	0.96183	NaN	NaN	+	1.0499	1.0499	NaN	NaN	+	0.96183	0.952472	+	—
Q9H816	Q9H816	Q9H816	DNA cross-link repair 1B protein;SNM1 homolog B	DCLRE1B;SNM1B	1	S379	AKKEKLSPWPADL	1.0826	1.0826	NaN	NaN	+	0.93176	0.93176	NaN	NaN	+	1.0826	1.07324	+	—
Q01484-4;Q01484;Q01484-2;Q01484-5;B7Z636;B7Z651;D6RHE1;D6R9U4	Q01484-4	Q01484-4	Ankyrin-2;Ankyrin-B;Brain ankyrin;Non-erythroid ankyrin;Ankyrin-2;Ankyrin-B;Brain ankyrin;Non-erythroid ankyrin;Ankyrin-2;Ankyrin-B;Brain ankyrin;Non-erythroid ankyrin;Ankyrin-2;Ankyrin-B;Brain ankyrin;Non-erythroid ankyrin;cDNA FLJ55887, highly similar to Ankyrin-2;cDNA FLJ61595, highly similar to Ankyrin-2	ANK2;ANK2;ANK2;ANK2	1	S31	RPKKSDSNASFLR	1.1133	1.1133	NaN	NaN	+	0.90585	0.90585	NaN	NaN	+	1.1133	1.10394	+	—
Q96AY2-2;Q96AY2	Q96AY2-2	Q96AY2-2	Crossover junction endonuclease EME1;MMS4 homolog;Crossover junction endonuclease EME1;MMS4 homolog	EME1;MMS4;EME1;MMS4	1	S117	SPEDSSSPVKSVL	1.0037	1.0037	1.3396	NaN	+	1.0057	1.0057	1.2624	NaN	+	1.0037	0.994332	+	—
E1P553;Q9UKL3;A7E2C0;Q5T791	E1P553	E1P553	CASP8-associated protein 2;FLICE-associated huge protein;CASP8AP2 protein;CASP8 associated protein 2	CASP8AP2;FLASH;KIAA1315;RIP25;CASP8AP2;CASP8AP2;RP11-63K6.3-003	1	S1537	AVIMEKSNDHFIV	0.92303	0.92303	NaN	NaN	+	1.0725	1.0725	NaN	NaN	+	0.92303	0.932401	+	—
P49116-2;P49116;Q6PHZ7	P49116-2	P49116-2	Nuclear receptor subfamily 2 group C member 2;Orphan nuclear receptor TAK1;Orphan nuclear receptor TR4;Testicular receptor 4;Nuclear receptor subfamily 2 group C member 2;Orphan nuclear receptor TAK1;Orphan nuclear receptor TR4;Testicular receptor 4;NR2C2 protein	NR2C2;TAK1;TR4;NR2C2;TAK1;TR4;NR2C2	1	S238	IRKDLRSPLIATP	1.0109	1.0109	NaN	NaN	+	0.99853	0.99853	NaN	NaN	+	1.0109	1.00147	+	—
P46782;Q53G25	P46782	P46782	40S ribosomal protein S5;40S ribosomal protein S5, N-terminally processed;Ribosomal protein S5 variant	RPS5	1	S142	RQAVDVSPLRRVN	1.0189	1.0189	NaN	NaN	+	0.99062	0.99062	NaN	NaN	+	1.0189	1.00947	+	—
D3DR98;Q5TCZ1;Q5TCZ1-3;B7Z9C6;B7Z2H8;B7Z9L8;B7Z3B0;B7Z286;Q5TCZ1-2;B3KPL1;B7Z7H2;B7Z2Z5	D3DR98	D3DR98	SH3 and PX domains 2A, isoform CRA_b;Adaptor protein TKS5;Five SH3 domain-containing protein;SH3 and PX domain-containing protein 2A;SH3 multiple domains protein 1;Adaptor protein TKS5;Five SH3 domain-containing protein;SH3 and PX domain-containing protein 2A;SH3 multiple domains protein 1;cDNA FLJ57808, highly similar to Homo sapiens SH3 multiple domains 1 (SH3MD1), mRNA;cDNA FLJ56896, highly si…	hCG_1811015;SH3PXD2A;FISH;KIAA0418;SH3MD1;SH3PXD2A;FISH;KIAA0418;SH3MD1;SH3PXD2A;FISH;KIAA0418;SH3MD1;SH3PXD2A	1	S406	SRLAQGSPAVARI	0.98025	0.98025	NaN	NaN	+	1.0104	1.0104	NaN	NaN	+	0.98025	0.989707	+	—
Q92733;Q96FT4;A6NG79	Q92733	Q92733	Papillary renal cell carcinoma translocation-associated gene protein;Proline-rich protein PRCC;Papillary renal cell carcinoma (Translocation-associated);Putative uncharacterized protein PRCC	PRCC;TPRC;PRCC;PRCC	2	S159	HKGDSDSEEDEPT	0.96998	NaN	0.96998	NaN	+	1.0411	NaN	1.0411	NaN	+	0.96998	0.960523	+	—
B2RN10;Q9UPN4-2;A6NHI8;Q9UPN4-3;Q9UPN4	B2RN10	B2RN10	5-azacytidine induced 1;5-azacytidine-induced protein 1;Centrosomal protein of 131 kDa;Pre-acrosome localization protein 1;Putative uncharacterized protein AZI1;5-azacytidine-induced protein 1;Centrosomal protein of 131 kDa;Pre-acrosome localization protein 1;5-azacytidine-induced protein 1;Centrosomal protein of 131 kDa;Pre-acrosome localization protein 1	AZI1;AZI1;CEP131;KIAA1118;AZI1;AZI1;CEP131;KIAA1118;AZI1;CEP131;KIAA1118	1	S47	PIVRSVSVVTGSE	0.84533	0.84533	NaN	NaN	+	1.1964	1.1964	NaN	NaN	+	0.84533	0.835841	+	—
O75179;O75179-2;O75179-4;B3KU50	O75179	O75179	Ankyrin repeat domain-containing protein 17;Gene trap ankyrin repeat protein;Serologically defined breast cancer antigen NY-BR-16;Ankyrin repeat domain-containing protein 17;Gene trap ankyrin repeat protein;Serologically defined breast cancer antigen NY-BR-16;Ankyrin repeat domain-containing protein 17;Gene trap ankyrin repeat protein;Serologically defined breast cancer antigen NY-BR-16;cDNA FLJ3…	ANKRD17;GTAR;KIAA0697;ANKRD17;GTAR;KIAA0697;ANKRD17;GTAR;KIAA0697	4	S2041	KEHYPVSSPSSPS	1.0394	1.0394	NaN	0.88973	+	0.97097	0.97097	NaN	NaN	+	1.0394	1.0299	+	—
Q15459;B4E091	Q15459	Q15459	SF3a120;Spliceosome-associated protein 114;Splicing factor 3A subunit 1;cDNA FLJ55438, highly similar to Splicing factor 3 subunit 1	SAP114;SF3A1	1	S359	QDMDEGSDDEEEG	0.98066	0.98066	NaN	NaN	+	1.0297	1.0297	NaN	NaN	+	0.98066	0.971157	+	—
Q9NSY1	Q9NSY1	Q9NSY1	BMP-2-inducible protein kinase	BIKE;BMP2K;HRIHFB2017	2	S687	VPFISHSGSPEKK	1.0596	1.0596	1.0441	NaN	+	0.93531	NaN	0.93531	NaN	+	1.0596	1.06916	+	—
Q96JA4;Q96JA4-2	Q96JA4	Q96JA4	Membrane-spanning 4-domains subfamily A member 14;Testis development protein NYD-SP21;Membrane-spanning 4-domains subfamily A member 14;Testis development protein NYD-SP21	MS4A13;MS4A14;MS4A16;MS4A13;MS4A14;MS4A16	2	S316	LKLEDISPEDLPS	1.0087	NaN	1.0087	NaN	+	1.0009	NaN	1.0009	NaN	+	1.0087	0.999101	+	—
Q12769;C9JIP0	Q12769	Q12769	160 kDa nucleoporin;Nuclear pore complex protein Nup160;Nucleoporin Nup160;Putative uncharacterized protein NUP160	KIAA0197;NUP120;NUP160;NUP160	1	S1157	YDRPGASPKRNHD	1.0011	1.0011	NaN	NaN	+	1.0086	1.0086	NaN	NaN	+	1.0011	0.991473	+	—
Q5QJE6;B7Z854	Q5QJE6	Q5QJE6	Deoxynucleotidyltransferase terminal-interacting protein 2;Estrogen receptor-binding protein;LPTS-interacting protein 2;Terminal deoxynucleotidyltransferase-interacting factor 2;cDNA FLJ61649, highly similar to Homo sapiens estrogen receptor binding protein (ERBP), mRNA	DNTTIP2;ERBP;TDIF2	1	S141	YTEEIVSEAESHV	0.94924	0.94924	0.97127	0.69688	+	1.0643	1.0643	1.0515	1.003	+	0.94924	0.939585	+	—
Q6ZSZ5;A8MV62;Q6ZSZ5-3;B5ME81;D6W646;Q6ZSZ5-2	Q6ZSZ5	Q6ZSZ5	114 kDa Rho-specific guanine nucleotide exchange factor;Rho guanine nucleotide exchange factor 18;Septin-associated RhoGEF;Putative uncharacterized protein ARHGEF18;114 kDa Rho-specific guanine nucleotide exchange factor;Rho guanine nucleotide exchange factor 18;Septin-associated RhoGEF;Putative uncharacterized protein ARHGEF18;114 kDa Rho-specific guanine nucleotide exchange factor;Rho guanine n…	ARHGEF18;KIAA0521;ARHGEF18;ARHGEF18;KIAA0521;ARHGEF18;ARHGEF18;KIAA0521	1	S1103	RNRRSLSPILPGR	1.0293	1.0293	1.0109	NaN	+	0.98076	0.98076	0.98761	NaN	+	1.0293	1.01962	+	—
O94804;Q6NSK0	O94804	O94804	Lymphocyte-oriented kinase;Serine/threonine-protein kinase 10;Serine/threonine kinase 10	LOK;STK10;STK10	1	S191	TLQKRDSFIGTPY	1.0063	1.0063	NaN	NaN	+	0.98422	0.98422	NaN	NaN	+	1.0063	1.01603	+	—
O15055;B4DH14	O15055	O15055	Circadian clock protein PERIOD 2;Period circadian protein homolog 2;cDNA FLJ60515, highly similar to Period circadian protein 2	KIAA0347;PER2	1	S977	SAMGRASPPLFQS	0.9983	0.9983	1.353	NaN	+	0.99202	0.99202	NaN	NaN	+	0.9983	1.00804	+	—
Q5XUX1;Q5XUX1-2;Q5XUX1-3	Q5XUX1	Q5XUX1	F-box and WD-40 domain-containing protein 9;F-box/WD repeat-containing protein 9;F-box and WD-40 domain-containing protein 9;F-box/WD repeat-containing protein 9;F-box and WD-40 domain-containing protein 9;F-box/WD repeat-containing protein 9	FBW9;FBXW9;FBW9;FBXW9;FBW9;FBXW9	1	S18	RTWDDDSDPESET	0.99781	0.99781	NaN	NaN	+	0.99248	0.99248	NaN	NaN	+	0.99781	1.00758	+	—
B8ZZU2;Q9NYL2	B8ZZU2	B8ZZU2	Putative uncharacterized protein ENSP00000387259;Human cervical cancer suppressor gene 4 protein;Leucine zipper- and sterile alpha motif-containing kinase;Mitogen-activated protein kinase kinase kinase MLT;Mixed lineage kinase-related kinase;MLK-like mitogen-activated protein triple kinase;Sterile alpha motif- and leucine zipper-containing kinase AZK	HCCS4;MLTK;ZAK	1	S637	NQSRSSSPTQYGL	0.94742	0.94742	NaN	NaN	+	1.0447	1.0447	NaN	NaN	+	0.94742	0.957213	+	—
Q14CW9-2;Q14CW9;B4DKS1	Q14CW9-2	Q14CW9-2	Ataxin-7-like protein 3;SAGA-associated factor 11 homolog;Ataxin-7-like protein 3;SAGA-associated factor 11 homolog;cDNA FLJ57386	ATXN7L3;ATXN7L3	1	S288	DGSSDLSPSDSGS	0.97358	0.97358	1.0941	0.98376	+	1.0169	1.0169	1.1125	NaN	+	0.97358	0.983381	+	—
O95218-2	O95218-2	O95218-2	Zinc finger protein 265;Zinc finger Ran-binding domain-containing protein 2;Zinc finger, splicing	ZIS;ZNF265;ZRANB2	2	S305	KKRRTRSRSPESQ	1.0248	NaN	1.0248	0.99493	+	0.98525	NaN	0.98525	1.1275	+	1.0248	1.01497	+	—
Q9NVZ3-2;Q53FE5;Q9NVZ3;D6RB24	Q9NVZ3-2	Q9NVZ3-2	Adaptin ear-binding coat-associated protein 2;NECAP endocytosis-associated protein 2;Putative uncharacterized protein;Adaptin ear-binding coat-associated protein 2;NECAP endocytosis-associated protein 2	NECAP2;NECAP2	1	S181	PRVRPASTGGLSL	0.80439	0.80439	NaN	NaN	+	1.2281	1.2281	NaN	NaN	+	0.80439	0.814266	+	—
Q13796	Q13796	Q13796	Apical-like protein;Protein APXL;Protein Shroom2	APXL;SHROOM2	1	S1036	LGPRAQSPGSPLH	1.1541	1.1541	0.94105	NaN	+	0.87397	0.87397	1.0645	NaN	+	1.1541	1.1442	+	—
B9EK47;Q9P2D3	B9EK47	B9EK47	HEAT repeat containing 5B;HEAT repeat-containing protein 5B	HEATR5B;HEATR5B;KIAA1414	1	S1737	STKVSDSPSHIAT	0.98532	0.98532	NaN	NaN	+	1.0252	1.0252	NaN	NaN	+	0.98532	0.975419	+	—
Q8NHM5;Q8NHM5-3;Q8NHM5-2;A8MRS1;B4DSN4;B7ZB05	Q8NHM5	Q8NHM5	[Histone-H3]-lysine-36 demethylase 1B;CXXC-type zinc finger protein 2;F-box and leucine-rich repeat protein 10;F-box protein FBL10;F-box/LRR-repeat protein 10;JmjC domain-containing histone demethylation protein 1B;Jumonji domain-containing EMSY-interactor methyltransferase motif protein;Lysine-specific demethylase 2B;Protein-containing CXXC domain 2;[Histone-H3]-lysine-36 demethylase 1B;CXXC-typ…	CXXC2;FBL10;FBXL10;JHDM1B;KDM2B;PCCX2;CXXC2;FBL10;FBXL10;JHDM1B;KDM2B;PCCX2;CXXC2;FBL10;FBXL10;JHDM1B;KDM2B;PCCX2;KDM2B	1	S1031	RPPPSVSPPKCIQ	1.0185	1.0185	1.0065	NaN	+	0.97236	0.97236	1.0521	NaN	+	1.0185	1.02843	+	—
P18583-5;P18583-9;P18583;P18583-7;P18583-2;D3DSF5;P18583-4;P18583-3;P18583-10;D3DSF6;P18583-6;Q6PKE0	P18583-5	P18583-5	Bax antagonist selected in saccharomyces 1;Negative regulatory element-binding protein;Protein DBP-5;Protein SON;SON3;Bax antagonist selected in saccharomyces 1;Negative regulatory element-binding protein;Protein DBP-5;Protein SON;SON3;Bax antagonist selected in saccharomyces 1;Negative regulatory element-binding protein;Protein DBP-5;Protein SON;SON3;Bax antagonist selected in saccharomyces 1;Ne…	C21orf50;DBP5;HSPC310;HSPC312;KIAA1019;NREBP;SON;C21orf50;DBP5;HSPC310;HSPC312;KIAA1019;NREBP;SON;C21orf50;DBP5;HSPC310;HSPC312;KIAA1019;NREBP;SON;C21orf50;DBP5;HSPC310;HSPC312;KIAA1019;NREBP;SON;C21orf50;DBP5;HSPC310;HSPC312;KIAA1019;NREBP;SON;hCG_2008565;SON;C21orf50;DBP5;HSPC310;HSPC312;KIAA1019;NREBP;SON;C21orf50;DBP5;HSPC310;HSPC312;KIAA1019;NREBP;SON;C21orf50;DBP5;HSPC310;HSPC312;KIAA1019;N…	1	S1697	TLAALLSPKESSG	0.98054	0.98054	0.98082	NaN	+	1.0096	1.0096	0.94003	NaN	+	0.98054	0.990491	+	—
B3KMX0;P33991	B3KMX0;P33991	P33991	cDNA FLJ12837 fis, clone NT2RP2003228, highly similar to DNA replication licensing factor MCM4;CDC21 homolog;DNA replication licensing factor MCM4;P1-CDC21	CDC21;MCM4	3	S105	VEGTPRSGVRGTP	1.107	NaN	NaN	1.107	+	0.91159	NaN	NaN	0.91159	+	1.107	1.09698	+	—
Q9UMN6;A8MVY7	Q9UMN6	Q9UMN6	Histone-lysine N-methyltransferase MLL4;Lysine N-methyltransferase 2D;Myeloid/lymphoid or mixed-lineage leukemia protein 4;Trithorax homolog 2;WW domain-binding protein 7;Putative uncharacterized protein ENSP00000380130	HRX2;KIAA0304;KMT2D;MLL2;MLL4;TRX2;WBP7	1	S2288	STFSGRSPPAPPP	0.95953	0.95953	NaN	NaN	+	1.0314	1.0314	NaN	NaN	+	0.95953	0.969556	+	—
B2RN10;Q9UPN4-2;A6NHI8;Q9UPN4-3;Q9UPN4	B2RN10	B2RN10	5-azacytidine induced 1;5-azacytidine-induced protein 1;Centrosomal protein of 131 kDa;Pre-acrosome localization protein 1;Putative uncharacterized protein AZI1;5-azacytidine-induced protein 1;Centrosomal protein of 131 kDa;Pre-acrosome localization protein 1;5-azacytidine-induced protein 1;Centrosomal protein of 131 kDa;Pre-acrosome localization protein 1	AZI1;AZI1;CEP131;KIAA1118;AZI1;AZI1;CEP131;KIAA1118;AZI1;CEP131;KIAA1118	1	S78	NLRRSNSTTQVSQ	0.88609	0.88609	NaN	NaN	+	1.1159	1.1159	NaN	NaN	+	0.88609	0.896138	+	—
P85037;B4DY33;P85037-2	P85037	P85037	Forkhead box protein K1;Myocyte nuclear factor;cDNA FLJ55600, highly similar to Homo sapiens forkhead box K1 (FOXK1), mRNA;Forkhead box protein K1;Myocyte nuclear factor	FOXK1;MNF;FOXK1;MNF	1	S257	PNSCPASPRGAGS	1.037	1.037	0.94947	0.94348	+	0.97376	0.97376	1.5275	0.99421	+	1.037	1.02695	+	—
B8XCX8;Q76L83;Q76L83-2	B8XCX8	B8XCX8	EPC1/ASXL2b fusion protein;Additional sex combs-like protein 2;Putative Polycomb group protein ASXL2;Additional sex combs-like protein 2;Putative Polycomb group protein ASXL2	ASXH2;ASXL2;KIAA1685;ASXH2;ASXL2;KIAA1685	1	S947	SPSKPKSPGVEKP	1.0986	1.0986	NaN	NaN	+	0.9187	0.9187	NaN	NaN	+	1.0986	1.08849	+	—
B9EGQ8;Q9HBD4;A7E2E1;P51532;B1A8Z5;B1A8Z6;B1A8Z7;B1A8Z4;Q59FZ6	B9EGQ8	B9EGQ8	SMARCA4 protein;SMARCA4 isoform 2;SWI/SNF related, matrix associated, actin dependent regulator of chromatin, subfamily a, member 4, isoform CRA_c;cDNA FLJ77531, highly similar to Homo sapiens SWI/SNF related, matrix associated, actin dependent regulator of chromatin, subfamily a, member 4 (SMARCA4), mRNA;SWI/SNF related, matrix associated, actin dependent regulator of chromatin, subfamily a, mem…	SMARCA4;hCG_29955;SMARCA4;hCG_29955;SMARCA4;BAF190A;BRG1;SMARCA4;SNF2B;SNF2L4;hCG_29955;SMARCA4	2	S674	EPLDETSQMSDLP	1.063	NaN	1.063	NaN	+	0.94977	NaN	0.94977	NaN	+	1.063	1.05289	+	—
O60885;Q4G0X8;O60885-2;Q5BJ26;Q05BM2;Q6NXE4;Q6PIS5	O60885	O60885	Bromodomain-containing protein 4;Protein HUNK1;BRD4 protein;Bromodomain containing 4, isoform CRA_b;Bromodomain-containing protein 4;Protein HUNK1;BRD4 protein;BRD4 protein;BRD4 protein;BRD4 protein	BRD4;HUNK1;BRD4;hCG_2000917;BRD4;HUNK1;BRD4;BRD4;BRD4;BRD4	1	S470	PVVAVSSPAVPPP	1.0216	1.0216	NaN	NaN	+	0.98866	0.98866	NaN	NaN	+	1.0216	1.01147	+	—
P46013;P46013-2	P46013;P46013-2	P46013	Antigen KI-67;Antigen KI-67	MKI67;MKI67	1	S1937	LGNLPGSKRRPQT	1.0523	1.0523	NaN	NaN	+	0.95954	0.95954	NaN	NaN	+	1.0523	1.04217	+	—
B3KUZ1;P13994	B3KUZ1	B3KUZ1	cDNA FLJ40943 fis, clone UTERU2008561;9 kDa protein;Coiled-coil domain-containing protein 130	CCDC130;SB115	1	S332	AQDRPMSPGDCPP	1.0027	1.0027	NaN	NaN	+	0.98731	0.98731	NaN	NaN	+	1.0027	1.01285	+	—
A8K727;Q9HB19;C9JA53;B4DJG5	A8K727	A8K727	cDNA FLJ75843, highly similar to Homo sapiens pleckstrin homology domain containing, family A (phosphoinositide binding specific) member 2 (PLEKHA2), mRNA;Pleckstrin homology domain-containing family A member 2;Tandem PH domain-containing protein 2;Putative uncharacterized protein PLEKHA2;cDNA FLJ51480, highly similar to Pleckstrin homology domain-containing familyA member 2	PLEKHA2;TAPP2;PLEKHA2	1	S184	ILRRSQSYIPTSG	0.83246	0.83246	NaN	NaN	+	1.2161	1.2161	NaN	NaN	+	0.83246	0.822301	+	—
B7Z3I7;P40925;B4DUN2;B9A041;B8ZZ51	B7Z3I7	B7Z3I7	Malate dehydrogenase;Cytosolic malate dehydrogenase;Malate dehydrogenase, cytoplasmic;Malate dehydrogenase;Putative uncharacterized protein MDH1;Putative uncharacterized protein MDH1	MDH1;MDHA;MDH1;MDH1	1	S259	IKARKLSSAMSAA	0.97812	0.97812	NaN	NaN	+	1.0331	1.0331	NaN	NaN	+	0.97812	0.967961	+	—
D3DTL6;O43896	D3DTL6	D3DTL6	Kinesin family member 1C, isoform CRA_a;Kinesin-like protein KIF1C	hCG_1986712;KIF1C;KIAA0706;KIF1C	1	S915	PSARPPSPPLSSW	1.0071	1.0071	NaN	NaN	+	0.98303	0.98303	NaN	NaN	+	1.0071	1.01726	+	—
A8MVQ6;Q99550;Q99550-2	A8MVQ6	A8MVQ6	Putative uncharacterized protein MPHOSPH9;M-phase phosphoprotein 9;M-phase phosphoprotein 9	MPHOSPH9;MPHOSPH9;MPP9;MPHOSPH9;MPP9	1	S650	LLSKNESSPIRFD	0.96543	0.96543	NaN	NaN	+	1.025	1.025	NaN	NaN	+	0.96543	0.97561	+	—
P49768;P49768-2;Q53FV8;B7Z8T5;P49768-6;P49768-5;P49768-3;P49768-4	P49768	P49768	Presenilin-1;Presenilin-1 CTF subunit;Presenilin-1 CTF12;Presenilin-1 NTF subunit;Protein S182;Presenilin-1;Presenilin-1 CTF subunit;Presenilin-1 CTF12;Presenilin-1 NTF subunit;Protein S182;Presenilin 1 isoform I-463 variant;cDNA FLJ53003, highly similar to Presenilin-1 (EC 3.4.23.-);Presenilin-1;Presenilin-1 CTF subunit;Presenilin-1 CTF12;Presenilin-1 NTF subunit;Protein S182;Presenilin-1;Presen…	AD3;PS1;PSEN1;PSNL1;AD3;PS1;PSEN1;PSNL1;AD3;PS1;PSEN1;PSNL1;AD3;PS1;PSEN1;PSNL1;AD3;PS1;PSEN1;PSNL1;AD3;PS1;PSEN1;PSNL1	1	S43	EHNDRRSLGHPEP	0.99505	0.99505	NaN	NaN	+	1.0154	1.0154	NaN	NaN	+	0.99505	0.984834	+	—
Q14151	Q14151	Q14151	Scaffold attachment factor B2	KIAA0138;SAFB2	1	S613	EKRDILSFDKIKE	1.1229	1.1229	NaN	NaN	+	0.88251	0.88251	NaN	NaN	+	1.1229	1.13313	+	—
Q9ULL5;A6NFN6;Q9ULL5-2	Q9ULL5	Q9ULL5	Proline-rich protein 12;Putative uncharacterized protein PRR12;Proline-rich protein 12	KIAA1205;PRR12;PRR12;KIAA1205;PRR12	2	S560	ETLPSFSSDEEDS	0.99914	NaN	0.99914	1.0086	+	0.99071	NaN	0.99071	0.98485	+	0.99914	1.00938	+	—
Q9ULL5;A6NFN6;Q9ULL5-2	Q9ULL5	Q9ULL5	Proline-rich protein 12;Putative uncharacterized protein PRR12;Proline-rich protein 12	KIAA1205;PRR12;PRR12;KIAA1205;PRR12	2	S561	TLPSFSSDEEDSV	0.99914	NaN	0.99914	1.0086	+	0.99071	NaN	0.99071	0.98485	+	0.99914	1.00938	+	—
O95218-2	O95218-2	O95218-2	Zinc finger protein 265;Zinc finger Ran-binding domain-containing protein 2;Zinc finger, splicing	ZIS;ZNF265;ZRANB2	2	S307	RRTRSRSPESQVI	1.0355	NaN	1.0355	0.98971	+	0.97536	NaN	0.97536	1.1035	+	1.0355	1.02526	+	—
D3DU97;Q9UQ35;Q9UQ35-2;Q9UQ39	D3DU97	D3DU97	Serine/arginine repetitive matrix 2, isoform CRA_a;300 kDa nuclear matrix antigen;Serine/arginine repetitive matrix protein 2;Serine/arginine-rich splicing factor-related nuclear matrix protein of 300 kDa;Splicing coactivator subunit SRm300;Tax-responsive enhancer element-binding protein 803;300 kDa nuclear matrix antigen;Serine/arginine repetitive matrix protein 2;Serine/arginine-rich splicing f…	hCG_15616;SRRM2;HSPC075;KIAA0324;SRL300;SRM300;SRRM2;HSPC075;KIAA0324;SRL300;SRM300;SRRM2	1	S846	PHPKVKSGTPPRQ	1.0195	NaN	1.0195	0.96001	+	0.99085	NaN	0.99085	0.87834	+	1.0195	1.00923	+	—
Q7RTP6	Q7RTP6	Q7RTP6	Protein MICAL-3	KIAA1364;MICAL3	1	S1310	TKDRLGSPLAVDE	0.81704	0.81704	NaN	NaN	+	1.2087	1.2087	NaN	NaN	+	0.81704	0.827335	+	—
Q9UHB7;Q9UHB7-2;Q8TAX5;Q9UHB7-3	Q9UHB7	Q9UHB7	AF4/FMR2 family member 4;ALL1-fused gene from chromosome 5q31 protein;Major CDK9 elongation factor-associated protein;AF4/FMR2 family member 4;ALL1-fused gene from chromosome 5q31 protein;Major CDK9 elongation factor-associated protein;AFF4 protein;AF4/FMR2 family member 4;ALL1-fused gene from chromosome 5q31 protein;Major CDK9 elongation factor-associated protein	AF5Q31;AFF4;HSPC092;MCEF;AF5Q31;AFF4;HSPC092;MCEF;AFF4;AF5Q31;AFF4;HSPC092;MCEF	1	S180	SKSRSSSPGKPQA	0.9667	0.9667	NaN	NaN	+	1.0456	1.0456	NaN	NaN	+	0.9667	0.956389	+	—
B4DKQ5;O60784-2;O60784;O60784-4;B4DJ44;B0QY01;B3KUU1;B0QY02	B4DKQ5	B4DKQ5	cDNA FLJ54710, highly similar to Target of Myb protein 1;Target of Myb protein 1;Target of Myb protein 1;Target of Myb protein 1;cDNA FLJ54716, highly similar to Target of Myb protein 1;Target of myb1 (Chicken);cDNA FLJ40607 fis, clone THYMU2012273, highly similar to Target of Myb protein 1;Target of myb1 (Chicken), isoform CRA_a;Target of myb1 (Chicken)	TOM1;TOM1;TOM1;CTA-286B10.5-008;TOM1;hCG_41524;TOM1;CTA-286B10.5-012;TOM1	1	S169	TDLDMLSPIHTPQ	0.72942	0.72942	0.8342	NaN	+	1.3907	1.3907	1.1995	NaN	+	0.72942	0.719062	+	—
Q6ULP2;Q6ULP2-4;D6W5E9;Q53GW0;Q6ULP2-2;Q6ULP2-5;Q6ULP2-3;Q3LIF3	Q6ULP2;Q3LIF3	Q6ULP2	Aftiphilin;Aftiphilin;Aftiphilin protein isoform b variant;Aftiphilin;Aftiphilin;Aftiphilin;Putative uncharacterized protein Nbla10388	AFTH;AFTPH;AFTH;AFTPH;AFTH;AFTPH;AFTH;AFTPH;AFTH;AFTPH;Nbla10388	2	S382	SDDEVGSPKEESR	0.96677	NaN	0.96677	NaN	+	1.0456	NaN	1.0456	NaN	+	0.96677	0.956389	+	—
Q9Y613;B4DVN5	Q9Y613	Q9Y613	FH1/FH2 domain-containing protein 1;Formin homolog overexpressed in spleen 1;Formin homology 2 domain-containing protein 1;cDNA FLJ55372, highly similar to FH1/FH2 domain-containing protein	FHOD1;FHOS;FHOS1	1	S498	AARTPQSPAPCVL	0.90134	0.90134	NaN	NaN	+	1.0968	1.0968	NaN	NaN	+	0.90134	0.911743	+	—
Q96GC6;Q96GC6-2;Q96GC6-3;Q96GC6-4;Q6MZG1	Q96GC6	Q96GC6	Zinc finger protein 274;Zinc finger protein HFB101;Zinc finger protein with KRAB and SCAN domains 19;Zinc finger protein zfp2;Zinc finger protein 274;Zinc finger protein HFB101;Zinc finger protein with KRAB and SCAN domains 19;Zinc finger protein zfp2;Zinc finger protein 274;Zinc finger protein HFB101;Zinc finger protein with KRAB and SCAN domains 19;Zinc finger protein zfp2;Zinc finger protein 2…	SP2114;ZKSCAN19;ZNF274;SP2114;ZKSCAN19;ZNF274;SP2114;ZKSCAN19;ZNF274;SP2114;ZKSCAN19;ZNF274;DKFZp686K08243	1	S341	KELAPNSDIPEEE	1.1801	1.1801	NaN	NaN	+	0.83995	0.83995	NaN	NaN	+	1.1801	1.19055	+	—
Q8NCD3	Q8NCD3	Q8NCD3	14-3-3-associated AKT substrate;Fetal liver-expressing gene 1 protein;Holliday junction recognition protein;Up-regulated in lung cancer 9	FAKTS;FLEG1;HJURP;URLC9	2	S140	APAVPQSPLKNEL	1.0573	NaN	1.0573	NaN	+	0.95525	NaN	0.95525	NaN	+	1.0573	1.04685	+	—
B5MDU2;Q5JPI9;Q8TC28	B5MDU2	B5MDU2	Putative uncharacterized protein METTL10;Methyltransferase-like protein 10;METTL10 protein	METTL10;C10orf138;METTL10;METTL10	1	S21	ARSDKGSPGEDGF	0.98059	0.98059	NaN	NaN	+	1.0308	1.0308	NaN	NaN	+	0.98059	0.97012	+	—
C9JAS7;Q96RL1-4;Q96RL1;C9JR12;Q96RL1-2;Q96RL1-3;D6RCF3	C9JAS7;Q96RL1	Q96RL1	Putative uncharacterized protein UIMC1;BRCA1-A complex subunit RAP80;Receptor-associated protein 80;Retinoid X receptor-interacting protein 110;Ubiquitin interaction motif-containing protein 1;BRCA1-A complex subunit RAP80;Receptor-associated protein 80;Retinoid X receptor-interacting protein 110;Ubiquitin interaction motif-containing protein 1;Putative uncharacterized protein UIMC1;BRCA1-A compl…	UIMC1;RAP80;RXRIP110;UIMC1;RAP80;RXRIP110;UIMC1;UIMC1;RAP80;RXRIP110;UIMC1;RAP80;RXRIP110;UIMC1	1	S463	DLEREVSPGSRDI	0.93718	0.93718	NaN	NaN	+	1.0791	1.0791	NaN	NaN	+	0.93718	0.926698	+	—
D3DSM6;P41440;B7Z8C3;Q9BTX8	D3DSM6	D3DSM6	Solute carrier family 19 (Folate transporter), member 1, isoform CRA_f;Folate transporter 1;Intestinal folate carrier 1;Placental folate transporter;Reduced folate carrier protein;Solute carrier family 19 member 1;cDNA FLJ53257, highly similar to Folate transporter 1;SLC19A1 protein	hCG_401276;SLC19A1;FLOT1;RFC1;SLC19A1	1	S247	RCETSASELERMN	0.81268	0.81268	NaN	NaN	+	1.2466	1.2466	NaN	NaN	+	0.81268	0.802182	+	—
P09651;P09651-2;P09651-3;Q6IPF2;P0C7M2;C9JCD7;Q0VAC0;Q32P51;B4E0B5;B4DP35;C9JV67	P09651	P09651	Helix-destabilizing protein;Heterogeneous nuclear ribonucleoprotein A1;hnRNP core protein A1;Single-strand RNA-binding protein;Helix-destabilizing protein;Heterogeneous nuclear ribonucleoprotein A1;hnRNP core protein A1;Single-strand RNA-binding protein;Helix-destabilizing protein;Heterogeneous nuclear ribonucleoprotein A1;hnRNP core protein A1;Single-strand RNA-binding protein;Heterogeneous nucl…	HNRNPA1;HNRPA1;HNRNPA1;HNRPA1;HNRNPA1;HNRPA1;HNRPA1;HNRPA1L3;HNRPA1;HNRNPA1L;HNRNPA1L2	1	S22	LFIGGLSFETTDE	1.0336	1.0336	NaN	NaN	+	0.97742	0.97742	NaN	NaN	+	1.0336	1.0231	+	—
P35658-3;P35658-4;P35658-5;P35658;P35658-2;Q5JUP9;Q7Z3C4	P35658-3	P35658-3	214 kDa nucleoporin;Nuclear pore complex protein Nup214;Nucleoporin Nup214;Protein CAN;214 kDa nucleoporin;Nuclear pore complex protein Nup214;Nucleoporin Nup214;Protein CAN;214 kDa nucleoporin;Nuclear pore complex protein Nup214;Nucleoporin Nup214;Protein CAN;214 kDa nucleoporin;Nuclear pore complex protein Nup214;Nucleoporin Nup214;Protein CAN;214 kDa nucleoporin;Nuclear pore complex protein Nu…	CAIN;CAN;KIAA0023;NUP214;CAIN;CAN;KIAA0023;NUP214;CAIN;CAN;KIAA0023;NUP214;CAIN;CAN;KIAA0023;NUP214;CAIN;CAN;KIAA0023;NUP214;NUP214;RP11-544A12.7-003;DKFZp686J0330	1	S941	KVPAKLSPMKQAQ	1.0007	1.0007	NaN	NaN	+	1.0099	1.0099	NaN	NaN	+	1.0007	0.990197	+	—
O14681;B4DKL6;B4DWJ0;B7ZB74	O14681	O14681	Etoposide-induced protein 2.4 homolog;p53-induced gene 8 protein;cDNA FLJ59628, highly similar to Etoposide-induced protein 2.4;cDNA FLJ57167, highly similar to Etoposide-induced protein 2.4;cDNA, FLJ79438, highly similar to Etoposide-induced protein 2.4	EI24;PIG8	1	S330	FPSPHPSPAKLKA	0.97866	0.97866	0.96886	NaN	+	1.0109	1.0109	0.89092	NaN	+	0.97866	0.989218	+	—
A5PLL5;B4DV56;B9EGA3;A6NNQ7;Q92925-2;Q92925	A5PLL5	A5PLL5	SMARCD2 protein;cDNA FLJ59246, highly similar to Rattus norvegicus SWI/SNF related, matrix associated, actin dependent regulator of chromatin, subfamily d, member 2 (Smarcd2), mRNA;SWI/SNF related, matrix associated, actin dependent regulator of chromatin, subfamily d, member 2, isoform CRA_b;SMARCD2 protein;cDNA FLJ53269, highly similar to SWI/SNF-related matrix-associated actin-dependent regula…	SMARCD2;hCG_41816;SMARCD2;SMARCD2;SMARCD2;BAF60B;PRO2451;SMARCD2;BAF60B;PRO2451;SMARCD2	1	S205	SNTFSPSKAEGDS	1.0294	1.0294	NaN	NaN	+	0.96156	0.96156	NaN	NaN	+	1.0294	1.03998	+	—
Q9NQG5	Q9NQG5	Q9NQG5	Cell cycle-related and expression-elevated protein in tumor;Regulation of nuclear pre-mRNA domain-containing protein 1B	C20orf77;CREPT;RPRD1B	1	S134	SMEDSKSPPPKAT	1.0158	1.0158	NaN	NaN	+	0.99481	0.99481	NaN	NaN	+	1.0158	1.00522	+	—
O00148;B4DX78;Q8N5M0;B1Q2N1;B4DF34;B4DH55;A2BF60;A6PWH7;B0S8D3;B0UZ26;B0UZA7;Q5RJ61;Q5STU1	O00148	O00148	ATP-dependent RNA helicase DDX39;DEAD box protein 39;Nuclear RNA helicase URH49;cDNA FLJ55484, highly similar to ATP-dependent RNA helicase DDX39 (EC 3.6.1.-);DDX39 protein;DEAD (Asp-Glu-Ala-Asp) box polypeptide 39, isoform CRA_c;DEAD (Asp-Glu-Ala-Asp) box polypeptide 39 transcript variant;cDNA FLJ59857, moderately similar to ATP-dependent RNA helicase DDX39 (EC 3.6.1.-);cDNA FLJ53763, highly sim…	DDX39;DDX39;hCG_1776331;DDX39;BAT1;DASS-161H22.1-011;BAT1;XXbac-BCX270M2.2-011;BAT1;DAMA-25N12.12-011;BAT1;DADB-26I14.7-011;BAT1;DAMA-BMC190B12.8-011;BAT1;DAQB-72H16.1-011;BAT1;XXbac-BPG296P20.6-011	1	S40	IKGSYVSIHSSGF	0.88742	0.88742	NaN	NaN	+	1.1405	1.1405	NaN	NaN	+	0.88742	0.876808	+	—
Q13838-2;Q13838;Q5STA0;Q5STU3;A2BF54;A6PWH1;B0S8C3;B0S4X2;B0UZ18;B0UZ99;Q59G92;A2BF56;B0S8B3;B0S4X4;B0UZ21;B0UZA2;Q5STA2;Q5STU9;A2BF57;A6PWH2;B0S8B2;B0S4X3;B0UZ20;B0UZA1;A2BF55;A6PWH3;B0S8C4;B0UZ19;B0UZA0;Q5RJ65;A6PWH4;B0S8B4;B0S4X5;B0UZ22;B0UZA3;Q5HYU0;Q5STU2;A2AB34;A2BF61;A6PWH8;B0S8D4;B0S4Y1;B0UZ27;B0UZA8;Q7KYK3;A2AB33;A2BF58;B0S8D1;B0S4X7;B0UZ24;B0UZA5;A2AB32;A6PWH5;B0S8C7;B0S4X6;B0UZ23;B0UZA…	Q13838-2	Q13838-2	56 kDa U2AF65-associated protein;ATP-dependent RNA helicase p47;DEAD box protein UAP56;HLA-B-associated transcript 1 protein;Spliceosome RNA helicase BAT1;56 kDa U2AF65-associated protein;ATP-dependent RNA helicase p47;DEAD box protein UAP56;HLA-B-associated transcript 1 protein;Spliceosome RNA helicase BAT1;HLA-B associated transcript 1;HLA-B associated transcript 1;HLA-B associated transcript 1…	BAT1;UAP56;BAT1;UAP56;BAT1;XXbac-BCX270M2.2-006;BAT1;DADB-26I14.7-006;DAMA-25N12.12-006;DAMA-BMC190B12.8-006;DAQB-72H16.1-006;DASS-161H22.1-006;XXbac-BPG296P20.6-006;BAT1;DASS-161H22.1-017;BAT1;XXbac-BCX270M2.2-017;BAT1;DAMA-25N12.12-017;BAT1;DAQB-72H16.1-017;BAT1;DADB-26I14.7-017;BAT1;DAMA-BMC190B12.8-017;BAT1;DASS-161H22.1-009;BAT1;DAMA-25N12.12-009;BAT1;DAQB-72H16.1-009;BAT1;DADB-26I14.7-009;B…	1	S41	VKGSYVSIHSSGF	0.88742	0.88742	NaN	NaN	+	1.1405	1.1405	NaN	NaN	+	0.88742	0.876808	+	—
O00193	O00193	O00193	Small acidic protein	C11orf58;SMAP	1	S147	ESEKEESAEELQA	0.98737	0.98737	NaN	NaN	+	1.0238	1.0238	NaN	NaN	+	0.98737	0.976753	+	—
P13807;Q9BTT9;A8K6K7;B7Z6I6;B7Z806	P13807	P13807	Glycogen [starch] synthase, muscle;Glycogen synthase 1 (Muscle), isoform CRA_a;GYS1 protein;cDNA FLJ76881, highly similar to Homo sapiens glycogen synthase 1 (muscle) (GYS1), mRNA;cDNA FLJ54059, highly similar to Glycogen (starch) synthase, muscle (EC 2.4.1.11);cDNA FLJ53681, highly similar to Glycogen (starch) synthase, muscle (EC 2.4.1.11)	GYS;GYS1;GYS1;hCG_1749411	1	S412	ESLLVGSLPDMNK	0.98272	0.98272	NaN	NaN	+	1.0067	1.0067	NaN	NaN	+	0.98272	0.993345	+	—
Q9Y618;Q9Y618-3;C9J0Q5;Q9Y618-4;C9J7T7;Q9Y618-5;C9J239;C9JE98;Q9Y618-2;C9JJF6;Q9BT61	Q9Y618	Q9Y618	CTG repeat protein 26;Nuclear receptor corepressor 2;Silencing mediator of retinoic acid and thyroid hormone receptor;SMAP270;T3 receptor-associating factor;Thyroid-, retinoic-acid-receptor-associated corepressor;CTG repeat protein 26;Nuclear receptor corepressor 2;Silencing mediator of retinoic acid and thyroid hormone receptor;SMAP270;T3 receptor-associating factor;Thyroid-, retinoic-acid-recep…	CTG26;NCOR2;CTG26;NCOR2;NCOR2;CTG26;NCOR2;NCOR2;CTG26;NCOR2;NCOR2;NCOR2;CTG26;NCOR2;NCOR2	1	S2069	PVSPVSSPSLTHD	0.95255	NaN	0.95255	0.91819	+	1.0382	NaN	1.0382	0.97068	+	0.95255	0.963206	+	—
Q5VTR2;Q05DC0;C9JXC9;C9J0A5	Q5VTR2	Q5VTR2	E3 ubiquitin-protein ligase BRE1A;RING finger protein 20;RNF20 protein;Putative uncharacterized protein RNF20;Putative uncharacterized protein RNF20	BRE1A;RNF20;RNF20;RNF20;RNF20	2	S136	PEPEPDSDSNQER	0.96607	0.96607	0.99927	NaN	+	1.0467	1.0467	0.97761	NaN	+	0.96607	0.955384	+	—
A8K4Z6;Q9BRD0	A8K4Z6	A8K4Z6	cDNA FLJ76180;BUD13 homolog	BUD13	1	S325	EYDPDISPPRKKQ	1.0287	1.0287	NaN	NaN	+	0.96205	0.96205	NaN	NaN	+	1.0287	1.03945	+	—
Q86U86;Q86U86-8;Q86U86-2;Q86U86-9;Q86U86-3;Q86U86-7;Q86U86-4;Q86U86-5;Q9NUX9	Q86U86	Q86U86	BRG1-associated factor 180;Polybromo-1D;Protein polybromo-1;BRG1-associated factor 180;Polybromo-1D;Protein polybromo-1;BRG1-associated factor 180;Polybromo-1D;Protein polybromo-1;BRG1-associated factor 180;Polybromo-1D;Protein polybromo-1;BRG1-associated factor 180;Polybromo-1D;Protein polybromo-1;BRG1-associated factor 180;Polybromo-1D;Protein polybromo-1;BRG1-associated factor 180;Polybromo-1D…	BAF180;PB1;PBRM1;BAF180;PB1;PBRM1;BAF180;PB1;PBRM1;BAF180;PB1;PBRM1;BAF180;PB1;PBRM1;BAF180;PB1;PBRM1;BAF180;PB1;PBRM1;BAF180;PB1;PBRM1	1	S934	AEKSEDSSGAAGL	1.004	1.004	NaN	NaN	+	1.0068	1.0068	NaN	NaN	+	1.004	0.993246	+	—
Q6PIY7;Q6PIY7-2;D6RAF2	Q6PIY7	Q6PIY7	PAP-associated domain-containing protein 4;Poly(A) RNA polymerase GLD2;Terminal uridylyltransferase 2;PAP-associated domain-containing protein 4;Poly(A) RNA polymerase GLD2;Terminal uridylyltransferase 2	GLD2;PAPD4;GLD2;PAPD4	1	S95	KRQRFHSPHQEPT	1.0624	1.0624	NaN	NaN	+	0.9509	0.9509	NaN	NaN	+	1.0624	1.05164	+	—
Q12933-2;Q12933;Q12933-3;Q12933-4;B4DGI3;B1AMX9;B1AMX8;B1AMX7;B1AMY1	Q12933-2	Q12933-2	TNF receptor-associated factor 2;Tumor necrosis factor type 2 receptor-associated protein 3;TNF receptor-associated factor 2;Tumor necrosis factor type 2 receptor-associated protein 3;TNF receptor-associated factor 2;Tumor necrosis factor type 2 receptor-associated protein 3;TNF receptor-associated factor 2;Tumor necrosis factor type 2 receptor-associated protein 3;cDNA FLJ53315, highly similar t…	TRAF2;TRAP3;TRAF2;TRAP3;TRAF2;TRAP3;TRAF2;TRAP3;RP11-523A20.1-001;TRAF2;RP11-523A20.1-002;TRAF2;RP11-523A20.1-008;TRAF2;RP11-523A20.1-009;TRAF2	3	S5	__MAAASVTPPGS	0.88297	NaN	NaN	0.88297	+	1.1189	NaN	NaN	1.1189	+	0.88297	0.893735	+	—
P35658-3;P35658-4;P35658-5;P35658;P35658-2;Q5JUP9;Q7Z3C4	P35658-3	P35658-3	214 kDa nucleoporin;Nuclear pore complex protein Nup214;Nucleoporin Nup214;Protein CAN;214 kDa nucleoporin;Nuclear pore complex protein Nup214;Nucleoporin Nup214;Protein CAN;214 kDa nucleoporin;Nuclear pore complex protein Nup214;Nucleoporin Nup214;Protein CAN;214 kDa nucleoporin;Nuclear pore complex protein Nup214;Nucleoporin Nup214;Protein CAN;214 kDa nucleoporin;Nuclear pore complex protein Nu…	CAIN;CAN;KIAA0023;NUP214;CAIN;CAN;KIAA0023;NUP214;CAIN;CAN;KIAA0023;NUP214;CAIN;CAN;KIAA0023;NUP214;CAIN;CAN;KIAA0023;NUP214;NUP214;RP11-544A12.7-003;DKFZp686J0330	2	S662	SSSPVPSMVQKSP	1.3256	NaN	1.3256	NaN	+	0.76056	NaN	0.76056	NaN	+	1.3256	1.31482	+	—
Q8N2M8;B3KSZ8;B4DDT8;Q8N2M8-3;C9JYP8	Q8N2M8	Q8N2M8	Splicing factor, arginine/serine-rich 16;Suppressor of white-apricot homolog 2;cDNA FLJ37362 fis, clone BRAMY2024004, highly similar to Splicing factor, arginine/serine-rich 16;cDNA FLJ54587, highly similar to Splicing factor, arginine/serine-rich 16;Splicing factor, arginine/serine-rich 16;Suppressor of white-apricot homolog 2;Putative uncharacterized protein SFRS16	SFRS16;SWAP2;UNQ2428/PRO4988;SFRS16;SWAP2;UNQ2428/PRO4988;SFRS16	1	S294	SYARRDSPTYDPY	1.0001	1.0001	NaN	NaN	+	1.0108	1.0108	NaN	NaN	+	1.0001	0.989315	+	—
A8K8P1;Q9HC77;Q5JPD5;Q2KHM5	A8K8P1;Q2KHM5	A8K8P1	cDNA FLJ78752, highly similar to Homo sapiens centromere protein J (CENPJ), mRNA;Centromere protein J;Centrosomal P4.1-associated protein;LAG-3-associated protein;LYST-interacting protein 1;Centromere protein J, isoform CRA_d;Putative uncharacterized protein DKFZp667E025;CENPJ protein	CENPJ;CPAP;LAP;LIP1;CENPJ;DKFZp667E025;hCG_2033416;CENPJ	1	S759	DVDLDLSDKDYSS	1.0248	1.0248	NaN	NaN	+	0.9656	0.9656	NaN	NaN	+	1.0248	1.03563	+	—
D3DWH0;P38159;Q8N8Y7;B4E352;B3KRG5	D3DWH0	D3DWH0	RNA binding motif protein, X-linked, isoform CRA_a;Glycoprotein p43;Heterogeneous nuclear ribonucleoprotein G;Heterogeneous nuclear ribonucleoprotein G, N-terminally processed;RNA-binding motif protein, X chromosome;cDNA FLJ38696 fis, clone KIDNE2001931, highly similar to HETEROGENEOUS NUCLEAR RIBONUCLEOPROTEIN G;cDNA FLJ54953, highly similar to Heterogeneous nuclear ribonucleoprotein G;cDNA FLJ3…	hCG_18328;RBMX;HNRPG;RBMX;RBMXP1	1	S336	SRSDLYSSGRDRV	0.91544	0.91544	NaN	NaN	+	1.0796	1.0796	NaN	NaN	+	0.91544	0.926269	+	—
P42167	P42167	P42167	Lamina-associated polypeptide 2, isoforms beta/gamma;Splenin;Thymopentin;Thymopoietin;Thymopoietin, isoforms beta/gamma;Thymopoietin-related peptide isoforms beta/gamma;TP5	LAP2;TMPO	1	S306	GNFKHASPILPIT	1.0137	1.0137	NaN	NaN	+	0.97602	0.97602	NaN	NaN	+	1.0137	1.02457	+	—
Q5VTL8	Q5VTL8	Q5VTL8	Pre-mRNA-splicing factor 38B;Sarcoma antigen NY-SAR-27	PRPF38B	2	S320	ERRRSRSIDRGLE	0.99232	0.99232	0.94177	NaN	+	1.0189	1.0189	0.92704	NaN	+	0.99232	0.981451	+	—
P30414;Q6M1B8;Q59EC3;Q6MZH6;B5MDD9	P30414	P30414	Natural-killer cells cyclophilin-related protein;NK-tumor recognition protein;Putative uncharacterized protein DKFZp686J06106;Natural killer-tumor recognition sequence variant;Putative uncharacterized protein DKFZp686F1754;Putative uncharacterized protein NKTR	NKTR;DKFZp686J06106;DKFZp686F1754;NKTR	1	S416	SYNGYYSDLSTAR	1.0835	1.0835	1.0465	0.95635	+	0.91374	0.91374	0.94673	NaN	+	1.0835	1.0944	+	—
B4DRD9;Q86SQ7;Q86SQ7-4;D3YTI3;A6NCS9;Q86SQ7-3;Q86SQ7-2	B4DRD9	B4DRD9	cDNA FLJ50025, highly similar to Serologically defined colon cancer antigen 8;Antigen NY-CO-8;Centrosomal colon cancer autoantigen protein;Serologically defined colon cancer antigen 8;Antigen NY-CO-8;Centrosomal colon cancer autoantigen protein;Serologically defined colon cancer antigen 8;Putative uncharacterized protein SDCCAG8;Putative uncharacterized protein SDCCAG8;Antigen NY-CO-8;Centrosomal…	CCCAP;HSPC085;SDCCAG8;CCCAP;HSPC085;SDCCAG8;SDCCAG8;SDCCAG8;CCCAP;HSPC085;SDCCAG8;CCCAP;HSPC085;SDCCAG8	1	S4	___MAKSPENSTL	1.0344	1.0344	NaN	NaN	+	0.97707	0.97707	NaN	NaN	+	1.0344	1.02347	+	—
B4DYX4;B9EIQ6;Q9NYV4-2;Q9NYV4	B4DYX4;B9EIQ6	B9EIQ6	cDNA FLJ60980, highly similar to Cell division cycle 2-related protein kinase 7 (EC 2.7.11.22);Cdc2-related kinase, arginine/serine-rich, isoform CRA_b;CRKRS protein;Cdc2-related kinase, arginine/serine-rich;Cell division cycle 2-related protein kinase 7;Cell division protein kinase 12;Cdc2-related kinase, arginine/serine-rich;Cell division cycle 2-related protein kinase 7;Cell division protein k…	CRKRS;hCG_1815614;CDK12;CRK7;CRKRS;KIAA0904;CDK12;CRK7;CRKRS;KIAA0904	3	S385	SRHSSISPVRLPL	0.99559	NaN	0.99559	1.1542	+	1.0156	NaN	1.0156	0.57101	+	0.99559	0.98464	+	—
A8KAP0;P55199;Q59HG4	A8KAP0	A8KAP0	cDNA FLJ75279, highly similar to Homo sapiens elongation factor RNA polymerase II (ELL), mRNA;Eleven-nineteen lysine-rich leukemia protein;RNA polymerase II elongation factor ELL;Elongation factor RNA polymerase II variant	C19orf17;ELL	1	S442	PSRPHGSPSRSKP	0.95225	0.95225	NaN	NaN	+	1.0382	1.0382	NaN	NaN	+	0.95225	0.963206	+	—
Q5SNT2;Q5SNT1	Q5SNT2	Q5SNT2	Transmembrane protein 201;Novel protein	TMEM201;RP13-15M17.2;RP13-15M17.2-001	1	S454	RLSRALSLGTIPS	1.0167	1.0167	NaN	NaN	+	0.9943	0.9943	NaN	NaN	+	1.0167	1.00573	+	—
Q2LD37;Q2LD37-4;Q2LD37-3;C9JN56;Q2LD37-7	Q2LD37	Q2LD37	Fragile site-associated protein;Uncharacterized protein KIAA1109;Fragile site-associated protein;Uncharacterized protein KIAA1109;Fragile site-associated protein;Uncharacterized protein KIAA1109;Putative uncharacterized protein KIAA1109;Fragile site-associated protein;Uncharacterized protein KIAA1109	FSA;KIAA1109;KIAA1371;FSA;KIAA1109;KIAA1371;FSA;KIAA1109;KIAA1371;KIAA1109;FSA;KIAA1109;KIAA1371	1	S4124	GSSGLGSPLGRSR	1.0084	1.0084	NaN	NaN	+	0.98099	0.98099	NaN	NaN	+	1.0084	1.01938	+	—
Q13459;B0I1T6;Q13459-2;Q4LE74;Q8WVD2	Q13459	Q13459	Myosin-IXb;Unconventional myosin-9b;MYO9B variant protein;Myosin-IXb;Unconventional myosin-9b;MYO9B variant protein;MYO9B protein	MYO9B;MYR5;MYO9B;MYR5;MYO9B variant protein;MYO9B	1	S1993	ELDPRGSDEENLD	1.0325	1.0325	NaN	1.0274	+	0.97894	0.97894	NaN	NaN	+	1.0325	1.02151	+	—
C9JQW2;Q92685	C9JQW2	C9JQW2	Asparagine-linked glycosylation 3 homolog (Yeast, alpha-1,3-mannosyltransferase), isoform CRA_b;Putative uncharacterized protein ALG3;Asparagine-linked glycosylation protein 3 homolog;Dolichyl-phosphate-mannose--glycolipid alpha-mannosyltransferase;Dolichyl-P-Man:Man(5)GlcNAc(2)-PP-dolichyl mannosyltransferase;Dol-P-Man-dependent alpha(1-3)-mannosyltransferase;Not56-like protein	ALG3;hCG_40494;ALG3;NOT;NOT56L	1	S13	KRGRSGSAAQAEG	1.1166	1.1166	0.96358	NaN	+	0.90449	0.90449	0.68622	NaN	+	1.1166	1.1056	+	—
A1L3A7;Q7Z417	A1L3A7	A1L3A7	cDNA FLJ75095, highly similar to Homo sapiens 82-kD FMRP Interacting Protein (182-FIP), mRNA;Nuclear fragile X mental retardation protein interacting protein 2;Nuclear fragile X mental retardation protein interacting protein 2, isoform CRA_a;82 kDa FMRP-interacting protein;Cell proliferation-inducing gene 1 protein;FMRP-interacting protein 2;Nuclear fragile X mental retardation-interacting protei…	hCG_29087;NUFIP2;KIAA1321;NUFIP2;PIG1	1	S572	ELEKRTSPQVLGS	1.0816	1.0816	NaN	NaN	+	0.93409	0.93409	NaN	NaN	+	1.0816	1.07056	+	—
Q92974;Q92974-2;D3DVA5;Q5VY93;D3DVA6;Q92974-3;B7Z977;B4DJ49	Q92974	Q92974	Guanine nucleotide exchange factor H1;Microtubule-regulated Rho-GEF;Proliferating cell nucleolar antigen p40;Rho guanine nucleotide exchange factor 2;Guanine nucleotide exchange factor H1;Microtubule-regulated Rho-GEF;Proliferating cell nucleolar antigen p40;Rho guanine nucleotide exchange factor 2;Rho/rac guanine nucleotide exchange factor (GEF) 2, isoform CRA_a;Rho/rac guanine nucleotide exchan…	ARHGEF2;KIAA0651;LFP40;ARHGEF2;KIAA0651;LFP40;ARHGEF2;hCG_1996334;ARHGEF2;RP11-336K24.3-004;ARHGEF2;hCG_1996334;ARHGEF2;KIAA0651;LFP40	2	S163	GHFNDESPLGLRR	0.9232	0.9232	0.95516	NaN	+	1.0963	1.0963	1.0873	NaN	+	0.9232	0.912159	+	—
Q9HAW4;Q1RMC5;Q9HAW4-3;Q9HAW4-2	Q9HAW4	Q9HAW4	Claspin;Claspin homolog (Xenopus laevis);Claspin;Claspin	CLSPN;CLSPN;CLSPN;CLSPN	2	S1018	SDEDEHSDSGNDL	1.1559	NaN	1.1559	NaN	+	0.87347	NaN	0.87347	NaN	+	1.1559	1.14486	+	—
P16220;Q5U0J5;P16220-2;Q53X93;Q4ZG78;C9J896;C9JBT4	P16220	P16220	Cyclic AMP-responsive element-binding protein 1;cAMP responsive element binding protein 1;CAMP responsive element binding protein 1, isoform CRA_a;cDNA, FLJ93156, Homo sapiens cAMP responsive element binding protein 1 (CREB1),transcript variant B, mRNA;Cyclic AMP-responsive element-binding protein 1;cAMP responsive element binding protein 1;CAMP responsive element binding protein 1, isoform CRA_b…	CREB1;CREB1;hCG_15208;CREB1;CREB1;hCG_15208;CREB1;CREB1;CREB1	1	S271	GVVMASSPALPTQ	0.97969	0.97969	NaN	NaN	+	1.0093	1.0093	NaN	NaN	+	0.97969	0.990786	+	—
Q9NSI6-2;Q9NSI6;C9JK25;Q9NSI6-3;Q5R2U7	Q9NSI6-2	Q9NSI6-2	Bromodomain and WD repeat-containing protein 1;WD repeat-containing protein 9;Bromodomain and WD repeat-containing protein 1;WD repeat-containing protein 9;Putative uncharacterized protein BRWD1;Bromodomain and WD repeat-containing protein 1;WD repeat-containing protein 9;WD repeat protein	BRWD1;C21orf107;WDR9;BRWD1;C21orf107;WDR9;BRWD1;BRWD1;C21orf107;WDR9;WDR9	1	S1475	IPELVGSPTQSTS	1.0585	1.0585	NaN	NaN	+	0.9349	0.9349	NaN	NaN	+	1.0585	1.06963	+	—
Q8NF99;Q8NF99-2;Q96K65;C9J4A5;Q8NF99-3	Q8NF99	Q8NF99	Zinc finger and SCAN domain-containing protein 15;Zinc finger protein 397;Zinc finger protein 47;Zinc finger and SCAN domain-containing protein 15;Zinc finger protein 397;Zinc finger protein 47;cDNA FLJ14478 fis, clone MAMMA1001633, moderately similar to ZINC FINGER PROTEIN 165;Zinc finger protein 397, isoform CRA_b;Putative uncharacterized protein ZNF397;Zinc finger and SCAN domain-containing pr…	ZNF397;ZNF47;ZSCAN15;ZNF397;ZNF47;ZSCAN15;hCG_1811252;ZNF397;ZNF397;ZNF397;ZNF47;ZSCAN15	2	S182	SWKPCLSPKSDCE	1.0146	1.0146	1.1809	NaN	+	0.99655	0.99655	1.1577	NaN	+	1.0146	1.00346	+	—
Q12888-2;Q12888;A6NNK5;B3KVT9	Q12888-2	Q12888-2	Tumor suppressor p53-binding protein 1;Tumor suppressor p53-binding protein 1;Putative uncharacterized protein TP53BP1;cDNA FLJ41424 fis, clone BRHIP2003748, highly similar to Tumor suppressor p53-binding protein 1	TP53BP1;TP53BP1;TP53BP1	1	S1764	DGPTGSSEEEEEF	1.0615	NaN	1.0615	NaN	+	0.95207	0.95207	1.1215	NaN	+	1.0615	1.05034	+	—
Q8TB72;D6W527;Q8TB72-3;B4E2B6;Q8TB72-2;B7ZL34;C9JW01	Q8TB72	Q8TB72	Pumilio homolog 2;Pumilio homolog 2;cDNA FLJ53521, highly similar to Pumilio homolog 2;Pumilio homolog 2;PUM2 protein;Pumilio homolog 2 (Drosophila), isoform CRA_b;Putative uncharacterized protein PUM2	KIAA0235;PUM2;PUMH2;KIAA0235;PUM2;PUMH2;KIAA0235;PUM2;PUMH2;hCG_32092;PUM2;PUM2	1	S136	DQKGKASPFEEDQ	1.1442	1.1442	NaN	NaN	+	0.86552	0.86552	NaN	NaN	+	1.1442	1.15537	+	—
Q13263;B2R8R5;Q13263-2	Q13263	Q13263	KRAB-associated protein 1;KRAB-interacting protein 1;Nuclear corepressor KAP-1;RING finger protein 96;Transcription intermediary factor 1-beta;Tripartite motif-containing protein 28;cDNA, FLJ94025, highly similar to Homo sapiens tripartite motif-containing 28 (TRIM28), mRNA;KRAB-associated protein 1;KRAB-interacting protein 1;Nuclear corepressor KAP-1;RING finger protein 96;Transcription intermed…	KAP1;RNF96;TIF1B;TRIM28;KAP1;RNF96;TIF1B;TRIM28	1	S19	ASAASGSPGPGEG	0.96854	0.96854	0.95952	NaN	+	1.0207	1.0207	0.95752	NaN	+	0.96854	0.97972	+	—
Q86U90	Q86U90	Q86U90	Dopamine receptor-interacting protein 3;Ischemia/reperfusion-inducible protein homolog;YrdC domain-containing protein, mitochondrial	DRIP3;IRIP;YRDC	1	S60	GAVQAASPERAGW	0.99526	0.99526	NaN	NaN	+	1.0162	1.0162	NaN	NaN	+	0.99526	0.984058	+	—
P55196-5;A8MQ02;P55196;Q5JPV5;C9JX92;P55196-3	P55196-5	P55196-5	Afadin;ALL1-fused gene from chromosome 6 protein;Putative uncharacterized protein MLLT4;Afadin;ALL1-fused gene from chromosome 6 protein;Myeloid/lymphoid or mixed-lineage leukemia (Trithorax homolog, Drosophila); translocated to, 4;Putative uncharacterized protein MLLT4;Afadin;ALL1-fused gene from chromosome 6 protein	AF6;MLLT4;MLLT4;AF6;MLLT4;MLLT4;RP3-470B24.4-003;MLLT4;AF6;MLLT4	1	S1789	KSQDADSPGSSGA	1.0617	1.0617	0.92835	NaN	+	0.95193	0.95193	1.0369	NaN	+	1.0617	1.0505	+	—
A8K724;O96013;O96013-4;O96013-3;B4DE88	A8K724	A8K724	cDNA FLJ76899, highly similar to Homo sapiens p21(CDKN1A)-activated kinase 4 (PAK4), mRNA;p21-activated kinase 4;Serine/threonine-protein kinase PAK 4;p21-activated kinase 4;Serine/threonine-protein kinase PAK 4;p21-activated kinase 4;Serine/threonine-protein kinase PAK 4;cDNA FLJ55049, highly similar to Serine/threonine-protein kinase PAK 4 (EC 2.7.11.1)	KIAA1142;PAK4;KIAA1142;PAK4;KIAA1142;PAK4	1	S291	GPPGPRSPQREPQ	0.89115	0.89115	NaN	NaN	+	1.1082	1.1082	NaN	NaN	+	0.89115	0.902364	+	—
O75037;B2RP62;O75037-2;B7ZMI0;B1AN94	O75037	O75037	Kinesin-like protein KIF21B;HCG2027369, isoform CRA_a;KIF21B protein;Kinesin-like protein KIF21B;KIF21B protein;Kinesin family member 21B	KIAA0449;KIF21B;hCG_2027369;KIF21B;KIAA0449;KIF21B;KIF21B;KIF21B;RP11-180A14.4-004	1	S1167	TKNITKSLASLVE	0.83259	0.83259	NaN	NaN	+	1.1851	1.1851	NaN	NaN	+	0.83259	0.843811	+	—
Q9ULS5	Q9ULS5	Q9ULS5	Transmembrane and coiled-coil domains protein 3	KIAA1145;TMCC3	1	S46	NIRRGGSDTNLNF	0.70561	0.70561	NaN	NaN	+	1.395	1.395	NaN	NaN	+	0.70561	0.716846	+	—
D3DTZ3;Q07955;A8K1L8;Q07955-2;Q59FA2;Q07955-3;B7Z570	D3DTZ3	D3DTZ3	Splicing factor, arginine/serine-rich 1 (Splicing factor 2, alternate splicing factor), isoform CRA_a;Alternative-splicing factor 1;pre-mRNA-splicing factor SF2, P33 subunit;Splicing factor, arginine/serine-rich 1;cDNA FLJ77645, highly similar to Homo sapiens splicing factor, arginine/serine-rich 1 (splicing factor 2, alternate splicing factor) (SFRS1), mRNA;Alternative-splicing factor 1;pre-mRNA…	hCG_1774411;SFRS1;ASF;OK/SW-cl.3;SF2;SF2P33;SFRS1;ASF;OK/SW-cl.3;SF2;SF2P33;SFRS1;ASF;OK/SW-cl.3;SF2;SF2P33;SFRS1	1	S2	_____MSGGGVIR	1.0159	1.0159	NaN	NaN	+	0.97358	0.97358	NaN	NaN	+	1.0159	1.02714	+	—
P35659;B4DFG0;B4DNW3;B4DN37	P35659	P35659	Protein DEK;cDNA FLJ53031, highly similar to Protein DEK;cDNA FLJ51914, highly similar to Protein DEK;cDNA FLJ52337, highly similar to Protein DEK	DEK	4	S231	ILSDESSSDEDEK	1.1179	NaN	1.1179	0.98422	+	0.90362	NaN	0.90362	1.1216	+	1.1179	1.10666	+	—
Q5VX90;P55197;Q5HYC6;Q6N002;Q5JT35	Q5VX90	Q5VX90	AF10;Myeloid/lymphoid or mixed-lineage leukemia (Trithorax homolog, Drosophila); translocated to, 10;ALL1-fused gene from chromosome 10 protein;Protein AF-10;Putative uncharacterized protein DKFZp779J0967;Putative uncharacterized protein DKFZp686E10210;Myeloid/lymphoid or mixed-lineage leukemia (Trithorax homolog, Drosophila); translocated to, 10	AF10;MLLT10;RP11-399C16.2-002;AF10;MLLT10;DKFZp779J0967;DKFZp686E10210;MLLT10;RP11-399C16.2-007	4	S686	SPRGSLSPRSPVS	0.88013	NaN	0.88013	1.2264	+	1.1509	NaN	1.1509	1.2661	+	0.88013	0.868885	+	—
P35269;Q6IBK5;B4DXY2	P35269	P35269	General transcription factor IIF 74 kDa subunit;General transcription factor IIF subunit 1;Transcription initiation factor IIF subunit alpha;Transcription initiation factor RAP74;GTF2F1 protein;cDNA FLJ50288, highly similar to Transcription initiation factor IIF alpha subunit (EC 2.7.11.1)	GTF2F1;RAP74;GTF2F1	4	S218	DDLEMSSDASDAS	1.0129	NaN	NaN	1.0129	+	0.99836	NaN	NaN	0.99836	+	1.0129	1.00164	+	—
P22059	P22059	P22059	Oxysterol-binding protein 1	OSBP;OSBP1	1	S351	SGKGDMSDEDDEN	1.0006	1.0006	NaN	NaN	+	0.98822	0.98822	NaN	NaN	+	1.0006	1.01192	+	—
Q8NA03	Q8NA03	Q8NA03	Fibrous sheath-interacting protein 1	FSIP1;HSD10	1	S87	KLAEEGSDEDLDL	1.0708	1.0708	NaN	NaN	+	0.94386	0.94386	NaN	NaN	+	1.0708	1.05948	+	—
Q06210;Q06210-2	Q06210	Q06210	D-fructose-6-phosphate amidotransferase 1;Glucosamine--fructose-6-phosphate aminotransferase [isomerizing] 1;Glutamine:fructose 6 phosphate amidotransferase 1;Hexosephosphate aminotransferase 1;D-fructose-6-phosphate amidotransferase 1;Glucosamine--fructose-6-phosphate aminotransferase [isomerizing] 1;Glutamine:fructose 6 phosphate amidotransferase 1;Hexosephosphate aminotransferase 1	GFAT;GFPT;GFPT1;GFAT;GFPT;GFPT1	1	S261	NLSRVDSTTCLFP	1.0257	1.0257	NaN	NaN	+	0.96426	0.96426	NaN	NaN	+	1.0257	1.03706	+	—
A8K7S5;E1P5A3;O75449;B7ZBC8;B7ZBC9	A8K7S5	A8K7S5	cDNA FLJ75303, highly similar to Homo sapiens p60 katanin mRNA;Katanin p60 ATPase-containing subunit A1;p60 katanin;Katanin p60 (ATPase-containing) subunit A 1;Katanin p60 (ATPase-containing) subunit A 1	KATNA1;KATNA1;RP1-12G14.1-004;KATNA1;RP1-12G14.1-005	1	S170	REEKNKSPAAVTE	1.0903	1.0903	NaN	NaN	+	0.9077	0.9077	NaN	NaN	+	1.0903	1.10169	+	—
D3DPW1;P17812;B4E1E0;B4DR64	D3DPW1	D3DPW1	CTP synthase, isoform CRA_a;CTP synthase 1;CTP synthetase 1;UTP--ammonia ligase 1;cDNA FLJ58563, highly similar to CTP synthase 1 (EC 6.3.4.2);cDNA FLJ59392, highly similar to CTP synthase 1 (EC 6.3.4.2)	CTPS;hCG_22868;CTPS	1	S575	DRSGSSSPDSEIT	0.93944	0.93944	1.0683	0.95185	+	1.0517	1.0517	0.99956	0.97875	+	0.93944	0.950841	+	—
D3DQ07;P49321;Q53H03;P49321-3;B4DQP3;B4DS57;Q9P1N1;P49321-2;Q5T626;Q5T624;O95138;Q5T627;Q5T623	D3DQ07;P49321-2	P49321-2	Nuclear autoantigenic sperm protein (Histone-binding), isoform CRA_d;Nuclear autoantigenic sperm protein;Nuclear autoantigenic sperm protein isoform 2 variant;Nuclear autoantigenic sperm protein;cDNA FLJ53158, highly similar to Nuclear autoantigenic sperm protein;cDNA FLJ53176, highly similar to Nuclear autoantigenic sperm protein;Nuclear autoantigenic sperm protein (Histone-binding), isoform CRA…	hCG_40880;NASP;NASP;NASP;hCG_40880;NASP;NASP;hCG_40880;NASP;RP4-697E16.3-005;NASP;RP4-697E16.3-004;NASP;RP4-697E16.3-007;NASP;RP4-697E16.3-006	1	S164	SVLENKSLQENEE	1.0034	1.0034	NaN	NaN	+	1.0081	1.0081	NaN	NaN	+	1.0034	0.991965	+	—
Q9H6F5	Q9H6F5	Q9H6F5	Coiled-coil domain-containing protein 86;Cytokine-induced protein with coiled-coil domain	CCDC86;CYCLON	1	S102	QDLHLESPQRQPE	0.99783	0.99783	0.99907	0.98644	+	1.0138	1.0138	0.99703	0.9352	+	0.99783	0.986388	+	—
Q9Y4F3;Q9Y4F3-5;Q9Y4F3-4;Q9Y4F3-3;C9JKX0;Q9Y4F3-2	Q9Y4F3	Q9Y4F3	Limkain-b1;Limkain-b1;Limkain-b1;Limkain-b1;Putative uncharacterized protein KIAA0430;Limkain-b1	KIAA0430;LKAP;KIAA0430;LKAP;KIAA0430;LKAP;KIAA0430;LKAP;KIAA0430;KIAA0430;LKAP	3	S961	GSSTNCSPIIFEE	0.98633	NaN	NaN	0.98633	+	1.0258	NaN	NaN	1.0258	+	0.98633	0.974849	+	—
Q9Y6D5;B4DYN7;Q59FR3;B3KMT7	Q9Y6D5	Q9Y6D5	Brefeldin A-inhibited guanine nucleotide-exchange protein 2;cDNA FLJ55398, highly similar to Brefeldin A-inhibited guaninenucleotide-exchange protein 2;ADP-ribosylation factor guanine nucleotide-exchange factor 2 variant;cDNA FLJ12561 fis, clone NT2RM4000798, highly similar to Brefeldin A-inhibited guanine nucleotide-exchange protein 2	ARFGEF2;ARFGEP2;BIG2	1	S1513	LDRQSLSSIDKNP	1.0936	NaN	1.0936	1.0491	+	0.9049	NaN	0.9049	0.98632	+	1.0936	1.10509	+	—
P49736;B7Z8Z6;B3KXZ4;C9JZ21;C9J013	P49736	P49736	DNA replication licensing factor MCM2;Minichromosome maintenance protein 2 homolog;Nuclear protein BM28;cDNA FLJ53276, moderately similar to DNA replication licensing factor MCM2;cDNA FLJ46429 fis, clone THYMU3014372, highly similar to DNA replication licensing factor MCM2;Putative uncharacterized protein MCM2;Putative uncharacterized protein MCM2	BM28;CCNL1;CDCL1;KIAA0030;MCM2;MCM2;MCM2	3	S27	NDPLTSSPGRSSR	1.008	1.008	1.029	1.0318	+	1.0036	1.0036	1.0422	1.1502	+	1.008	0.996413	+	—
Q9NR30;Q3SWU7	Q9NR30	Q9NR30	DEAD box protein 21;Gu-alpha;Nucleolar RNA helicase 2;Nucleolar RNA helicase Gu;Nucleolar RNA helicase II;RH II/Gu;DDX21 protein	DDX21;DDX21	1	S71	SEVDMNSPKSKKA	1.0083	1.0083	NaN	NaN	+	1.0033	1.0033	NaN	NaN	+	1.0083	0.996711	+	—
Q8IY81	Q8IY81	Q8IY81	Protein ftsJ homolog 3;Putative rRNA methyltransferase 3;rRNA (uridine-2'-O-)-methyltransferase 3	FTSJ3;SB92	2	S333	AKALDISLSSGEE	0.98247	NaN	0.98247	0.97274	+	1.03	NaN	1.03	0.97859	+	0.98247	0.970874	+	—
Q8WTY5;B4DLV2;B7ZB27;Q02880;Q02880-2;Q71UH4;Q59H80	Q8WTY5;Q02880	Q02880	Putative uncharacterized protein;cDNA FLJ50986, highly similar to DNA topoisomerase 2-beta (EC 5.99.1.3);cDNA, FLJ79391, highly similar to DNA topoisomerase 2-beta (EC 5.99.1.3);DNA topoisomerase 2-beta;DNA topoisomerase II, beta isozyme;DNA topoisomerase 2-beta;DNA topoisomerase II, beta isozyme;DNA topoisomerase 2;DNA topoisomerase II, beta isozyme variant	TOP2B;TOP2B;TOP2B	2	S1550	AKKRKASGSENEG	0.79385	NaN	0.79385	NaN	+	1.2784	NaN	1.2784	NaN	+	0.79385	0.782228	+	—
Q86VH2;Q86VH2-2;Q86VH2-3;Q86VH2-4	Q86VH2	Q86VH2	Kinesin-like protein KIF27;Kinesin-like protein KIF27;Kinesin-like protein KIF27;Kinesin-like protein KIF27	KIF27;KIF27;KIF27;KIF27	2	S643	VLHCQFSDNSDDE	0.92464	NaN	0.92464	NaN	+	1.0953	NaN	1.0953	NaN	+	0.92464	0.912992	+	—
Q86VH2;Q86VH2-2;Q86VH2-3;Q86VH2-4	Q86VH2	Q86VH2	Kinesin-like protein KIF27;Kinesin-like protein KIF27;Kinesin-like protein KIF27;Kinesin-like protein KIF27	KIF27;KIF27;KIF27;KIF27	2	S646	CQFSDNSDDEESE	0.92464	NaN	0.92464	NaN	+	1.0953	NaN	1.0953	NaN	+	0.92464	0.912992	+	—
P61978-2;Q6IBN1;P61978;Q5EC54;B4DFF1;P61978-3;B4DUQ1;Q5T6W5;Q5T6W2;Q5T6W1;B3KU16	P61978-2	P61978-2	Heterogeneous nuclear ribonucleoprotein K;Transformation up-regulated nuclear protein;cDNA FLJ77137, highly similar to Homo sapiens heterogeneous nuclear ribonucleoprotein K (HNRPK), transcript variant 1, mRNA;Heterogeneous nuclear ribonucleoprotein K;Heterogeneous nuclear ribonucleoprotein K isoform a;Heterogeneous nuclear ribonucleoprotein K, isoform CRA_c;HNRPK protein;Heterogeneous nuclear ri…	HNRNPK;HNRPK;hCG_1985922;HNRNPK;HNRPK;RP11-575L7.1-003;HNRNPK;HNRPK;HNRPK;HNRNPK;HNRPK;HNRNPK;RP11-575L7.1-001;HNRNPK;RP11-575L7.1-005;HNRNPK;RP11-575L7.1-006	1	S284	RDYDDMSPRRGPP	0.96649	0.96649	NaN	NaN	+	1.0473	1.0473	NaN	NaN	+	0.96649	0.954836	+	—
D6W587;O94806;O94806-2;B3KNJ2	D6W587	D6W587	nPKC-nu;Protein kinase C nu type;Protein kinase EPK2;Serine/threonine-protein kinase D3;nPKC-nu;Protein kinase C nu type;Protein kinase EPK2;Serine/threonine-protein kinase D3;cDNA FLJ14679 fis, clone NT2RP2004232, highly similar to Serine/threonine-protein kinase D3 (EC 2.7.11.13)	EPK2;PRKCN;PRKD3;EPK2;PRKCN;PRKD3	1	S364	DDTEEPSPPEDKM	0.98009	0.98009	NaN	NaN	+	1.0326	1.0326	NaN	NaN	+	0.98009	0.968429	+	—
Q93100-2;Q93100-4;B4DQ16	Q93100-2	Q93100-2	Phosphorylase b kinase regulatory subunit beta;Phosphorylase b kinase regulatory subunit beta;cDNA FLJ57886, highly similar to Phosphorylase b kinase regulatory subunit beta	PHKB;PHKB	2	S4	___MACSPDAVVS	1.0472	NaN	1.0472	NaN	+	0.94434	NaN	0.94434	NaN	+	1.0472	1.05894	+	—
Q93100-2;Q93100-4;B4DQ16	Q93100-2	Q93100-2	Phosphorylase b kinase regulatory subunit beta;Phosphorylase b kinase regulatory subunit beta;cDNA FLJ57886, highly similar to Phosphorylase b kinase regulatory subunit beta	PHKB;PHKB	2	S10	SPDAVVSPSSAFL	1.0472	NaN	1.0472	NaN	+	0.94434	NaN	0.94434	NaN	+	1.0472	1.05894	+	—
Q9H0B6;A8MXL7;A8MZ87	Q9H0B6	Q9H0B6	Kinesin light chain 2;cDNA FLJ37274 fis, clone BRAMY2012162, highly similar to Kinesin light chain 2;Putative uncharacterized protein KLC2;Putative uncharacterized protein KLC2	KLC2;KLC2;KLC2	1	S582	RMKRASSLNFLNK	1.0099	1.0099	NaN	NaN	+	1.0019	1.0019	NaN	NaN	+	1.0099	0.998104	+	—
O95785;B7ZM82;B3KVH1;B9EGQ5;O95785-2;B3KR89	O95785	O95785	Protein Wiz;Widely-interspaced zinc finger-containing protein;Zinc finger protein 803;WIZ protein;cDNA FLJ16541 fis, clone OCBBF2034823, highly similar to Mus musculus widely-interspaced zinc finger motifs (Wiz), transcript variant 1, mRNA;WIZ protein;Protein Wiz;Widely-interspaced zinc finger-containing protein;Zinc finger protein 803;cDNA FLJ33864 fis, clone CTONG2006412, highly similar to Mus …	WIZ;ZNF803;WIZ;WIZ;WIZ;ZNF803	1	S1134	PSDLHISPLAKKL	0.9701	0.9701	NaN	NaN	+	1.0184	1.0184	NaN	NaN	+	0.9701	0.981932	+	—
O75396	O75396	O75396	ER-Golgi SNARE of 24 kDa;SEC22 vesicle-trafficking protein homolog B;SEC22 vesicle-trafficking protein-like 1;Vesicle-trafficking protein SEC22b	SEC22B;SEC22L1	1	S137	ARRNLGSINTELQ	1.1865	1.1865	NaN	NaN	+	0.85133	0.85133	NaN	NaN	+	1.1865	1.17463	+	—
P49454	P49454	P49454	AH antigen;Centromere protein F;Kinetochore protein CENPF;Mitosin	CENPF	1	S3094	IPTGKTSPYILRR	0.98922	0.98922	NaN	NaN	+	1.0232	1.0232	NaN	NaN	+	0.98922	0.977326	+	—
D3DU97;Q9UQ35;Q9UQ35-2;O60382	D3DU97	D3DU97	Serine/arginine repetitive matrix 2, isoform CRA_a;300 kDa nuclear matrix antigen;Serine/arginine repetitive matrix protein 2;Serine/arginine-rich splicing factor-related nuclear matrix protein of 300 kDa;Splicing coactivator subunit SRm300;Tax-responsive enhancer element-binding protein 803;300 kDa nuclear matrix antigen;Serine/arginine repetitive matrix protein 2;Serine/arginine-rich splicing f…	hCG_15616;SRRM2;HSPC075;KIAA0324;SRL300;SRM300;SRRM2;HSPC075;KIAA0324;SRL300;SRM300;SRRM2;KIAA0324	1	S1188	RQKDKFSPFPVQD	0.9586	0.9586	NaN	NaN	+	1.0304	1.0304	NaN	NaN	+	0.9586	0.970497	+	—
Q9NR09	Q9NR09	Q9NR09	Baculoviral IAP repeat-containing protein 6;Ubiquitin-conjugating BIR domain enzyme apollon	BIRC6;KIAA1289	2	S480	DDLLEDSDSEEHS	1.0207	1.0207	NaN	1.0086	+	0.96841	0.96841	NaN	0.82565	+	1.0207	1.03262	+	—
A4D2N6;Q9H9J4;A2RUE3;Q0VIN8;A4D2N7;B4DWG7	A4D2N6	A4D2N6	Ubiquitin carboxyl-terminal hydrolase;Deubiquitinating enzyme 42;Ubiquitin carboxyl-terminal hydrolase 42;Ubiquitin thioesterase 42;Ubiquitin-specific-processing protease 42;Ubiquitin carboxyl-terminal hydrolase;Ubiquitin carboxyl-terminal hydrolase;Ubiquitin carboxyl-terminal hydrolase;cDNA FLJ55451, highly similar to Ubiquitin carboxyl-terminal hydrolase 42 (EC3.1.2.15)	tcag7.880;USP42;USP42;USP42;USP42;tcag7.880;USP42	3	S611	VPYGAESSEDSDE	0.97016	NaN	NaN	0.97016	+	1.0436	NaN	NaN	1.0436	+	0.97016	0.958222	+	—
A4D2N6;Q9H9J4;A2RUE3;Q0VIN8;A4D2N7;B4DWG7	A4D2N6	A4D2N6	Ubiquitin carboxyl-terminal hydrolase;Deubiquitinating enzyme 42;Ubiquitin carboxyl-terminal hydrolase 42;Ubiquitin thioesterase 42;Ubiquitin-specific-processing protease 42;Ubiquitin carboxyl-terminal hydrolase;Ubiquitin carboxyl-terminal hydrolase;Ubiquitin carboxyl-terminal hydrolase;cDNA FLJ55451, highly similar to Ubiquitin carboxyl-terminal hydrolase 42 (EC3.1.2.15)	tcag7.880;USP42;USP42;USP42;USP42;tcag7.880;USP42	3	S612	PYGAESSEDSDEE	0.97016	NaN	NaN	0.97016	+	1.0436	NaN	NaN	1.0436	+	0.97016	0.958222	+	—
Q9P275-2;Q9P275;B3KMW2;Q9H9C5	Q9P275-2	Q9P275-2	Deubiquitinating enzyme 36;Ubiquitin carboxyl-terminal hydrolase 36;Ubiquitin thioesterase 36;Ubiquitin-specific-processing protease 36;Deubiquitinating enzyme 36;Ubiquitin carboxyl-terminal hydrolase 36;Ubiquitin thioesterase 36;Ubiquitin-specific-processing protease 36;cDNA FLJ12778 fis, clone NT2RP2001740, moderately similar to Ubiquitin carboxyl-terminal hydrolase 36 (EC 3.1.2.15);Ubiquitin c…	KIAA1453;USP36;KIAA1453;USP36;DUB1	1	S464	GNGIISSPLTGKR	0.88726	0.88726	NaN	NaN	+	1.1121	1.1121	NaN	NaN	+	0.88726	0.8992	+	—
B2RBM8;E1P5Y2;Q6DHZ8;Q9H2P0	B2RBM8	B2RBM8	cDNA, FLJ95596, highly similar to Homo sapiens activity-dependent neuroprotector (ADNP), mRNA;Activity-dependent neuroprotector homeobox;Activity-dependent neuroprotective protein;Activity-dependent neuroprotector homeobox protein	ADNP;ADNP;ADNP1;KIAA0784	1	S98	HFRNVHSEDFENR	0.9122	0.9122	NaN	NaN	+	1.1108	1.1108	NaN	NaN	+	0.9122	0.900252	+	—
B4DKY2;Q05209	B4DKY2;Q05209	Q05209	cDNA FLJ52322, highly similar to Tyrosine-protein phosphatase non-receptortype 12 (EC 3.1.3.48);Protein-tyrosine phosphatase G1;PTP-PEST;Tyrosine-protein phosphatase non-receptor type 12	PTPN12	1	S332	EPEKQDSPPPKPP	1.1053	1.1053	NaN	NaN	+	0.91467	0.91467	NaN	NaN	+	1.1053	1.09329	+	—
A8K6K4;D3DNW0;Q9NPH3	A8K6K4	A8K6K4	cDNA FLJ77565, highly similar to Homo sapiens interleukin 1 receptor accessory protein (IL1RAP), transcript variant 1, mRNA;Interleukin 1 receptor accessory protein, isoform CRA_a;Interleukin-1 receptor 3;Interleukin-1 receptor accessory protein	hCG_16031;IL1RAP;C3orf13;IL1R3;IL1RAP	1	S556	KSPRRSSSDEQGL	1.0847	NaN	1.0847	0.23725	+	0.91181	NaN	0.91181	NaN	+	1.0847	1.09672	+	—
A8K6K4;D3DNW0;Q9NPH3	A8K6K4	A8K6K4	cDNA FLJ77565, highly similar to Homo sapiens interleukin 1 receptor accessory protein (IL1RAP), transcript variant 1, mRNA;Interleukin 1 receptor accessory protein, isoform CRA_a;Interleukin-1 receptor 3;Interleukin-1 receptor accessory protein	hCG_16031;IL1RAP;C3orf13;IL1R3;IL1RAP	1	S557	SPRRSSSDEQGLS	1.0847	NaN	1.0847	0.23725	+	0.91181	NaN	0.91181	NaN	+	1.0847	1.09672	+	—
O14647;O14647-2;A8K9Y5;B7Z3I4;Q96IP5;Q8N677;Q6AI05	O14647	O14647	ATP-dependent helicase CHD2;Chromodomain-helicase-DNA-binding protein 2;ATP-dependent helicase CHD2;Chromodomain-helicase-DNA-binding protein 2;cDNA FLJ76689, highly similar to Homo sapiens chromodomain helicase DNA binding protein 2 (CHD2), mRNA;cDNA FLJ53879, highly similar to Chromodomain-helicase-DNA-binding protein 2 (EC 3.6.1.-);Chromodomain helicase DNA binding protein 2;Chromodomain helic…	CHD2;CHD2;CHD2;CHD2;DKFZp781D1727	3	S130	IKEEASSGSESGS	0.9654	NaN	NaN	0.9654	+	1.0231	NaN	NaN	1.0231	+	0.9654	0.977422	+	—
Q9UPR0	Q9UPR0	Q9UPR0	Inactive phospholipase C-like protein 2;Phospholipase C-epsilon-2	KIAA1092;PLCE2;PLCL2	1	S17	GGALPTSPGPALG	0.98377	0.98377	NaN	NaN	+	1.0042	1.0042	NaN	NaN	+	0.98377	0.995818	+	—
B0UX77;P48634;P48634-3;C9JD87;C9JI26;C9JI93;C9JTL3;C9JXZ3;A6NG23;C9JAS0;C9JI89;C9J8K3;C9JM53;P48634-2;C9JB33;C9J1F6;C9J6L0;C9JTM3;C9J9U2;C9JAP8;P48634-4	B0UX77	B0UX77	HLA-B associated transcript 2;HLA-B-associated transcript 2;Large proline-rich protein BAT2;Protein G2;HLA-B-associated transcript 2;Large proline-rich protein BAT2;Protein G2;Putative uncharacterized protein BAT2;Putative uncharacterized protein ENSP00000395679;Putative uncharacterized protein ENSP00000408552;Putative uncharacterized protein ENSP00000414448;Putative uncharacterized protein ENSP0…	BAT2;DAMA-236L13.4-001;BAT2;G2;BAT2;G2;BAT2;BAT2;BAT2;G2;BAT2;BAT2;G2	1	S761	PRERSDSGGSSSE	0.84901	0.84901	0.92061	NaN	+	1.1948	1.1948	1.7776	NaN	+	0.84901	0.83696	+	—
O95453;B4DWR4;B4DDG8;B4DSB0;B3KN69	O95453	O95453	Deadenylating nuclease;Deadenylation nuclease;Poly(A)-specific ribonuclease PARN;Polyadenylate-specific ribonuclease;cDNA FLJ57636, highly similar to Poly(A)-specific ribonuclease PARN (EC 3.1.13.4);cDNA FLJ58764, highly similar to Poly(A)-specific ribonuclease PARN (EC3.1.13.4);cDNA FLJ58618, highly similar to Poly(A)-specific ribonuclease PARN (EC 3.1.13.4);cDNA FLJ13804 fis, clone THYRO1000197…	DAN;PARN	2	S619	RMKKELSPAGSIS	1.0138	1.0138	1.0073	NaN	+	0.99837	0.99837	1.0118	NaN	+	1.0138	1.00163	+	—
P35658-3;P35658-4;P35658-5;P35658;P35658-2;Q5JUP9;Q7Z3C4	P35658-3	P35658-3	214 kDa nucleoporin;Nuclear pore complex protein Nup214;Nucleoporin Nup214;Protein CAN;214 kDa nucleoporin;Nuclear pore complex protein Nup214;Nucleoporin Nup214;Protein CAN;214 kDa nucleoporin;Nuclear pore complex protein Nup214;Nucleoporin Nup214;Protein CAN;214 kDa nucleoporin;Nuclear pore complex protein Nup214;Nucleoporin Nup214;Protein CAN;214 kDa nucleoporin;Nuclear pore complex protein Nu…	CAIN;CAN;KIAA0023;NUP214;CAIN;CAN;KIAA0023;NUP214;CAIN;CAN;KIAA0023;NUP214;CAIN;CAN;KIAA0023;NUP214;CAIN;CAN;KIAA0023;NUP214;NUP214;RP11-544A12.7-003;DKFZp686J0330	3	S679	PAAKPGSPQAKSL	0.9567	0.9567	1.0329	1.8577	+	1.0321	1.0321	1.003	1.1277	+	0.9567	0.968898	+	—
Q96T23;Q96T23-2;C9JNJ1;Q96T23-3	Q96T23	Q96T23	HBV pX-associated protein 8;Hepatitis B virus X-associated protein;p325 subunit of RSF chromatin-remodeling complex;Remodeling and spacing factor 1;HBV pX-associated protein 8;Hepatitis B virus X-associated protein;p325 subunit of RSF chromatin-remodeling complex;Remodeling and spacing factor 1;Putative uncharacterized protein RSF1;HBV pX-associated protein 8;Hepatitis B virus X-associated protei…	HBXAP;RSF1;XAP8;HBXAP;RSF1;XAP8;RSF1;HBXAP;RSF1;XAP8	1	S622	ESEKPGSPEAAET	1.0248	1.0248	1.0184	NaN	+	0.98756	0.98756	1.0247	NaN	+	1.0248	1.0126	+	—
P20700;Q6DC98	P20700	P20700	Lamin-B1;LMNB1 protein	LMN2;LMNB;LMNB1;LMNB1	1	S23	GPTTPLSPTRLSR	0.95853	0.95853	0.95307	NaN	+	1.0301	1.0301	0.89207	NaN	+	0.95853	0.97078	+	—
D3DWH0;P38159;Q8N8Y7;B4E352;B3KRG5	D3DWH0	D3DWH0	RNA binding motif protein, X-linked, isoform CRA_a;Glycoprotein p43;Heterogeneous nuclear ribonucleoprotein G;Heterogeneous nuclear ribonucleoprotein G, N-terminally processed;RNA-binding motif protein, X chromosome;cDNA FLJ38696 fis, clone KIDNE2001931, highly similar to HETEROGENEOUS NUCLEAR RIBONUCLEOPROTEIN G;cDNA FLJ54953, highly similar to Heterogeneous nuclear ribonucleoprotein G;cDNA FLJ3…	hCG_18328;RBMX;HNRPG;RBMX;RBMXP1	1	S352	ERGLPPSMERGYP	0.98543	0.98543	NaN	NaN	+	1.0023	1.0023	NaN	NaN	+	0.98543	0.997705	+	—
A2BF75;Q8NE71;Q2L6I2;Q8NE71-2;B4DNU2;Q5STZ8;A0PJ72;Q5STZ7	A2BF75	A2BF75	ATP-binding cassette sub-family F (GCN20) member 1;ATP-binding cassette, sub-family F (GCN20), member 1;ATP-binding cassette 50;ATP-binding cassette sub-family F member 1;TNF-alpha-stimulated ABC protein;ABC50 protein;ATP-binding cassette sub-family F (GCN20) member 1;ATP-binding cassette, sub-family F (GCN20), member 1;ATP-binding cassette, sub-family F (GCN20), member 1, isoform CRA_a;ATP-bindi…	ABCF1;DADB-129D20.7-001;DAMA-178G23.9-001;DAMC-83F13.6-001;DASS-182C6.1-001;ABC50;ABCF1;ABC50;ABCF1;DADB-129D20.7-002;DAMA-178G23.9-002;DAMC-83F13.6-002;DASS-182C6.1-002;hCG_26012;ABC50;ABCF1;ABCF1;DADB-129D20.7-003;DAMA-178G23.9-003;DAMC-83F13.6-003;DAQB-256B5.2-003;DASS-182C6.1-003;XXbac-BCX98J21.1-003;XXbac-BPG249D20.4-003;ABCF1;ABCF1;DADB-129D20.7-004;DAMA-178G23.9-004;DAMC-83F13.6-004;DAQB-2…	2	S22	GDGESTSPSDKVV	0.99413	0.99413	1.8945	NaN	+	1.0185	1.0185	0.95579	NaN	+	0.99413	0.981836	+	—
Q9UPP1;Q9UPP1-2;Q9UPP1-3;B7Z911;B0QZE1;B0QZZ3;B0QZZ2;Q5JPR8;B0QZZ4	Q9UPP1	Q9UPP1	Histone lysine demethylase PHF8;PHD finger protein 8;Histone lysine demethylase PHF8;PHD finger protein 8;Histone lysine demethylase PHF8;PHD finger protein 8;cDNA FLJ61712, highly similar to Mus musculus PHD finger protein 8 (Phf8), mRNA;PHD finger protein 8;PHD finger protein 8;PHD finger protein 8;PHD finger protein 8;PHD finger protein 8	KIAA1111;PHF8;ZNF422;KIAA1111;PHF8;ZNF422;KIAA1111;PHF8;ZNF422;PHF8;RP13-444K19.2-010;PHF8;RP13-444K19.2-014;PHF8;RP13-444K19.2-011;PHF8;RP13-444K19.2-004;PHF8;RP13-444K19.2-012	1	S120	KPVKTGSPTFVRE	1.0482	1.0482	NaN	NaN	+	0.96535	0.96535	NaN	NaN	+	1.0482	1.03589	+	—
A4LAA3;D3DTE2;P46100;P46100-4;P46100-3;P46100-5;P46100-2	A4LAA3	A4LAA3	Alpha thalassemia/mental retardation syndrome X-linked;Alpha thalassemia/mental retardation syndrome X-linked (RAD54 homolog, S. cerevisiae), isoform CRA_a;ATP-dependent helicase ATRX;Transcriptional regulator ATRX;X-linked helicase II;X-linked nuclear protein;Znf-HX;ATP-dependent helicase ATRX;Transcriptional regulator ATRX;X-linked helicase II;X-linked nuclear protein;Znf-HX;ATP-dependent helic…	ATRX;ATRX;hCG_20035;ATRX;RAD54L;XH2;ATRX;RAD54L;XH2;ATRX;RAD54L;XH2;ATRX;RAD54L;XH2;ATRX;RAD54L;XH2	1	S598	PVSLSNSPIKGAD	0.99002	0.99002	1.0508	1.2696	+	1.0228	1.0228	0.8157	0.85262	+	0.99002	0.977708	+	—
Q8N9T8;Q8N9T8-2;D3YTE0;B4DUY9;B7ZLF4	Q8N9T8	Q8N9T8	Protein KRI1 homolog;Protein KRI1 homolog;Putative uncharacterized protein KRI1;cDNA FLJ56362;KRI1 protein	KRI1;KRI1;KRI1;KRI1	2	S142	YVDEENSDGETSN	1.0254	1.0254	1.0231	NaN	+	0.98709	0.98709	1.0749	NaN	+	1.0254	1.01308	+	—
Q7Z2W4;C9J6P4;A8K9U6;Q7Z2W4-2;Q7Z2W4-3	Q7Z2W4	Q7Z2W4	Zinc finger antiviral protein;Zinc finger CCCH domain-containing protein 2;Zinc finger CCCH-type antiviral protein 1;Putative uncharacterized protein ZC3HAV1;cDNA FLJ76121, highly similar to Homo sapiens zinc finger CCCH-type, antiviral 1 (ZC3HAV1), transcript variant 1, mRNA;Zinc finger antiviral protein;Zinc finger CCCH domain-containing protein 2;Zinc finger CCCH-type antiviral protein 1;Zinc …	PRO1677;ZC3HAV1;ZC3HDC2;ZC3HAV1;PRO1677;ZC3HAV1;ZC3HDC2;PRO1677;ZC3HAV1;ZC3HDC2	1	S284	QISHRASLEDAPV	1.0085	1.0085	NaN	1.0126	+	0.9796	0.9796	NaN	1.1443	+	1.0085	1.02082	+	—
P18621;B4E3C2	P18621	P18621	60S ribosomal protein L17;60S ribosomal protein L23;PD-1;cDNA FLJ52184, highly similar to 60S ribosomal protein L17	RPL17	1	S142	INPYMSSPCHIEM	0.90907	0.90907	NaN	NaN	+	1.0853	1.0853	NaN	NaN	+	0.90907	0.921404	+	—
P55795;B4DFK9;B4DP00	P55795	P55795	FTP-3;Heterogeneous nuclear ribonucleoprotein H';Heterogeneous nuclear ribonucleoprotein H2;cDNA FLJ57964, highly similar to Heterogeneous nuclear ribonucleoprotein H';cDNA FLJ58205, highly similar to Heterogeneous nuclear ribonucleoprotein H'	FTP3;HNRNPH2;HNRPH2	1	S310	DIYNFFSPLNPMR	1.0385	1.0385	NaN	NaN	+	0.9516	0.9516	NaN	NaN	+	1.0385	1.05086	+	—
Q9NXE8;B4DJK2	Q9NXE8	Q9NXE8	Coiled-coil domain-containing protein 49;Pre-mRNA-splicing factor CWC25 homolog;Spliceosome-associated protein homolog CWC25;cDNA FLJ52308	CCDC49;CWC25	1	S337	GYTRKLSAEELER	1.0428	1.0428	NaN	NaN	+	0.94771	0.94771	NaN	NaN	+	1.0428	1.05518	+	—
Q9NQS7;Q9NQS7-2	Q9NQS7	Q9NQS7	Inner centromere protein;Inner centromere protein	INCENP;INCENP	3	S828	YGMDLNSDDSTDD	1.0232	NaN	NaN	1.0232	+	0.96561	NaN	NaN	0.96561	+	1.0232	1.03561	+	—
Q9BQG0-2;Q9BQG0;B4DZZ1;B4DE42	Q9BQG0-2	Q9BQG0-2	Myb-binding protein 1A;Myb-binding protein 1A;cDNA FLJ57836, highly similar to Myb-binding protein 1A;cDNA FLJ60422, highly similar to Myb-binding protein 1A	MYBBP1A;P160;MYBBP1A;P160	1	S1267	VNGAPGSPTEPAG	1.0598	1.0598	NaN	NaN	+	0.95479	0.95479	NaN	NaN	+	1.0598	1.04735	+	—
Q6ZN13;Q9BRR9;Q9BRR9-2;Q8NAF3;Q9BRR9-3;B4DVI3;B3KQ74	Q6ZN13	Q6ZN13	cDNA FLJ16525 fis, clone OCBBF2005433, weakly similar to N-CHIMAERIN;Rho GTPase-activating protein 9;Rho-type GTPase-activating protein 9;Rho GTPase-activating protein 9;Rho-type GTPase-activating protein 9;cDNA FLJ35444 fis, clone SMINT2003505;Rho GTPase-activating protein 9;Rho-type GTPase-activating protein 9;cDNA FLJ55768, highly similar to Rho-GTPase-activating protein 9;cDNA FLJ33011 fis, c…	ARHGAP9;ARHGAP9;ARHGAP9	1	S535	SGPAELSAGEDEE	1.035	1.035	NaN	NaN	+	0.9547	0.9547	NaN	NaN	+	1.035	1.04745	+	—
Q5T4S7-2;Q5T4S7;Q5T4S7-4;Q5T4S7-3	Q5T4S7-2	Q5T4S7-2	600 kDa retinoblastoma protein-associated factor;E3 ubiquitin-protein ligase UBR4;N-recognin-4;Retinoblastoma-associated factor of 600 kDa;Zinc finger UBR1-type protein 1;600 kDa retinoblastoma protein-associated factor;E3 ubiquitin-protein ligase UBR4;N-recognin-4;Retinoblastoma-associated factor of 600 kDa;Zinc finger UBR1-type protein 1;600 kDa retinoblastoma protein-associated factor;E3 ubiqu…	KIAA0462;KIAA1307;RBAF600;UBR4;ZUBR1;KIAA0462;KIAA1307;RBAF600;UBR4;ZUBR1;KIAA0462;KIAA1307;RBAF600;UBR4;ZUBR1;KIAA0462;KIAA1307;RBAF600;UBR4;ZUBR1	4	S2719	HVTLPSSPRSNTP	1.0051	1.0051	0.92544	1.0862	+	0.98274	0.98274	0.90024	1.0723	+	1.0051	1.01756	+	—
Q8N1F8;C9JQV3	Q8N1F8	Q8N1F8	LKB1-interacting protein 1;Serine/threonine-protein kinase 11-interacting protein;Putative uncharacterized protein STK11IP	KIAA1898;LIP1;LKB1IP;STK11IP;STK11IP1;STK11IP	1	S772	LDRAKNSPPQAPS	0.98447	0.98447	NaN	NaN	+	1.0288	1.0288	NaN	NaN	+	0.98447	0.972006	+	—
P46821;A2BDK6;Q5H9P1	P46821	P46821	MAP1 light chain LC1;Microtubule-associated protein 1B;Microtubule-associated protein 1B;Microtubule-associated protein 1B, isoform CRA_a;Putative uncharacterized protein DKFZp686F1345	MAP1B;hCG_37848;MAP1B;DKFZp686F1345	1	S1378	NERASVSPMDEPV	1.0456	1.0456	1.0158	NaN	+	0.94512	0.94512	1.0459	NaN	+	1.0456	1.05807	+	—
B4E2S3;Q14699;Q8N5I0;B4DVC8;C9JHG2	B4E2S3	B4E2S3	cDNA FLJ56561;Cell migration-inducing gene 2 protein;Raftlin;Raft-linking protein;RFTN1 protein;cDNA FLJ56250;Putative uncharacterized protein RFTN1	KIAA0084;MIG2;RFTN1;RFTN1;RFTN1	1	S413	ARGDHASLENEKP	1.0718	1.0718	NaN	NaN	+	0.944	0.944	NaN	NaN	+	1.0718	1.05932	+	—
Q9NR48;Q9NR48-2	Q9NR48	Q9NR48	Absent small and homeotic disks protein 1 homolog;ASH1-like protein;Lysine N-methyltransferase 2H;Probable histone-lysine N-methyltransferase ASH1L;Absent small and homeotic disks protein 1 homolog;ASH1-like protein;Lysine N-methyltransferase 2H;Probable histone-lysine N-methyltransferase ASH1L	ASH1L;KIAA1420;KMT2H;ASH1L;KIAA1420;KMT2H	2	S1162	KGRRRLSPPTLLP	0.93052	NaN	0.93052	NaN	+	1.0893	NaN	1.0893	NaN	+	0.93052	0.918021	+	—
A8MSQ1;O94880;O94880-2;B4DG57	A8MSQ1	A8MSQ1	Putative uncharacterized protein PHF14;PHD finger protein 14;PHD finger protein 14;cDNA FLJ61230, highly similar to PHD finger protein 14	PHF14;KIAA0783;PHF14;KIAA0783;PHF14	1	S530	EREKQLSPEAQAR	1.0132	1.0132	NaN	NaN	+	0.97488	0.97488	NaN	NaN	+	1.0132	1.02577	+	—
Q8ND82;Q9UJJ2	Q8ND82	Q8ND82	Suppressor of hairy wing homolog 3;Zinc finger protein 280C;Putative uncharacterized protein;Zinc finger protein 280C	SUHW3;ZNF280C;RP3-438D16.3-002;ZNF280C	1	S80	IKSEPHSPGIPEI	0.77693	0.77693	NaN	NaN	+	1.2666	1.2666	NaN	NaN	+	0.77693	0.789515	+	—
Q53GS7;Q53GS7-2	Q53GS7	Q53GS7	GLE1-like protein;Nucleoporin GLE1;GLE1-like protein;Nucleoporin GLE1	GLE1;GLE1L;GLE1;GLE1L	1	S88	PSFVPKSPDASSA	0.89765	0.89765	0.91524	1.1563	+	1.0986	1.0986	1.0107	1.0882	+	0.89765	0.910249	+	—
O75592;O75592-2;Q9NWD4;Q9UG08	O75592	O75592	Myc-binding protein 2;Pam/highwire/rpm-1 protein;Probable E3 ubiquitin-protein ligase MYCBP2;Protein associated with Myc;Myc-binding protein 2;Pam/highwire/rpm-1 protein;Probable E3 ubiquitin-protein ligase MYCBP2;Protein associated with Myc;cDNA FLJ10106 fis, clone HEMBA1002569, highly similar to Homo sapiens protein associated with Myc mRNA;Putative uncharacterized protein DKFZp586G0322	KIAA0916;MYCBP2;PAM;KIAA0916;MYCBP2;PAM;DKFZp586G0322	1	S2831	DPPRERSKSDSYT	0.93065	0.93065	NaN	NaN	+	1.0893	1.0893	NaN	NaN	+	0.93065	0.918021	+	—
Q9BWC9	Q9BWC9	Q9BWC9	Coiled-coil domain-containing protein 106	CCDC106	1	S130	GAGGEASDPESAA	1.0297	1.0297	1.1945	NaN	+	0.95938	0.95938	NaN	NaN	+	1.0297	1.04234	+	—
Q6VMQ6;B4E2A2;Q6VMQ6-3;A8MV73;Q6VMQ6-2;B4DRL6	Q6VMQ6;Q6VMQ6-2	Q6VMQ6	Activating transcription factor 7-interacting protein 1;ATFa-associated modulator;ATF-interacting protein;MBD1-containing chromatin-associated factor 1;P621;cDNA FLJ56048, highly similar to Homo sapiens activating transcription factor 7 interacting protein (ATF7IP), mRNA;Activating transcription factor 7-interacting protein 1;ATFa-associated modulator;ATF-interacting protein;MBD1-containing chrom…	ATF7IP;MCAF;MCAF1;ATF7IP;MCAF;MCAF1;ATF7IP;ATF7IP;MCAF;MCAF1	1	S113	LNCEPLSPHNITP	0.98992	0.98992	1.0571	NaN	+	1.0233	1.0233	1.1718	NaN	+	0.98992	0.977231	+	—
B7WPB8;Q9NSI8;Q9NSI8-3;B3KWJ3;Q9NSI8-2	B7WPB8	B7WPB8	Putative uncharacterized protein SAMSN1;Hematopoietic adaptor containing SH3 and SAM domains 1;SAM domain, SH3 domain and nuclear localization signals protein 1;SAM domain-containing protein SAMSN-1;SH3-SAM adaptor protein;Hematopoietic adaptor containing SH3 and SAM domains 1;SAM domain, SH3 domain and nuclear localization signals protein 1;SAM domain-containing protein SAMSN-1;SH3-SAM adaptor p…	SAMSN1;HACS1;SAMSN1;HACS1;SAMSN1;HACS1;SAMSN1	1	S415	YISSGNSDNGKED	0.99539	0.99539	1.1035	0.98694	+	0.99195	0.99195	0.95966	0.96012	+	0.99539	1.00812	+	—
Q6IQ22	Q6IQ22	Q6IQ22	Putative Ras-related protein Rab-12	RAB12	1	S106	GQERFNSITSAYY	0.84027	0.84027	NaN	NaN	+	1.2084	1.2084	NaN	NaN	+	0.84027	0.827541	+	—
Q9H2Y7;B4DZ40	Q9H2Y7	Q9H2Y7	Zinc finger protein 106 homolog;Zinc finger protein 474;cDNA FLJ56182, highly similar to Zinc finger protein 106	SH3BP3;ZFP106;ZNF474	1	S1302	EPTKGNSGSEACT	0.93235	0.93235	NaN	NaN	+	1.0581	1.0581	NaN	NaN	+	0.93235	0.94509	+	—
Q9Y6G9;B3KM42;Q6MZE7;C9JGM7	Q9Y6G9	Q9Y6G9	Cytoplasmic dynein 1 light intermediate chain 1;Dynein light chain A;Dynein light intermediate chain 1, cytosolic;cDNA FLJ10219 fis, clone HEMBA1007018, highly similar to Cytoplasmic dynein 1 light intermediate chain 1;Putative uncharacterized protein DKFZp686A1525;Putative uncharacterized protein DYNC1LI1	DNCLI1;DYNC1LI1;DKFZp686A1525;DYNC1LI1	1	S207	GEDFPASPQRRNT	0.97657	0.97657	NaN	NaN	+	1.0108	1.0108	NaN	NaN	+	0.97657	0.989315	+	—
Q15365;Q53SS8	Q15365	Q15365	Alpha-CP1;Heterogeneous nuclear ribonucleoprotein E1;Nucleic acid-binding protein SUB2.3;Poly(rC)-binding protein 1;cDNA, FLJ94964, highly similar to Homo sapiens poly(rC) binding protein 1 (PCBP1), mRNA;Poly(RC) binding protein 1;Putative uncharacterized protein PCBP1	PCBP1;hCG_1776997;PCBP1	1	S173	LETLSQSPQGRVM	1.0068	1.0068	NaN	NaN	+	1.006	1.006	NaN	NaN	+	1.0068	0.994036	+	—
D3DU97;Q9UQ35;Q9UQ35-2;O60382	D3DU97	D3DU97	Serine/arginine repetitive matrix 2, isoform CRA_a;300 kDa nuclear matrix antigen;Serine/arginine repetitive matrix protein 2;Serine/arginine-rich splicing factor-related nuclear matrix protein of 300 kDa;Splicing coactivator subunit SRm300;Tax-responsive enhancer element-binding protein 803;300 kDa nuclear matrix antigen;Serine/arginine repetitive matrix protein 2;Serine/arginine-rich splicing f…	hCG_15616;SRRM2;HSPC075;KIAA0324;SRL300;SRM300;SRRM2;HSPC075;KIAA0324;SRL300;SRM300;SRRM2;KIAA0324	5	S1458	GTPSRHSLSGSSP	1.0397	NaN	1.0397	1.0005	+	0.95015	NaN	0.95015	1.0323	+	1.0397	1.05247	+	—
Q9UQQ2;Q59H48	Q9UQQ2	Q9UQQ2	Lymphocyte adapter protein;Lymphocyte-specific adapter protein Lnk;SH2B adapter protein 3;Signal transduction protein Lnk;Lymphocyte adaptor protein variant	LNK;SH2B3	1	S150	HIFRRRSAGELPA	1.1987	1.1987	NaN	NaN	+	0.82542	0.82542	NaN	NaN	+	1.1987	1.2115	+	—
Q96JH7	Q96JH7	Q96JH7	Deubiquitinating protein VCIP135;Valosin-containing protein p97/p47 complex-interacting protein 1;Valosin-containing protein p97/p47 complex-interacting protein p135	KIAA1850;VCIP135;VCPIP1	2	S994	AEATTRSRESSPS	0.98549	NaN	0.98549	NaN	+	1.0281	NaN	1.0281	NaN	+	0.98549	0.972668	+	—
B7Z5J9;Q9Y4F9;B7Z6U4;B7Z6D6;Q9Y4F9-2	B7Z5J9	B7Z5J9	cDNA FLJ56137;Protein FAM65B;cDNA FLJ56038;cDNA FLJ60883;Protein FAM65B	C6orf32;DIFF48;FAM65B;KIAA0386;PL48;C6orf32;DIFF48;FAM65B;KIAA0386;PL48	1	S66	RRSRCNSFIENSS	0.7873	0.7873	0.94688	NaN	+	1.2498	1.2498	1.0369	NaN	+	0.7873	0.800128	+	—
P19338;Q6ZS99;Q9BQ02;B3KM80	P19338	P19338	Nucleolin;Protein C23;cDNA FLJ45706 fis, clone FEBRA2028457, highly similar to Nucleolin;NCL protein;cDNA FLJ10452 fis, clone NT2RP1000966, highly similar to NUCLEOLIN;Nucleolin, isoform CRA_c	NCL;hCG_33980;NCL	1	S563	LQGPRGSPNARSQ	0.98031	0.98031	NaN	NaN	+	1.0069	1.0069	NaN	NaN	+	0.98031	0.993147	+	—
B4DKY2	B4DKY2	B4DKY2	cDNA FLJ52322, highly similar to Tyrosine-protein phosphatase non-receptortype 12 (EC 3.1.3.48)		2	S473	FTNPLHSDDSDSD	0.9845	NaN	0.9845	NaN	+	1.0292	NaN	1.0292	NaN	+	0.9845	0.971628	+	—
B4DKY2	B4DKY2	B4DKY2	cDNA FLJ52322, highly similar to Tyrosine-protein phosphatase non-receptortype 12 (EC 3.1.3.48)		2	S476	PLHSDDSDSDERD	0.9845	NaN	0.9845	NaN	+	1.0292	NaN	1.0292	NaN	+	0.9845	0.971628	+	—
B4DPD5;Q96FW1;Q659F9	B4DPD5	B4DPD5	cDNA FLJ56307, highly similar to Ubiquitin thioesterase protein OTUB1 (EC 3.4.-.-);Deubiquitinating enzyme OTUB1;OTU domain-containing ubiquitin aldehyde-binding protein 1;Otubain-1;Ubiquitin thioesterase OTUB1;Ubiquitin-specific-processing protease OTUB1;Putative uncharacterized protein DKFZp564E242	HSPC263;OTB1;OTU1;OTUB1;DKFZp564E242	1	S53	KQEPLGSDSEGVN	1.012	1.012	NaN	NaN	+	1.0009	1.0009	NaN	NaN	+	1.012	0.999101	+	—
Q08AE8;Q08AE8-2;Q08AE8-3;B4DWX0;Q08AE8-4	Q08AE8	Q08AE8	Protein spire homolog 1;Protein spire homolog 1;Protein spire homolog 1;cDNA FLJ57642, highly similar to Homo sapiens spire homolog 1 (SPIRE1), mRNA;Protein spire homolog 1	KIAA1135;SPIR1;SPIRE1;KIAA1135;SPIR1;SPIRE1;KIAA1135;SPIR1;SPIRE1;KIAA1135;SPIR1;SPIRE1	3	S465	LAELDSSESEEET	1.0134	NaN	NaN	1.0134	+	0.9995	NaN	NaN	0.9995	+	1.0134	1.0005	+	—
Q08AE8;Q08AE8-2;Q08AE8-3;B4DWX0;Q08AE8-4	Q08AE8	Q08AE8	Protein spire homolog 1;Protein spire homolog 1;Protein spire homolog 1;cDNA FLJ57642, highly similar to Homo sapiens spire homolog 1 (SPIRE1), mRNA;Protein spire homolog 1	KIAA1135;SPIR1;SPIRE1;KIAA1135;SPIR1;SPIRE1;KIAA1135;SPIR1;SPIRE1;KIAA1135;SPIR1;SPIRE1	3	S467	ELDSSESEEETLH	1.0134	NaN	NaN	1.0134	+	0.9995	NaN	NaN	0.9995	+	1.0134	1.0005	+	—
D3DUI0;Q15311;B4DUY4	D3DUI0	D3DUI0	RalA binding protein 1, isoform CRA_a;76 kDa Ral-interacting protein;Dinitrophenyl S-glutathione ATPase;RalA-binding protein 1;Ral-interacting protein 1;cDNA FLJ61419, highly similar to RalA-binding protein 1	hCG_1994952;RALBP1;RALBP1;RLIP1;RLIP76	1	S62	EPPDVVSDDEKDH	1.0143	1.0143	1.0345	NaN	+	0.97346	0.97346	1.0063	NaN	+	1.0143	1.02726	+	—
Q68E01;D3DV57;Q68E01-2;Q68E01-3;Q68E01-4	Q68E01	Q68E01	Integrator complex subunit 3;Sensor of single-strand DNA complex subunit A;SOSS complex subunit A;Integrator complex subunit 3, isoform CRA_a;Integrator complex subunit 3;Sensor of single-strand DNA complex subunit A;SOSS complex subunit A;Integrator complex subunit 3;Sensor of single-strand DNA complex subunit A;SOSS complex subunit A;Integrator complex subunit 3;Sensor of single-strand DNA comp…	C1orf193;C1orf60;INTS3;hCG_1996520;INTS3;C1orf193;C1orf60;INTS3;C1orf193;C1orf60;INTS3;C1orf193;C1orf60;INTS3	1	S502	EFCSSPSPPVEVK	1.0413	1.0413	NaN	NaN	+	0.97245	0.97245	NaN	NaN	+	1.0413	1.02833	+	—
Q86UE8;Q86UE8-2;D3DU05;B4DUC2;D3DU07;Q86UE8-3;C9J4D6	Q86UE8	Q86UE8	PKU-alpha;Serine/threonine-protein kinase tousled-like 2;Tousled-like kinase 2;PKU-alpha;Serine/threonine-protein kinase tousled-like 2;Tousled-like kinase 2;Tousled-like kinase 2, isoform CRA_a;cDNA FLJ54483, highly similar to Serine/threonine-protein kinase tousled-like 2 (EC 2.7.11.1);Tousled-like kinase 2, isoform CRA_c;PKU-alpha;Serine/threonine-protein kinase tousled-like 2;Tousled-like kin…	TLK2;TLK2;hCG_2000936;TLK2;hCG_2000936;TLK2;TLK2	1	S26	FTGVGVSKGPLNS	0.84687	0.84687	NaN	NaN	+	1.163	1.163	NaN	NaN	+	0.84687	0.859845	+	—
Q8IWX8;B4DPM4;B4DL82;Q59ET1	Q8IWX8	Q8IWX8	Calcium homeostasis endoplasmic reticulum protein;ERPROT 213-21;SR-related CTD-associated factor 6;cDNA FLJ51519, highly similar to Homo sapiens calcium homeostasis endoplasmic reticulum protein (CHERP), mRNA;cDNA FLJ51520, highly similar to Homo sapiens calcium homeostasis endoplasmic reticulum protein (CHERP), mRNA;Calcium homeostasis endoplasmic reticulum protein variant	CHERP;DAN26;SCAF6	1	S904	RRNKSYSFIARMK	0.92265	0.92265	NaN	NaN	+	1.0688	1.0688	NaN	NaN	+	0.92265	0.935629	+	—
B4DYX4;B9EIQ6;Q9NYV4-2;Q9NYV4	B4DYX4;B9EIQ6	B9EIQ6	cDNA FLJ60980, highly similar to Cell division cycle 2-related protein kinase 7 (EC 2.7.11.22);Cdc2-related kinase, arginine/serine-rich, isoform CRA_b;CRKRS protein;Cdc2-related kinase, arginine/serine-rich;Cell division cycle 2-related protein kinase 7;Cell division protein kinase 12;Cdc2-related kinase, arginine/serine-rich;Cell division cycle 2-related protein kinase 7;Cell division protein k…	CRKRS;hCG_1815614;CDK12;CRK7;CRKRS;KIAA0904;CDK12;CRK7;CRKRS;KIAA0904	3	S382	SSRSRHSSISPVR	0.97048	NaN	0.97048	1.1542	+	1.0444	NaN	1.0444	0.57101	+	0.97048	0.957488	+	—
Q59EE8;A8K0W8;Q9Y6Q9;Q569F6;Q9Y6Q9-5;Q0IIN7;Q9Y6Q9-3;Q9Y6Q9-2;B4DYT5	Q59EE8	Q59EE8	Nuclear receptor coactivator 3 isoform a variant;cDNA FLJ77005, highly similar to Homo sapiens nuclear receptor coactivator 3 (NCOA3), transcript variant 1, mRNA;ACTR;Amplified in breast cancer 1 protein;CBP-interacting protein;Class E basic helix-loop-helix protein 42;Nuclear receptor coactivator 3;Receptor-associated coactivator 3;Steroid receptor coactivator protein 3;Thyroid hormone receptor …	AIB1;BHLHE42;NCOA3;RAC3;TRAM1;NCOA3;AIB1;BHLHE42;NCOA3;RAC3;TRAM1;NCOA3;AIB1;BHLHE42;NCOA3;RAC3;TRAM1;AIB1;BHLHE42;NCOA3;RAC3;TRAM1	1	S861	PYNRAVSLDSPVS	0.99528	0.99528	0.83311	NaN	+	1.0181	1.0181	1.4303	NaN	+	0.99528	0.982222	+	—
B5MBX0;Q96FF9	B5MBX0	B5MBX0	Putative uncharacterized protein CDCA5;Cell division cycle-associated protein 5;p35;Sororin	CDCA5;CDCA5	1	S35	SQRKSGSELPSIL	0.92644	0.92644	NaN	NaN	+	1.0643	1.0643	NaN	NaN	+	0.92644	0.939585	+	—
Q14526;Q14526-2;O95459	Q14526	Q14526	Hypermethylated in cancer 1 protein;Zinc finger and BTB domain-containing protein 29;Hypermethylated in cancer 1 protein;Zinc finger and BTB domain-containing protein 29;Transcription factor	HIC1;ZBTB29;HIC1;ZBTB29;hic-1	1	S704	TAELGLSPDKAAE	0.99509	0.99509	NaN	NaN	+	0.99181	0.99181	NaN	NaN	+	0.99509	1.00826	+	—
O15234;B4DKR6	O15234	O15234	Cancer susceptibility candidate gene 3 protein;Metastatic lymph node gene 51 protein;Protein barentsz;Protein CASC3;cDNA FLJ60283, highly similar to Protein CASC3	CASC3;MLN51	2	S148	VTGERQSGDGQES	1.0179	1.0179	NaN	NaN	+	0.99533	0.99533	3.4882	NaN	+	1.0179	1.00469	+	—
Q2NL81;Q7Z3N1;Q9NPR2;Q4VBY2	Q2NL81	Q2NL81	Sema domain, immunoglobulin domain (Ig), transmembrane domain (TM) and short cytoplasmic domain, (Semaphorin) 4B;Putative uncharacterized protein DKFZp686A04130;Semaphorin-4B;SEMA4B protein	SEMA4B;DKFZp686A04130;KIAA1745;SEMA4B;SEMAC;UNQ749/PRO1480;SEMA4B	1	S818	DSFVEVSPVCPRP	1.049	1.049	NaN	NaN	+	0.96548	0.96548	NaN	NaN	+	1.049	1.03575	+	—
Q9UNZ2;Q9UNZ2-5;Q53FE8;Q9UNZ2-4;Q53FF5	Q9UNZ2	Q9UNZ2	NSFL1 cofactor p47;p97 cofactor p47;UBX domain-containing protein 2C;NSFL1 cofactor p47;p97 cofactor p47;UBX domain-containing protein 2C;cDNA FLJ36526 fis, clone TRACH2003347, highly similar to NSFL1 cofactor p47;p47 protein isoform a variant;NSFL1 cofactor p47;p97 cofactor p47;UBX domain-containing protein 2C;p47 protein isoform a variant	NSFL1C;UBXN2C;NSFL1C;UBXN2C;NSFL1C;UBXN2C	1	S114	GPPRKKSPNELVD	1.0117	1.0117	NaN	NaN	+	0.97566	0.97566	NaN	NaN	+	1.0117	1.02495	+	—
O43166;A6H8W6;O43166-2;B4DYX7	O43166	O43166	High-risk human papilloma viruses E6 oncoproteins targeted protein 1;Signal-induced proliferation-associated 1-like protein 1;SIPA1L1 protein;High-risk human papilloma viruses E6 oncoproteins targeted protein 1;Signal-induced proliferation-associated 1-like protein 1;cDNA FLJ58647, highly similar to Signal-induced proliferation-associated 1-likeprotein 1	E6TP1;KIAA0440;SIPA1L1;SIPA1L1;E6TP1;KIAA0440;SIPA1L1	1	S1270	DPVVHLSPNKQGH	0.96655	0.96655	NaN	NaN	+	1.0206	1.0206	NaN	NaN	+	0.96655	0.979816	+	—
P51812;B7ZB17;B4DG22;B4DKZ2	P51812	P51812	90 kDa ribosomal protein S6 kinase 3;Insulin-stimulated protein kinase 1;MAP kinase-activated protein kinase 1b;pp90RSK2;Ribosomal protein S6 kinase alpha-3;Ribosomal S6 kinase 2;cDNA, FLJ79381, highly similar to Ribosomal protein S6 kinase alpha-3 (EC 2.7.11.1);cDNA FLJ56618, highly similar to Ribosomal protein S6 kinase alpha-3 (EC 2.7.11.1);cDNA FLJ56653, highly similar to Ribosomal protein S6…	ISPK1;MAPKAPK1B;RPS6KA3;RSK2	1	S715	ALNRNQSPVLEPV	0.86017	0.86017	NaN	NaN	+	1.1449	1.1449	NaN	NaN	+	0.86017	0.873439	+	—
D3DQB9;Q9NYF3;D6RHW3	D3DQB9	D3DQB9	Family with sequence similarity 53, member C, isoform CRA_a;Protein FAM53C	FAM53C;hCG_18784;C5orf6;FAM53C	1	S122	RHCRSLSVPVDLS	0.98011	0.98011	NaN	NaN	+	1.0343	1.0343	NaN	NaN	+	0.98011	0.966837	+	—
Q01151	Q01151	Q01151	B-cell activation protein;CD83 antigen;Cell surface protein HB15	CD83	1	S189	AFLPVTSPNKHLG	0.93728	0.93728	NaN	NaN	+	1.052	1.052	NaN	NaN	+	0.93728	0.95057	+	—
Q9NQC7;A8KAB0;Q9NQC7-2;B3KND1;B3KNA9	Q9NQC7	Q9NQC7	Deubiquitinating enzyme CYLD;Probable ubiquitin carboxyl-terminal hydrolase CYLD;Ubiquitin thioesterase CYLD;Ubiquitin-specific-processing protease CYLD;cDNA FLJ78684, highly similar to Homo sapiens cylindromatosis (turban tumor syndrome), mRNA;Deubiquitinating enzyme CYLD;Probable ubiquitin carboxyl-terminal hydrolase CYLD;Ubiquitin thioesterase CYLD;Ubiquitin-specific-processing protease CYLD;c…	CYLD;CYLD1;HSPC057;KIAA0849;CYLD;CYLD1;HSPC057;KIAA0849	1	S418	TENRFHSLPFSLT	1.0209	1.0209	1.0191	NaN	+	0.96693	0.96693	1.3479	NaN	+	1.0209	1.0342	+	—
Q92576;Q92576-2;B4DQ09	Q92576	Q92576	PHD finger protein 3;PHD finger protein 3;cDNA FLJ55896, highly similar to PHD finger protein 3	KIAA0244;PHF3;KIAA0244;PHF3	1	S1133	PPVDDLSPKKVKV	0.99192	0.99192	NaN	NaN	+	0.9948	0.9948	NaN	NaN	+	0.99192	1.00523	+	—
B2RAI2;D3DN27;Q8TDH4;Q9UQR1;Q4FD37;Q8IWK7	B2RAI2	B2RAI2	cDNA, FLJ94931, highly similar to Homo sapiens zinc finger protein 148 (pHZ-52) (ZNF148), mRNA;Zinc finger protein 148 (PHZ-52), isoform CRA_a;Zinc finger protein 148 (PHZ-52), isoform CRA_b;CLL-associated antigen KW-10;Transcription factor ZBP-89;Zinc finger DNA-binding protein 89;Zinc finger protein 148;ZBP-89 delta-Nter isoform;ZNF148 protein	hCG_16464;ZNF148;ZBP89;ZNF148;ZNF148;ZNF148	1	S306	DSGFSTSPKDNSL	0.99327	0.99327	1.0025	NaN	+	0.99346	0.99346	0.99485	NaN	+	0.99327	1.00658	+	—
B7ZLW2;P42694	B7ZLW2	B7ZLW2	HELZ protein;Down-regulated in human cancers protein;Probable helicase with zinc finger domain	HELZ;DRHC;HELZ;KIAA0054	2	S1621	SPPAVPSPPSSTD	0.86682	NaN	0.86682	NaN	+	1.1717	NaN	1.1717	NaN	+	0.86682	0.853461	+	—
Q5VT52;Q5VT52-3;Q5VT52-2;B4E2Q6	Q5VT52	Q5VT52	Regulation of nuclear pre-mRNA domain-containing protein 2;Regulation of nuclear pre-mRNA domain-containing protein 2;Regulation of nuclear pre-mRNA domain-containing protein 2;cDNA FLJ54323	HSPC099;KIAA0460;RPRD2;HSPC099;KIAA0460;RPRD2;HSPC099;KIAA0460;RPRD2	1	S374	VEDMELSDVEDDG	1.0239	1.0239	1.196	1.1516	+	0.98961	0.98961	1.0039	1.1293	+	1.0239	1.0105	+	—
Q8IXJ6;Q8IXJ6-4	Q8IXJ6;Q8IXJ6-4	Q8IXJ6	NAD-dependent deacetylase sirtuin-2;SIR2-like protein 2;NAD-dependent deacetylase sirtuin-2;SIR2-like protein 2	SIR2L;SIR2L2;SIRT2;SIR2L;SIR2L2;SIRT2	2	S23	VQEAQDSDSDSEG	1.0025	NaN	1.0025	NaN	+	1.0111	NaN	1.0111	NaN	+	1.0025	0.989022	+	—
Q8IXJ6;Q8IXJ6-4	Q8IXJ6;Q8IXJ6-4	Q8IXJ6	NAD-dependent deacetylase sirtuin-2;SIR2-like protein 2;NAD-dependent deacetylase sirtuin-2;SIR2-like protein 2	SIR2L;SIR2L2;SIRT2;SIR2L;SIR2L2;SIRT2	2	S25	EAQDSDSDSEGGA	1.0025	NaN	1.0025	NaN	+	1.0111	NaN	1.0111	NaN	+	1.0025	0.989022	+	—
E1P561;Q92769;B3KRS5;B3KUJ5;Q59GB9	E1P561	E1P561	Histone deacetylase 2;cDNA FLJ34837 fis, clone NT2NE2010632, highly similar to HISTONE DEACETYLASE 2;Histone deacetylase 2, isoform CRA_a;cDNA FLJ40057 fis, clone TCERX2000431, highly similar to HISTONE DEACETYLASE 2;Histone deacetylase 2 variant	HDAC2;hCG_21384;HDAC2	2	S424	DEEFSDSEDEGEG	0.98003	NaN	0.98003	NaN	+	1.0065	NaN	1.0065	NaN	+	0.98003	0.993542	+	—
P78344;B4DZF2;Q59G42;D3DQV9;P78344-2;Q2TU89	P78344	P78344	Death-associated protein 5;Eukaryotic translation initiation factor 4 gamma 2;p97;cDNA FLJ59571, highly similar to Eukaryotic translation initiation factor 4gamma 2;Eukaryotic translation initiation factor 4 gamma, 2 variant;Eukaryotic translation initiation factor 4 gamma, 2, isoform CRA_b;Death-associated protein 5;Eukaryotic translation initiation factor 4 gamma 2;p97;Aging-associated protein …	DAP5;EIF4G2;OK/SW-cl.75;EIF4G2;hCG_1991788;DAP5;EIF4G2;OK/SW-cl.75;AAG1;EIF4G2;hCG_1991788	1	S395	VIQDRFSPTMGRH	1.0012	1.0012	NaN	NaN	+	0.9855	0.9855	NaN	NaN	+	1.0012	1.01471	+	—
Q13188;B3KYA7	Q13188	Q13188	Mammalian STE20-like protein kinase 2;Serine/threonine-protein kinase 3;Serine/threonine-protein kinase Krs-1;STE20-like kinase MST2;cDNA FLJ16404 fis, clone UTERU2008019, highly similar to Serine/threonine-protein kinase 3 (EC 2.7.11.1)	MST2;STK3	1	S316	EEEEENSDEDELD	0.99137	0.99137	NaN	NaN	+	0.99513	0.99513	NaN	NaN	+	0.99137	1.00489	+	—
B2R4S9;O60814;P62807;Q0D2M2;A8K9J7;P58876;P57053;Q99877;Q99879;Q99880;B4DR52;B4DLA9;Q93079;Q5QNW6;P06899;Q16778;P33778;Q8N257	B2R4S9;B4DR52;P06899	B2R4S9	Histone H2B;HIRA-interacting protein 1;Histone H2B type 1-K;Histone H2B type 1-C/E/F/G/I;Histone H2B.1 A;Histone H2B.a;Histone H2B.g;Histone H2B.h;Histone H2B.k;Histone H2B.l;HIST1H2BC protein;Histone H2B;HIRA-interacting protein 2;Histone H2B type 1-D;Histone H2B.1 B;Histone H2B.b;Histone H2B type F-S;Histone H2B.s;Histone H2B type 1-N;Histone H2B.d;Histone H2B type 1-M;Histone H2B.e;Histone H2B…	hCG_1640484;hCG_1640985;hCG_1641780;hCG_1787353;hCG_1787365;HIST1H2BC;HIST1H2BE;HIST1H2BF;HIST1H2BG;HIST1H2BI;H2BFT;HIRIP1;HIST1H2BK;H2BFA;H2BFG;H2BFH;H2BFK;H2BFL;HIST1H2BC;HIST1H2BE;HIST1H2BF;HIST1H2BG;HIST1H2BI;HIST1H2BC;H2BFB;HIRIP2;HIST1H2BD;H2BFS;H2BFD;HIST1H2BN;H2BFE;HIST1H2BM;H2BFC;HIST1H2BL;H2BFJ;HIST1H2BH;HIST2H2BF;H2BFR;HIST1H2BJ;H2BFQ;HIST2H2BE;H2BFF;HIST1H2BB;HIST3H2BB	1	S65	AMGIMNSFVNDIF	1.0334	1.0334	NaN	NaN	+	0.98052	0.98052	NaN	NaN	+	1.0334	1.01987	+	—
Q9BY44;C9JWR7;B4DQ14;D3DNI9;B4DF96;Q9BY44-2	Q9BY44	Q9BY44	65 kDa eukaryotic translation initiation factor 2A;Eukaryotic translation initiation factor 2A;Putative uncharacterized protein EIF2A;cDNA FLJ58035, highly similar to Homo sapiens eukaryotic translation initiation factor (eIF) 2A (eIF2A), mRNA;Eukaryotic translation initiation factor 2A, 65kDa, isoform CRA_a;cDNA FLJ57962, highly similar to Homo sapiens eukaryotic translation initiation factor (e…	CDA02;EIF2A;MSTP004;MSTP089;EIF2A;EIF2A;hCG_1786683;CDA02;EIF2A;MSTP004;MSTP089	1	S506	EARSDKSPDLAPT	0.98488	0.98488	NaN	NaN	+	1.0295	1.0295	NaN	NaN	+	0.98488	0.971345	+	—
P25705;A8K092;B4DY56	P25705	P25705	ATP synthase subunit alpha, mitochondrial;ATP synthase subunit alpha;ATP synthase subunit alpha	ATP5A;ATP5A1;ATP5AL2;ATPM	1	S415	NVGLSVSRVGSAA	0.94865	0.94865	NaN	NaN	+	1.0694	1.0694	NaN	NaN	+	0.94865	0.935104	+	—
Q00839;Q00839-2;B4DLR3;B3KX72;Q5RI17;Q96BA7;Q5RI18	Q00839	Q00839	Heterogeneous nuclear ribonucleoprotein U;p120;pp120;Scaffold attachment factor A;Heterogeneous nuclear ribonucleoprotein U;p120;pp120;Scaffold attachment factor A;cDNA FLJ54020, highly similar to Heterogeneous nuclear ribonucleoprotein U;cDNA FLJ44920 fis, clone BRAMY3011501, highly similar to Heterogeneous nuclear ribonucleoprotein U;Heterogeneous nuclear ribonucleoprotein U (Scaffold attachmen…	HNRNPU;HNRPU;SAFA;U21.1;HNRNPU;HNRPU;SAFA;U21.1;HNRNPU;RP11-11N7.3-002;HNRNPU;RP11-11N7.3-003	1	S271	KYSRAKSPQPPVE	1.0116	1.0116	NaN	NaN	+	0.97546	0.97546	NaN	NaN	+	1.0116	1.02516	+	—
Q96HA7;Q96HA7-2;C9JNV8;C9JKB1;Q59GI3	Q96HA7	Q96HA7	Inhibitor of kappa B-related protein;NF-kappa-B inhibitor-like protein 2;Nuclear factor of kappa light polypeptide gene enhancer in B-cells inhibitor-like 2;Inhibitor of kappa B-related protein;NF-kappa-B inhibitor-like protein 2;Nuclear factor of kappa light polypeptide gene enhancer in B-cells inhibitor-like 2;Putative uncharacterized protein NFKBIL2;Putative uncharacterized protein NFKBIL2;I-k…	IKBR;NFKBIL2;IKBR;NFKBIL2;NFKBIL2;NFKBIL2	1	S719	QAHVRVSPGQAAP	0.99918	0.99918	NaN	NaN	+	1.0146	1.0146	NaN	NaN	+	0.99918	0.98561	+	—
D3DTG6;Q5DJT8;Q5HYN5;Q8N7B7;Q8NHU0	D3DTG6	D3DTG6	HCG1981205, isoform CRA_a;Cancer/testis antigen 45-2;Cancer/testis antigen 45A2;Cancer/testis antigen family 45 member A2;Cancer/testis antigen 45-1;Cancer/testis antigen 45A1;Cancer/testis antigen family 45 member A1;Cancer/testis antigen 45-4/6;Cancer/testis antigen 45A4/45A6;Cancer/testis antigen family 45 member A4/A6;Cancer/testis antigen 45-3;Cancer/testis antigen 45A3;Cancer/testis antigen…	hCG_1981205;CT45-2;CT45A2;CT45-1;CT45A1;CT45-4;CT45-6;CT45A4;CT45A6;CT45-3;CT45A3	2	S103	NVTSSFSGDDLEC	0.95186	0.95186	0.82955	NaN	+	1.0658	1.0658	0.76283	NaN	+	0.95186	0.938262	+	—
Q14011;Q53XX5;D6W5Y5;B4E2X2;B3KT17	Q14011	Q14011	A18 hnRNP;Cold-inducible RNA-binding protein;Glycine-rich RNA-binding protein CIRP;Cold inducible RNA binding protein;Cold inducible RNA binding protein, isoform CRA_a;cDNA FLJ52850, moderately similar to Cold-inducible RNA-binding protein;cDNA FLJ37462 fis, clone BRAWH2011343, highly similar to COLD-INDUCIBLE RNA-BINDING PROTEIN	A18HNRNP;CIRBP;CIRP;CIRBP;hCG_21575	2	S143	GSRDYYSSRSQSG	0.92514	NaN	0.92514	NaN	+	1.0652	NaN	1.0652	NaN	+	0.92514	0.938791	+	—
Q14011;Q53XX5;D6W5Y5;B4E2X2;B3KT17	Q14011	Q14011	A18 hnRNP;Cold-inducible RNA-binding protein;Glycine-rich RNA-binding protein CIRP;Cold inducible RNA binding protein;Cold inducible RNA binding protein, isoform CRA_a;cDNA FLJ52850, moderately similar to Cold-inducible RNA-binding protein;cDNA FLJ37462 fis, clone BRAWH2011343, highly similar to COLD-INDUCIBLE RNA-BINDING PROTEIN	A18HNRNP;CIRBP;CIRP;CIRBP;hCG_21575	2	S144	SRDYYSSRSQSGG	0.92514	NaN	0.92514	NaN	+	1.0652	NaN	1.0652	NaN	+	0.92514	0.938791	+	—
Q8TEK3;Q8TEK3-2	Q8TEK3	Q8TEK3	DOT1-like protein;Histone H3-K79 methyltransferase;Histone-lysine N-methyltransferase, H3 lysine-79 specific;Lysine N-methyltransferase 4;DOT1-like protein;Histone H3-K79 methyltransferase;Histone-lysine N-methyltransferase, H3 lysine-79 specific;Lysine N-methyltransferase 4	DOT1L;KIAA1814;KMT4;DOT1L;KIAA1814;KMT4	1	S1246	KWKSTFSPISDIG	0.94679	0.94679	NaN	NaN	+	1.0717	1.0717	NaN	NaN	+	0.94679	0.933097	+	—
Q9HCK8;Q9HCK8-2	Q9HCK8	Q9HCK8	ATP-dependent helicase CHD8;Chromodomain-helicase-DNA-binding protein 8;Helicase with SNF2 domain 1;ATP-dependent helicase CHD8;Chromodomain-helicase-DNA-binding protein 8;Helicase with SNF2 domain 1	CHD8;HELSNF1;KIAA1564;CHD8;HELSNF1;KIAA1564	1	S2046	DYEMRVSPSDTTP	1.0063	1.0063	NaN	NaN	+	0.98038	0.98038	NaN	NaN	+	1.0063	1.02001	+	—
Q96JM3	Q96JM3	Q96JM3	Zinc finger protein 828	C13orf8;KIAA1802;ZNF828	1	S603	QEELLASPKKLLE	0.98254	0.98254	NaN	NaN	+	1.0322	1.0322	NaN	NaN	+	0.98254	0.968804	+	—
P31942;Q53F48;P31942-3;B4DHY1;P31942-4;P31942-5;P31942-6;P31942-2	P31942;P31942-2	P31942-2	Heterogeneous nuclear ribonucleoprotein 2H9;Heterogeneous nuclear ribonucleoprotein H3;Heterogeneous nuclear ribonucleoprotein H3 isoform a variant;Heterogeneous nuclear ribonucleoprotein 2H9;Heterogeneous nuclear ribonucleoprotein H3;cDNA FLJ57726, highly similar to Heterogeneous nuclear ribonucleoprotein H3;Heterogeneous nuclear ribonucleoprotein 2H9;Heterogeneous nuclear ribonucleoprotein H3;H…	HNRNPH3;HNRPH3;HNRNPH3;HNRPH3;HNRNPH3;HNRPH3;HNRNPH3;HNRPH3;HNRNPH3;HNRPH3;HNRNPH3;HNRPH3	1	S201	DIANFFSPLNPIR	1.0142	1.0142	NaN	NaN	+	0.99955	0.99955	NaN	NaN	+	1.0142	1.00045	+	—
Q15149-2;Q15149-3;Q15149;Q15149-6;Q15149-5;Q15149-9;Q15149-8;Q15149-7;Q15149-4	Q15149-2;Q15149-4	Q15149-2	Hemidesmosomal protein 1;Plectin-1;Hemidesmosomal protein 1;Plectin-1;Hemidesmosomal protein 1;Plectin-1;Hemidesmosomal protein 1;Plectin-1;Hemidesmosomal protein 1;Plectin-1;Hemidesmosomal protein 1;Plectin-1;Hemidesmosomal protein 1;Plectin-1;Hemidesmosomal protein 1;Plectin-1;Hemidesmosomal protein 1;Plectin-1	PLEC1;PLEC1;PLEC1;PLEC1;PLEC1;PLEC1;PLEC1;PLEC1;PLEC1	1	S1325	QLEPVASPAKKPK	1.0006	1.0006	NaN	NaN	+	1.0134	1.0134	NaN	NaN	+	1.0006	0.986777	+	—
Q9Y6X9;B2RNB1	Q9Y6X9	Q9Y6X9	MORC family CW-type zinc finger protein 2;Zinc finger CW-type coiled-coil domain protein 1;MORC family CW-type zinc finger 2;MORC family CW-type zinc finger 2, isoform CRA_a	KIAA0852;MORC2;ZCWCC1;hCG_40076;MORC2	1	S743	KRSVAVSDEEEVE	1.098	1.098	NaN	NaN	+	0.92238	0.92238	NaN	NaN	+	1.098	1.08415	+	—
Q5QPM7;B4DFK1;B4DXW9	Q5QPM7	Q5QPM7	Proteasome (Prosome, macropain) inhibitor subunit 1 (PI31);cDNA FLJ57963, moderately similar to Proteasome inhibitor PI31 subunit;cDNA FLJ57228, highly similar to Proteasome inhibitor PI31 subunit	PSMF1;RP4-545L17.1-003	1	S252	FGPIGTSPPGPRP	0.90591	0.90591	NaN	NaN	+	1.0872	1.0872	NaN	NaN	+	0.90591	0.919794	+	—
Q4KMP7;Q4KMP7-2	Q4KMP7	Q4KMP7	TBC1 domain family member 10B;TBC1 domain family member 10B	FP2461;TBC1D10B;FP2461;TBC1D10B	1	S687	PPVRRASAGPAPG	1.0689	1.0689	0.95173	NaN	+	0.92351	0.92351	1.2328	NaN	+	1.0689	1.08283	+	—
B7WNZ6;Q9Y520-7;Q9Y520;Q9Y520-5;Q9Y520-4;Q9Y520-6;Q9Y520-3;Q9Y520-2	B7WNZ6	B7WNZ6	Putative uncharacterized protein BAT2L2;BAT2 domain-containing protein 1;HBV XAg-transactivated protein 2;HBV X-transactivated gene 2 protein;HLA-B-associated transcript 2-like 2;Protein BAT2-like 2;BAT2 domain-containing protein 1;HBV XAg-transactivated protein 2;HBV X-transactivated gene 2 protein;HLA-B-associated transcript 2-like 2;Protein BAT2-like 2;BAT2 domain-containing protein 1;HBV XAg-…	BAT2L2;BAT2D1;BAT2L2;KIAA1096;XTP2;BAT2D1;BAT2L2;KIAA1096;XTP2;BAT2D1;BAT2L2;KIAA1096;XTP2;BAT2D1;BAT2L2;KIAA1096;XTP2;BAT2D1;BAT2L2;KIAA1096;XTP2;BAT2D1;BAT2L2;KIAA1096;XTP2;BAT2D1;BAT2L2;KIAA1096;XTP2	1	S2105	QKLPDLSPVENKE	0.98138	0.98138	NaN	NaN	+	1.0047	1.0047	NaN	NaN	+	0.98138	0.995322	+	—
Q149P0;Q149P1;Q92538	Q149P0;Q92538	Q92538	GBF1 protein;GBF1 protein;Golgi-specific brefeldin A-resistance guanine nucleotide exchange factor 1	GBF1;GBF1;GBF1;KIAA0248	1	S1773	DFEKPESPRAASS	0.85509	0.85509	NaN	NaN	+	1.1507	1.1507	NaN	NaN	+	0.85509	0.869036	+	—
C9JQJ0;P78362-2;P78362	C9JQJ0	C9JQJ0	Putative uncharacterized protein SRPK2;Serine/arginine-rich protein-specific kinase 2;Serine/threonine-protein kinase SRPK2;SFRS protein kinase 2;Serine/arginine-rich protein-specific kinase 2;Serine/threonine-protein kinase SRPK2;SFRS protein kinase 2	SRPK2;SRPK2;SRPK2	3	S505	DRSRTVSASSTGD	0.87994	NaN	0.87994	1.099	+	1.1187	NaN	1.1187	1.3023	+	0.87994	0.893895	+	—
Q9BPX3;Q6NUR1	Q9BPX3	Q9BPX3	Chromosome-associated protein G;Condensin complex subunit 3;Condensin subunit CAP-G;Melanoma antigen NY-MEL-3;Non-SMC condensin I complex subunit G;XCAP-G homolog;Non-SMC condensin I complex, subunit G	CAPG;NCAPG;NYMEL3;NCAPG	1	S674	EGTEINSDDEQES	1.0223	1.0223	NaN	NaN	+	0.99173	0.99173	NaN	NaN	+	1.0223	1.00834	+	—
Q8IYN3;B3KXW7;B3KVA9;Q92619;B7Z910;B4DTS4;B4E3K8	Q8IYN3;Q92619	Q92619	HMHA1 protein;cDNA FLJ46218 fis, clone TESTI4013474, highly similar to Homo sapiens minor histocompatibility antigen HA-1 (HA-1), mRNA;cDNA FLJ16319 fis, clone SPLEN2036076, highly similar to Homo sapiens minor histocompatibility antigen HA-1 (HA-1), mRNA;Minor histocompatibility antigen HA-1;Minor histocompatibility protein HA-1;cDNA FLJ61711, highly similar to Homo sapiens minor histocompatibil…	HMHA1;HMHA1;KIAA0223	2	S619	GHQVHKSWPLSIS	1.1552	1.1552	0.9513	NaN	+	0.87625	0.87625	0.86894	NaN	+	1.1552	1.14123	+	—
D3DUQ1;Q02790;B2R9U2	D3DUQ1	D3DUQ1	FK506 binding protein 4, 59kDa, isoform CRA_a;51 kDa FK506-binding protein;52 kDa FK506-binding protein;59 kDa immunophilin;FK506-binding protein 4;FKBP59;HSP-binding immunophilin;Immunophilin FKBP52;Peptidyl-prolyl cis-trans isomerase FKBP4;Peptidyl-prolyl cis-trans isomerase FKBP4, N-terminally processed;Rotamase;cDNA, FLJ94557, highly similar to Homo sapiens FK506 binding protein 4, 59kDa (FKB…	FKBP4;hCG_22802;FKBP4;FKBP52	1	S78	DRKDKFSFDLGKG	1.0091	1.0091	NaN	NaN	+	1.0049	1.0049	NaN	NaN	+	1.0091	0.995124	+	—
A4LAA3;D3DTE2;P46100;P46100-4;P46100-3;P46100-5;P46100-2;P46100-6;B7Z1D8	A4LAA3	A4LAA3	Alpha thalassemia/mental retardation syndrome X-linked;Alpha thalassemia/mental retardation syndrome X-linked (RAD54 homolog, S. cerevisiae), isoform CRA_a;ATP-dependent helicase ATRX;Transcriptional regulator ATRX;X-linked helicase II;X-linked nuclear protein;Znf-HX;ATP-dependent helicase ATRX;Transcriptional regulator ATRX;X-linked helicase II;X-linked nuclear protein;Znf-HX;ATP-dependent helic…	ATRX;ATRX;hCG_20035;ATRX;RAD54L;XH2;ATRX;RAD54L;XH2;ATRX;RAD54L;XH2;ATRX;RAD54L;XH2;ATRX;RAD54L;XH2;ATRX;RAD54L;XH2	2	S849	NTKDFDSSEDEKH	1.0055	NaN	1.0055	NaN	+	0.98089	NaN	0.98089	NaN	+	1.0055	1.01948	+	—
A4LAA3;D3DTE2;P46100;P46100-4;P46100-3;P46100-5;P46100-2;P46100-6;B7Z1D8	A4LAA3	A4LAA3	Alpha thalassemia/mental retardation syndrome X-linked;Alpha thalassemia/mental retardation syndrome X-linked (RAD54 homolog, S. cerevisiae), isoform CRA_a;ATP-dependent helicase ATRX;Transcriptional regulator ATRX;X-linked helicase II;X-linked nuclear protein;Znf-HX;ATP-dependent helicase ATRX;Transcriptional regulator ATRX;X-linked helicase II;X-linked nuclear protein;Znf-HX;ATP-dependent helic…	ATRX;ATRX;hCG_20035;ATRX;RAD54L;XH2;ATRX;RAD54L;XH2;ATRX;RAD54L;XH2;ATRX;RAD54L;XH2;ATRX;RAD54L;XH2;ATRX;RAD54L;XH2	2	S850	TKDFDSSEDEKHS	1.0055	NaN	1.0055	NaN	+	0.98089	NaN	0.98089	NaN	+	1.0055	1.01948	+	—
O94915;Q6ZR29;B3KXG5	O94915	O94915	ALL1-fused gene from chromosome 4p12 protein;Protein furry homolog-like;Furry homolog-like protein.;cDNA FLJ45375 fis, clone BRHIP3019824	AF4P12;FRYL;KIAA0826	1	S1914	YAANRKSTGQLNL	0.97668	0.97668	NaN	NaN	+	1.0094	1.0094	NaN	NaN	+	0.97668	0.990688	+	—
Q9UQC2;A7MD36;Q9UQC2-2	Q9UQC2	Q9UQC2	GRB2-associated binder 2;GRB2-associated-binding protein 2;Growth factor receptor bound protein 2-associated protein 2;pp100;GRB2-associated binding protein 2;GRB2-associated binding protein 2, isoform CRA_a;Putative uncharacterized protein GAB2;GRB2-associated binder 2;GRB2-associated-binding protein 2;Growth factor receptor bound protein 2-associated protein 2;pp100	GAB2;KIAA0571;GAB2;hCG_1640554;GAB2;KIAA0571	1	S405	RLHRASSCETYEY	0.84142	0.84142	NaN	NaN	+	1.169	1.169	NaN	NaN	+	0.84142	0.855432	+	—
B7Z388;Q53TX8;B7Z3V5	B7Z388;Q53TX8	Q53TX8	cDNA FLJ56564, highly similar to Mitogen-activated protein kinase kinase kinase kinase 4 (EC 2.7.11.1);Putative uncharacterized protein MAP4K4;cDNA FLJ60617, highly similar to Mitogen-activated protein kinase kinase kinase kinase 4 (EC 2.7.11.1)	MAP4K4	1	S656	VLSRRDSPLQGSG	0.72875	0.72875	NaN	NaN	+	1.3463	1.3463	NaN	NaN	+	0.72875	0.742776	+	—
O95819-4;O95819-3;O95819-5;O95819;O95819-2	O95819-4	O95819-4	HPK/GCK-like kinase HGK;MAPK/ERK kinase kinase kinase 4;Mitogen-activated protein kinase kinase kinase kinase 4;Nck-interacting kinase;HPK/GCK-like kinase HGK;MAPK/ERK kinase kinase kinase 4;Mitogen-activated protein kinase kinase kinase kinase 4;Nck-interacting kinase;HPK/GCK-like kinase HGK;MAPK/ERK kinase kinase kinase 4;Mitogen-activated protein kinase kinase kinase kinase 4;Nck-interacting k…	HGK;KIAA0687;MAP4K4;NIK;HGK;KIAA0687;MAP4K4;NIK;HGK;KIAA0687;MAP4K4;NIK;HGK;KIAA0687;MAP4K4;NIK;HGK;KIAA0687;MAP4K4;NIK	1	S554	VLSRRDSPLQGSG	0.72875	0.72875	NaN	NaN	+	1.3463	1.3463	NaN	NaN	+	0.72875	0.742776	+	—
O75376;Q7Z516;O75376-2;B4DZ48	O75376	O75376	Nuclear receptor corepressor 1;Nuclear receptor co-repressor;Nuclear receptor corepressor 1;cDNA FLJ50924, highly similar to Nuclear receptor corepressor 1	KIAA1047;NCOR1;KIAA1047;NCOR1	1	S1196	MPIEDSSPEKGRE	0.98594	0.98594	NaN	NaN	+	0.99999	0.99999	NaN	NaN	+	0.98594	1.00001	+	—
Q86UE4	Q86UE4	Q86UE4	3D3/LYRIC;Astrocyte elevated gene-1 protein;Lysine-rich CEACAM1 co-isolated protein;Metadherin;Metastasis adhesion protein;Protein LYRIC	AEG1;LYRIC;MTDH	1	S494	FSLKTISTSDPAE	0.78933	0.78933	NaN	NaN	+	1.2447	1.2447	NaN	NaN	+	0.78933	0.803406	+	—
Q92733;Q96FT4;A6NG79	Q92733	Q92733	Papillary renal cell carcinoma translocation-associated gene protein;Proline-rich protein PRCC;Papillary renal cell carcinoma (Translocation-associated);Putative uncharacterized protein PRCC	PRCC;TPRC;PRCC;PRCC	1	S267	TQEEDDSDEEVAP	1.017	1.017	NaN	NaN	+	0.99712	0.99712	NaN	NaN	+	1.017	1.00289	+	—
B7Z2T5;P05023;B7Z3U6;B7Z3V1;P05023-2;B7Z2T0;B7Z9V4;B7Z401;P13637;Q53ES0;B2RAQ4;D3DVE4;P50993;B1AKY9;B7Z3F8;B3KRI1;B7Z1Q9;P20648;Q53FM3;Q658V6;B4DHD7	B7Z2T5	B7Z2T5	cDNA FLJ55427, highly similar to Sodium/potassium-transporting ATPase alpha-1 chain (EC 3.6.3.9);Sodium pump subunit alpha-1;Sodium/potassium-transporting ATPase subunit alpha-1;ATPase, Na+/K+ transporting, alpha 1 polypeptide, isoform CRA_a;cDNA FLJ52430, highly similar to Sodium/potassium-transporting ATPase alpha-1 chain (EC 3.6.3.9);cDNA FLJ60077, highly similar to Sodium/potassium-transporti…	ATP1A1;ATP1A1;hCG_37943;ATP1A1;ATP1A3;ATP1A2;hCG_39734;ATP1A2;KIAA0778;ATP1A2;RP11-536C5.4-003;ATP4A;DKFZp666G172	1	S217	CKVDNSSLTGESE	1.009	1.009	NaN	NaN	+	0.9774	0.9774	NaN	NaN	+	1.009	1.02312	+	—
Q68DQ2	Q68DQ2	Q68DQ2	Beta/gamma crystallin domain-containing protein 3	CRYBG3	3	S156	ILSSEVSPGHHGP	1.0497	NaN	NaN	1.0497	+	0.94	NaN	NaN	0.94	+	1.0497	1.06383	+	—
Q14C86-6;Q14C86;Q14C86-2;Q14C86-5;Q14C86-3;Q14C86-4;B5MDH9;B4DK42;C9IZ08;B0QZ66;B3KN67;B0QZ67	Q14C86-6	Q14C86-6	GAPex-5;GTPase-activating protein and VPS9 domain-containing protein 1;Rab5-activating protein 6;GAPex-5;GTPase-activating protein and VPS9 domain-containing protein 1;Rab5-activating protein 6;GAPex-5;GTPase-activating protein and VPS9 domain-containing protein 1;Rab5-activating protein 6;GAPex-5;GTPase-activating protein and VPS9 domain-containing protein 1;Rab5-activating protein 6;GAPex-5;GTP…	GAPEX5;GAPVD1;KIAA1521;RAP6;GAPEX5;GAPVD1;KIAA1521;RAP6;GAPEX5;GAPVD1;KIAA1521;RAP6;GAPEX5;GAPVD1;KIAA1521;RAP6;GAPEX5;GAPVD1;KIAA1521;RAP6;GAPEX5;GAPVD1;KIAA1521;RAP6;GAPVD1;GAPVD1;GAPVD1;RP11-184B22.1-009;GAPVD1;RP11-184B22.1-011	1	S757	TDVREVSSRPSTP	1.0414	1.0414	0.80365	NaN	+	0.97346	0.97346	0.93375	NaN	+	1.0414	1.02726	+	—
B2RTT4;B4DQZ7;D3DS45;Q9UKV3	B2RTT4;B4DQZ7;D3DS45	B2RTT4	ACIN1 protein;cDNA FLJ50838, highly similar to Apoptotic chromatin condensation inducer in thenucleus;Apoptotic chromatin condensation inducer 1, isoform CRA_b;Apoptotic chromatin condensation inducer in the nucleus	ACIN1;ACIN1;hCG_41730;ACIN1;ACINUS;KIAA0670	1	S365	KEMKTTSPLEEEE	0.99004	0.99004	NaN	NaN	+	1.0247	1.0247	NaN	NaN	+	0.99004	0.975895	+	—
Q96JM3	Q96JM3	Q96JM3	Zinc finger protein 828	C13orf8;KIAA1802;ZNF828	2	S145	SVLSPESPKPTPL	0.93632	0.93632	NaN	NaN	+	1.0844	1.0844	NaN	NaN	+	0.93632	0.922169	+	—
A8K517;P62266	A8K517	A8K517	cDNA FLJ77921, highly similar to Homo sapiens ribosomal protein S23 (RPS23), mRNA;cDNA, FLJ92033, Homo sapiens ribosomal protein S23 (RPS23), mRNA;Ribosomal protein S23, isoform CRA_a;40S ribosomal protein S23	hCG_38189;RPS23;RPS23	1	S129	VKVANVSLLALYK	0.97383	0.97383	NaN	NaN	+	1.0121	1.0121	NaN	NaN	+	0.97383	0.988045	+	—
P04792;B4DL87	P04792	P04792	28 kDa heat shock protein;Estrogen-regulated 24 kDa protein;Heat shock 27 kDa protein;Heat shock protein beta-1;Stress-responsive protein 27;cDNA FLJ52243, highly similar to Heat-shock protein beta-1	HSP27;HSP28;HSPB1	2	S78	AYSRALSRQLSSG	0.67225	NaN	0.67225	NaN	+	1.4567	NaN	1.4567	NaN	+	0.67225	0.686483	+	—
Q9H4G0;Q9H4G0-2;B3KUB6;Q9H4G0-3;Q9H4G0-4;B7Z653;Q7Z3C9	Q9H4G0	Q9H4G0	Band 4.1-like protein 1;Neuronal protein 4.1;Band 4.1-like protein 1;Neuronal protein 4.1;cDNA FLJ39529 fis, clone PUAEN2004067, highly similar to Band 4.1-like protein 1;Band 4.1-like protein 1;Neuronal protein 4.1;Band 4.1-like protein 1;Neuronal protein 4.1;cDNA FLJ61657, highly similar to Band 4.1-like protein 1;Putative uncharacterized protein DKFZp451F1711	EPB41L1;KIAA0338;EPB41L1;KIAA0338;EPB41L1;KIAA0338;EPB41L1;KIAA0338;DKFZp451F1711	2	S546	SSPASPSPKGTPE	0.94124	0.94124	0.92023	NaN	+	1.0466	1.0466	1.4835	NaN	+	0.94124	0.955475	+	—
Q96AQ6;Q96AQ6-2;Q96AQ6-3;Q5T173;B4DU90	Q96AQ6	Q96AQ6	Hematopoietic PBX-interacting protein;Pre-B-cell leukemia transcription factor-interacting protein 1;Hematopoietic PBX-interacting protein;Pre-B-cell leukemia transcription factor-interacting protein 1;Hematopoietic PBX-interacting protein;Pre-B-cell leukemia transcription factor-interacting protein 1;Pre-B-cell leukemia homeobox interacting protein 1;cDNA FLJ57088, highly similar to Homo sapiens…	HPIP;PBXIP1;HPIP;PBXIP1;HPIP;PBXIP1;PBXIP1;RP11-307C12.2-006	1	S43	ALQAPHSPSKTDG	1.0702	1.0702	NaN	NaN	+	0.92213	0.92213	NaN	NaN	+	1.0702	1.08445	+	—
Q12873;D3DTQ9;Q12873-2	Q12873	Q12873	ATP-dependent helicase CHD3;Chromodomain-helicase-DNA-binding protein 3;Mi-2 autoantigen 240 kDa protein;Mi2-alpha;Zinc finger helicase;Chromodomain helicase DNA binding protein 3, isoform CRA_a;ATP-dependent helicase CHD3;Chromodomain-helicase-DNA-binding protein 3;Mi-2 autoantigen 240 kDa protein;Mi2-alpha;Zinc finger helicase	CHD3;CHD3;hCG_42030;CHD3	1	S713	GDGPPSSPTNDPT	0.97044	0.97044	NaN	NaN	+	1.0155	1.0155	NaN	NaN	+	0.97044	0.984737	+	—
B4DST0;O43463	B4DST0	B4DST0	cDNA FLJ57812, highly similar to Histone-lysine N-methyltransferase, H3 lysine-9 specific 1 (EC 2.1.1.43);Suppressor of variegation 3-9 homolog 1 (Drosophila), isoform CRA_b;Histone H3-K9 methyltransferase 1;Histone-lysine N-methyltransferase SUV39H1;Lysine N-methyltransferase 1A;Position-effect variegation 3-9 homolog;Suppressor of variegation 3-9 homolog 1	hCG_19814;SUV39H1;KMT1A;SUV39H;SUV39H1	1	S402	LAGLPGSPKKRVR	0.99359	0.99359	NaN	NaN	+	0.99216	0.99216	NaN	NaN	+	0.99359	1.0079	+	—
A8K6V7;Q9UN86-2;Q9UN86;D6RB17	A8K6V7	A8K6V7	cDNA FLJ76053, highly similar to Homo sapiens Ras-GTPase activating protein SH3 domain-binding protein 2 (G3BP2), transcript variant 3, mRNA;GAP SH3 domain-binding protein 2;Ras GTPase-activating protein-binding protein 2;GAP SH3 domain-binding protein 2;Ras GTPase-activating protein-binding protein 2	G3BP2;KIAA0660;G3BP2;KIAA0660	1	S149	PELDEESEDEVEE	0.96176	0.96176	1.2901	NaN	+	1.0245	1.0245	0.7523	NaN	+	0.96176	0.976086	+	—
D3DU97;Q9UQ35;Q9UQ35-2;O60382	D3DU97	D3DU97	Serine/arginine repetitive matrix 2, isoform CRA_a;300 kDa nuclear matrix antigen;Serine/arginine repetitive matrix protein 2;Serine/arginine-rich splicing factor-related nuclear matrix protein of 300 kDa;Splicing coactivator subunit SRm300;Tax-responsive enhancer element-binding protein 803;300 kDa nuclear matrix antigen;Serine/arginine repetitive matrix protein 2;Serine/arginine-rich splicing f…	hCG_15616;SRRM2;HSPC075;KIAA0324;SRL300;SRM300;SRRM2;HSPC075;KIAA0324;SRL300;SRM300;SRRM2;KIAA0324	2	S1620	AQSGSDSSPEPKA	0.93023	NaN	0.93023	0.98176	+	1.0586	NaN	1.0586	1.0736	+	0.93023	0.944644	+	—
D3DU97;Q9UQ35;Q9UQ35-2;O60382	D3DU97	D3DU97	Serine/arginine repetitive matrix 2, isoform CRA_a;300 kDa nuclear matrix antigen;Serine/arginine repetitive matrix protein 2;Serine/arginine-rich splicing factor-related nuclear matrix protein of 300 kDa;Splicing coactivator subunit SRm300;Tax-responsive enhancer element-binding protein 803;300 kDa nuclear matrix antigen;Serine/arginine repetitive matrix protein 2;Serine/arginine-rich splicing f…	hCG_15616;SRRM2;HSPC075;KIAA0324;SRL300;SRM300;SRRM2;HSPC075;KIAA0324;SRL300;SRM300;SRRM2;KIAA0324	2	S1621	QSGSDSSPEPKAP	0.93023	NaN	0.93023	0.98176	+	1.0586	NaN	1.0586	1.0655	+	0.93023	0.944644	+	—
Q9UMN6;A8MVY7	Q9UMN6	Q9UMN6	Histone-lysine N-methyltransferase MLL4;Lysine N-methyltransferase 2D;Myeloid/lymphoid or mixed-lineage leukemia protein 4;Trithorax homolog 2;WW domain-binding protein 7;Putative uncharacterized protein ENSP00000380130	HRX2;KIAA0304;KMT2D;MLL2;MLL4;TRX2;WBP7	2	S2070	VDDGTDSEAEAVQ	0.99117	NaN	0.99117	NaN	+	1.0238	NaN	1.0238	NaN	+	0.99117	0.976753	+	—
Q86WB0;C9J0I9;Q86WB0-2;A4D1L4	Q86WB0	Q86WB0	Nuclear-interacting partner of ALK;Nuclear-interacting partner of anaplastic lymphoma kinase;Zinc finger C3HC-type protein 1;Putative uncharacterized protein ZC3HC1;Nuclear-interacting partner of ALK;Nuclear-interacting partner of anaplastic lymphoma kinase;Zinc finger C3HC-type protein 1;Nuclear interacting partner of anaplastic lymphoma kinase (ALK)	HSPC216;NIPA;ZC3HC1;ZC3HC1;HSPC216;NIPA;ZC3HC1;NIPA;tcag7.1154	1	S344	SEQAEKSPGPIVS	0.96707	0.96707	1.0393	0.97882	+	1.0497	1.0497	1.0839	1.0814	+	0.96707	0.952653	+	—
P24534;C9JZW3	P24534	P24534	Elongation factor 1-beta;Putative uncharacterized protein EEF1B2	EEF1B;EEF1B2;EF1B;EEF1B2	1	S106	DIDLFGSDDEEES	1.012	1.012	0.91031	NaN	+	0.97419	0.97419	1.0893	NaN	+	1.012	1.02649	+	—
Q9UPT8	Q9UPT8	Q9UPT8	Zinc finger CCCH domain-containing protein 4	C19orf7;KIAA1064;ZC3H4	1	S1275	SPFAGNSPAREGE	0.9542	0.9542	1.0923	NaN	+	1.0323	1.0323	0.85062	NaN	+	0.9542	0.968711	+	—
P29375	P29375	P29375	Histone demethylase JARID1A;Jumonji/ARID domain-containing protein 1A;Lysine-specific demethylase 5A;Retinoblastoma-binding protein 2	JARID1A;KDM5A;RBBP2;RBP2	1	S1666	KKQGPVSPGPAPP	0.99952	0.99952	NaN	NaN	+	1.0153	1.0153	NaN	NaN	+	0.99952	0.984931	+	—
Q59EE8;A8K0W8;Q9Y6Q9;Q569F6;Q9Y6Q9-5;Q0IIN7;Q9Y6Q9-3;Q9Y6Q9-2;B4DYT5;C9JCR8;Q9Y6Q9-4	Q59EE8	Q59EE8	Nuclear receptor coactivator 3 isoform a variant;cDNA FLJ77005, highly similar to Homo sapiens nuclear receptor coactivator 3 (NCOA3), transcript variant 1, mRNA;ACTR;Amplified in breast cancer 1 protein;CBP-interacting protein;Class E basic helix-loop-helix protein 42;Nuclear receptor coactivator 3;Receptor-associated coactivator 3;Steroid receptor coactivator protein 3;Thyroid hormone receptor …	AIB1;BHLHE42;NCOA3;RAC3;TRAM1;NCOA3;AIB1;BHLHE42;NCOA3;RAC3;TRAM1;NCOA3;AIB1;BHLHE42;NCOA3;RAC3;TRAM1;AIB1;BHLHE42;NCOA3;RAC3;TRAM1;NCOA3;AIB1;BHLHE42;NCOA3;RAC3;TRAM1	1	S698	LLQNGNSPAEVAK	0.92941	0.92941	NaN	NaN	+	1.0593	1.0593	NaN	NaN	+	0.92941	0.94402	+	—
Q96S08;Q8WVB6-2;D3DU68;Q8WVB6;B4DEY3	Q96S08	Q96S08	Protein CTF18 homolog.;CHL12;Chromosome transmission fidelity protein 18 homolog;CTF18, chromosome transmission fidelity factor 18 homolog (S. cerevisiae), isoform CRA_c;CHL12;Chromosome transmission fidelity protein 18 homolog;cDNA FLJ56678, highly similar to Homo sapiens CTF18, chromosome transmission fidelity factor 18 homolog, mRNA	CHTF18;RUVBL;C16orf41;CHTF18;CTF18;CHTF18;hCG_1985551;C16orf41;CHTF18;CTF18	3	S261	RGDAASSPAPAAS	0.92356	0.92356	NaN	1.3264	+	1.1002	1.1002	NaN	1.4691	+	0.92356	0.908926	+	—
O95684;O95684-2	O95684	O95684	FGFR1 oncogene partner;FGFR1 oncogene partner	FGFR1OP;FOP;FGFR1OP;FOP	1	S152	EGALDLSDVHSPP	0.97554	0.97554	NaN	NaN	+	1.0407	1.0407	NaN	NaN	+	0.97554	0.960892	+	—
Q7Z2Z1;Q7Z2Z1-2	Q7Z2Z1	Q7Z2Z1	TopBP1-interacting checkpoint and replication regulator;TopBP1-interacting, replication-stimulating protein;Treslin;TopBP1-interacting checkpoint and replication regulator;TopBP1-interacting, replication-stimulating protein;Treslin	C15orf42;TICRR;C15orf42;TICRR	2	S1303	NSTVTSSPPVTPK	1.0077	NaN	1.0077	NaN	+	1.007	NaN	1.007	NaN	+	1.0077	0.993049	+	—
Q86X53;B4DMI5	Q86X53	Q86X53	Glutamate-rich protein 1;cDNA FLJ56027, highly similar to Glutamate-rich protein 1	ERICH1;HSPC319	1	S254	EEGADASEEDPTP	0.97796	0.97796	NaN	NaN	+	1.0074	1.0074	NaN	NaN	+	0.97796	0.992654	+	—
A8K297;D3DXF4;P53667;P53667-2;B7Z6I8;Q59FA3	A8K297	A8K297	cDNA FLJ75611, highly similar to Homo sapiens LIM domain kinase 1 (LIMK1), transcript variant 1, mRNA;LIM domain kinase 1, isoform CRA_a;LIM domain kinase 1;LIM domain kinase 1;cDNA FLJ55661, highly similar to LIM domain kinase 1 (EC 2.7.11.1);LIM domain kinase 1 isoform 1 variant	hCG_16851;LIMK1;LIMK;LIMK1;LIMK;LIMK1	1	S298	PVLRSCSIDRSPG	0.88136	0.88136	NaN	NaN	+	1.1159	1.1159	NaN	NaN	+	0.88136	0.896138	+	—
Q8NFC6	Q8NFC6	Q8NFC6	Biorientation of chromosomes in cell division protein 1-like;Protein FAM44A	BOD1L;FAM44A;KIAA1327	1	S3019	RSKTQLSPSIKRK	1.0008	1.0008	NaN	NaN	+	0.98465	0.98465	NaN	NaN	+	1.0008	1.01559	+	—
Q9ULF5;B4DGU0	Q9ULF5	Q9ULF5	Solute carrier family 39 member 10;Zinc transporter ZIP10;Zrt- and Irt-like protein 10;cDNA FLJ59322, highly similar to Homo sapiens solute carrier family 39 (zinc transporter), member 10 (SLC39A10), mRNA	KIAA1265;SLC39A10;ZIP10	1	S591	LEGQQESPPKNYL	1.0244	1.0244	NaN	NaN	+	0.96227	0.96227	NaN	NaN	+	1.0244	1.03921	+	—
B7Z8D8;D6R946	B7Z8D8	B7Z8D8	cDNA FLJ56276, highly similar to Recombining binding protein suppressor of hairless		1	S18	PPAHAPSPGKFGE	0.99211	0.99211	0.82409	NaN	+	0.99312	0.99312	1.0732	NaN	+	0.99211	1.00693	+	—
Q86VP3-2;Q86VP3-3;Q86VP3	Q86VP3-2	Q86VP3-2	PACS1-like protein;Phosphofurin acidic cluster sorting protein 2;PACS1-like protein;Phosphofurin acidic cluster sorting protein 2;PACS1-like protein;Phosphofurin acidic cluster sorting protein 2	KIAA0602;PACS1L;PACS2;KIAA0602;PACS1L;PACS2;KIAA0602;PACS1L;PACS2	1	S453	QNERANSLDNERC	1.0191	1.0191	NaN	NaN	+	0.99577	0.99577	NaN	NaN	+	1.0191	1.00425	+	—
O60678;B4DWB1	O60678	O60678	Heterogeneous nuclear ribonucleoprotein methyltransferase-like protein 3;Protein arginine N-methyltransferase 3;cDNA FLJ61431, highly similar to Protein arginine N-methyltransferase 3 (EC 2.1.1.-)	HRMT1L3;PRMT3	2	S25	EDLPELSDSGDEA	1.0288	NaN	1.0288	NaN	+	0.98628	NaN	0.98628	NaN	+	1.0288	1.01391	+	—
O60678;B4DWB1	O60678	O60678	Heterogeneous nuclear ribonucleoprotein methyltransferase-like protein 3;Protein arginine N-methyltransferase 3;cDNA FLJ61431, highly similar to Protein arginine N-methyltransferase 3 (EC 2.1.1.-)	HRMT1L3;PRMT3	2	S27	LPELSDSGDEAAW	1.0288	NaN	1.0288	NaN	+	0.98628	NaN	0.98628	NaN	+	1.0288	1.01391	+	—
Q15306;Q15306-2;Q99419	Q15306	Q15306	Interferon regulatory factor 4;Lymphocyte-specific interferon regulatory factor;Multiple myeloma oncogene 1;NF-EM5;Interferon regulatory factor 4;Lymphocyte-specific interferon regulatory factor;Multiple myeloma oncogene 1;NF-EM5;ICSAT transcription factor	IRF4;MUM1;IRF4;MUM1	1	S104	RCALNKSNDFEEL	0.97647	0.97647	NaN	NaN	+	1.0087	1.0087	NaN	NaN	+	0.97647	0.991375	+	—
Q9Y2K6	Q9Y2K6	Q9Y2K6	Deubiquitinating enzyme 20;Ubiquitin carboxyl-terminal hydrolase 20;Ubiquitin thioesterase 20;Ubiquitin-specific-processing protease 20;VHL-interacting deubiquitinating enzyme 2	KIAA1003;LSFR3A;USP20;VDU2	1	S132	VADEGESESEDDD	1.0047	1.0047	1.0599	NaN	+	0.98076	0.98076	1.0285	NaN	+	1.0047	1.01962	+	—
P62195;A8K3Z3;Q59GS3	P62195	P62195	26S protease regulatory subunit 8;26S proteasome AAA-ATPase subunit RPT6;p45/SUG;Proteasome 26S subunit ATPase 5;Proteasome subunit p45;Thyroid hormone receptor-interacting protein 1;cDNA FLJ75514, highly similar to S.scrofa putative 26S protease subunit;Proteasome (Prosome, macropain) 26S subunit, ATPase, 5, isoform CRA_b;Proteasome 26S ATPase subunit 5 variant	PSMC5;SUG1;hCG_41818;PSMC5	1	S215	CTFIRVSGSELVQ	0.97244	0.97244	NaN	NaN	+	1.0128	1.0128	NaN	NaN	+	0.97244	0.987362	+	—
Q6W2J9;D3DWB3;Q6W2J9-2;Q6W2J9-4;B3KTC2	Q6W2J9	Q6W2J9	BCL-6 corepressor;BCL6 co-repressor, isoform CRA_a;BCL-6 corepressor;BCL-6 corepressor;cDNA FLJ38041 fis, clone CTONG2013986, highly similar to BCoR protein	BCOR;KIAA1575;BCOR;hCG_1990445;BCOR;KIAA1575;BCOR;KIAA1575	1	S1127	ASDMPHSPTLRVD	1.0011	1.0011	NaN	NaN	+	0.98418	0.98418	NaN	NaN	+	1.0011	1.01607	+	—
E1P560;P29966;Q6NVI1;Q05C82	E1P560	E1P560	Myristoylated alanine-rich C-kinase substrate;Protein kinase C substrate, 80 kDa protein, light chain;MARCKS protein;MARCKS protein	MACS;MARCKS;PRKCSL;MARCKS;MARCKS	1	S27	EAAVASSPSKANG	1.0026	1.0026	NaN	NaN	+	0.98272	0.98272	NaN	NaN	+	1.0026	1.01758	+	—
O15446-2;A8K818;O15446;A0JLT1;Q05BI1	O15446-2	O15446-2	A34.5;Antisense to ERCC-1 protein;CD3-epsilon-associated protein;DNA-directed RNA polymerase I subunit RPA34;RNA polymerase I-associated factor PAF49;cDNA FLJ75784, highly similar to Homo sapiens CD3E antigen, epsilon polypeptide associated protein (CD3EAP), mRNA;A34.5;Antisense to ERCC-1 protein;CD3-epsilon-associated protein;DNA-directed RNA polymerase I subunit RPA34;RNA polymerase I-associate…	ASE1;CAST;CD3EAP;PAF49;ASE1;CAST;CD3EAP;PAF49;CD3EAP;CD3EAP	1	S174	APNLLTSGKKKKE	1.0786	1.0786	NaN	NaN	+	0.9402	0.9402	NaN	NaN	+	1.0786	1.0636	+	—
Q13501;Q13501-2;B4E3V2	Q13501	Q13501	EBI3-associated protein of 60 kDa;Phosphotyrosine-independent ligand for the Lck SH2 domain of 62 kDa;Sequestosome-1;Ubiquitin-binding protein p62;EBI3-associated protein of 60 kDa;Phosphotyrosine-independent ligand for the Lck SH2 domain of 62 kDa;Sequestosome-1;Ubiquitin-binding protein p62;cDNA FLJ52854, highly similar to Sequestosome-1	ORCA;OSIL;SQSTM1;ORCA;OSIL;SQSTM1	2	S332	MESDNCSGGDDDW	1.0138	1.0138	1.0573	NaN	+	1.0012	1.0012	1.1084	NaN	+	1.0138	0.998801	+	—
Q4G0W2	Q4G0W2	Q4G0W2	Dual specificity phosphatase 28	DUSP28	1	S13	GRRGAASPVPPPL	0.97993	0.97993	NaN	NaN	+	1.0364	1.0364	NaN	NaN	+	0.97993	0.964878	+	—
Q96P16;Q96P16-2;Q96P16-3	Q96P16	Q96P16	Cyclin-dependent kinase inhibitor 2B-related protein;p15INK4B-related protein;Regulation of nuclear pre-mRNA domain-containing protein 1A;Cyclin-dependent kinase inhibitor 2B-related protein;p15INK4B-related protein;Regulation of nuclear pre-mRNA domain-containing protein 1A;Cyclin-dependent kinase inhibitor 2B-related protein;p15INK4B-related protein;Regulation of nuclear pre-mRNA domain-contain…	P15RS;RPRD1A;P15RS;RPRD1A;P15RS;RPRD1A	1	S158	SSLGSPSEPPQTL	0.97747	0.97747	NaN	NaN	+	1.0075	1.0075	NaN	NaN	+	0.97747	0.992556	+	—
D3DTG3;Q8IWS0;B4E0G4;A8K230	D3DTG3	D3DTG3	PHD finger protein 6, isoform CRA_b;PHD finger protein 6;PHD-like zinc finger protein;cDNA FLJ60207, highly similar to PHD finger protein 6;cDNA FLJ77450, highly similar to Homo sapiens PHD finger protein 6 (PHF6), transcript variant 3, mRNA	hCG_1783600;PHF6;KIAA1823;PHF6	1	S155	HELEPSSPKSKKK	0.99213	0.99213	0.90837	0.79426	+	1.0235	1.0235	1.0341	1.1739	+	0.99213	0.97704	+	—
Q6P1L5;Q6P1L5-2	Q6P1L5	Q6P1L5	Amyotrophic lateral sclerosis 2 chromosomal region candidate gene 13 protein;Protein FAM117B;Amyotrophic lateral sclerosis 2 chromosomal region candidate gene 13 protein;Protein FAM117B	ALS2CR13;FAM117B;ALS2CR13;FAM117B	1	S273	SHKRSASWGSTDQ	0.99065	0.99065	1.3191	NaN	+	0.99429	0.99429	1.0953	NaN	+	0.99065	1.00574	+	—
Q9P0U3;Q9P0U3-2	Q9P0U3	Q9P0U3	Sentrin/SUMO-specific protease SENP1;Sentrin-specific protease 1;Sentrin/SUMO-specific protease SENP1;Sentrin-specific protease 1	SENP1;SENP1	2	S157	PIKPVPSPSWSGS	0.84913	0.84913	0.86457	NaN	+	1.199	1.199	1.4106	NaN	+	0.84913	0.834028	+	—
C9JMG9;B4DGC5	C9JMG9	C9JMG9	Putative uncharacterized protein IQSEC1;cDNA FLJ60491, highly similar to IQ motif and Sec7 domain-containing protein 1	IQSEC1	3	S929	RRSSAGSLESNVE	0.90142	NaN	0.90142	0.9059	+	1.091	NaN	1.091	1.2072	+	0.90142	0.91659	+	—
Q9P2D0;Q9P2D0-2;B7ZLD4;B7ZLE0	Q9P2D0	Q9P2D0	Inhibitor of Bruton tyrosine kinase;Inhibitor of Bruton tyrosine kinase;IBTK protein;IBTK protein	BTKI;IBTK;KIAA1417;BTKI;IBTK;KIAA1417;IBTK;IBTK	1	S1045	SPRDLQSPDFTTG	0.90251	0.90251	NaN	NaN	+	1.0897	1.0897	NaN	NaN	+	0.90251	0.917684	+	—
Q13610;Q9BV37;Q53FW9;B4DJV5;B4DNL1	Q13610	Q13610	Keratinocyte protein IEF SSP 9502;Periodic tryptophan protein 1 homolog;PWP1 homolog (S. cerevisiae);Nuclear phosphoprotein similar to S. cerevisiae PWP1 variant;cDNA FLJ51513, highly similar to Periodic tryptophan protein 1 homolog;cDNA FLJ51512, highly similar to Periodic tryptophan protein 1 homolog	PWP1;PWP1	1	S485	GSARNSSISGPFG	1.2004	1.2004	NaN	NaN	+	0.82265	0.82265	NaN	NaN	+	1.2004	1.21558	+	—
Q8IYN3;B3KXW7;B3KVA9;Q92619;B7Z910;B4DTS4;B4E3K8	Q8IYN3;Q92619	Q92619	HMHA1 protein;cDNA FLJ46218 fis, clone TESTI4013474, highly similar to Homo sapiens minor histocompatibility antigen HA-1 (HA-1), mRNA;cDNA FLJ16319 fis, clone SPLEN2036076, highly similar to Homo sapiens minor histocompatibility antigen HA-1 (HA-1), mRNA;Minor histocompatibility antigen HA-1;Minor histocompatibility protein HA-1;cDNA FLJ61711, highly similar to Homo sapiens minor histocompatibil…	HMHA1;HMHA1;KIAA0223	2	S625	SWPLSISDSDSGL	0.87374	0.87374	NaN	NaN	+	1.1249	1.1249	NaN	NaN	+	0.87374	0.888968	+	—
B4DJP9;O75494;Q53GD7;O75494-2;B3KNY6;O75494-3;Q5JRI3;O75494-4;Q5JRI1	B4DJP9;O75494;O75494-3;O75494-4	O75494	cDNA FLJ58902, highly similar to FUS-interacting serine-arginine-rich protein1;40 kDa SR-repressor protein;FUS-interacting serine-arginine-rich protein 1;Splicing factor SRp38;Splicing factor, arginine/serine-rich 13A;TLS-associated protein with Ser-Arg repeats;TLS-associated serine-arginine protein;FUS interacting protein (Serine-arginine rich) 1 isoform 2 variant;40 kDa SR-repressor protein;FUS…	FUSIP1;FUSIP2;SFRS13A;TASR;FUSIP1;FUSIP2;SFRS13A;TASR;FUSIP1;FUSIP2;SFRS13A;TASR;FUSIP1;RP11-4M23.6-005;FUSIP1;FUSIP2;SFRS13A;TASR;FUSIP1;RP11-4M23.6-014	3	S133	RRSRSRSFDYNYR	1.0425	1.0425	0.99584	1.1214	+	0.94542	0.94542	0.9665	1.0042	+	1.0425	1.05773	+	—
D3DPG7;Q8WU90;B7Z592;B4DMW2	D3DPG7	D3DPG7	Likely ortholog of mouse immediate early response, erythropoietin 4, isoform CRA_a;DRG family-regulatory protein 1;Likely ortholog of mouse immediate early response erythropoietin 4;Zinc finger CCCH domain-containing protein 15;cDNA FLJ61635, highly similar to Homo sapiens likely ortholog of mouse immediate early response, erythropoietin 4 (LEREPO4), mRNA;cDNA FLJ60710, highly similar to Homo sap…	hCG_22074;LEREPO4;DFRP1;HSPC303;HT010;LEREPO4;MSTP012;PP730;ZC3H15	1	S231	EKEDEISLEDLIE	0.99443	0.99443	NaN	NaN	+	0.99041	0.99041	NaN	NaN	+	0.99443	1.00968	+	—
Q8IYH5;Q8IYH5-4;Q8IYH5-3	Q8IYH5	Q8IYH5	ZZ-type zinc finger-containing protein 3;ZZ-type zinc finger-containing protein 3;ZZ-type zinc finger-containing protein 3	ZZZ3;ZZZ3;ZZZ3	1	S606	LPARPKSPLDPKK	1.0666	1.0666	NaN	NaN	+	0.92433	0.92433	NaN	NaN	+	1.0666	1.08186	+	—
P35269;Q6IBK5;B4DXY2	P35269	P35269	General transcription factor IIF 74 kDa subunit;General transcription factor IIF subunit 1;Transcription initiation factor IIF subunit alpha;Transcription initiation factor RAP74;GTF2F1 protein;cDNA FLJ50288, highly similar to Transcription initiation factor IIF alpha subunit (EC 2.7.11.1)	GTF2F1;RAP74;GTF2F1	4	S221	EMSSDASDASGEE	0.99258	NaN	NaN	0.99258	+	0.99219	NaN	NaN	0.99219	+	0.99258	1.00787	+	—
C9J6D7;O75153	C9J6D7	C9J6D7	Putative uncharacterized protein KIAA0664;Protein KIAA0664	KIAA0664;KIAA0664	1	S664	PGQEAGSEEEGSS	1.0601	1.0601	NaN	NaN	+	0.92989	0.92989	NaN	NaN	+	1.0601	1.0754	+	—
Q59FC3;B4DGU9;Q9Y2X7;B4DSV3;B4DMF7;Q7Z2E5	Q59FC3	Q59FC3	G protein-coupled receptor kinase interactor 1 variant;cDNA FLJ59232, highly similar to ARF GTPase-activating protein GIT1;ARF GTPase-activating protein GIT1;Cool-associated and tyrosine-phosphorylated protein 1;G protein-coupled receptor kinase-interactor 1;GRK-interacting protein 1;cDNA FLJ60869, highly similar to ARF GTPase-activating protein GIT1;cDNA FLJ58515, highly similar to ARF GTPase-ac…	GIT1;DKFZp686G1540;DKFZp686G1640	1	S375	QGKSLSSPTDNLE	0.99393	0.99393	NaN	NaN	+	0.99085	0.99085	NaN	NaN	+	0.99393	1.00923	+	—
Q2L6I0;Q96QC0	Q2L6I0	Q2L6I0	FB19 protein;Protein phosphatase 1, regulatory (Inhibitor) subunit 10;Protein phosphatase 1, regulatory subunit 10;MHC class I region proline-rich protein CAT53;p99;Phosphatase 1 nuclear targeting subunit;PP1-binding protein of 114 kDa;Protein FB19;Serine/threonine-protein phosphatase 1 regulatory subunit 10	DADB-129D20.4-001;DAMA-178G23.6-001;DAMC-83F13.3-001;DASS-182C6.2-001;FB19;hCG_26006;PPP1R10;CAT53;FB19;PNUTS;PPP1R10	1	S591	LTSIMGSPNSHPS	0.99292	0.99292	NaN	NaN	+	1.0229	1.0229	NaN	NaN	+	0.99292	0.977613	+	—
Q2NKX8;B5MDQ0	Q2NKX8	Q2NKX8	ATP-dependent helicase ERCC6-like;DNA excision repair protein ERCC-6-like;PLK1-interacting checkpoint helicase;Tumor antigen BJ-HCC-15;FLJ20105 protein, isoform CRA_a;Putative uncharacterized protein ERCC6L	ERCC6L;PICH;ERCC6L;FLJ20105;hCG_1642107	1	S1028	KARRIVSDGEDED	0.97338	0.97338	NaN	NaN	+	1.0438	1.0438	NaN	NaN	+	0.97338	0.958038	+	—
Q9HB58-6;Q9HB58;B4DVI4;Q9HB58-3;Q9HB58-5;Q9HB58-2;Q6PJR6	Q9HB58-6	Q9HB58-6	Interferon-induced protein 41/75;Sp110 nuclear body protein;Speckled 110 kDa;Transcriptional coactivator Sp110;Interferon-induced protein 41/75;Sp110 nuclear body protein;Speckled 110 kDa;Transcriptional coactivator Sp110;cDNA FLJ59766, highly similar to Sp110 nuclear body protein;Interferon-induced protein 41/75;Sp110 nuclear body protein;Speckled 110 kDa;Transcriptional coactivator Sp110;Interf…	SP110;SP110;SP110;SP110;SP110;SP110	1	S256	PEIRDNSPEPNDP	1.0609	1.0609	1.1799	NaN	+	0.95644	0.95644	0.67643	NaN	+	1.0609	1.04554	+	—
Q9UKL0	Q9UKL0	Q9UKL0	Protein CoREST;REST corepressor 1	KIAA0071;RCOR;RCOR1	1	S457	NQKPVKSPDNSIK	1.0425	1.0425	NaN	NaN	+	0.97358	0.97358	NaN	NaN	+	1.0425	1.02714	+	—
D7PBN3;P04049-2;P04049;B4E0X2;B4E1N6	D7PBN3	D7PBN3	Proto-oncogene c-RAF;RAF proto-oncogene serine/threonine-protein kinase;Raf-1;Proto-oncogene c-RAF;RAF proto-oncogene serine/threonine-protein kinase;Raf-1;cDNA FLJ57286, highly similar to RAF proto-oncogene serine/threonine-protein kinase (EC 2.7.11.1);cDNA FLJ50355, highly similar to RAF proto-oncogene serine/threonine-protein kinase (EC 2.7.11.1)	RAF;RAF1;RAF;RAF1	1	S709	PSALSSSPNNLSP	0.93805	0.93805	1.0438	NaN	+	1.0838	1.0838	1.1953	NaN	+	0.93805	0.922679	+	—
D3DQX9;Q9UPZ3;D3DQY0;Q9UPZ3-2	D3DQX9	D3DQX9	Hermansky-Pudlak syndrome 5, isoform CRA_c;Alpha-integrin-binding protein 63;Hermansky-Pudlak syndrome 5 protein;Ruby-eye protein 2 homolog;Hermansky-Pudlak syndrome 5, isoform CRA_a;Alpha-integrin-binding protein 63;Hermansky-Pudlak syndrome 5 protein;Ruby-eye protein 2 homolog	hCG_1784765;HPS5;AIBP63;HPS5;KIAA1017;hCG_1784765;HPS5;AIBP63;HPS5;KIAA1017	1	S563	IGTLHTSPDLKVR	1.0331	1.0331	NaN	NaN	+	0.95371	0.95371	NaN	NaN	+	1.0331	1.04854	+	—
P49916;P49916-2;Q96DF0	P49916	P49916	DNA ligase 3;DNA ligase III;Polydeoxyribonucleotide synthase [ATP] 3;DNA ligase 3;DNA ligase III;Polydeoxyribonucleotide synthase [ATP] 3;LIG3 protein	LIG3;LIG3	1	S210	TTGQVTSPVKGAS	1.033	1.033	NaN	NaN	+	0.98277	0.98277	NaN	NaN	+	1.033	1.01753	+	—
Q92608;B3KXW9;Q5XG91;B3KY14	Q92608	Q92608	Dedicator of cytokinesis protein 2;cDNA FLJ46228 fis, clone TESTI4014908, highly similar to Dedicator of cytokinesis protein 2;DOCK2 protein;cDNA FLJ46592 fis, clone THYMU3045510, highly similar to Dedicator of cytokinesis protein 2	DOCK2;KIAA0209;DOCK2	1	S1685	EQEEPISPGSTLP	0.94183	0.94183	NaN	NaN	+	1.0446	1.0446	NaN	NaN	+	0.94183	0.957304	+	—
Q59GY2;P36578;B4DMJ6;Q53G74;B4DMJ2	Q59GY2	Q59GY2	Ribosomal protein L4 variant;60S ribosomal protein L1;60S ribosomal protein L4;cDNA FLJ50996, highly similar to 60S ribosomal protein L4;Ribosomal protein L4 variant;cDNA FLJ50994, moderately similar to 60S ribosomal protein L4	RPL1;RPL4	1	S309	LSRILKSPEIQRA	1.0062	1.0062	NaN	NaN	+	1.0094	1.0094	NaN	NaN	+	1.0062	0.990688	+	—
Q15523	Q15523	Q15523	Serine/threonine protein kinase		1	S453	GEAPTLSPPRDAR	1.0176	1.0176	NaN	NaN	+	0.99793	0.99793	NaN	NaN	+	1.0176	1.00207	+	—
Q68CZ2;Q59GW4;Q68CZ2-2;Q8NDL6	Q68CZ2	Q68CZ2	Tensin-3;Tensin-like SH2 domain-containing protein 1;Tumor endothelial marker 6;Tensin 3 variant;Tensin-3;Tensin-like SH2 domain-containing protein 1;Tumor endothelial marker 6;Putative uncharacterized protein DKFZp434I2435	TEM6;TENS1;TNS3;TPP;TEM6;TENS1;TNS3;TPP;DKFZp434I2435	1	S660	PDTQQPSPSKAFK	1.0316	1.0316	NaN	NaN	+	0.98419	0.98419	NaN	NaN	+	1.0316	1.01606	+	—
Q7Z6Z7;Q7Z6Z7-3;Q7Z6Z7-2;Q5H962;B4DGF6	Q7Z6Z7	Q7Z6Z7	ARF-binding protein 1;E3 ubiquitin-protein ligase HUWE1;HECT, UBA and WWE domain-containing protein 1;Homologous to E6AP carboxyl terminus homologous protein 9;Large structure of UREB1;Mcl-1 ubiquitin ligase E3;Upstream regulatory element-binding protein 1;ARF-binding protein 1;E3 ubiquitin-protein ligase HUWE1;HECT, UBA and WWE domain-containing protein 1;Homologous to E6AP carboxyl terminus hom…	HSPC272;HUWE1;KIAA0312;KIAA1578;UREB1;HSPC272;HUWE1;KIAA0312;KIAA1578;UREB1;HSPC272;HUWE1;KIAA0312;KIAA1578;UREB1;HUWE1;RP3-339A18.4-007	1	S649	MRRRRSSDPLGDT	0.96964	0.96964	NaN	NaN	+	1.015	1.015	NaN	NaN	+	0.96964	0.985222	+	—
Q8NHZ8	Q8NHZ8	Q8NHZ8	Anaphase-promoting complex subunit 12;Anaphase-promoting complex subunit CDC26;Cell division cycle protein 26 homolog	ANAPC12;C9orf17;CDC26	1	S42	VEVVGGSDGEGAI	0.95761	0.95761	NaN	NaN	+	1.0275	1.0275	NaN	NaN	+	0.95761	0.973236	+	—
B2R6E2;Q53EL6;B5ME91;B4DKX4	B2R6E2	B2R6E2	cDNA, FLJ92910, highly similar to Homo sapiens programmed cell death 4 (neoplastic transformation inhibitor) (PDCD4), transcript variant 1, mRNA;Neoplastic transformation inhibitor protein;Nuclear antigen H731-like;Programmed cell death protein 4;Protein 197/15a;Putative uncharacterized protein PDCD4;cDNA FLJ58014, highly similar to Homo sapiens programmed cell death 4, transcript variant 1, mRNA	H731;PDCD4;PDCD4	1	S317	KDSVWGSGGGQQS	1.1374	1.1374	NaN	NaN	+	0.89145	0.89145	NaN	NaN	+	1.1374	1.12177	+	—
Q5QPS4;Q9H2P2;A8K6D4;A8K6R3;O95544	Q5QPS4	Q5QPS4	NAD kinase;NAD kinase, isoform CRA_b;Putative uncharacterized protein NADK;HT029;cDNA FLJ77769, highly similar to Homo sapiens NAD kinase, mRNA;cDNA FLJ78247, highly similar to Homo sapiens NAD kinase, mRNA;NAD kinase;Poly(P)/ATP NAD kinase	hCG_2033593;NADK;RP1-283E3.6-001;NADK	1	S44	IRGRAKSRSLSAS	1.1052	NaN	NaN	1.1052	+	0.9178	NaN	0.9178	1.1887	+	1.1052	1.08956	+	—
C9JGA8;Q70CQ2;Q70CQ2-2;B9ZVR8;Q70CQ2-3;C9JV64	C9JGA8	C9JGA8	Ubiquitin carboxyl-terminal hydrolase;Deubiquitinating enzyme 34;Ubiquitin carboxyl-terminal hydrolase 34;Ubiquitin thioesterase 34;Ubiquitin-specific-processing protease 34;Deubiquitinating enzyme 34;Ubiquitin carboxyl-terminal hydrolase 34;Ubiquitin thioesterase 34;Ubiquitin-specific-processing protease 34;Ubiquitin carboxyl-terminal hydrolase;Deubiquitinating enzyme 34;Ubiquitin carboxyl-termi…	USP34;KIAA0570;KIAA0729;USP34;KIAA0570;KIAA0729;USP34;USP34;KIAA0570;KIAA0729;USP34;USP34	2	S3406	TEQDLPSPENSSV	0.98812	0.98812	1.0105	NaN	+	1.0283	1.0283	1.0531	NaN	+	0.98812	0.972479	+	—
Q5THK1;Q5THK1-4;Q5THK1-2;Q5THK1-3	Q5THK1	Q5THK1	Uncharacterized protein C22orf30;Uncharacterized protein C22orf30;Uncharacterized protein C22orf30;Uncharacterized protein C22orf30	C22orf30;C22orf30;C22orf30;C22orf30	1	S1029	NSLPCGSPKKCNL	1.0082	1.0082	NaN	NaN	+	1.0075	1.0075	NaN	NaN	+	1.0082	0.992556	+	—
B2R935;Q99741	B2R935	B2R935	cDNA, FLJ94190, highly similar to Homo sapiens CDC6 cell division cycle 6 homolog (S. cerevisiae)(CDC6), mRNA;Cdc18-related protein;CDC6-related protein;Cell division control protein 6 homolog;p62(cdc6)	CDC18L;CDC6	1	S45	VQTVTCSPRVKAL	0.9694	0.9694	NaN	NaN	+	1.0485	1.0485	NaN	NaN	+	0.9694	0.953743	+	—
A8K287;O00161	A8K287	A8K287	Synaptosomal-associated protein;Synaptosomal-associated protein 23;Vesicle-membrane fusion protein SNAP-23	hCG_40424;SNAP23;SNAP23	1	S110	GDGGENSPCNVVS	1.0483	1.0483	NaN	NaN	+	0.96843	0.96843	NaN	NaN	+	1.0483	1.0326	+	—
Q5VVJ2	Q5VVJ2	Q5VVJ2	Histone H2A deubiquitinase MYSM1;Myb-like, SWIRM and MPN domain-containing protein 1	KIAA1915;MYSM1	1	S218	VKIEKLSDDEEVD	0.99649	0.99649	NaN	NaN	+	1.0196	1.0196	NaN	NaN	+	0.99649	0.980777	+	—
O95400;Q5QTR6	O95400	O95400	CD2 antigen cytoplasmic tail-binding protein 2;FWP010	CD2BP2;KIAA1178	1	S195	GPGQPSSPQRLDR	1.0255	1.0255	NaN	NaN	+	0.99036	0.99036	NaN	NaN	+	1.0255	1.00973	+	—
E1P586;Q9NYF8;Q9NYF8-2;Q9NYF8-3;Q6DCA8;Q9NYF8-4	E1P586;Q9NYF8-4	E1P586	Bcl-2-associated transcription factor 1;Bcl-2-associated transcription factor 1;Bcl-2-associated transcription factor 1;BCLAF1 protein;Bcl-2-associated transcription factor 1	BCLAF1;BTF;KIAA0164;BCLAF1;BTF;KIAA0164;BCLAF1;BTF;KIAA0164;BCLAF1;BCLAF1;BTF;KIAA0164	1	S177	GEPQEESPLKSKS	0.9442	0.9442	NaN	NaN	+	1.0417	1.0417	NaN	NaN	+	0.9442	0.959969	+	—
B2RTR1;Q8NB74;C9J668	B2RTR1	B2RTR1	CLASP2 protein;cDNA FLJ34132 fis, clone FCBBF3010586, weakly similar to Microtubule associated-protein orbit;Putative uncharacterized protein CLASP2	CLASP2;CLASP2	1	S241	SVCKDKSFDDEES	0.82426	0.82426	NaN	NaN	+	1.2369	1.2369	NaN	NaN	+	0.82426	0.808473	+	—
B5BU83;D3DPJ5;P16949;B7Z8N4;Q96CE4;A2A2D2;C9JR06;A2A2D0;Q59G27	B5BU83	B5BU83	Stathmin;Stathmin;Leukemia-associated phosphoprotein p18;Metablastin;Oncoprotein 18;Phosphoprotein p19;pp17;Prosolin;Protein Pr22;Stathmin;Stathmin;Stathmin;Stathmin;Stathmin;Stathmin;Stathmin	STMN1;hCG_23745;STMN1;LAP18;OP18;STMN1;STMN1;RP1-125I3.5-006;STMN1;STMN1;RP1-125I3.5-004;STMN1	1	S38	VPEFPLSPPKKKD	0.9244	0.9244	NaN	NaN	+	1.1006	1.1006	NaN	NaN	+	0.9244	0.908595	+	—
Q9P265;Q9P265-2;Q7Z3H2	Q9P265	Q9P265	Disco-interacting protein 2 homolog B;Disco-interacting protein 2 homolog B;Putative uncharacterized protein DKFZp686M1483	DIP2B;KIAA1463;DIP2B;KIAA1463;DKFZp686M1483	3	S187	GSSTSSSASSTLS	1.0656	NaN	NaN	1.0656	+	0.92472	NaN	NaN	0.92472	+	1.0656	1.08141	+	—
P07195;Q5U077;A8MW50;C9J7H8	P07195	P07195	LDH heart subunit;L-lactate dehydrogenase B chain;Renal carcinoma antigen NY-REN-46;L-lactate dehydrogenase;L-lactate dehydrogenase;Putative uncharacterized protein LDHB	LDHB;hCG_24788;LDHB;LDHB;LDHB	1	S44	ISILGKSLADELA	1.031	1.031	NaN	NaN	+	0.95523	0.95523	NaN	NaN	+	1.031	1.04687	+	—
B2R4C9;P51397	B2R4C9	B2R4C9	cDNA, FLJ92044, highly similar to Homo sapiens death-associated protein (DAP), mRNA;Death-associated protein 1	DAP;DAP1	1	S51	QEWESPSPPKPTV	0.99086	0.99086	1.1951	NaN	+	0.99326	0.99326	0.93074	NaN	+	0.99086	1.00679	+	—
O00410-3;O00410;O00410-2;B4E0R6;B3KWG6	O00410-3	O00410-3	Importin subunit beta-3;Importin-5;Karyopherin beta-3;Ran-binding protein 5;Importin subunit beta-3;Importin-5;Karyopherin beta-3;Ran-binding protein 5;Importin subunit beta-3;Importin-5;Karyopherin beta-3;Ran-binding protein 5;cDNA FLJ54573, highly similar to Importin beta-3;cDNA FLJ43041 fis, clone BRTHA3003339, highly similar to Importin beta-3	IPO5;KPNB3;RANBP5;IPO5;KPNB3;RANBP5;IPO5;KPNB3;RANBP5	1	S670	QDMENMSDDDGWE	1.0042	1.0042	NaN	NaN	+	1.0119	1.0119	NaN	NaN	+	1.0042	0.98824	+	—
P55081	P55081	P55081	Microfibrillar-associated protein 1	MFAP1	1	S116	PEVVGESDSEVEG	0.96251	0.96251	1.0728	NaN	+	1.022	1.022	1.0201	NaN	+	0.96251	0.978474	+	—
Q6SPF0	Q6SPF0	Q6SPF0	Atherin;Sterile alpha motif domain-containing protein 1	SAMD1	1	S161	AATAPPSPGPAQP	0.95299	0.95299	NaN	NaN	+	1.032	1.032	NaN	NaN	+	0.95299	0.968992	+	—
C9JGA8;Q70CQ2;Q70CQ2-2;B9ZVR8;Q70CQ2-3;C9JV64	C9JGA8	C9JGA8	Ubiquitin carboxyl-terminal hydrolase;Deubiquitinating enzyme 34;Ubiquitin carboxyl-terminal hydrolase 34;Ubiquitin thioesterase 34;Ubiquitin-specific-processing protease 34;Deubiquitinating enzyme 34;Ubiquitin carboxyl-terminal hydrolase 34;Ubiquitin thioesterase 34;Ubiquitin-specific-processing protease 34;Ubiquitin carboxyl-terminal hydrolase;Deubiquitinating enzyme 34;Ubiquitin carboxyl-termi…	USP34;KIAA0570;KIAA0729;USP34;KIAA0570;KIAA0729;USP34;USP34;KIAA0570;KIAA0729;USP34;USP34	1	S3358	IKRRRVSSDEEHT	0.81813	0.81813	1.0246	NaN	+	1.2467	1.2467	1.1031	NaN	+	0.81813	0.802118	+	—
Q68EM7;Q68EM7-5;C9JE65;Q68EM7-6;C9IZD3;Q68EM7-3;Q68EM7-7;B4DVF3	Q68EM7	Q68EM7	Rho GTPase-activating protein 17;RhoGAP interacting with CIP4 homologs protein 1;Rho-type GTPase-activating protein 17;Rho GTPase-activating protein 17;RhoGAP interacting with CIP4 homologs protein 1;Rho-type GTPase-activating protein 17;Putative uncharacterized protein ARHGAP17;Rho GTPase-activating protein 17;RhoGAP interacting with CIP4 homologs protein 1;Rho-type GTPase-activating protein 17;…	ARHGAP17;MSTP066;MSTP110;RICH1;ARHGAP17;MSTP066;MSTP110;RICH1;ARHGAP17;ARHGAP17;MSTP066;MSTP110;RICH1;ARHGAP17;ARHGAP17;MSTP066;MSTP110;RICH1;ARHGAP17;MSTP066;MSTP110;RICH1	1	S575	PSPGDGSPPKPKD	0.9823	0.9823	NaN	NaN	+	1.0349	1.0349	NaN	NaN	+	0.9823	0.966277	+	—
E1P5V2;Q9Y3Z3;Q9Y3Z3-2;Q59H15	E1P5V2	E1P5V2	Dendritic cell-derived IFNG-induced protein;Monocyte protein 5;SAM domain and HD domain-containing protein 1;Dendritic cell-derived IFNG-induced protein;Monocyte protein 5;SAM domain and HD domain-containing protein 1;SAM domain-and HD domain-containing protein 1 variant	MOP5;SAMHD1;MOP5;SAMHD1	1	S33	SAEADWSPGLELH	1.0806	1.0806	1.0654	0.97669	+	0.93939	0.93939	1.039	0.94044	+	1.0806	1.06452	+	—
Q5FBB7;B5BUA4;Q5FBB7-6	Q5FBB7	Q5FBB7	Serologically defined breast cancer antigen NY-BR-85;Shugoshin-like 1;Shugoshin-like 1 (S. pombe), isoform CRA_a;Shugoshin-like 1 isoform A1;Serologically defined breast cancer antigen NY-BR-85;Shugoshin-like 1	SGO1;SGOL1;hCG_1648559;SGOL1;SGO1;SGOL1	1	S436	PPETQQSPHLSLK	1.006	1.006	NaN	NaN	+	1.0102	1.0102	NaN	NaN	+	1.006	0.989903	+	—
P49792	P49792	P49792	358 kDa nucleoporin;E3 SUMO-protein ligase RanBP2;Nuclear pore complex protein Nup358;Nucleoporin Nup358;p270;Ran-binding protein 2	NUP358;RANBP2	1	S955	PATGILSPRGDDY	1.0899	1.0899	NaN	NaN	+	0.90414	0.90414	NaN	NaN	+	1.0899	1.10602	+	—
Q9Y6I3-2;Q9Y6I3;Q9Y6I3-3;B4DU91	Q9Y6I3-2	Q9Y6I3-2	EH domain-binding mitotic phosphoprotein;EPS-15-interacting protein 1;Epsin-1;EH domain-binding mitotic phosphoprotein;EPS-15-interacting protein 1;Epsin-1;EH domain-binding mitotic phosphoprotein;EPS-15-interacting protein 1;Epsin-1;cDNA FLJ55368, highly similar to Epsin-1	EPN1;EPN1;EPN1	1	S473	TRKTPESFLGPNA	0.83972	0.83972	NaN	NaN	+	1.2142	1.2142	NaN	NaN	+	0.83972	0.823588	+	—
D3DU97;Q9UQ35;Q9UQ35-2;O60382	D3DU97	D3DU97	Serine/arginine repetitive matrix 2, isoform CRA_a;300 kDa nuclear matrix antigen;Serine/arginine repetitive matrix protein 2;Serine/arginine-rich splicing factor-related nuclear matrix protein of 300 kDa;Splicing coactivator subunit SRm300;Tax-responsive enhancer element-binding protein 803;300 kDa nuclear matrix antigen;Serine/arginine repetitive matrix protein 2;Serine/arginine-rich splicing f…	hCG_15616;SRRM2;HSPC075;KIAA0324;SRL300;SRM300;SRRM2;HSPC075;KIAA0324;SRL300;SRM300;SRRM2;KIAA0324	2	S988	ETPPRQSHSGSIS	1.0964	NaN	NaN	1.0964	+	0.89884	NaN	0.89884	0.80526	+	1.0964	1.11255	+	—
B7Z5J9;Q9Y4F9;B7Z6U4;B7Z6D6;Q9Y4F9-2	B7Z5J9	B7Z5J9	cDNA FLJ56137;Protein FAM65B;cDNA FLJ56038;cDNA FLJ60883;Protein FAM65B	C6orf32;DIFF48;FAM65B;KIAA0386;PL48;C6orf32;DIFF48;FAM65B;KIAA0386;PL48	1	S50	GIIRSQSFAGFSG	0.88662	0.88662	NaN	NaN	+	1.1488	1.1488	NaN	NaN	+	0.88662	0.870474	+	—
Q92878-2;Q92878;Q92878-3;Q32P42	Q92878-2	Q92878-2	DNA repair protein RAD50;DNA repair protein RAD50;DNA repair protein RAD50;RAD50 protein	RAD50;RAD50;RAD50;RAD50	1	S641	LFDVCGSQDFESD	1.0626	1.0626	NaN	NaN	+	0.92698	0.92698	NaN	NaN	+	1.0626	1.07877	+	—
C9JSG2;Q8N4C6-7;C9JXL2;Q8N4C6-10;A6NDB8;Q8N4C6-5;Q8N4C6;B7WPA3;Q8N4C6-2;Q8N4C6-9;C9J066;C9JSB6;Q8N4C6-4;Q5BKU3;C9J3D1;Q5XUU0	C9JSG2	C9JSG2	Putative uncharacterized protein NIN;Glycogen synthase kinase 3 beta-interacting protein;Ninein;Putative uncharacterized protein NIN;Glycogen synthase kinase 3 beta-interacting protein;Ninein;Putative uncharacterized protein NIN;Glycogen synthase kinase 3 beta-interacting protein;Ninein;Glycogen synthase kinase 3 beta-interacting protein;Ninein;Putative uncharacterized protein NIN;Glycogen syntha…	NIN;KIAA1565;NIN;NIN;KIAA1565;NIN;NIN;KIAA1565;NIN;KIAA1565;NIN;NIN;KIAA1565;NIN;KIAA1565;NIN;NIN;NIN;KIAA1565;NIN;NIN;NIN;NIN	1	S1550	LGTLNGSQEEMWQ	1.0667	1.0667	NaN	NaN	+	0.95191	0.95191	NaN	NaN	+	1.0667	1.05052	+	—
Q6WKZ4;Q307T1;Q6WKZ4-3;Q4JIW2;Q6WKZ4-2;B3KRW2	Q6WKZ4	Q6WKZ4	Rab11 family-interacting protein 1;Rab-coupling protein;cDNA FLJ75044, highly similar to Homo sapiens Rab coupling protein (RCP), mRNA;RAB11-family interacting protein 1C;Rab11 family-interacting protein 1;Rab-coupling protein;Rab11-family interacting protein 1D;Rab11 family-interacting protein 1;Rab-coupling protein;cDNA FLJ34977 fis, clone NTONG2005822, highly similar to Homo sapiens RAB11 fami…	RAB11FIP1;RCP;RAB11FIP1;RAB11FIP1;RCP;RAB11FIP1;RCP	1	S435	PESRRSSLLSLMT	0.99744	0.99744	NaN	NaN	+	0.98648	0.98648	NaN	NaN	+	0.99744	1.01371	+	—
O00512;Q1JQ81	O00512	O00512	B-cell CLL/lymphoma 9 protein;Protein legless homolog;B-cell CLL/lymphoma 9	BCL9;BCL9	1	S278	RPLDRESPGVENK	0.92249	0.92249	NaN	NaN	+	1.1035	1.1035	NaN	NaN	+	0.92249	0.906208	+	—
Q12789;Q6AHZ7;Q12789-3;Q6AWA4;A8MRT3	Q12789	Q12789	General transcription factor 3C polypeptide 1;TF3C-alpha;TFIIIC box B-binding subunit;Transcription factor IIIC 220 kDa subunit;Transcription factor IIIC subunit alpha;Putative uncharacterized protein DKFZp686A111;General transcription factor 3C polypeptide 1;TF3C-alpha;TFIIIC box B-binding subunit;Transcription factor IIIC 220 kDa subunit;Transcription factor IIIC subunit alpha;Putative uncharac…	GTF3C1;DKFZp686A111;GTF3C1;DKFZp686O0870;GTF3C1	1	S1611	SLGKDGSLEDDED	0.95439	0.95439	NaN	NaN	+	1.0302	1.0302	NaN	NaN	+	0.95439	0.970685	+	—
P49736;B7Z8Z6;B3KXZ4;C9JZ21;C9J013	P49736	P49736	DNA replication licensing factor MCM2;Minichromosome maintenance protein 2 homolog;Nuclear protein BM28;cDNA FLJ53276, moderately similar to DNA replication licensing factor MCM2;cDNA FLJ46429 fis, clone THYMU3014372, highly similar to DNA replication licensing factor MCM2;Putative uncharacterized protein MCM2;Putative uncharacterized protein MCM2	BM28;CCNL1;CDCL1;KIAA0030;MCM2;MCM2;MCM2	3	S26	GNDPLTSSPGRSS	1.0173	NaN	1.0173	1.025	+	0.999	NaN	0.999	1.1502	+	1.0173	1.001	+	—
A8K588;E1P5W6;Q13247;Q13247-3;Q59GY3;B5BU15;Q13247-2	A8K588	A8K588	cDNA FLJ76823, highly similar to Homo sapiens splicing factor, arginine/serine-rich 6 (SFRS6), mRNA;Pre-mRNA-splicing factor SRP55;Splicing factor, arginine/serine-rich 6;Pre-mRNA-splicing factor SRP55;Splicing factor, arginine/serine-rich 6;Arginine/serine-rich splicing factor 6 variant;Splicing factor arginine/serine-rich 6;Pre-mRNA-splicing factor SRP55;Splicing factor, arginine/serine-rich 6	SFRS6;SRP55;SFRS6;SRP55;SFRS6;SFRS6;SRP55	1	S45	FVEFEDSRDADDA	1.0332	1.0332	NaN	NaN	+	0.95283	0.95283	NaN	NaN	+	1.0332	1.04951	+	—
B2R4P8;Q13765;B4DDI8	B2R4P8	B2R4P8	cDNA FLJ33331 fis, clone BRACE2000489, highly similar to Nascent polypeptide-associated complex subunit alpha;cDNA, FLJ92170, Homo sapiens nascent-polypeptide-associated complex alpha polypeptide (NACA), mRNA;HCG2016482, isoform CRA_b;Putative uncharacterized protein NACA;Alpha-NAC;Nascent polypeptide-associated complex subunit alpha;cDNA FLJ53704, moderately similar to Nascent polypeptide-associ…	hCG_2016482;NACA;HSD48;NACA	2	S166	PTVQEESEEEEVD	1.0033	1.0033	NaN	NaN	+	1.0132	1.0132	1.2116	NaN	+	1.0033	0.986972	+	—
B3KX07;Q96E09;B4E242	B3KX07	B3KX07	cDNA FLJ44415 fis, clone UTERU1000384;Protein FAM122A;cDNA FLJ53128	C9orf42;FAM122A	1	S270	TTDSPVSPAQAAS	0.9833	0.9833	NaN	NaN	+	1.0342	1.0342	NaN	NaN	+	0.9833	0.966931	+	—
A8K5B3;Q96JS3	A8K5B3	A8K5B3	cDNA FLJ76829, highly similar to Homo sapiens piggyBac transposable element derived 1 (PGBD1), mRNA;Cerebral protein 4;PiggyBac transposable element-derived protein 1	hucep-4;PGBD1	2	S360	LQGLSFSGDSDVE	1.013	NaN	1.013	NaN	+	0.97142	NaN	0.97142	NaN	+	1.013	1.02942	+	—
A8K5B3;Q96JS3	A8K5B3	A8K5B3	cDNA FLJ76829, highly similar to Homo sapiens piggyBac transposable element derived 1 (PGBD1), mRNA;Cerebral protein 4;PiggyBac transposable element-derived protein 1	hucep-4;PGBD1	2	S363	LSFSGDSDVEKDN	1.013	NaN	1.013	NaN	+	0.97142	NaN	0.97142	NaN	+	1.013	1.02942	+	—
C9JN85;Q13309;Q13309-2;B4DHK6;D6R9R7;D6RAG5;D6RF40	C9JN85	C9JN85	Putative uncharacterized protein SKP2;Cyclin-A/CDK2-associated protein p45;F-box protein Skp2;F-box/LRR-repeat protein 1;p45skp2;S-phase kinase-associated protein 2;Cyclin-A/CDK2-associated protein p45;F-box protein Skp2;F-box/LRR-repeat protein 1;p45skp2;S-phase kinase-associated protein 2;cDNA FLJ53740, highly similar to S-phase kinase-associated protein 2	SKP2;FBXL1;SKP2;FBXL1;SKP2	1	S64	NLGHPESPPRKRL	0.99045	0.99045	NaN	NaN	+	1.0267	1.0267	NaN	NaN	+	0.99045	0.973994	+	—
B7ZLQ5;P28370;P28370-2;B1AJV0;B1ALF5;Q86UA8;D7EZH4	B7ZLQ5	B7ZLQ5	SMARCA1 protein;SWI/SNF related, matrix associated, actin dependent regulator of chromatin, subfamily a, member 1, isoform CRA_d;ATP-dependent helicase SMARCA1;Nucleosome-remodeling factor subunit SNF2L;Probable global transcription activator SNF2L1;SWI/SNF-related matrix-associated actin-dependent regulator of chromatin subfamily A member 1;ATP-dependent helicase SMARCA1;Nucleosome-remodeling fa…	hCG_1980650;SMARCA1;SMARCA1;SNF2L;SNF2L1;SMARCA1;SNF2L;SNF2L1;RP3-353H6.2-001;SMARCA1;RP3-353H6.2-001;SMARCA1;SMARCA1	1	S116	QPSAQKSPTSPLN	1.0599	1.0599	1.0185	NaN	+	0.95837	0.95837	1.0909	NaN	+	1.0599	1.04344	+	—
Q8NI08;B3KXK4;E1P569;Q8NI08-2;Q8N3C8;B7Z2C4;Q3LID7;Q5JVL2;Q86TE3;Q8NI08-3;Q8NI08-4	Q8NI08	Q8NI08	140 kDa estrogen receptor-associated protein;Estrogen nuclear receptor coactivator 1;Nuclear receptor coactivator 7;cDNA FLJ45605 fis, clone BRTHA3021971, highly similar to Nuclear receptor coactivator 7;140 kDa estrogen receptor-associated protein;Estrogen nuclear receptor coactivator 1;Nuclear receptor coactivator 7;Putative uncharacterized protein DKFZp761B2210;cDNA FLJ53471, highly similar to…	ERAP140;ESNA1;Nbla00052;Nbla10993;NCOA7;ERAP140;ESNA1;Nbla00052;Nbla10993;NCOA7;DKFZp761B2210;Nbla00052;ESNA1;RP1-187J11.1-007;DKFZp451P0217;ERAP140;ESNA1;Nbla00052;Nbla10993;NCOA7;ERAP140;ESNA1;Nbla00052;Nbla10993;NCOA7	3	S209	IERVLSSTSEEDE	0.84351	NaN	NaN	0.84351	+	1.2092	NaN	NaN	1.2092	+	0.84351	0.826993	+	—
Q9H4E3;Q9H0S4;B4DYP6	Q9H4E3	Q9H4E3	DEAD box protein;DEAD box protein 47;Probable ATP-dependent RNA helicase DDX47;cDNA FLJ57094, highly similar to Probable ATP-dependent RNA helicase DDX47 (EC3.6.1.-)	E4-DBP;DDX47	1	S9	APEEHDSPTEASQ	0.99265	0.99265	NaN	NaN	+	0.99088	0.99088	NaN	NaN	+	0.99265	1.0092	+	—
Q16637;Q16637-3;Q16637-2;Q16637-4;B4DP61;Q9UNT8	Q16637	Q16637	Component of gems 1;Gemin-1;Survival motor neuron protein;Component of gems 1;Gemin-1;Survival motor neuron protein;Component of gems 1;Gemin-1;Survival motor neuron protein;Component of gems 1;Gemin-1;Survival motor neuron protein;cDNA FLJ60754, moderately similar to Survival motor neuron protein;Survival of motor neuron	SMN;SMN1;SMN2;SMNC;SMNT;SMN;SMN1;SMN2;SMNC;SMNT;SMN;SMN1;SMN2;SMNC;SMNT;SMN;SMN1;SMN2;SMNC;SMNT;SMN	3	S8	AMSSGGSGGGVPE	0.99741	NaN	0.99741	1.0131	+	0.98622	NaN	0.98622	0.95636	+	0.99741	1.01397	+	—
B3KXW2;Q9HCE3	B3KXW2	B3KXW2	cDNA FLJ46178 fis, clone TESTI4003944, highly similar to Homo sapiens zinc finger protein 532 (ZNF532), mRNA;Zinc finger protein 532	KIAA1629;ZNF532	2	S314	PRAADKSPESQNL	1.0288	1.0288	1.078	NaN	+	0.98792	0.98792	1.0179	NaN	+	1.0288	1.01223	+	—
A8K9K3;Q8N5H7;Q8N5H7-4;A8K7M6;Q8N5H7-2;Q5JU31;A8K5S8;Q5JU30;Q5JU32	A8K9K3	A8K9K3	cDNA FLJ76961, highly similar to Homo sapiens SH2 domain containing 3C (SH2D3C), transcript variant 2, mRNA;Novel SH2-containing protein 3;SH2 domain-containing protein 3C;Novel SH2-containing protein 3;SH2 domain-containing protein 3C;cDNA FLJ78051, highly similar to Homo sapiens SH2 domain containing 3C, mRNA;Novel SH2-containing protein 3;SH2 domain-containing protein 3C;cDNA FLJ31506 fis, clo…	NSP3;SH2D3C;UNQ272/PRO309/PRO34088;NSP3;SH2D3C;UNQ272/PRO309/PRO34088;NSP3;SH2D3C;UNQ272/PRO309/PRO34088;RP11-56D16.1-008;SH2D3C;RP11-56D16.1-002;SH2D3C;RP11-56D16.1-010;SH2D3C	2	S196	KYILDSSPEKLHK	1.028	1.028	NaN	NaN	+	0.98872	0.98872	NaN	NaN	+	1.028	1.01141	+	—
A6H8Y1;B1WB49;A6H8Y1-6;A6H8Y1-7;A6H8Y1-2;A6H8Y1-8;C9JKL1	A6H8Y1	A6H8Y1	Transcription factor IIIB 150;Transcription factor TFIIIB component B'' homolog;Transcription factor-like nuclear regulator;BDP1 protein;Transcription factor IIIB 150;Transcription factor TFIIIB component B'' homolog;Transcription factor-like nuclear regulator;Transcription factor IIIB 150;Transcription factor TFIIIB component B'' homolog;Transcription factor-like nuclear regulator;Transcription …	BDP1;KIAA1241;KIAA1689;TFNR;BDP1;BDP1;KIAA1241;KIAA1689;TFNR;BDP1;KIAA1241;KIAA1689;TFNR;BDP1;KIAA1241;KIAA1689;TFNR;BDP1;KIAA1241;KIAA1689;TFNR;BDP1	1	S1883	DADDFESDYEEES	1.0326	1.0326	NaN	NaN	+	0.9843	0.9843	NaN	NaN	+	1.0326	1.01595	+	—
A4LAA3;D3DTE2;P46100;P46100-4;P46100-6;Q86U63	A4LAA3	A4LAA3	Alpha thalassemia/mental retardation syndrome X-linked;Alpha thalassemia/mental retardation syndrome X-linked (RAD54 homolog, S. cerevisiae), isoform CRA_a;ATP-dependent helicase ATRX;Transcriptional regulator ATRX;X-linked helicase II;X-linked nuclear protein;Znf-HX;ATP-dependent helicase ATRX;Transcriptional regulator ATRX;X-linked helicase II;X-linked nuclear protein;Znf-HX;ATP-dependent helic…	ATRX;ATRX;hCG_20035;ATRX;RAD54L;XH2;ATRX;RAD54L;XH2;ATRX;RAD54L;XH2;ATRX	4	S29	AHSSEESEETSSP	1.0368	NaN	NaN	1.0368	+	0.94922	NaN	NaN	0.94922	+	1.0368	1.0535	+	—
A9Z1X7;Q8IYB3;B7Z7U0	A9Z1X7;B7Z7U0	B7Z7U0	Putative uncharacterized protein SRRM1;Serine/arginine repetitive matrix 1;Ser/Arg-related nuclear matrix protein;Serine/arginine repetitive matrix protein 1;SR-related nuclear matrix protein of 160 kDa;cDNA FLJ61739, highly similar to Serine/arginine repetitive matrix protein 1	RP11-373M8.1-002;SRRM1;SRM160;SRRM1	2	S402	RRRHRPSPPATPP	1.0563	NaN	1.0563	NaN	+	0.96191	NaN	0.96191	NaN	+	1.0563	1.0396	+	—
C9JJ93;Q2VPK5;Q2VPK5-3;Q2VPK5-5	C9JJ93	C9JJ93	Putative uncharacterized protein CTU2;Cytoplasmic tRNA 2-thiolation protein 2;Cytoplasmic tRNA 2-thiolation protein 2;Cytoplasmic tRNA 2-thiolation protein 2	CTU2;C16orf84;CTU2;NCS2;C16orf84;CTU2;NCS2;C16orf84;CTU2;NCS2	1	S506	PPGPCCSPGVGWA	0.98205	0.98205	NaN	NaN	+	1.0359	1.0359	NaN	NaN	+	0.98205	0.965344	+	—
P42695;Q96FA6	P42695	P42695	Condensin-2 complex subunit D3;Non-SMC condensin II complex subunit D3;NCAPD3 protein	CAPD3;KIAA0056;NCAPD3;NCAPD3	2	S1384	FTLNSGSPEKTCS	0.99723	0.99723	1.191	NaN	+	1.0199	1.0199	0.90943	NaN	+	0.99723	0.980488	+	—
Q92945;Q92945-2;B4DV73	Q92945	Q92945	Far upstream element-binding protein 2;KH type-splicing regulatory protein;p75;Far upstream element-binding protein 2;KH type-splicing regulatory protein;p75;cDNA FLJ51330, highly similar to Far upstream element-binding protein 2	FUBP2;KHSRP;FUBP2;KHSRP	1	S181	GCKVQISPDSGGL	0.99254	0.99254	1.0768	NaN	+	0.99079	0.99079	0.99188	NaN	+	0.99254	1.0093	+	—
Q96RU3;Q96RU3-2;B7ZL12;B7ZL13;Q96RU3-3;Q5QP69;B7ZL14;Q96RU3-4	Q96RU3	Q96RU3	Formin-binding protein 1;Formin-binding protein 17;Formin-binding protein 1;Formin-binding protein 17;FNBP1 protein;FNBP1 protein;Formin-binding protein 1;Formin-binding protein 17;Formin binding protein 1;FNBP1 protein;Formin-binding protein 1;Formin-binding protein 17	FBP17;FNBP1;KIAA0554;FBP17;FNBP1;KIAA0554;FNBP1;FNBP1;FBP17;FNBP1;KIAA0554;FNBP1;RP11-409K20.4-004;FNBP1;FBP17;FNBP1;KIAA0554	1	S296	PMKRTVSDNSLSN	1.0513	1.0513	0.87408	NaN	+	0.93628	0.93628	1.0182	NaN	+	1.0513	1.06806	+	—
Q86XL3;Q86XL3-2	Q86XL3	Q86XL3	Ankyrin repeat and LEM domain-containing protein 2;Ankyrin repeat and LEM domain-containing protein 2	ANKLE2;KIAA0692;ANKLE2;KIAA0692	1	S268	KTSLPLSPVKTAP	0.93955	0.93955	NaN	NaN	+	1.0837	1.0837	NaN	NaN	+	0.93955	0.922765	+	—
A8K7X9;Q14592;B4DNX9	A8K7X9	A8K7X9	cDNA FLJ76922, highly similar to Homo sapiens zinc finger protein 272 (ZNF272), mRNA;Zinc finger protein 272;Zinc finger protein 460;Zinc finger protein HZF8;cDNA FLJ56994, highly similar to Zinc finger protein 460	ZNF272;ZNF460	1	S275	RHQRVHSGEKPFV	0.92824	0.92824	NaN	NaN	+	1.0581	1.0581	NaN	NaN	+	0.92824	0.94509	+	—
Q68CZ2;Q59GW4;Q68CZ2-2;Q8NDL6	Q68CZ2	Q68CZ2	Tensin-3;Tensin-like SH2 domain-containing protein 1;Tumor endothelial marker 6;Tensin 3 variant;Tensin-3;Tensin-like SH2 domain-containing protein 1;Tumor endothelial marker 6;Putative uncharacterized protein DKFZp434I2435	TEM6;TENS1;TNS3;TPP;TEM6;TENS1;TNS3;TPP;DKFZp434I2435	1	S850	TPAFPVSPETPYV	1.4025	1.4025	NaN	NaN	+	0.72169	0.72169	NaN	NaN	+	1.4025	1.38564	+	—
Q14BN4;Q14BN4-3;Q14BN4-2;Q14BN4-6;Q14BN4-4;C9JPE6	Q14BN4	Q14BN4	Sarcolemmal membrane-associated protein;Sarcolemmal membrane-associated protein;Sarcolemmal membrane-associated protein;Sarcolemmal membrane-associated protein;Sarcolemmal membrane-associated protein;Putative uncharacterized protein SLMAP	KIAA1601;SLAP;SLMAP;UNQ1847/PRO3577;KIAA1601;SLAP;SLMAP;UNQ1847/PRO3577;KIAA1601;SLAP;SLMAP;UNQ1847/PRO3577;KIAA1601;SLAP;SLMAP;UNQ1847/PRO3577;KIAA1601;SLAP;SLMAP;UNQ1847/PRO3577;SLMAP	1	S452	DFSDTLSPSKEKS	1.1266	1.1266	NaN	NaN	+	0.90114	0.90114	NaN	NaN	+	1.1266	1.10971	+	—
E2QRC3;D6W558;Q9UHY1;C9JHZ6;C9JDW7	E2QRC3	E2QRC3	Nuclear receptor-binding protein;Putative uncharacterized protein NRBP1;Putative uncharacterized protein NRBP1	BCON3;NRBP;NRBP1;NRBP1;NRBP1	1	S2	_____MSEGESQT	0.90752	0.90752	NaN	NaN	+	1.0817	1.0817	NaN	NaN	+	0.90752	0.924471	+	—
O43822;D3DSL5;O43822-2;Q8N5X6;Q59F82	O43822;Q8N5X6	Q8N5X6	C21orf-HUMF09G8.5;Uncharacterized protein C21orf2;YF5/A2;Chromosome 21 open reading frame 2, isoform CRA_a;C21orf-HUMF09G8.5;Uncharacterized protein C21orf2;YF5/A2;C21orf2 protein;Chromosome 21 open reading frame 2, isoform CRA_b;C21orf2 protein variant	C21orf2;C21orf2;hCG_401309;C21orf2;C21orf2;hCG_401309	1	S136	ELSRALSEGEEIT	1.0515	1.0515	NaN	NaN	+	0.93588	0.93588	NaN	NaN	+	1.0515	1.06851	+	—
Q92945;Q92945-2	Q92945	Q92945	Far upstream element-binding protein 2;KH type-splicing regulatory protein;p75;Far upstream element-binding protein 2;KH type-splicing regulatory protein;p75	FUBP2;KHSRP;FUBP2;KHSRP	1	S480	LFIIRGSPQQIDH	0.98925	0.98925	NaN	NaN	+	0.99376	0.99376	NaN	NaN	+	0.98925	1.00628	+	—
Q9HCI7;B4DYL4;A8K942	Q9HCI7	Q9HCI7	Male-specific lethal 2 homolog;Male-specific lethal 2-like 1;Male-specific lethal-2 homolog 1;RING finger protein 184;cDNA FLJ54913, highly similar to Homo sapiens ring finger protein 184 (RNF184), mRNA;cDNA FLJ76454, highly similar to Homo sapiens ring finger protein 184 (RNF184), mRNA	KIAA1585;MSL2;MSL2L1;RNF184	1	S566	STHDDKSLDEAID	1.0257	1.0257	NaN	NaN	+	0.95897	0.95897	NaN	NaN	+	1.0257	1.04279	+	—
Q8IV32	Q8IV32	Q8IV32	Coiled-coil domain-containing protein 71	CCDC71	1	S208	QLSLADSPLKLRK	0.89207	0.89207	NaN	NaN	+	1.0999	1.0999	NaN	NaN	+	0.89207	0.909174	+	—
Q96QE3;Q96QE3-2;E1P654	Q96QE3	Q96QE3	ATPase family AAA domain-containing protein 5;Chromosome fragility-associated gene 1 protein;ATPase family AAA domain-containing protein 5;Chromosome fragility-associated gene 1 protein	ATAD5;C17orf41;FRAG1;ATAD5;C17orf41;FRAG1	1	S614	TIRGIDSDDVQDN	1.1301	1.1301	NaN	NaN	+	0.87166	0.87166	NaN	NaN	+	1.1301	1.14724	+	—
Q7Z6Z7;Q7Z6Z7-3;Q7Z6Z7-2;Q5H924	Q7Z6Z7	Q7Z6Z7	ARF-binding protein 1;E3 ubiquitin-protein ligase HUWE1;HECT, UBA and WWE domain-containing protein 1;Homologous to E6AP carboxyl terminus homologous protein 9;Large structure of UREB1;Mcl-1 ubiquitin ligase E3;Upstream regulatory element-binding protein 1;ARF-binding protein 1;E3 ubiquitin-protein ligase HUWE1;HECT, UBA and WWE domain-containing protein 1;Homologous to E6AP carboxyl terminus hom…	HSPC272;HUWE1;KIAA0312;KIAA1578;UREB1;HSPC272;HUWE1;KIAA0312;KIAA1578;UREB1;HSPC272;HUWE1;KIAA0312;KIAA1578;UREB1;HUWE1;RP3-339A18.4-002	1	S3135	AFTSRLSGNRGVQ	0.99495	0.99495	NaN	NaN	+	0.988	0.988	NaN	NaN	+	0.99495	1.01215	+	—
O95817;Q53GY1;C9JFK9	O95817	O95817	BAG family molecular chaperone regulator 3;Bcl-2-associated athanogene 3;Bcl-2-binding protein Bis;Docking protein CAIR-1;BCL2-associated athanogene 3 variant;Putative uncharacterized protein BAG3	BAG3;BIS;BAG3	2	S289	SSTPLHSPSPIRV	0.94135	NaN	0.94135	NaN	+	1.0821	NaN	1.0821	NaN	+	0.94135	0.924129	+	—
Q15554	Q15554	Q15554	Telomeric DNA-binding protein;Telomeric repeat-binding factor 2;TTAGGG repeat-binding factor 2	TERF2;TRBF2;TRF2	1	S323	TQALPASPALKNK	0.9739	0.9739	NaN	NaN	+	1.0453	1.0453	NaN	NaN	+	0.9739	0.956663	+	—
Q9Y5K6	Q9Y5K6	Q9Y5K6	Adapter protein CMS;Cas ligand with multiple SH3 domains;CD2-associated protein	CD2AP	2	S514	GHSPTHSPEKILK	0.96421	NaN	0.96421	NaN	+	1.0189	NaN	1.0189	NaN	+	0.96421	0.981451	+	—
Q01167;Q01167-2;Q01167-3	Q01167	Q01167	Cellular transcription factor ILF-1;Forkhead box protein K2;FOXK1;Interleukin enhancer-binding factor 1;Cellular transcription factor ILF-1;Forkhead box protein K2;FOXK1;Interleukin enhancer-binding factor 1;Cellular transcription factor ILF-1;Forkhead box protein K2;FOXK1;Interleukin enhancer-binding factor 1	FOXK2;ILF;ILF1;FOXK2;ILF;ILF1;FOXK2;ILF;ILF1	1	S213	ANSCPSSPRGAGS	1.1091	1.1091	0.85141	1.0108	+	0.8878	0.8878	NaN	NaN	+	1.1091	1.12638	+	—
D3DW61;Q96F86	D3DW61	D3DW61	LSM16 homolog (EDC3, S. cerevisiae), isoform CRA_a;Enhancer of mRNA-decapping protein 3;LSM16 homolog;YjeF domain-containing protein 1;YjeF N-terminal domain-containing protein 2	hCG_2004768;LSM16;EDC3;LSM16;PP844;YJDC;YJEFN2	1	S131	SQDVAVSPQQQQC	0.916	0.916	NaN	NaN	+	1.1127	1.1127	NaN	NaN	+	0.916	0.898715	+	—
A8K032;Q15629;Q6FHL3;Q6FHU7;B4E0K2	A8K032	A8K032	cDNA FLJ75031, highly similar to Homo sapiens translocation associated membrane protein 1 (TRAM1), mRNA;Translocating chain-associated membrane protein 1;cDNA FLJ78414, highly similar to Homo sapiens translocation associated membrane protein 1 (TRAM1), mRNA;TRAM1 protein;Translocating chain-associating membrane protein;Translocation associated membrane protein 1, isoform CRA_b;TRAM1 protein;cDNA …	TRAM;TRAM1;hCG_18447;TRAM1;TRAM1	1	S365	TSNVADSPRNKKE	0.93031	0.93031	NaN	NaN	+	1.0953	1.0953	NaN	NaN	+	0.93031	0.912992	+	—
B4E106;P53985;B4DKS0	B4E106	B4E106	cDNA FLJ53399, highly similar to Monocarboxylate transporter 1;Monocarboxylate transporter 1;Solute carrier family 16 member 1;cDNA FLJ53381, highly similar to Monocarboxylate transporter 1	MCT1;SLC16A1	1	S447	SKEEETSIDVAGK	1.1367	1.1367	NaN	NaN	+	0.86652	0.86652	NaN	NaN	+	1.1367	1.15404	+	—
Q32MZ4;Q32MZ4-2;Q32MZ4-3;Q05D04	Q32MZ4	Q32MZ4	GC-binding factor 2;Leucine-rich repeat flightless-interacting protein 1;TAR RNA-interacting protein;GC-binding factor 2;Leucine-rich repeat flightless-interacting protein 1;TAR RNA-interacting protein;GC-binding factor 2;Leucine-rich repeat flightless-interacting protein 1;TAR RNA-interacting protein;LRRFIP1 protein	GCF2;LRRFIP1;TRIP;GCF2;LRRFIP1;TRIP;GCF2;LRRFIP1;TRIP;LRRFIP1	1	S521	KTEVPGSPAGTEG	1.0073	1.0073	NaN	NaN	+	0.97593	0.97593	NaN	NaN	+	1.0073	1.02466	+	—
Q7Z591;Q64FY1;Q7Z591-2;Q7Z591-7;Q7Z591-8;Q7Z591-5;Q7Z591-4	Q7Z591	Q7Z591	AT-hook-containing transcription factor;AKNA transcript B1;AT-hook-containing transcription factor;AT-hook-containing transcription factor;AT-hook-containing transcription factor;AT-hook-containing transcription factor;AT-hook-containing transcription factor	AKNA;KIAA1968;AKNA;AKNA;KIAA1968;AKNA;KIAA1968;AKNA;KIAA1968;AKNA;KIAA1968;AKNA;KIAA1968	1	S1436	AHSLRGSCLF___	1.0103	1.0103	0.96645	NaN	+	0.97308	0.97308	1.0342	NaN	+	1.0103	1.02766	+	—
O75665;A8K2T9;O75665-3;A6NF31;B4DLQ3	O75665	O75665	Oral-facial-digital syndrome 1 protein;Protein 71-7A;cDNA FLJ78705, highly similar to Homo sapiens oral-facial-digital syndrome 1 (OFD1), mRNA;Oral-facial-digital syndrome 1 protein;Protein 71-7A;Putative uncharacterized protein OFD1;cDNA FLJ52326, highly similar to Oral-facial-digital syndrome 1 protein	CXorf5;OFD1;CXorf5;OFD1;OFD1	1	S669	SPLAAKSPPSLHL	1.0692	1.0692	0.98783	0.80721	+	0.92033	0.92033	0.90223	NaN	+	1.0692	1.08657	+	—
C9K008;Q76FK4;A6NJK7;Q76FK4-4;A6H8Z4;Q76FK4-2;Q76FK4-3;Q6AI50;B4DM91	C9K008	C9K008	Putative uncharacterized protein NOL8;Nucleolar protein 8;Nucleolar protein Nop132;Putative uncharacterized protein NOL8;Nucleolar protein 8;Nucleolar protein Nop132;NOL8 protein;Nucleolar protein 8;Nucleolar protein Nop132;Nucleolar protein 8;Nucleolar protein Nop132;Putative uncharacterized protein DKFZp686P12242;cDNA FLJ60085, highly similar to Nucleolar protein 8	NOL8;C9orf34;NOL8;NOP132;NOL8;C9orf34;NOL8;NOP132;NOL8;C9orf34;NOL8;NOP132;C9orf34;NOL8;NOP132;DKFZp686P12242	3	S367	RVSCHDSDDDIMR	0.98515	0.98515	NaN	0.98443	+	1.0333	1.0333	NaN	0.48716	+	0.98515	0.967773	+	—
A8K4U6;D3DTR3;O15534;A2I2P6	A8K4U6	A8K4U6	cDNA FLJ77255, highly similar to Homo sapiens period homolog 1 (Drosophila) (PER1), mRNA;Period homolog 1 (Drosophila), isoform CRA_c;Circadian clock protein PERIOD 1;Circadian pacemaker protein Rigui;Period circadian protein homolog 1;Period 1	hCG_31279;PER1;KIAA0482;PER;PER1;RIGUI;PER1	1	S979	LFNSRCSSPLQLN	1.0047	1.0047	1.0129	NaN	+	1.0129	1.0129	0.93381	NaN	+	1.0047	0.987264	+	—
Q2L6I0;Q96QC0	Q2L6I0	Q2L6I0	FB19 protein;Protein phosphatase 1, regulatory (Inhibitor) subunit 10;Protein phosphatase 1, regulatory subunit 10;MHC class I region proline-rich protein CAT53;p99;Phosphatase 1 nuclear targeting subunit;PP1-binding protein of 114 kDa;Protein FB19;Serine/threonine-protein phosphatase 1 regulatory subunit 10	DADB-129D20.4-001;DAMA-178G23.6-001;DAMC-83F13.3-001;DASS-182C6.2-001;FB19;hCG_26006;PPP1R10;CAT53;FB19;PNUTS;PPP1R10	1	S313	KKKKVLSPTAAKP	0.92257	0.92257	NaN	NaN	+	1.1049	1.1049	NaN	NaN	+	0.92257	0.905059	+	—
Q6P0Q8;Q6P0Q8-2	Q6P0Q8	Q6P0Q8	Microtubule-associated serine/threonine-protein kinase 2;Microtubule-associated serine/threonine-protein kinase 2	KIAA0807;MAST2;MAST205;KIAA0807;MAST2;MAST205	1	S66	DVVTGVSPLLFRK	0.95465	0.95465	NaN	NaN	+	1.0671	1.0671	NaN	NaN	+	0.95465	0.937119	+	—
Q5JSZ5;Q5JT00;Q5JSZ5-5	Q5JSZ5;Q5JSZ5-5	Q5JSZ5	HLA-B-associated transcript 2-like 1;Protein BAT2-like 1;KIAA0515;HLA-B-associated transcript 2-like 1;Protein BAT2-like 1	BAT2L;BAT2L1;KIAA0515;KIAA0515;RP11-334J6.1-003;BAT2L;BAT2L1;KIAA0515	1	S480	SMFRQQSIEDKED	0.8426	0.8426	NaN	NaN	+	1.1626	1.1626	NaN	NaN	+	0.8426	0.860141	+	—
P52948;P52948-5;P52948-2;P52948-6;A8KA17;P52948-3;P52948-4;B4DWF8	P52948	P52948	96 kDa nucleoporin;98 kDa nucleoporin;Nuclear pore complex protein Nup96;Nuclear pore complex protein Nup98;Nuclear pore complex protein Nup98-Nup96;Nucleoporin Nup96;Nucleoporin Nup98;96 kDa nucleoporin;98 kDa nucleoporin;Nuclear pore complex protein Nup96;Nuclear pore complex protein Nup98;Nuclear pore complex protein Nup98-Nup96;Nucleoporin Nup96;Nucleoporin Nup98;96 kDa nucleoporin;98 kDa nuc…	ADAR2;NUP98;ADAR2;NUP98;ADAR2;NUP98;ADAR2;NUP98;ADAR2;NUP98;ADAR2;NUP98	1	S839	SRCLIKSPDRLAD	1.0066	1.0066	NaN	NaN	+	1.0111	1.0111	NaN	NaN	+	1.0066	0.989022	+	—
Q8NEY1;Q8NEY1-3;Q8NEY1-2;Q8NEY1-5;Q8NEY1-4;Q8NEY1-7;Q8NEY1-6;A8MYI2	Q8NEY1	Q8NEY1	Neuron navigator 1;Pore membrane and/or filament-interacting-like protein 3;Steerin-1;Unc-53 homolog 1;Neuron navigator 1;Pore membrane and/or filament-interacting-like protein 3;Steerin-1;Unc-53 homolog 1;Neuron navigator 1;Pore membrane and/or filament-interacting-like protein 3;Steerin-1;Unc-53 homolog 1;Neuron navigator 1;Pore membrane and/or filament-interacting-like protein 3;Steerin-1;Unc-…	KIAA1151;KIAA1213;NAV1;POMFIL3;STEERIN1;KIAA1151;KIAA1213;NAV1;POMFIL3;STEERIN1;KIAA1151;KIAA1213;NAV1;POMFIL3;STEERIN1;KIAA1151;KIAA1213;NAV1;POMFIL3;STEERIN1;KIAA1151;KIAA1213;NAV1;POMFIL3;STEERIN1;KIAA1151;KIAA1213;NAV1;POMFIL3;STEERIN1;KIAA1151;KIAA1213;NAV1;POMFIL3;STEERIN1;NAV1	1	S648	VNGRKTSLDVSNS	1.2422	1.2422	NaN	NaN	+	0.8166	0.8166	NaN	NaN	+	1.2422	1.22459	+	—
Q99543;A4VCI0;Q99543-2;Q6P5S9	Q99543	Q99543	DnaJ homolog subfamily C member 2;M-phase phosphoprotein 11;Zuotin-related factor 1;DNAJC2 protein;DnaJ homolog subfamily C member 2;M-phase phosphoprotein 11;Zuotin-related factor 1;DNAJC2 protein	DNAJC2;MPHOSPH11;MPP11;ZRF1;DNAJC2;DNAJC2;MPHOSPH11;MPP11;ZRF1;DNAJC2	2	S63	KELSEESEDEELQ	1.0408	1.0408	0.97852	NaN	+	0.97741	0.97741	0.95806	NaN	+	1.0408	1.02311	+	—
B3KX07;Q96E09	B3KX07	B3KX07	cDNA FLJ44415 fis, clone UTERU1000384;Protein FAM122A	C9orf42;FAM122A	1	S76	GLLLPASPVRMHS	0.94624	0.94624	NaN	NaN	+	1.0374	1.0374	NaN	NaN	+	0.94624	0.963948	+	—
Q5HYE4;B4DPV7	Q5HYE4	Q5HYE4	cDNA FLJ54741, highly similar to Homo sapiens cysteinyl-tRNA synthetase (CARS), transcript variant 3, mRNA;Cysteinyl-tRNA synthetase, isoform CRA_e;Putative uncharacterized protein DKFZp686F1612;cDNA FLJ54534, highly similar to Homo sapiens cysteinyl-tRNA synthetase (CARS), transcript variant 3, mRNA	CARS;DKFZp686F1612;hCG_16441	1	S79	IEALLGSPCGKGQ	0.98386	0.98386	NaN	NaN	+	0.99843	0.99843	NaN	NaN	+	0.98386	1.00157	+	—
A7XAK3;Q96RK0	A7XAK3	A7XAK3	Capicua-like protein/double homeodomain 4 fusion protein;Protein capicua homolog	CIC/DUX4 fusion;CIC;KIAA0306	1	S904	PKAQSVSPVQAPP	0.96613	0.96613	NaN	NaN	+	1.0544	1.0544	NaN	NaN	+	0.96613	0.948407	+	—
P40939;B4DRH6;B4DDZ5;Q53T69	P40939	P40939	78 kDa gastrin-binding protein;Long chain 3-hydroxyacyl-CoA dehydrogenase;Long-chain enoyl-CoA hydratase;TP-alpha;Trifunctional enzyme subunit alpha, mitochondrial;cDNA FLJ54509, highly similar to Trifunctional enzyme subunit alpha, mitochondrial;cDNA FLJ53969, highly similar to Trifunctional enzyme subunit alpha, mitochondrial;Putative uncharacterized protein HADHA	HADH;HADHA;HADHA	1	S756	LADHANSPNKKFY	1.0369	1.0369	NaN	NaN	+	0.98121	0.98121	NaN	NaN	+	1.0369	1.01915	+	—
Q9H4L7-2;Q9H4L7;D6RAY8	Q9H4L7-2	Q9H4L7-2	ATP-dependent helicase 1;SWI/SNF-related matrix-associated actin-dependent regulator of chromatin subfamily A containing DEAD/H box 1;ATP-dependent helicase 1;SWI/SNF-related matrix-associated actin-dependent regulator of chromatin subfamily A containing DEAD/H box 1	KIAA1122;SMARCAD1;KIAA1122;SMARCAD1	3	S213	KRKLSSSSEPYEE	0.97834	NaN	0.97834	1.0865	+	1.0039	NaN	1.0039	1.1251	+	0.97834	0.996115	+	—
Q7Z6Z7;Q7Z6Z7-3;Q7Z6Z7-2;Q5H924;Q5H935	Q7Z6Z7	Q7Z6Z7	ARF-binding protein 1;E3 ubiquitin-protein ligase HUWE1;HECT, UBA and WWE domain-containing protein 1;Homologous to E6AP carboxyl terminus homologous protein 9;Large structure of UREB1;Mcl-1 ubiquitin ligase E3;Upstream regulatory element-binding protein 1;ARF-binding protein 1;E3 ubiquitin-protein ligase HUWE1;HECT, UBA and WWE domain-containing protein 1;Homologous to E6AP carboxyl terminus hom…	HSPC272;HUWE1;KIAA0312;KIAA1578;UREB1;HSPC272;HUWE1;KIAA0312;KIAA1578;UREB1;HSPC272;HUWE1;KIAA0312;KIAA1578;UREB1;HUWE1;RP3-339A18.4-002;HUWE1;RP3-339A18.4-005	2	S3919	DEPPPLSPAPLTP	0.74436	0.74436	0.96955	0.9506	+	1.3764	1.3764	1.1145	0.98563	+	0.74436	0.726533	+	—
Q12906	Q12906	Q12906	Double-stranded RNA-binding protein 76;Interleukin enhancer-binding factor 3;M-phase phosphoprotein 4;Nuclear factor associated with dsRNA;Nuclear factor of activated T-cells 90 kDa;Translational control protein 80	DRBF;ILF3;MPHOSPH4;NF90	1	S792	YSNSYNSPGGGGG	0.89083	0.89083	NaN	NaN	+	1.1005	1.1005	NaN	NaN	+	0.89083	0.908678	+	—
Q9NWS9;Q96AF5;Q8NDK2	Q9NWS9	Q9NWS9	Zinc finger protein 446;Zinc finger protein with KRAB and SCAN domains 20;ZNF446 protein;Putative uncharacterized protein DKFZp434K202	ZKSCAN20;ZNF446;ZNF446;DKFZp434K202	1	S3	____MPSPLGPPC	0.98381	0.98381	NaN	NaN	+	1.0353	1.0353	NaN	NaN	+	0.98381	0.965904	+	—
Q96T58	Q96T58	Q96T58	Msx2-interacting protein;SMART/HDAC1-associated repressor protein;SPEN homolog	KIAA0929;MINT;SHARP;SPEN	1	S1062	RLNTVASPKDCQE	0.96606	0.96606	NaN	NaN	+	1.0547	1.0547	NaN	NaN	+	0.96606	0.948137	+	—
B2ZZ91;D3DN92;Q14789;B4DTZ9;B4DL98;B4DQW7	B2ZZ91	B2ZZ91	Golgin B1;Golgi autoantigen, golgin subfamily b, macrogolgin (With transmembrane signal), 1, isoform CRA_a;372 kDa Golgi complex-associated protein;Giantin;Golgin subfamily B member 1;Macrogolgin;cDNA FLJ61596, highly similar to Golgin subfamily B member 1;cDNA FLJ56563, highly similar to Golgin subfamily B member 1;cDNA FLJ54378, highly similar to Golgin subfamily B member 1	GOLGB1;GOLGB1;hCG_2022562;GOLGB1	1	S543	IANKRSSSAEESG	1.2097	1.2097	NaN	NaN	+	0.81457	0.81457	NaN	NaN	+	1.2097	1.22764	+	—
P23511;P23511-2	P23511	P23511	CAAT box DNA-binding protein subunit A;Nuclear transcription factor Y subunit A;Nuclear transcription factor Y subunit alpha;CAAT box DNA-binding protein subunit A;Nuclear transcription factor Y subunit A;Nuclear transcription factor Y subunit alpha	NFYA;NFYA	1	S326	SPKEKDSPHMQDP	0.92309	0.92309	NaN	NaN	+	1.0626	1.0626	NaN	NaN	+	0.92309	0.941088	+	—
P50440;P50440-2;P50440-3	P50440	P50440	Glycine amidinotransferase, mitochondrial;L-arginine:glycine amidinotransferase;Transamidinase;Glycine amidinotransferase, mitochondrial;L-arginine:glycine amidinotransferase;Transamidinase;Glycine amidinotransferase, mitochondrial;L-arginine:glycine amidinotransferase;Transamidinase	AGAT;GATM;AGAT;GATM;AGAT;GATM	1	S49	TASSRNSCAADDK	1.0943	1.0943	NaN	NaN	+	0.92911	0.92911	NaN	NaN	+	1.0943	1.0763	+	—
Q96T37;Q96T37-3;Q3ZB86;Q86VW9;Q96T37-2;A1A693	Q96T37	Q96T37	One-twenty two protein 1;Putative RNA-binding protein 15;RNA-binding motif protein 15;One-twenty two protein 1;Putative RNA-binding protein 15;RNA-binding motif protein 15;RBM15 protein;RBM15 protein;One-twenty two protein 1;Putative RNA-binding protein 15;RNA-binding motif protein 15;RNA binding motif protein 15 isoform L2	OTT;OTT1;RBM15;OTT;OTT1;RBM15;RBM15;RBM15;OTT;OTT1;RBM15;RBM15	1	S622	RRRDGWSLDRDRG	0.98462	0.98462	NaN	NaN	+	0.99738	0.99738	NaN	NaN	+	0.98462	1.00263	+	—
P49321-2;Q5T626;Q5T624;O95138;Q5T627;Q5T623	P49321-2	P49321-2	Nuclear autoantigenic sperm protein;Nuclear autoantigenic sperm protein (Histone-binding);Nuclear autoantigenic sperm protein (Histone-binding), isoform CRA_a;Nuclear autoantigenic sperm protein (Histone-binding);Nuclear autoantigenic sperm protein autosomal variant;Nuclear autoantigenic sperm protein (Histone-binding);Nuclear autoantigenic sperm protein (Histone-binding)	NASP;hCG_40880;NASP;RP4-697E16.3-005;NASP;RP4-697E16.3-004;NASP;RP4-697E16.3-007;NASP;RP4-697E16.3-006	1	S141	IDETEGSEEDDKE	0.99524	0.99524	0.91663	NaN	+	1.0233	1.0233	1.1487	NaN	+	0.99524	0.977231	+	—
Q86X53;B4DMI5	Q86X53	Q86X53	Glutamate-rich protein 1;cDNA FLJ56027, highly similar to Glutamate-rich protein 1	ERICH1;HSPC319	1	S339	TNEKAHSILNFLK	0.94852	0.94852	NaN	NaN	+	1.0747	1.0747	NaN	NaN	+	0.94852	0.930492	+	—
D6RF12;B3KN28;E1P547;O95394;D6RF77;D6RCQ8;D6RC77	D6RF12	D6RF12	cDNA FLJ13370 fis, clone PLACE1000653, highly similar to Phosphoacetylglucosamine mutase (EC 5.4.2.3);Acetylglucosamine phosphomutase;N-acetylglucosamine-phosphate mutase;Phosphoacetylglucosamine mutase;Phosphoglucomutase-3	AGM1;PGM3	1	S64	GVMVTASHNPEED	1.0091	1.0091	NaN	NaN	+	0.97356	0.97356	NaN	NaN	+	1.0091	1.02716	+	—
Q15435;Q15435-3;B5MBZ8;C9JRC4	Q15435	Q15435	Protein phosphatase 1 regulatory subunit 22;Protein phosphatase 1 regulatory subunit 7;Protein phosphatase 1 regulatory subunit 22;Protein phosphatase 1 regulatory subunit 7;Putative uncharacterized protein PPP1R7;Putative uncharacterized protein PPP1R7	PPP1R7;SDS22;PPP1R7;SDS22;PPP1R7;PPP1R7	2	S27	RVESEESGDEEGK	1.0066	NaN	1.0066	NaN	+	1.0116	NaN	1.0116	NaN	+	1.0066	0.988533	+	—
A8K5K5;O75821;B0AZV5;Q6IAM0	A8K5K5;Q6IAM0	A8K5K5	cDNA FLJ76297, highly similar to Homo sapiens eukaryotic translation initiation factor 3, subunit 4 delta, 44kDa (EIF3S4), mRNA;eIF3 p42;eIF3 p44;eIF-3-delta;Eukaryotic translation initiation factor 3 RNA-binding subunit;Eukaryotic translation initiation factor 3 subunit 4;Eukaryotic translation initiation factor 3 subunit G;cDNA, FLJ79545, highly similar to Eukaryotic translation initiation fact…	EIF3G;EIF3S4;EIF3S4	1	S42	LATGDTSPEPELL	1.0137	1.0137	1.0133	NaN	+	1.0044	1.0044	1.0819	NaN	+	1.0137	0.995619	+	—
[truncated: 14,792 more rows]
[truncated: 17 more columns]
