# Supplementary material for: Investigation of the anti-tumor mechanism of tirabrutinib, a highly selective Bruton’s tyrosine kinase inhibitor, by phosphoproteomics and transcriptomics
Source: PLoS One. 2023 Mar 10;18(3):e0282166. doi: 10.1371/journal.pone.0282166 (PMC10004634; doi:10.1371/journal.pone.0282166)
Supplement: S4 Table — For all confidently localized phosphorylation sites (localization probability ≥0.75%), SILAC ratios of individual replicate experiments are reported. Class 1 site ratios that were reproducibly identified are indicated and further marked as regulated in case of consistent up- or downregulation. The tirabrutinib/control phosphosite ratios from Experiment 2 correspond to the normalized and inverted H/L ratio due to the introduced label switch compared to Experiment 1. (XLSX) [file pone.0282166.s011.xlsx]

## Sheet: pSTY_U2932 processed
Proteins	Leading Proteins	Protein	Protein Names	Gene Names	Number of Phospho (STY)	Modified Residue	Sequence Window	Ratio H/L Normalized U2932 Experiment 1	Ratio H/L Normalized U2932 Experiment 1_1	Ratio H/L Normalized U2932 Experiment 1_2	Ratio H/L Normalized U2932 Experiment 1_3	Ratio H/L Localized U2932 Experiment 1	Ratio H/L Normalized U2932 Experiment 2	Ratio H/L Normalized U2932 Experiment 2_1	Ratio H/L Normalized U2932 Experiment 2_2	Ratio H/L Normalized U2932 Experiment 2_3	Ratio H/L Localized U2932 Experiment 2	Ratio WG-307/Ctrl. U2932 Experiment 1	Ratio WG-307/Ctrl. U2932 Experiment 2	Reproducibly Identified as Class 1 in Both Experiments	Regulation of Phosphorylation Site
O95292;Q53XM7;B3KVU7;A6NLV9;Q6ZR82;Q6ZSP7;B4DNS4	O95292	O95292	Vesicle-associated membrane protein-associated protein B/C;cDNA FLJ13179 fis, clone NT2RP3003918, highly similar to Vesicle-associated membrane protein-associated protein B/C;VAMP (Vesicle-associated membrane protein)-associated protein B and C;VAMP (Vesicle-associated membrane protein)-associated protein B and C, isoform CRA_b;cDNA FLJ41544 fis, clone CERVX2002430, highly similar to Vesicle-asso…	UNQ484/PRO983;VAPB;hCG_26693;VAPB;VAPB	1	S158	IVSKSLSSSLDDT	0.65702	0.65702	0.82227	NaN	+	1.6701	1.6701	1.3475	NaN	+	0.65702	0.598767	+	↓
A8K6F0;O60306;B0AZM4	A8K6F0	A8K6F0	cDNA FLJ75449, highly similar to Homo sapiens aquarius homolog (mouse) (AQR), mRNA;Intron-binding protein aquarius;Intron-binding protein of 160 kDa;cDNA, FLJ79464, highly similar to Homo sapiens aquarius	AQR;KIAA0560	1	S16	IVAPTVSQINAEF	0.40214	0.40214	NaN	NaN	+	3.0045	3.0045	NaN	NaN	+	0.40214	0.332834	+	↓
B2R791;O43395;B4DLS8;Q53GV6;O43395-2;B4DM28;B4DSY9	B2R791	B2R791	cDNA, FLJ93335, highly similar to Homo sapiens PRP3 pre-mRNA processing factor 3 homolog (yeast) (PRPF3), mRNA;Pre-mRNA-splicing factor 3;U4/U6 small nuclear ribonucleoprotein Prp3;U4/U6 snRNP 90 kDa protein;cDNA FLJ55983, highly similar to U4/U6 small nuclear ribonucleoprotein Prp3;PRP3 pre-mRNA processing factor 3 homolog;Pre-mRNA-splicing factor 3;U4/U6 small nuclear ribonucleoprotein Prp3;U4/…	HPRP3;PRP3;PRPF3;HPRP3;PRP3;PRPF3	1	S302	QLKEKPSEDMESN	0.56911	0.56911	NaN	NaN	+	1.7172	1.7172	NaN	NaN	+	0.56911	0.582343	+	↓
D3PFD4;Q8IV53;B4E051;B3KP66	D3PFD4	D3PFD4	Connecdenn 3;DENN/MADD domain containing 1C, isoform CRA_c;DENN domain-containing protein 1C;Protein FAM31C;cDNA FLJ53259, weakly similar to DENN domain-containing protein 1A;cDNA FLJ31258 fis, clone KIDNE2005781, weakly similar to CELL SURFACE GLYCOPROTEIN 1;DENN/MADD domain containing 1C, isoform CRA_a	DENND1C;hCG_23064;DENND1C;FAM31C;DENND1C;hCG_23064	1	S464	GLKGVQSLLMYKD	0.63136	0.63136	NaN	NaN	+	1.8309	1.8309	NaN	NaN	+	0.63136	0.546179	+	↓
Q9HB65;B3KQ66;B3KX08	Q9HB65	Q9HB65	RNA polymerase II elongation factor ELL3;cDNA FLJ32966 fis, clone TESTI2008699, highly similar to RNA polymerase II elongation factor ELL3;cDNA FLJ44420 fis, clone UTERU2002198, highly similar to RNA polymerase II elongation factor ELL3	ELL3	1	S218	RLDKKRSVPVATV	0.52262	0.52262	NaN	NaN	+	2.0445	2.0445	NaN	NaN	+	0.52262	0.489117	+	↓
B3KSZ4;D3DUZ2;Q8WXI9	B3KSZ4	B3KSZ4	cDNA FLJ37346 fis, clone BRAMY2021310, highly similar to Transcriptional repressor p66 beta;GATA zinc finger domain containing 2B;GATA zinc finger domain-containing protein 2B;p66/p68;Transcriptional repressor p66-beta	GATAD2B;hCG_1995981;GATAD2B;KIAA1150	1	S17	LNLLKRSLDPADE	0.4593	0.4593	NaN	NaN	+	1.5685	1.5685	NaN	NaN	+	0.4593	0.637552	+	↓
B5B2P3;Q13469;B5B2N8;E2QRJ5;Q13469-2;B5B2P2;B5B2N9	B5B2P3	B5B2P3	Nuclear factor of activated T-cells c2 isoform IB-IIL-deltaXa;Nuclear factor of activated T-cells, cytoplasmic, calcineurin-dependent 2;Nuclear factor of activated T-cells, cytoplasmic, calcineurin-dependent 2, isoform CRA_b;NFAT pre-existing subunit;Nuclear factor of activated T-cells, cytoplasmic 2;T-cell transcription factor NFAT1;Nuclear factor of activated T-cells c2 isoform IB-IIL-Xa;Nuclea…	hCG_2018585;NFATC2;NFAT1;NFATC2;NFATP;hCG_2018585;NFATC2;NFAT1;NFATC2;NFATP;NFATC2;NFATC2	1	S110	AGASGLSPRIEIT	0.62872	0.62872	0.75231	NaN	+	1.7362	1.7362	0.90845	NaN	+	0.62872	0.575971	+	↓
B7ZLW0;D3DNV6;Q93052;B7Z8W0;B7Z871	B7ZLW0	B7ZLW0	LPP protein;LIM domain containing preferred translocation partner in lipoma, isoform CRA_a;LIM domain-containing preferred translocation partner in lipoma;Lipoma-preferred partner;cDNA FLJ59653, highly similar to Lipoma-preferred partner;cDNA FLJ50930, highly similar to Lipoma-preferred partner	LPP;hCG_17155;LPP;LPP	1	S609	VLTAKASTDL___	0.54043	0.54043	NaN	NaN	+	1.7832	1.7832	NaN	NaN	+	0.54043	0.56079	+	↓
O43521;O43521-12;O43521-8;O43521-4;O43521-14;O43521-10;O43521-11;C9J417	O43521	O43521	Bcl2-interacting mediator of cell death;Bcl-2-like protein 11;Bcl2-interacting mediator of cell death;Bcl-2-like protein 11;Bcl2-interacting mediator of cell death;Bcl-2-like protein 11;Bcl2-interacting mediator of cell death;Bcl-2-like protein 11;Bcl2-interacting mediator of cell death;Bcl-2-like protein 11;Bcl2-interacting mediator of cell death;Bcl-2-like protein 11;Bcl2-interacting mediator o…	BCL2L11;BIM;BCL2L11;BIM;BCL2L11;BIM;BCL2L11;BIM;BCL2L11;BIM;BCL2L11;BIM;BCL2L11;BIM;BCL2L11	1	S77	GPFATRSPLFIFM	0.56801	0.56801	NaN	NaN	+	2.0369	2.0369	NaN	NaN	+	0.56801	0.490942	+	↓
Q68DU7;O15155;Q53XK0;C9JTT8;Q96EA0	Q68DU7	Q68DU7	Putative uncharacterized protein DKFZp781C0425;BET1 homolog;Golgi vesicular membrane-trafficking protein p18;BET1 homolog (S. cerevisiae);BET1 homolog (S. cerevisiae), isoform CRA_d;cDNA, FLJ94635, Homo sapiens BET1 homolog (S. cerevisiae) (BET1), mRNA;Putative uncharacterized protein BET1;BET1 homolog (S. cerevisiae), isoform CRA_c;BET1 protein	DKFZp781C0425;BET1;BET1;hCG_19198;tcag7.252;BET1;BET1;hCG_19198	1	S50	TAIKSLSIEIGHE	0.57203	0.57203	NaN	NaN	+	1.627	1.627	NaN	NaN	+	0.57203	0.614628	+	↓
D3DXE9;Q9UIG0;Q9UIG0-2	D3DXE9	D3DXE9	Bromodomain adjacent to zinc finger domain, 1B, isoform CRA_b;Bromodomain adjacent to zinc finger domain protein 1B;hWALp2;Tyrosine-protein kinase BAZ1B;Williams syndrome transcription factor;Williams-Beuren syndrome chromosomal region 10 protein;Williams-Beuren syndrome chromosomal region 9 protein;Bromodomain adjacent to zinc finger domain protein 1B;hWALp2;Tyrosine-protein kinase BAZ1B;William…	BAZ1B;hCG_18990;BAZ1B;WBSC10;WBSCR10;WBSCR9;WSTF;BAZ1B;WBSC10;WBSCR10;WBSCR9;WSTF	2	S347	HLKKSLSGSPLKV	0.47294	0.47294	0.56745	NaN	+	1.9162	1.9162	2.067	NaN	+	0.47294	0.521866	+	↓
Q7L591;D6RAM3	Q7L591	Q7L591	Docking protein 3;Downstream of tyrosine kinase 3	DOK3	1	S483	KLVTLLSRERRKG	0.52947	0.52947	NaN	NaN	+	1.7598	1.7598	NaN	NaN	+	0.52947	0.568246	+	↓
O60664	O60664	O60664	47 kDa mannose 6-phosphate receptor-binding protein;Cargo selection protein TIP47;Mannose-6-phosphate receptor-binding protein 1;Perilipin-3;Placental protein 17	M6PRBP1;PLIN3;TIP47	1	S130	LVSSKVSGAQEMV	0.52765	0.52765	NaN	NaN	+	1.6142	1.6142	NaN	NaN	+	0.52765	0.619502	+	↓
O94915;Q6ZR29	O94915	O94915	ALL1-fused gene from chromosome 4p12 protein;Protein furry homolog-like;Furry homolog-like protein.	AF4P12;FRYL;KIAA0826	2	S1536	SRYSSSSGGSYEE	0.57245	NaN	0.57245	NaN	+	1.6759	NaN	1.6759	NaN	+	0.57245	0.596694	+	↓
P16104	P16104	P16104	Histone H2A.x	H2AFX;H2AX	2	S140	KKATQASQEY___	0.57323	0.57323	NaN	NaN	+	5.7704	NaN	5.7704	NaN	+	0.57323	0.173298	+	↓
P25098;Q59F73	P25098	P25098	Beta-adrenergic receptor kinase 1;G-protein coupled receptor kinase 2;Beta adrenergic receptor kinase 1 variant	ADRBK1;BARK;BARK1;GRK2	1	S685	PLVQRGSANGL__	0.61375	0.61375	NaN	NaN	+	1.5632	1.5632	NaN	NaN	+	0.61375	0.639713	+	↓
P27987;P27987-2	P27987	P27987	Inositol 1,4,5-trisphosphate 3-kinase B;Inositol-trisphosphate 3-kinase B;Inositol 1,4,5-trisphosphate 3-kinase B;Inositol-trisphosphate 3-kinase B	ITPKB;ITPKB	2	S43	PRRAVLSPGSVFS	0.56815	0.56815	0.61097	NaN	+	1.7376	1.7376	0.82506	NaN	+	0.56815	0.575506	+	↓
P60468	P60468	P60468	Protein transport protein Sec61 subunit beta	SEC61B	2	S49	SAGRTTSAGTGGM	0.49962	0.49962	NaN	NaN	+	2.1728	2.1728	1.8226	NaN	+	0.49962	0.460236	+	↓
Q15796;Q53XR6;Q15796-2;B7Z5N5	Q15796	Q15796	JV18-1;Mad-related protein 2;Mothers against decapentaplegic homolog 2;SMAD family member 2;cDNA, FLJ93422, Homo sapiens MAD, mothers against decapentaplegic homolog 2(Drosophila) (MADH2), mRNA;MAD, mothers against decapentaplegic homolog 2 (Drosophila);SMAD, mothers against DPP homolog 2 (Drosophila), isoform CRA_b;JV18-1;Mad-related protein 2;Mothers against decapentaplegic homolog 2;SMAD famil…	MADH2;MADR2;SMAD2;hCG_22544;SMAD2;MADH2;MADR2;SMAD2	1	S21	LLGWKKSAGGSGG	0.55252	0.55252	NaN	NaN	+	1.5999	1.5999	NaN	NaN	+	0.55252	0.625039	+	↓
Q5T5P2;A6NLF3;B9EGK4;B7ZM29;Q5T5P2-7;Q5T5P2-2;B4DTY7;Q5T5P2-3;C9JRK3;Q5T5P2-6;Q5T5P2-8;Q5T5P2-4	Q5T5P2	Q5T5P2	Sickle tail protein homolog;Putative uncharacterized protein KIAA1217;KIAA1217 protein;KIAA1217 protein;Sickle tail protein homolog;Sickle tail protein homolog;cDNA FLJ57813, weakly similar to p130Cas-associated protein;Sickle tail protein homolog;Putative uncharacterized protein KIAA1217;Sickle tail protein homolog;Sickle tail protein homolog;Sickle tail protein homolog	KIAA1217;SKT;KIAA1217;KIAA1217;KIAA1217;KIAA1217;SKT;KIAA1217;SKT;KIAA1217;SKT;KIAA1217;KIAA1217;SKT;KIAA1217;SKT;KIAA1217;SKT	1	S1084	NITAKASSEDAGP	0.50009	0.50009	NaN	NaN	+	1.7475	1.7475	NaN	NaN	+	0.50009	0.572246	+	↓
Q7L590;Q7L590-2;Q5T670	Q7L590	Q7L590	Protein MCM10 homolog;Protein MCM10 homolog;MCM10 minichromosome maintenance deficient 10 (S. cerevisiae), isoform CRA_b;Minichromosome maintenance complex component 10	MCM10;PRO2249;MCM10;PRO2249;hCG_40780;MCM10;RP11-24J20.4-002	1	S488	KIQTTLSNLVVKG	0.47493	0.47493	NaN	NaN	+	2.5283	2.5283	NaN	NaN	+	0.47493	0.395523	+	↓
Q86UE4	Q86UE4	Q86UE4	3D3/LYRIC;Astrocyte elevated gene-1 protein;Lysine-rich CEACAM1 co-isolated protein;Metadherin;Metastasis adhesion protein;Protein LYRIC	AEG1;LYRIC;MTDH	1	S494	FSLKTISTSDPAE	0.65044	0.65044	NaN	NaN	+	1.6448	1.6448	NaN	NaN	+	0.65044	0.607977	+	↓
Q86VQ1;C1KEQ4;C1KEQ1;C1KEQ7;C1KEQ3	Q86VQ1	Q86VQ1	Glucocorticoid-induced transcript 1 protein;GLCCI1;GLCCI1;GLCCI1;GLCCI1	GLCCI1;GLCCI1;GLCCI1;GLCCI1;GLCCI1	1	S277	QATGSRSVPMPLS	0.64987	0.64987	NaN	NaN	+	1.6107	1.6107	NaN	NaN	+	0.64987	0.620848	+	↓
Q8NC51;D3DQ70;Q8NC51-2;Q8NC51-3;D3DQ69;Q63HR1;Q8NC51-4;Q5VU21	Q8NC51;Q8NC51-3	Q8NC51	PAI1 RNA-binding protein 1;Plasminogen activator inhibitor 1 RNA-binding protein;SERPINE1 mRNA-binding protein 1;SERPINE1 mRNA binding protein 1, isoform CRA_d;PAI1 RNA-binding protein 1;Plasminogen activator inhibitor 1 RNA-binding protein;SERPINE1 mRNA-binding protein 1;PAI1 RNA-binding protein 1;Plasminogen activator inhibitor 1 RNA-binding protein;SERPINE1 mRNA-binding protein 1;SERPINE1 mRNA…	CGI-55;PAIRBP1;SERBP1;hCG_2032021;SERBP1;CGI-55;PAIRBP1;SERBP1;CGI-55;PAIRBP1;SERBP1;hCG_2032021;SERBP1;DKFZp686P17171;CGI-55;PAIRBP1;SERBP1;RP11-393N21.3-001;SERBP1	1	S63	AAAQTNSNAAGKQ	0.59568	0.59568	NaN	NaN	+	1.6973	1.6973	NaN	NaN	+	0.59568	0.589171	+	↓
Q8NG31;Q8NG31-2;Q8NG31-4;Q8NG31-3	Q8NG31	Q8NG31	ALL1-fused gene from chromosome 15q14 protein;Bub-linking kinetochore protein;Cancer susceptibility candidate gene 5 protein;Cancer/testis antigen 29;Kinetochore-null protein 1;Protein CASC5;Protein D40/AF15q14;ALL1-fused gene from chromosome 15q14 protein;Bub-linking kinetochore protein;Cancer susceptibility candidate gene 5 protein;Cancer/testis antigen 29;Kinetochore-null protein 1;Protein CAS…	CASC5;KIAA1570;KNL1;CASC5;KIAA1570;KNL1;CASC5;KIAA1570;KNL1;CASC5;KIAA1570;KNL1	1	S765	AEPLRKSLSNPTP	0.53285	0.53285	NaN	NaN	+	1.6505	1.6505	NaN	NaN	+	0.53285	0.605877	+	↓
Q8NG31;Q8NG31-2;Q8NG31-4;Q8NG31-3	Q8NG31	Q8NG31	ALL1-fused gene from chromosome 15q14 protein;Bub-linking kinetochore protein;Cancer susceptibility candidate gene 5 protein;Cancer/testis antigen 29;Kinetochore-null protein 1;Protein CASC5;Protein D40/AF15q14;ALL1-fused gene from chromosome 15q14 protein;Bub-linking kinetochore protein;Cancer susceptibility candidate gene 5 protein;Cancer/testis antigen 29;Kinetochore-null protein 1;Protein CAS…	CASC5;KIAA1570;KNL1;CASC5;KIAA1570;KNL1;CASC5;KIAA1570;KNL1;CASC5;KIAA1570;KNL1	1	S767	PLRKSLSNPTPDY	0.56362	0.56362	NaN	NaN	+	2.0241	2.0241	NaN	NaN	+	0.56362	0.494047	+	↓
Q9UKA4;Q6AI61	Q9UKA4	Q9UKA4	A-kinase anchor protein 11;A-kinase anchor protein 220 kDa;Protein kinase A-anchoring protein 11;Putative uncharacterized protein DKFZp781I12161	AKAP11;AKAP220;KIAA0629;DKFZp781I12161	1	S273	SVTTSISEPWTQR	0.52263	0.52263	NaN	NaN	+	2.0712	2.0712	NaN	NaN	+	0.52263	0.482812	+	↓
Q5T6F2;B4DZ54;B4DH66;B4DRB6;B4E0R5;B3KQ73;Q5JV03	Q5T6F2	Q5T6F2	Ubiquitin-associated protein 2;cDNA FLJ61492, highly similar to Homo sapiens ubiquitin associated protein 2 (UBAP2), transcript variant 1, mRNA;cDNA FLJ59508, highly similar to Homo sapiens ubiquitin associated protein 2 (UBAP2), transcript variant 1, mRNA;cDNA FLJ59394, highly similar to Homo sapiens ubiquitin associated protein 2 (UBAP2), transcript variant 1, mRNA;cDNA FLJ61517, highly similar…	KIAA1491;UBAP2;RP11-176F3.6-007;UBAP2	1	S856	LASRDGSLANNPY	2.1733	2.1733	NaN	NaN	+	1.2259	1.2259	NaN	NaN	+	2.1733	0.815727	+	↑
B8X1J0;Q5VZK9;B2RTQ5;Q5VZK9-2	B8X1J0	B8X1J0	CARMIL1a;CARMIL homolog;Leucine-rich repeat-containing protein 16A;LRRC16A protein;CARMIL homolog;Leucine-rich repeat-containing protein 16A	LRRC16A;CARMIL;LRRC16;LRRC16A;LRRC16A;CARMIL;LRRC16;LRRC16A	1	S1068	RDSRKSSGFLNLI	4.129	4.129	NaN	NaN	+	1.2975	1.2975	NaN	NaN	+	4.129	0.770713	+	↑
Q9NZU5;B7Z6R5;C9IYS1	Q9NZU5	Q9NZU5	Dyxin;LIM and cysteine-rich domains protein 1;cDNA FLJ55005, highly similar to LIM and cysteine-rich domains protein 1;Putative uncharacterized protein LMCD1	LMCD1;LMCD1	2	S16	PGVKKMSLGQLQS	2.4936	2.4936	0.93392	NaN	+	0.94995	0.94995	1.2969	NaN	+	2.4936	1.05269	+	↑
E1P586;Q9NYF8;Q9NYF8-2;Q9NYF8-3;Q6DCA8;Q9NYF8-4	E1P586	E1P586	Bcl-2-associated transcription factor 1;Bcl-2-associated transcription factor 1;Bcl-2-associated transcription factor 1;BCLAF1 protein;Bcl-2-associated transcription factor 1	BCLAF1;BTF;KIAA0164;BCLAF1;BTF;KIAA0164;BCLAF1;BTF;KIAA0164;BCLAF1;BCLAF1;BTF;KIAA0164	1	S268	SHSIQHSPERSGS	2.0734	2.0734	NaN	NaN	+	0.587	0.587	NaN	NaN	+	2.0734	1.70358	+	↑
Q9Y6R9;C8CAP4	Q9Y6R9	Q9Y6R9	Coiled-coil domain-containing protein 61;Coiled-coil domain-containing protein 61	CCDC61;CCDC61	1	S435	QKSLANSGGWVPI	1.1241	1.1241	0.88602	NaN	+	1.1241	1.1241	1.063	NaN	+	1.1241	0.889601	+	—
P42768	P42768	P42768	Wiskott-Aldrich syndrome protein	IMD2;WAS	1	S221	LPAPGPSPADKKR	0.95459	0.95459	NaN	NaN	+	0.9546	0.9546	NaN	NaN	+	0.95459	1.04756	+	—
Q9NQS7;Q9NQS7-2;B3KPD3	Q9NQS7	Q9NQS7	Inner centromere protein;Inner centromere protein;cDNA FLJ31633 fis, clone NT2RI2003407, highly similar to Inner centromere protein	INCENP;INCENP	2	S148	SSPTPESPTMLTK	1.0025	NaN	1.0025	NaN	+	1.0026	NaN	1.0026	NaN	+	1.0025	0.997407	+	—
O75533;Q7Z497;Q32Q20;A0JLT9;A0PJH5;B4DGZ4;A8K355	O75533	O75533	Pre-mRNA-splicing factor SF3b 155 kDa subunit;Spliceosome-associated protein 155;Splicing factor 3B subunit 1;SF3B1 protein;SF3B1 protein;SF3B1 protein;SF3B1 protein;cDNA FLJ57368, highly similar to Splicing factor 3B subunit 1;cDNA FLJ76385, highly similar to Homo sapiens splicing factor 3b, subunit 1, 155kDa (SF3B1), transcript variant 2, mRNA	SAP155;SF3B1;SF3B1;SF3B1;SF3B1;SF3B1	1	S129	RRTMIISPERLDP	1.0078	1.0078	0.99155	NaN	+	1.0077	1.0077	1.1206	NaN	+	1.0078	0.992359	+	—
Q13523;B4DZQ5	Q13523	Q13523	PRP4 kinase;PRP4 pre-mRNA-processing factor 4 homolog;Serine/threonine-protein kinase PRP4 homolog;cDNA FLJ51417, highly similar to Serine/threonine-protein kinase PRP4 homolog (EC 2.7.11.1)	KIAA0536;PRP4;PRP4H;PRP4K;PRPF4B	2	S431	ERSKDASPINRWS	1.0116	NaN	1.0116	NaN	+	1.0115	NaN	1.0115	NaN	+	1.0116	0.988631	+	—
Q01130;Q53FN0;B4DN89;Q8NAK9;B3KVY2;B3KUF7;Q8N220;Q6NXQ0;B3KX15	Q01130	Q01130	Protein PR264;Splicing component, 35 kDa;Splicing factor SC35;Splicing factor, arginine/serine-rich 2;Splicing factor, arginine/serine-rich 2 variant;cDNA FLJ52570, highly similar to Splicing factor, arginine/serine-rich 2;Splicing factor, arginine/serine-rich 2, isoform CRA_g;cDNA FLJ35170 fis, clone PLACE6012942, highly similar to SPLICING FACTOR, ARGININE/SERINE-RICH 2;cDNA FLJ41718 fis, clone…	SFRS2;hCG_27842;SFRS2;hCG_27842;SFRS2;SFRS2	1	S2	_____MSYGRPPP	1.1202	1.1202	NaN	NaN	+	1.1203	1.1203	NaN	NaN	+	1.1202	0.892618	+	—
B4DQP9;Q59ED0;P38936;Q6FI05;Q96LE1	B4DQP9	B4DQP9	cDNA FLJ54803, highly similar to Cyclin-dependent kinase inhibitor 1;Cyclin-dependent kinase variant;CDK-interacting protein 1;Cyclin-dependent kinase inhibitor 1;Melanoma differentiation-associated protein 6;p21;CDKN1A protein;Cyclin-dependent kinase inhibitor 1A;Cyclin-dependent kinase inhibitor 1A (P21, Cip1);Cyclin-dependent kinase inhibitor 1A (P21, Cip1), isoform CRA_a;Cyclin-dependent kina…	CAP20;CDKN1;CDKN1A;CIP1;MDA6;PIC1;SDI1;WAF1;CDKN1A;hCG_15367	1	S164	GEQAEGSPGGPGD	1.0373	1.0373	NaN	NaN	+	1.0372	1.0372	NaN	NaN	+	1.0373	0.964134	+	—
B4DIL0	B4DIL0	B4DIL0	cDNA FLJ50164, highly similar to Protein flightless-1 homolog		1	S321	LRLAGASPATVAA	0.88098	0.88098	NaN	NaN	+	0.88109	0.88109	NaN	NaN	+	0.88098	1.13496	+	—
Q03393	Q03393	Q03393	6-pyruvoyl tetrahydrobiopterin synthase	PTS	1	S19	QVSRRISFSASHR	1.0383	1.0383	NaN	NaN	+	1.0385	1.0385	NaN	NaN	+	1.0383	0.962927	+	—
Q4LE64;Q14980;Q14980-2;Q59HB8;Q7Z757;Q9BTE9	Q4LE64	Q4LE64	NUMA1 variant protein;Nuclear mitotic apparatus protein 1;SP-H antigen;Nuclear mitotic apparatus protein 1;SP-H antigen;Nuclear mitotic apparatus protein 1 variant;NUMA1 protein;Nuclear mitotic apparatus protein 1, isoform CRA_e;NUMA1 protein	NUMA1 variant protein;NUMA;NUMA1;NUMA;NUMA1;hCG_2017131;NUMA1	2	S1727	KPQLDLSIDSLDL	1.0986	NaN	1.0986	NaN	+	1.0988	NaN	1.0988	NaN	+	1.0986	0.910084	+	—
Q4LE64;Q14980;Q14980-2;Q59HB8;Q7Z757;Q9BTE9	Q4LE64	Q4LE64	NUMA1 variant protein;Nuclear mitotic apparatus protein 1;SP-H antigen;Nuclear mitotic apparatus protein 1;SP-H antigen;Nuclear mitotic apparatus protein 1 variant;NUMA1 protein;Nuclear mitotic apparatus protein 1, isoform CRA_e;NUMA1 protein	NUMA1 variant protein;NUMA;NUMA1;NUMA;NUMA1;hCG_2017131;NUMA1	2	S1730	LDLSIDSLDLSCE	1.0986	NaN	1.0986	NaN	+	1.0988	NaN	1.0988	NaN	+	1.0986	0.910084	+	—
P01106-2;P01106;B4E1N7	P01106-2	P01106-2	Class E basic helix-loop-helix protein 39;Myc proto-oncogene protein;Proto-oncogene c-Myc;Transcription factor p64;Class E basic helix-loop-helix protein 39;Myc proto-oncogene protein;Proto-oncogene c-Myc;Transcription factor p64;cDNA FLJ53953, highly similar to Myc proto-oncogene protein (c-Myc)(Transcription factor p64)	BHLHE39;MYC;BHLHE39;MYC	2	S363	CTSPRSSDTEENV	1.205	NaN	1.205	NaN	+	1.2048	NaN	1.2048	NaN	+	1.205	0.830013	+	—
Q8WX92	Q8WX92	Q8WX92	Cofactor of BRCA1;Negative elongation factor B	COBRA1;KIAA1182;NELFB	1	S557	LDHRKPSPAQAAE	0.95129	0.95129	NaN	NaN	+	0.9515	0.9515	NaN	NaN	+	0.95129	1.05097	+	—
P30419;Q96HI4;B7Z8J4;Q9Y465	P30419	P30419	Glycylpeptide N-tetradecanoyltransferase 1;Myristoyl-CoA:protein N-myristoyltransferase 1;Peptide N-myristoyltransferase 1;Glycylpeptide N-tetradecanoyltransferase;cDNA FLJ54222, highly similar to Glycylpeptide N-tetradecanoyltransferase 1 (EC 2.3.1.97);Myristoyl-CoA:protein N-myristoyltransferase	NMT;NMT1;NMT1;NMT	1	S47	YNRGGLSPANDTG	0.98737	0.98737	NaN	NaN	+	0.98758	0.98758	NaN	NaN	+	0.98737	1.01258	+	—
Q13523;B4DZQ5	Q13523	Q13523	PRP4 kinase;PRP4 pre-mRNA-processing factor 4 homolog;Serine/threonine-protein kinase PRP4 homolog;cDNA FLJ51417, highly similar to Serine/threonine-protein kinase PRP4 homolog (EC 2.7.11.1)	KIAA0536;PRP4;PRP4H;PRP4K;PRPF4B	2	S144	QGYESGSEEEGEI	0.96865	NaN	0.96865	NaN	+	0.96843	NaN	0.96843	NaN	+	0.96865	1.0326	+	—
Q5HYC2;Q5HYC2-2	Q5HYC2	Q5HYC2	Uncharacterized protein KIAA2026;Uncharacterized protein KIAA2026	KIAA2026;KIAA2026	2	S594	NLEKPRSPGEVTG	0.6521	NaN	0.6521	NaN	+	0.65235	NaN	0.65235	NaN	+	0.6521	1.53292	+	—
Q5HYC2;Q5HYC2-2	Q5HYC2	Q5HYC2	Uncharacterized protein KIAA2026;Uncharacterized protein KIAA2026	KIAA2026;KIAA2026	2	S606	GFGEPLSPGEIRF	0.6521	NaN	0.6521	NaN	+	0.65235	NaN	0.65235	NaN	+	0.6521	1.53292	+	—
Q9BXP5;Q9BXP5-3;Q9BXP5-2;Q9BXP5-4;Q9BXP5-5;C9JUL9	Q9BXP5	Q9BXP5	Arsenite-resistance protein 2;Serrate RNA effector molecule homolog;Arsenite-resistance protein 2;Serrate RNA effector molecule homolog;Arsenite-resistance protein 2;Serrate RNA effector molecule homolog;Arsenite-resistance protein 2;Serrate RNA effector molecule homolog;Arsenite-resistance protein 2;Serrate RNA effector molecule homolog;Putative uncharacterized protein SRRT	ARS2;ASR2;SRRT;ARS2;ASR2;SRRT;ARS2;ASR2;SRRT;ARS2;ASR2;SRRT;ARS2;ASR2;SRRT;SRRT	1	S4	___MGDSDDEYDR	1.0004	1.0004	NaN	NaN	+	1.0001	1.0001	NaN	NaN	+	1.0004	0.9999	+	—
Q32MZ4;Q32MZ4-2;Q32MZ4-3;Q05D04;B4DPC0;C9JTC6	Q32MZ4	Q32MZ4	GC-binding factor 2;Leucine-rich repeat flightless-interacting protein 1;TAR RNA-interacting protein;GC-binding factor 2;Leucine-rich repeat flightless-interacting protein 1;TAR RNA-interacting protein;GC-binding factor 2;Leucine-rich repeat flightless-interacting protein 1;TAR RNA-interacting protein;LRRFIP1 protein;cDNA FLJ52713, moderately similar to Mus musculus leucine rich repeat (in FLII) …	GCF2;LRRFIP1;TRIP;GCF2;LRRFIP1;TRIP;GCF2;LRRFIP1;TRIP;LRRFIP1;LRRFIP1	1	S16	REIDCLSPEAQKL	1.0012	1.0012	NaN	NaN	+	1.0015	1.0015	NaN	NaN	+	1.0012	0.998502	+	—
P51816;P51816-5;P51816-6;P51816-3;P51816-2;B4DXD5;P51816-4	P51816	P51816	AF4/FMR2 family member 2;Fragile X E mental retardation syndrome protein;Fragile X mental retardation 2 protein;Protein Ox19;AF4/FMR2 family member 2;Fragile X E mental retardation syndrome protein;Fragile X mental retardation 2 protein;Protein Ox19;AF4/FMR2 family member 2;Fragile X E mental retardation syndrome protein;Fragile X mental retardation 2 protein;Protein Ox19;AF4/FMR2 family member 2…	AFF2;FMR2;OX19;AFF2;FMR2;OX19;AFF2;FMR2;OX19;AFF2;FMR2;OX19;AFF2;FMR2;OX19;AFF2;FMR2;OX19	2	S430	EDDLKLSSDEDDL	1.0195	NaN	1.0195	NaN	+	1.0198	NaN	1.0198	NaN	+	1.0195	0.980584	+	—
P51816;P51816-5;P51816-6;P51816-3;P51816-2;B4DXD5;P51816-4	P51816	P51816	AF4/FMR2 family member 2;Fragile X E mental retardation syndrome protein;Fragile X mental retardation 2 protein;Protein Ox19;AF4/FMR2 family member 2;Fragile X E mental retardation syndrome protein;Fragile X mental retardation 2 protein;Protein Ox19;AF4/FMR2 family member 2;Fragile X E mental retardation syndrome protein;Fragile X mental retardation 2 protein;Protein Ox19;AF4/FMR2 family member 2…	AFF2;FMR2;OX19;AFF2;FMR2;OX19;AFF2;FMR2;OX19;AFF2;FMR2;OX19;AFF2;FMR2;OX19;AFF2;FMR2;OX19	2	S431	DDLKLSSDEDDLE	1.0195	NaN	1.0195	NaN	+	1.0198	NaN	1.0198	NaN	+	1.0195	0.980584	+	—
Q9H1E3;Q9H1E3-2	Q9H1E3	Q9H1E3	Nuclear ubiquitous casein and cyclin-dependent kinases substrate;P1;Nuclear ubiquitous casein and cyclin-dependent kinases substrate;P1	JC7;NUCKS;NUCKS1;JC7;NUCKS;NUCKS1	2	S181	KATVTPSPVKGKG	1.028	1.028	1.0505	0.93088	+	1.0283	1.0283	1.0018	0.70743	+	1.028	0.972479	+	—
A8K179;Q93075	A8K179	A8K179	cDNA FLJ76748, highly similar to Homo sapiens TatD DNase domain containing 2 (TATDN2), mRNA;Putative deoxyribonuclease TATDN2	KIAA0218;TATDN2	1	S80	SRRRNNSSSSFSP	1.1532	1.1532	NaN	NaN	+	1.1535	1.1535	NaN	NaN	+	1.1532	0.866927	+	—
Q8TAT5	Q8TAT5	Q8TAT5	DNA glycosylase FPG2;DNA glycosylase/AP lyase Neil3;Endonuclease VIII-like 3;Nei-like protein 3	NEIL3	1	S450	SSKVNISPTISSE	0.73015	0.73015	NaN	NaN	+	0.73045	0.73045	NaN	NaN	+	0.73015	1.36902	+	—
Q14160;Q14160-3;Q14160-2;A0PJK8	Q14160	Q14160	Protein LAP4;Protein scribble homolog;Protein LAP4;Protein scribble homolog;Protein LAP4;Protein scribble homolog;SCRIB protein	CRIB1;KIAA0147;LAP4;SCRB1;SCRIB;VARTUL;CRIB1;KIAA0147;LAP4;SCRB1;SCRIB;VARTUL;CRIB1;KIAA0147;LAP4;SCRB1;SCRIB;VARTUL;SCRIB	1	S853	PLLPPESPGPLRQ	0.97755	0.97755	NaN	NaN	+	0.97789	0.97789	NaN	NaN	+	0.97755	1.02261	+	—
D3DP05;P61247;Q6NXR8;D6RAT0;D6R9B6	D3DP05	D3DP05	Ribosomal protein S3A, isoform CRA_d;40S ribosomal protein S3a;v-fos transformation effector protein;Ribosomal protein S3A	hCG_2026261;RPS3A;FTE1;MFTL;RPS3A;RPS3A	1	S263	EPPVQESV_____	1.0534	1.0534	NaN	NaN	+	1.053	1.053	NaN	NaN	+	1.0534	0.949668	+	—
D2SNZ4;Q96HE9	D2SNZ4	D2SNZ4	Proline rich 11, isoform CRA_a;Transcription repressor of MHCII;Proline-rich protein 11	hCG_1775215;PRR11;PRR11	1	S307	KVDVERSPGGTPL	1.06	1.06	NaN	NaN	+	1.0604	1.0604	NaN	NaN	+	1.06	0.94304	+	—
Q96K76;Q96K76-2;Q9H3L7	Q96K76	Q96K76	Deubiquitinating enzyme 47;Ubiquitin carboxyl-terminal hydrolase 47;Ubiquitin thioesterase 47;Ubiquitin-specific-processing protease 47;Deubiquitinating enzyme 47;Ubiquitin carboxyl-terminal hydrolase 47;Ubiquitin thioesterase 47;Ubiquitin-specific-processing protease 47;My002 protein	USP47;USP47	1	S910	DFENIESPLNERD	0.97186	0.97186	NaN	NaN	+	0.97141	0.97141	NaN	NaN	+	0.97186	1.02943	+	—
A6NNK5;B3KVT9;Q12888-2;Q12888	A6NNK5;Q12888-2	Q12888-2	Putative uncharacterized protein TP53BP1;cDNA FLJ41424 fis, clone BRHIP2003748, highly similar to Tumor suppressor p53-binding protein 1;Tumor suppressor p53-binding protein 1;Tumor suppressor p53-binding protein 1	TP53BP1;TP53BP1;TP53BP1	2	S1706	GAGEFVSPCESGD	0.99199	NaN	0.99199	NaN	+	0.99153	NaN	0.99153	NaN	+	0.99199	1.00854	+	—
O60711;B4DV71;Q53FW6;Q6FI07;B7Z5P7	O60711	O60711	Leupaxin;cDNA FLJ58628, highly similar to Leupaxin;Leupaxin variant;LPXN protein;cDNA FLJ51550, highly similar to Leupaxin	LDLP;LPXN;LPXN	1	S342	ITGRCISAMGYKF	0.98612	0.98612	NaN	NaN	+	0.98562	0.98562	NaN	NaN	+	0.98612	1.01459	+	—
C9J4J4;B4DVH7;B8ZZJ5	C9J4J4	C9J4J4	Putative uncharacterized protein MEF2B;cDNA FLJ59253, highly similar to Myocyte-specific enhancer factor 2B;cDNA, FLJ79227, highly similar to Myocyte-specific enhancer factor 2B;Putative uncharacterized protein MEF2B	MEF2B;MEF2B	1	S331	IKSERLSPAPGGP	1.0011	1.0011	NaN	NaN	+	1.0016	1.0016	NaN	NaN	+	1.0011	0.998403	+	—
B5MC40;Q86YP4;Q86YP4-2;C9JJK9;C9JHD7;C9JGN4;C9JMI3	B5MC40	B5MC40	Putative uncharacterized protein GATAD2A;GATA zinc finger domain-containing protein 2A;Transcriptional repressor p66-alpha;GATA zinc finger domain-containing protein 2A;Transcriptional repressor p66-alpha;Putative uncharacterized protein GATAD2A;Putative uncharacterized protein GATAD2A;Putative uncharacterized protein GATAD2A;Putative uncharacterized protein GATAD2A	GATAD2A;GATAD2A;GATAD2A;GATAD2A;GATAD2A;GATAD2A;GATAD2A	2	S133	DNEQPSSPRVNGL	1.0137	NaN	1.0137	1.0007	+	1.0132	NaN	1.0132	1.0345	+	1.0137	0.986972	+	—
O00116;Q53SG6;B8ZZ81	O00116	O00116	Aging-associated gene 5 protein;Alkyldihydroxyacetonephosphate synthase, peroxisomal;Alkylglycerone-phosphate synthase;Putative uncharacterized protein AGPS;Putative uncharacterized protein AGPS	AAG5;AGPS;AGPS;AGPS	1	S65	KARRAASAATAAP	1.0241	1.0241	NaN	NaN	+	1.0236	1.0236	NaN	NaN	+	1.0241	0.976944	+	—
Q4G0J3	Q4G0J3	Q4G0J3	La ribonucleoprotein domain family member 7;La-related protein 7;P-TEFb-interaction protein for 7SK stability	HDCMA18P;LARP7	2	S337	NRDIEISTEEEKD	1.0301	NaN	1.0301	NaN	+	1.0306	NaN	1.0306	NaN	+	1.0301	0.970309	+	—
Q2KHR3;Q2KHR3-2;C9JJ88;Q9H6S7;B3KWV1	Q2KHR3	Q2KHR3	Glutamine and serine-rich protein 1;Glutamine and serine-rich protein 1;Putative uncharacterized protein QSER1;cDNA: FLJ21924 fis, clone HEP04086;cDNA FLJ43914 fis, clone TESTI4011161, weakly similar to Proline-rich protein 12	QSER1;QSER1;QSER1	2	S1230	EHLSSFSSDEDDP	1.0447	NaN	1.0447	NaN	+	1.0442	NaN	1.0442	NaN	+	1.0447	0.957671	+	—
Q2LD37;Q2LD37-4;Q2LD37-3;C9JN56;Q2LD37-7;C9JKD2;Q2LD37-6;C9JSR7;Q2LD37-2	Q2LD37	Q2LD37	Fragile site-associated protein;Uncharacterized protein KIAA1109;Fragile site-associated protein;Uncharacterized protein KIAA1109;Fragile site-associated protein;Uncharacterized protein KIAA1109;Putative uncharacterized protein KIAA1109;Fragile site-associated protein;Uncharacterized protein KIAA1109;Putative uncharacterized protein KIAA1109;Fragile site-associated protein;Uncharacterized protein…	FSA;KIAA1109;KIAA1371;FSA;KIAA1109;KIAA1371;FSA;KIAA1109;KIAA1371;KIAA1109;FSA;KIAA1109;KIAA1371;KIAA1109;FSA;KIAA1109;KIAA1371;KIAA1109;FSA;KIAA1109;KIAA1371	2	S1808	SSGSLRSNAGAEK	1.0744	NaN	1.0744	NaN	+	1.0739	NaN	1.0739	NaN	+	1.0744	0.931185	+	—
P22626;P22626-2;B8ZZ37	P22626	P22626	Heterogeneous nuclear ribonucleoproteins A2/B1;Heterogeneous nuclear ribonucleoproteins A2/B1;Putative uncharacterized protein HNRNPA2B1	HNRNPA2B1;HNRPA2B1;HNRNPA2B1;HNRPA2B1;HNRNPA2B1	1	S29	LFIGGLSFETTEE	0.82319	0.82319	NaN	NaN	+	0.82373	0.82373	NaN	NaN	+	0.82319	1.21399	+	—
D3DU97;Q9UQ35;O60382	D3DU97	D3DU97	Serine/arginine repetitive matrix 2, isoform CRA_a;300 kDa nuclear matrix antigen;Serine/arginine repetitive matrix protein 2;Serine/arginine-rich splicing factor-related nuclear matrix protein of 300 kDa;Splicing coactivator subunit SRm300;Tax-responsive enhancer element-binding protein 803;KIAA0324	hCG_15616;SRRM2;HSPC075;KIAA0324;SRL300;SRM300;SRRM2;KIAA0324	2	S2020	TRRRSRSRTPPAI	1.0364	NaN	1.0364	NaN	+	1.037	NaN	1.037	NaN	+	1.0364	0.96432	+	—
B2RD14;P09936;D6RE83;D6R956;D6RBT8;D6R974;A6NLJ7	B2RD14	B2RD14	cDNA, FLJ96414, highly similar to Homo sapiens ubiquitin carboxyl-terminal esterase L1 (ubiquitin thiolesterase) (UCHL1), mRNA;Neuron cytoplasmic protein 9.5;PGP 9.5;Ubiquitin carboxyl-terminal hydrolase isozyme L1;Ubiquitin thioesterase L1	UCHL1	1	S112	LGFEDGSVLKQFL	1.1344	1.1344	NaN	NaN	+	1.135	1.135	NaN	NaN	+	1.1344	0.881057	+	—
P49116-2;P49116;Q6PHZ7;C9JKS0;C9JMI6	P49116-2	P49116-2	Nuclear receptor subfamily 2 group C member 2;Orphan nuclear receptor TAK1;Orphan nuclear receptor TR4;Testicular receptor 4;Nuclear receptor subfamily 2 group C member 2;Orphan nuclear receptor TAK1;Orphan nuclear receptor TR4;Testicular receptor 4;NR2C2 protein;Putative uncharacterized protein NR2C2;Putative uncharacterized protein NR2C2	NR2C2;TAK1;TR4;NR2C2;TAK1;TR4;NR2C2;NR2C2;NR2C2	1	S65	AVDASGSPKQQFI	1.2602	1.2602	NaN	NaN	+	1.2596	1.2596	NaN	NaN	+	1.2602	0.793903	+	—
O95747;C9JIG9	O95747	O95747	Oxidative stress-responsive 1 protein;Serine/threonine-protein kinase OSR1;Putative uncharacterized protein OXSR1	KIAA1101;OSR1;OXSR1;OXSR1	1	S427	LSSGSGSQETKIP	0.9436	0.9436	NaN	NaN	+	0.943	0.943	NaN	NaN	+	0.9436	1.06045	+	—
O60341;O60341-2	O60341	O60341	BRAF35-HDAC complex protein BHC110;Flavin-containing amine oxidase domain-containing protein 2;Lysine-specific histone demethylase 1A;BRAF35-HDAC complex protein BHC110;Flavin-containing amine oxidase domain-containing protein 2;Lysine-specific histone demethylase 1A	AOF2;KDM1;KDM1A;KIAA0601;LSD1;AOF2;KDM1;KDM1A;KIAA0601;LSD1	3	S131	ESLANLSEDEYYS	1.0353	NaN	1.0353	0.92408	+	1.0347	NaN	1.0347	1.2888	+	1.0353	0.966464	+	—
Q8TE04;B3KWN3	Q8TE04	Q8TE04	Pantothenate kinase 1;Pantothenic acid kinase 1;cDNA FLJ43439 fis, clone OCBBF2030354, highly similar to Pantothenate kinase 1 (EC 2.7.1.33)	PANK;PANK1	1	S215	LLPQHDSPAKKCR	1.0478	1.0478	NaN	NaN	+	1.0472	1.0472	NaN	NaN	+	1.0478	0.954927	+	—
Q8ND30;B7Z433;Q68DV6;B7Z1M7;B7Z2C0;B7Z7G3	Q8ND30	Q8ND30	Liprin-beta-2;Protein tyrosine phosphatase receptor type f polypeptide-interacting protein-binding protein 2;cDNA FLJ57521, highly similar to Liprin-beta-2;Putative uncharacterized protein DKFZp781K06126;cDNA FLJ59478, highly similar to Liprin-beta-2;cDNA FLJ59621, highly similar to Liprin-beta-2;cDNA FLJ57653, highly similar to Liprin-beta-2	PPFIBP2;DKFZp781K06126	1	S387	QKKLSCSLEDLRS	0.95621	0.95621	2.0719	NaN	+	0.95683	0.95683	1.0623	NaN	+	0.95621	1.04512	+	—
Q8IXQ4;Q8IXQ4-4;B4E3D2	Q8IXQ4	Q8IXQ4	Lipopolysaccharide-specific response protein 7;Uncharacterized protein KIAA1704;Lipopolysaccharide-specific response protein 7;Uncharacterized protein KIAA1704;cDNA FLJ57453	AD029;KIAA1704;LSR7;AD029;KIAA1704;LSR7	1	S105	FKKQDDSPPRPII	0.98462	0.98462	NaN	NaN	+	0.984	0.984	NaN	NaN	+	0.98462	1.01626	+	—
B2R5T5;P10644;Q68DQ4;Q15300;A6YCE1	B2R5T5	B2R5T5	cDNA FLJ40261 fis, clone TESTI2025609, highly similar to cAMP-dependent protein kinase type I-alpha regulatory subunit;cDNA, FLJ92612, Homo sapiens protein kinase, cAMP-dependent, regulatory, type I, alpha (tissue specific extinguisher 1) (PRKAR1A), mRNA;Protein kinase, cAMP-dependent, regulatory, type I, alpha (Tissue specific extinguisher 1), isoform CRA_a;cAMP-dependent protein kinase type I-a…	hCG_28462;PRKAR1A;PKR1;PRKAR1;PRKAR1A;TSE1;DKFZp779L0468;RET/PTC2;PRKAR1A/RARA fusion	1	S83	SREDEISPPPPNP	0.9594	0.9594	1.2495	NaN	+	0.95874	0.95874	0.92986	NaN	+	0.9594	1.04304	+	—
Q7Z6Z7;Q7Z6Z7-3;Q7Z6Z7-2;Q5H924	Q7Z6Z7	Q7Z6Z7	ARF-binding protein 1;E3 ubiquitin-protein ligase HUWE1;HECT, UBA and WWE domain-containing protein 1;Homologous to E6AP carboxyl terminus homologous protein 9;Large structure of UREB1;Mcl-1 ubiquitin ligase E3;Upstream regulatory element-binding protein 1;ARF-binding protein 1;E3 ubiquitin-protein ligase HUWE1;HECT, UBA and WWE domain-containing protein 1;Homologous to E6AP carboxyl terminus hom…	HSPC272;HUWE1;KIAA0312;KIAA1578;UREB1;HSPC272;HUWE1;KIAA0312;KIAA1578;UREB1;HSPC272;HUWE1;KIAA0312;KIAA1578;UREB1;HUWE1;RP3-339A18.4-002	1	S3135	AFTSRLSGNRGVQ	0.99685	0.99685	NaN	NaN	+	0.99618	0.99618	NaN	NaN	+	0.99685	1.00383	+	—
Q9BZ29-4;Q9BZ29;Q9BZ29-3;B9EG73;B7ZVX0;A8MWZ5;D3YTH2;Q9BZ29-5;Q6ZSL5;B3KX25	Q9BZ29-4	Q9BZ29-4	Cdc42 guanine nucleotide exchange factor zizimin-1;Dedicator of cytokinesis protein 9;Cdc42 guanine nucleotide exchange factor zizimin-1;Dedicator of cytokinesis protein 9;Cdc42 guanine nucleotide exchange factor zizimin-1;Dedicator of cytokinesis protein 9;DOCK9 protein;DOCK9 protein;Putative uncharacterized protein DOCK9;Putative uncharacterized protein DOCK9;Cdc42 guanine nucleotide exchange f…	DOCK9;KIAA1058;DOCK9;KIAA1058;DOCK9;KIAA1058;DOCK9;DOCK9;DOCK9;DOCK9;DOCK9;KIAA1058	1	S443	MNGSGQSPSVLKG	0.94153	0.94153	NaN	NaN	+	0.94083	0.94083	NaN	NaN	+	0.94153	1.06289	+	—
Q6ZRS2;Q6ZRS2-2;Q6ZRS2-3	Q6ZRS2	Q6ZRS2	Domino homolog 2;Helicase SRCAP;Snf2-related CBP activator;Domino homolog 2;Helicase SRCAP;Snf2-related CBP activator;Domino homolog 2;Helicase SRCAP;Snf2-related CBP activator	KIAA0309;SRCAP;KIAA0309;SRCAP;KIAA0309;SRCAP	2	S2430	TTPPRCSPARERV	1.0179	NaN	1.0179	NaN	+	1.0186	NaN	1.0186	NaN	+	1.0179	0.98174	+	—
B3V096;P33240;P33240-2;B4DUD5	B3V096	B3V096	BetaCstF-64 variant 2;CF-1 64 kDa subunit;Cleavage stimulation factor 64 kDa subunit;Cleavage stimulation factor subunit 2;CF-1 64 kDa subunit;Cleavage stimulation factor 64 kDa subunit;Cleavage stimulation factor subunit 2;cDNA FLJ58787, highly similar to Cleavage stimulation factor 64 kDa subunit	CSTF2;CSTF2;CSTF2	1	S544	SQPGGFSPGQNQV	1.0649	1.0649	NaN	NaN	+	1.0642	1.0642	NaN	NaN	+	1.0649	0.939673	+	—
Q96T58	Q96T58	Q96T58	Msx2-interacting protein;SMART/HDAC1-associated repressor protein;SPEN homolog	KIAA0929;MINT;SHARP;SPEN	1	S1062	RLNTVASPKDCQE	1.1022	1.1022	NaN	NaN	+	1.1029	1.1029	NaN	NaN	+	1.1022	0.906701	+	—
Q9UBW7;A8K126;C9JYC9;Q5W0Q3	Q9UBW7	Q9UBW7	Fused in myeloproliferative disorders protein;Rearranged in atypical myeloproliferative disorder protein;Zinc finger MYM-type protein 2;Zinc finger protein 198;cDNA FLJ76647, highly similar to Homo sapiens zinc finger protein 198 (ZNF198), mRNA;Putative uncharacterized protein ZMYM2;Zinc finger, MYM-type 2	FIM;RAMP;ZMYM2;ZNF198;ZMYM2;RP11-264J4.7-001;ZMYM2	1	S1056	AVSGYQSHDDSSD	1.0557	NaN	1.0557	NaN	+	1.055	1.055	0.95988	NaN	+	1.0557	0.947867	+	—
P78559-2;P78559;A8K4T7;Q504X9;Q9UL09	P78559-2	P78559-2	MAP1 light chain LC2;Microtubule-associated protein 1A;Proliferation-related protein p80;MAP1 light chain LC2;Microtubule-associated protein 1A;Proliferation-related protein p80;cDNA FLJ77111, highly similar to Homo sapiens microtubule-associated protein 1A (MAP1A), mRNA;MAP1A protein;Microtubule-associated protein 1A like protein	MAP1A;MAP1L;MAP1A;MAP1L;MAP1A;M1LP	2	S527	RELVLSSPEDLTQ	0.94765	NaN	0.94765	NaN	+	0.94688	NaN	0.94688	NaN	+	0.94765	1.0561	+	—
B4DFW7;P49759;B7ZA12	B4DFW7	B4DFW7	cDNA FLJ56064, highly similar to Dual specificity protein kinase CLK1 (EC 2.7.12.1);CDC-like kinase 1;Dual specificity protein kinase CLK1;cDNA, FLJ79026, highly similar to Dual specificity protein kinase CLK1 (EC2.7.12.1)	CLK;CLK1	2	S182	RRKRTRSVEDDEE	0.95031	0.95031	NaN	NaN	+	0.95108	0.95108	0.87347	NaN	+	0.95031	1.05144	+	—
P82094-2;P82094;B4DQY7;Q6PII6	P82094-2	P82094-2	Androgen receptor coactivator 160 kDa protein;Androgen receptor-associated protein of 160 kDa;TATA element modulatory factor;Androgen receptor coactivator 160 kDa protein;Androgen receptor-associated protein of 160 kDa;TATA element modulatory factor;cDNA FLJ51280, highly similar to TATA element modulatory factor;TMF1 protein	ARA160;TMF1;ARA160;TMF1;TMF1	1	S344	SVSEINSDDELSG	0.98815	0.98815	1.0397	NaN	+	0.98737	0.98737	1.0354	NaN	+	0.98815	1.01279	+	—
Q8IV63;Q8IV63-2;B4E0U5	Q8IV63	Q8IV63	Serine/threonine-protein kinase VRK3;Vaccinia-related kinase 3;Serine/threonine-protein kinase VRK3;Vaccinia-related kinase 3;cDNA FLJ56707, highly similar to Serine/threonine-protein kinase VRK3 (EC 2.7.11.1)	VRK3;VRK3	1	S83	FSDGDSSESEDTL	1	1	NaN	NaN	+	1.0008	1.0008	1.0222	NaN	+	1	0.999201	+	—
Q96GY3	Q96GY3	Q96GY3	Antolefinin;Protein lin-37 homolog	LIN37;MSTP064	2	S137	ERECSPSSPLPPL	1.0441	NaN	1.0441	NaN	+	1.0449	NaN	1.0449	NaN	+	1.0441	0.957029	+	—
P50991;B7Z8B1;A8K3C3;B7Z9L0;B7Z2Z8;B7Z2F4	P50991	P50991	CCT-delta;Stimulator of TAR RNA-binding;T-complex protein 1 subunit delta;T-complex protein 1 subunit delta;T-complex protein 1 subunit delta;T-complex protein 1 subunit delta;T-complex protein 1 subunit delta;T-complex protein 1 subunit delta	CCT4;CCTD;SRB	1	S381	KITGCASPGKTVT	1.0906	1.0906	NaN	NaN	+	1.0898	1.0898	NaN	NaN	+	1.0906	0.9176	+	—
Q676U5;Q17RG0;Q53SV2;Q676U5-3;Q676U5-4;A5YM60;Q676U5-2;B7ZLM5;A3EXL0;Q9NWG8;C9JAY7;D9N2U2	Q676U5	Q676U5	APG16-like 1;Autophagy-related protein 16-1;ATG16L1 protein;Putative uncharacterized protein FLJ10035;APG16-like 1;Autophagy-related protein 16-1;APG16-like 1;Autophagy-related protein 16-1;ATG16L1 protein;APG16-like 1;Autophagy-related protein 16-1;ATG16L1 protein;ATG16 autophagy related 16-like protein 1;Putative uncharacterized protein ATG16L1;cDNA FLJ10035 fis, clone HEMBA1000919;Putative unc…	APG16L;ATG16L1;UNQ9393/PRO34307;ATG16L1;FLJ10035;APG16L;ATG16L1;UNQ9393/PRO34307;APG16L;ATG16L1;UNQ9393/PRO34307;ATG16L1;APG16L;ATG16L1;UNQ9393/PRO34307;ATG16L1;ATG16L1;ATG16L1	1	S287	NIFGRRSVSSFPV	0.9822	0.9822	NaN	NaN	+	0.983	0.983	NaN	NaN	+	0.9822	1.01729	+	—
B4E1H4;B1ALM5;Q6FIF9;Q6IAJ3;Q9P0T7	B4E1H4	B4E1H4	cDNA FLJ54226, highly similar to Transmembrane protein 9;Transmembrane protein 9;TMEM9 protein;TMEM9 protein;Dermal papilla-derived protein 4;Transmembrane protein 9	RP5-894H24.1-001;TMEM9;TMEM9;TMEM9;DERP4;HSPC186;PSEC0012;TMEM9;UNQ631/PRO1248	1	S162	ENEDARSMAAAAA	0.98989	0.98989	NaN	NaN	+	0.98908	0.98908	NaN	NaN	+	0.98989	1.01104	+	—
E1P560;P29966;Q6NVI1	E1P560	E1P560	Myristoylated alanine-rich C-kinase substrate;Protein kinase C substrate, 80 kDa protein, light chain;MARCKS protein	MACS;MARCKS;PRKCSL;MARCKS	1	S101	APEAGASPVEKEA	0.8056	0.8056	NaN	NaN	+	0.80474	0.80474	NaN	NaN	+	0.8056	1.24264	+	—
B5ME19;Q99613;B4DVQ5;B4DDN4;C9J1F3;B4DVU3;A1KYQ7;B4E1D5;C9JJ55;B4DRU0;Q3B7B9	B5ME19	B5ME19	Putative uncharacterized protein EIF3CL;eIF3 p110;Eukaryotic translation initiation factor 3 subunit 8;Eukaryotic translation initiation factor 3 subunit C;cDNA FLJ55450, highly similar to Eukaryotic translation initiation factor 3 subunit 8;cDNA FLJ54488, highly similar to Eukaryotic translation initiation factor 3 subunit 8;Putative uncharacterized protein EIF3CL;cDNA FLJ53378, highly similar t…	EIF3CL;EIF3C;EIF3CL;EIF3S8;EIF3CL;EIF3CL;EIF3C	1	S39	KQPLLLSEDEEDT	0.99202	0.99202	NaN	NaN	+	0.9929	0.9929	NaN	NaN	+	0.99202	1.00715	+	—
Q14186;Q5JSB5;Q5JSB6	Q14186	Q14186	DRTF1-polypeptide 1;E2F dimerization partner 1;Transcription factor Dp-1;Transcription factor Dp-1;Transcription factor Dp-1	DP1;TFDP1;RP11-230F18.1-005;TFDP1;RP11-230F18.1-006;TFDP1	1	S23	FIDQNLSPGKGVV	1.0144	1.0144	NaN	NaN	+	1.0135	1.0135	NaN	NaN	+	1.0144	0.98668	+	—
B4DRN7;B7ZLK1;Q86YS7;B7ZLL0;B7ZLK2;Q86YS7-2;B4DJ03	B4DRN7	B4DRN7	cDNA FLJ54447;KIAA0528 protein;Uncharacterized protein KIAA0528;KIAA0528 protein;KIAA0528 protein;Uncharacterized protein KIAA0528;cDNA FLJ60272	KIAA0528;KIAA0528;KIAA0528;KIAA0528;KIAA0528	1	S903	MTVEKASPVGDGN	1.0402	1.0402	NaN	NaN	+	1.0411	1.0411	NaN	NaN	+	1.0402	0.960523	+	—
D3DU97;Q9UQ35;Q9UQ35-2;Q5JPB4	D3DU97;Q5JPB4	D3DU97	Serine/arginine repetitive matrix 2, isoform CRA_a;300 kDa nuclear matrix antigen;Serine/arginine repetitive matrix protein 2;Serine/arginine-rich splicing factor-related nuclear matrix protein of 300 kDa;Splicing coactivator subunit SRm300;Tax-responsive enhancer element-binding protein 803;300 kDa nuclear matrix antigen;Serine/arginine repetitive matrix protein 2;Serine/arginine-rich splicing f…	hCG_15616;SRRM2;HSPC075;KIAA0324;SRL300;SRM300;SRRM2;HSPC075;KIAA0324;SRL300;SRM300;SRRM2;DKFZp667L0421	2	S2702	VERRRPSPQPSPR	1.0492	NaN	1.0492	NaN	+	1.0483	NaN	1.0483	NaN	+	1.0492	0.953925	+	—
D3DU97;Q9UQ35;Q9UQ35-2;Q5JPB4	D3DU97;Q5JPB4	D3DU97	Serine/arginine repetitive matrix 2, isoform CRA_a;300 kDa nuclear matrix antigen;Serine/arginine repetitive matrix protein 2;Serine/arginine-rich splicing factor-related nuclear matrix protein of 300 kDa;Splicing coactivator subunit SRm300;Tax-responsive enhancer element-binding protein 803;300 kDa nuclear matrix antigen;Serine/arginine repetitive matrix protein 2;Serine/arginine-rich splicing f…	hCG_15616;SRRM2;HSPC075;KIAA0324;SRL300;SRM300;SRRM2;HSPC075;KIAA0324;SRL300;SRM300;SRRM2;DKFZp667L0421	2	S2706	RPSPQPSPRDQQS	1.0492	NaN	1.0492	NaN	+	1.0483	NaN	1.0483	NaN	+	1.0492	0.953925	+	—
Q8NCN4	Q8NCN4	Q8NCN4	RING finger protein 169	KIAA1991;RNF169	1	S403	PDGRVLSPLIIKS	1.0697	1.0697	NaN	NaN	+	1.0706	1.0706	NaN	NaN	+	1.0697	0.934056	+	—
Q9NZI8;D3DTW3	Q9NZI8	Q9NZI8	Coding region determinant-binding protein;IGF-II mRNA-binding protein 1;Insulin-like growth factor 2 mRNA-binding protein 1;VICKZ family member 1;Zip code-binding protein 1;Insulin-like growth factor 2 mRNA binding protein 1, isoform CRA_a	CRDBP;IGF2BP1;VICKZ1;ZBP1;hCG_27512;IGF2BP1	1	S181	GQPRQGSPVAAGA	1.0112	1.0112	NaN	NaN	+	1.0103	1.0103	NaN	NaN	+	1.0112	0.989805	+	—
Q14687;D3DUM4;Q14687-3;Q14687-2;Q59GZ0;B3KXH7	Q14687	Q14687	Genetic suppressor element 1;KIAA0182, isoform CRA_a;Genetic suppressor element 1;Genetic suppressor element 1;KIAA0182 protein variant;cDNA FLJ45416 fis, clone BRHIP3033806	GSE1;KIAA0182;hCG_17048;KIAA0182;GSE1;KIAA0182;GSE1;KIAA0182	1	S1101	QELDRDSEEEEEE	1.0784	1.0784	NaN	NaN	+	1.0775	1.0775	NaN	NaN	+	1.0784	0.928074	+	—
Q6NYC8;Q6NYC8-2;C9JXJ3	Q6NYC8	Q6NYC8	Phostensin;Protein phosphatase 1 F-actin cytoskeleton-targeting subunit;Phostensin;Protein phosphatase 1 F-actin cytoskeleton-targeting subunit;Putative uncharacterized protein ENSP00000388069	HKMT1098;KIAA1949;HKMT1098;KIAA1949	1	S175	ARDWRQSPGEVGD	1.1015	1.1015	NaN	NaN	+	1.1024	1.1024	NaN	NaN	+	1.1015	0.907112	+	—
P41229;B0QZ44;P41229-2;P41229-3;A6N6J7;B4E3I2	P41229	P41229	Histone demethylase JARID1C;Jumonji/ARID domain-containing protein 1C;Lysine-specific demethylase 5C;Protein SmcX;Protein Xe169;Jumonji, AT rich interactive domain 1C;Smcy homolog, X-linked (Mouse), isoform CRA_a;Histone demethylase JARID1C;Jumonji/ARID domain-containing protein 1C;Lysine-specific demethylase 5C;Protein SmcX;Protein Xe169;Histone demethylase JARID1C;Jumonji/ARID domain-containing…	DXS1272E;JARID1C;KDM5C;SMCX;XE169;hCG_19161;JARID1C;RP11-258C19.2-009;SMCX;DXS1272E;JARID1C;KDM5C;SMCX;XE169;DXS1272E;JARID1C;KDM5C;SMCX;XE169;JARID1C	1	S287	VKVESTSPKTFLE	1.2555	1.2555	NaN	NaN	+	1.2546	1.2546	NaN	NaN	+	1.2555	0.797067	+	—
P54253	P54253	P54253	Ataxin-1;Spinocerebellar ataxia type 1 protein	ATX1;ATXN1;SCA1	1	S238	GLITPGSPPPAQQ	0.97904	0.97904	0.92831	NaN	+	0.97811	0.97811	0.91984	NaN	+	0.97904	1.02238	+	—
Q9C0B5;Q2TGF0;Q9C0B5-2	Q9C0B5	Q9C0B5	Probable palmitoyltransferase ZDHHC5;Zinc finger DHHC domain-containing protein 5;Zinc finger protein 375;Membrane-associated DHHC5 zinc finger protein;Zinc finger, DHHC-type containing 5, isoform CRA_a;Probable palmitoyltransferase ZDHHC5;Zinc finger DHHC domain-containing protein 5;Zinc finger protein 375	KIAA1748;ZDHHC5;ZNF375;hCG_39772;ZDHHC5;KIAA1748;ZDHHC5;ZNF375	1	S380	KLSRGDSLKEPTS	0.97802	0.97802	NaN	NaN	+	0.979	0.979	NaN	NaN	+	0.97802	1.02145	+	—
Q9Y5S9;Q9Y5S9-2	Q9Y5S9	Q9Y5S9	Binder of OVCA1-1;Ribonucleoprotein RBM8A;RNA-binding motif protein 8A;RNA-binding protein 8A;RNA-binding protein Y14;Binder of OVCA1-1;Ribonucleoprotein RBM8A;RNA-binding motif protein 8A;RNA-binding protein 8A;RNA-binding protein Y14	HSPC114;MDS014;RBM8;RBM8A;HSPC114;MDS014;RBM8;RBM8A	1	S56	MREDYDSVEQDGD	0.98616	0.98616	NaN	NaN	+	0.98718	0.98718	NaN	NaN	+	0.98616	1.01299	+	—
Q9Y253;B3KN75;B4DG64;B7ZA36;B3KVC6;D6RE79;Q14728;Q9Y253-2;D6RA47;D6RIZ4	Q9Y253	Q9Y253	DNA polymerase eta;RAD30 homolog A;Xeroderma pigmentosum variant type protein;cDNA FLJ13831 fis, clone THYRO1000662, highly similar to DNA polymerase eta (EC 2.7.7.7);cDNA FLJ52108, highly similar to DNA polymerase eta (EC 2.7.7.7);cDNA, FLJ79050, highly similar to DNA polymerase eta (EC 2.7.7.7);cDNA FLJ16395 fis, clone TRACH2024139, highly similar to DNA polymerase eta (EC 2.7.7.7);Major facili…	POLH;RAD30;RAD30A;XPV;MFSD10;TETRAN;POLH;RAD30;RAD30A;XPV	2	S380	GDKRLSSLRRCCA	1.0078	NaN	1.0078	NaN	+	1.0089	NaN	1.0089	NaN	+	1.0078	0.991179	+	—
O75533;Q7Z497;Q32Q20;A0JLT9;A0PJH5	O75533	O75533	Pre-mRNA-splicing factor SF3b 155 kDa subunit;Spliceosome-associated protein 155;Splicing factor 3B subunit 1;SF3B1 protein;SF3B1 protein;SF3B1 protein;SF3B1 protein	SAP155;SF3B1;SF3B1;SF3B1;SF3B1;SF3B1	1	S488	VDESTLSPEEQKE	1.0856	1.0856	NaN	NaN	+	1.0845	1.0845	NaN	NaN	+	1.0856	0.922084	+	—
B2RUW0;Q8ND24;B4DTD1	B2RUW0	B2RUW0	cDNA FLJ54868, weakly similar to Ubiquitin ligase protein DZIP3 (EC 6.3.2.-);Putative uncharacterized protein DKFZp547C195;Ring finger protein 214;RING finger protein 214;cDNA FLJ58281	DKFZp547C195;hCG_38328;RNF214;RNF214	1	S511	GSHGRNSPGLGSL	0.90393	0.90393	NaN	NaN	+	0.90283	0.90283	NaN	NaN	+	0.90393	1.10763	+	—
Q99549-2;Q99549;B3KS10	Q99549-2	Q99549-2	M-phase phosphoprotein 8;Two hybrid-associated protein 3 with RanBPM;M-phase phosphoprotein 8;Two hybrid-associated protein 3 with RanBPM;cDNA FLJ35237 fis, clone PROST2001676, highly similar to M-PHASE PHOSPHOPROTEIN 8	MPHOSPH8;MPP8;MPHOSPH8;MPP8	1	S85	RWKGYTSDDDTWE	0.99857	0.99857	NaN	NaN	+	0.99967	0.99967	NaN	NaN	+	0.99857	1.00033	+	—
O95396	O95396	O95396	Adenylyltransferase and sulfurtransferase MOCS3;Adenylyltransferase MOCS3;Molybdenum cofactor synthesis protein 3;Molybdopterin synthase sulfurylase;Sulfur carrier protein MOCS2A adenylyltransferase;Sulfur carrier protein MOCS2A sulfurtransferase;Sulfurtransferase MOCS3	MOCS3;UBA4	1	S47	ERLVPVSPLPPKA	1.0383	1.0383	NaN	NaN	+	1.0394	1.0394	NaN	NaN	+	1.0383	0.962094	+	—
P05386;Q6ICQ4;Q6FG99;A6NIB2	P05386	P05386	60S acidic ribosomal protein P1;RPLP1 protein;RPLP1 protein;Putative uncharacterized protein RPLP1;Ribosomal protein, large, P1, isoform CRA_b	RPLP1;RRP1;RPLP1;RPLP1;hCG_38799;RPLP1	2	S104	KEESEESDDDMGF	0.99583	0.99583	0.98145	NaN	+	0.99698	0.99698	0.95311	NaN	+	0.99583	1.00303	+	—
Q9NS56;Q9NS56-2	Q9NS56	Q9NS56	E3 ubiquitin-protein ligase Topors;SUMO1-protein E3 ligase Topors;Topoisomerase I-binding arginine/serine-rich protein;Topoisomerase I-binding RING finger protein;Tumor suppressor p53-binding protein 3;E3 ubiquitin-protein ligase Topors;SUMO1-protein E3 ligase Topors;Topoisomerase I-binding arginine/serine-rich protein;Topoisomerase I-binding RING finger protein;Tumor suppressor p53-binding prote…	LUN;TOPORS;TP53BPL;LUN;TOPORS;TP53BPL	2	S864	RKRKTRSLSVEIV	0.97892	NaN	0.97892	NaN	+	0.98009	NaN	0.98009	NaN	+	0.97892	1.02031	+	—
O94804;Q6NSK0;B3KMY1	O94804	O94804	Lymphocyte-oriented kinase;Serine/threonine-protein kinase 10;Serine/threonine kinase 10;cDNA FLJ12898 fis, clone NT2RP2004239, highly similar to Serine/threonine-protein kinase 10 (EC 2.7.11.1)	LOK;STK10;STK10	1	S438	EQGGDLSPAANRS	1.0091	1.0091	NaN	NaN	+	1.0103	1.0103	NaN	NaN	+	1.0091	0.989805	+	—
P28066;Q5U0A0	P28066	P28066	Macropain zeta chain;Multicatalytic endopeptidase complex zeta chain;Proteasome subunit alpha type-5;Proteasome zeta chain;Proteasome subunit alpha type	PSMA5	1	S16	RGVNTFSPEGRLF	1.1316	1.1316	NaN	NaN	+	1.1304	1.1304	NaN	NaN	+	1.1316	0.884643	+	—
P54278;Q5FBW8;Q68D20	P54278	P54278	DNA mismatch repair protein PMS2;Mismatch repair endonuclease PMS2;PMS1 protein homolog 2;Postmeiotic segregation increased 2 nirs variant 5;PMS2-C terminal-like protein;Protein PMS2CL	PMS2;PMSL2;PMS2;PMS2CL	1	S547	ETDDSFSDVDCHS	0.92329	0.92329	0.86498	NaN	+	0.92209	0.92209	0.97597	NaN	+	0.92329	1.08449	+	—
Q9UH62;A8K5B0	Q9UH62	Q9UH62	ARM protein lost in epithelial cancers on chromosome X 3;Armadillo repeat-containing X-linked protein 3;cDNA FLJ75682, highly similar to Homo sapiens armadillo repeat containing, X-linked 3 (ARMCX3), transcript variant 1, mRNA	ALEX3;ARMCX3;BM-017;UNQ2517/PRO6007	1	S110	AVQKRASPNSDDT	1.0194	1.0194	NaN	NaN	+	1.0182	1.0182	NaN	NaN	+	1.0194	0.982125	+	—
P35568	P35568	P35568	Insulin receptor substrate 1	IRS1	2	S629	PSGRKGSGDYMPM	1.2017	NaN	1.2017	NaN	+	1.2029	NaN	1.2029	NaN	+	1.2017	0.831324	+	—
P35568	P35568	P35568	Insulin receptor substrate 1	IRS1	2	S636	GDYMPMSPKSVSA	1.2017	NaN	1.2017	NaN	+	1.2029	NaN	1.2029	NaN	+	1.2017	0.831324	+	—
Q9BUK6;A8K3J5;Q9BUK6-2;Q9BUK6-5;D3DV95;Q9BUK6-6	Q9BUK6	Q9BUK6	Protein misato homolog 1;cDNA FLJ75054, highly similar to Homo sapiens misato homolog 1 (Drosophila), mRNA;Protein misato homolog 1;Protein misato homolog 1;HCG1997332, isoform CRA_b;Protein misato homolog 1	LST005;MSTO1;SLTP005;LST005;MSTO1;SLTP005;LST005;MSTO1;SLTP005;hCG_1997332;LST005;MSTO1;SLTP005	1	S495	GMVLDGSPKGAAV	0.96699	0.96699	NaN	NaN	+	0.96826	0.96826	NaN	NaN	+	0.96699	1.03278	+	—
O43815;Q3B874;O43815-2	O43815	O43815	Striatin;STRN protein;Striatin	STRN;STRN;STRN	1	S245	SAAADFSDEDEDD	0.97934	0.97934	NaN	NaN	+	0.98062	0.98062	NaN	NaN	+	0.97934	1.01976	+	—
B4DV38;Q8NDF8-3;Q53F79;Q5EBM7;B4DRJ7;B7ZLC1	B4DV38	B4DV38	cDNA FLJ55626, highly similar to PAP-associated domain-containing protein 5 (EC2.7.7.-);PAP-associated domain-containing protein 5;Terminal uridylyltransferase 3;Topoisomerase-related function protein 4-2;PAP associated domain containing protein 5 variant;PAPD5 protein;cDNA FLJ55033, highly similar to Homo sapiens PAP associated domain containing 5 (PAPD5), transcript variant 1, mRNA;PAPD5 protein	PAPD5;PAPD5;PAPD5	1	S543	KCNNNLSEENEAL	1.0605	1.0605	NaN	NaN	+	1.0618	1.0618	NaN	NaN	+	1.0605	0.941797	+	—
P46013;P46013-2	P46013	P46013	Antigen KI-67;Antigen KI-67	MKI67;MKI67	1	S2588	TKIPCKSPPPELT	1.1048	1.1048	NaN	NaN	+	1.1035	1.1035	NaN	NaN	+	1.1048	0.906208	+	—
Q9BTT0;Q53F20;Q5TB20;Q5TB19;B4E0D5	Q9BTT0	Q9BTT0	Acidic leucine-rich nuclear phosphoprotein 32 family member E;LANP-like protein;Acidic (Leucine-rich) nuclear phosphoprotein 32 family, member E variant;Acidic (Leucine-rich) nuclear phosphoprotein 32 family, member E;Acidic (Leucine-rich) nuclear phosphoprotein 32 family, member E, isoform CRA_a;Acidic (Leucine-rich) nuclear phosphoprotein 32 family, member E;cDNA FLJ54218, highly similar to Aci…	ANP32E;ANP32E;hCG_1998392;RP4-790G17.1-002;ANP32E;RP4-790G17.1-004	1	S96	LTYLNLSGNKIKD	1.0326	1.0326	NaN	NaN	+	1.0312	1.0312	NaN	NaN	+	1.0326	0.969744	+	—
Q59EE8;A8K0W8;Q9Y6Q9;Q569F6;Q9Y6Q9-5;Q0IIN7;Q9Y6Q9-3;Q9Y6Q9-2;B4DYT5;C9JCR8;Q9Y6Q9-4	Q59EE8	Q59EE8	Nuclear receptor coactivator 3 isoform a variant;cDNA FLJ77005, highly similar to Homo sapiens nuclear receptor coactivator 3 (NCOA3), transcript variant 1, mRNA;ACTR;Amplified in breast cancer 1 protein;CBP-interacting protein;Class E basic helix-loop-helix protein 42;Nuclear receptor coactivator 3;Receptor-associated coactivator 3;Steroid receptor coactivator protein 3;Thyroid hormone receptor …	AIB1;BHLHE42;NCOA3;RAC3;TRAM1;NCOA3;AIB1;BHLHE42;NCOA3;RAC3;TRAM1;NCOA3;AIB1;BHLHE42;NCOA3;RAC3;TRAM1;AIB1;BHLHE42;NCOA3;RAC3;TRAM1;NCOA3;AIB1;BHLHE42;NCOA3;RAC3;TRAM1	1	S732	VKQEQLSPKKKEN	1.0623	1.0623	NaN	NaN	+	1.0609	1.0609	NaN	NaN	+	1.0623	0.942596	+	—
Q9BUA3	Q9BUA3	Q9BUA3	Uncharacterized protein C11orf84	C11orf84	1	S82	EFLVGSSPGGSGR	1.1212	1.1212	NaN	NaN	+	1.1226	1.1226	NaN	NaN	+	1.1212	0.890789	+	—
Q8TDY2;Q8TDY2-2;A8K6N4	Q8TDY2	Q8TDY2	RB1-inducible coiled-coil protein 1;RB1-inducible coiled-coil protein 1;cDNA FLJ77152, highly similar to Homo sapiens RB1-inducible coiled-coil 1 (RB1CC1), mRNA	KIAA0203;RB1CC1;RBICC;KIAA0203;RB1CC1;RBICC	1	S653	SPQSASSPRMEST	0.98375	0.98375	0.85774	NaN	+	0.98233	0.98233	1.0486	NaN	+	0.98375	1.01799	+	—
Q15459;B4E091	Q15459	Q15459	SF3a120;Spliceosome-associated protein 114;Splicing factor 3A subunit 1;cDNA FLJ55438, highly similar to Splicing factor 3 subunit 1	SAP114;SF3A1	1	S451	SIREKQSDDEVYA	0.98712	0.98712	NaN	NaN	+	0.98855	0.98855	NaN	NaN	+	0.98712	1.01158	+	—
Q9H8M2;B4DMQ2;Q9H8M2-1;Q9H8M2-3;Q9H8M2-2	Q9H8M2	Q9H8M2	Bromodomain-containing protein 9;Rhabdomyosarcoma antigen MU-RMS-40.8;cDNA FLJ58589, highly similar to Bromodomain-containing protein 9;Bromodomain-containing protein 9;Rhabdomyosarcoma antigen MU-RMS-40.8;Bromodomain-containing protein 9;Rhabdomyosarcoma antigen MU-RMS-40.8;Bromodomain-containing protein 9;Rhabdomyosarcoma antigen MU-RMS-40.8	BRD9;UNQ3040/PRO9856;BRD9;UNQ3040/PRO9856;BRD9;UNQ3040/PRO9856;BRD9;UNQ3040/PRO9856	1	S588	PYEFLQSPEPAAS	0.81779	0.81779	NaN	NaN	+	0.81926	0.81926	NaN	NaN	+	0.81779	1.22061	+	—
A8MZ22;B4DS05;B7ZB83;B2R6J4;Q99733;B7ZAC7;C9JZI7;A8MXH2;C9J6D1	A8MZ22	A8MZ22	Nucleosome assembly protein 1-like 4b;Putative uncharacterized protein NAP1L4;cDNA FLJ59403, highly similar to Nucleosome assembly protein 1-like 4;cDNA, FLJ79447, highly similar to Nucleosome assembly protein 1-like 4;cDNA, FLJ92975, highly similar to Homo sapiens nucleosome assembly protein 1-like 4 (NAP1L4), mRNA;Nucleosome assembly protein 1-like 4;Nucleosome assembly protein 2;cDNA, FLJ79141…	NAP1L4;NAP1L4b;NAP1L4;NAP2;NAP1L4;NAP1L4;NAP1L4	1	S125	AESEWHSENEEEE	0.96919	0.96919	NaN	NaN	+	0.97066	0.97066	NaN	NaN	+	0.96919	1.03023	+	—
A8K3S2;Q9H3C7;B4DWN7;Q9H3C7-3;B3KW40	A8K3S2	A8K3S2	cDNA FLJ75663, highly similar to Homo sapiens zinc finger protein 403 (ZNF403), mRNA;Gametogenetin-binding protein 2;Laryngeal carcinoma-related protein 1;Protein ZNF403;cDNA FLJ56588, highly similar to Protein ZNF403;Gametogenetin-binding protein 2;Laryngeal carcinoma-related protein 1;Protein ZNF403;cDNA FLJ42090 fis, clone TESOP2001605, highly similar to Protein ZNF403	GGNBP2;LCRG1;LZK1;ZNF403;GGNBP2;LCRG1;LZK1;ZNF403	1	S360	QLCEEFSEEERVR	0.98306	0.98306	NaN	NaN	+	0.98158	0.98158	NaN	NaN	+	0.98306	1.01877	+	—
Q13573;B4DEG7;B4DY36;B7Z9X2;Q6P151;Q0D2M5	Q13573	Q13573	Nuclear protein SkiP;Nuclear receptor coactivator NCoA-62;Ski-interacting protein;SNW domain-containing protein 1;cDNA FLJ59238, highly similar to SNW domain-containing protein 1;cDNA FLJ51388, highly similar to SNW domain-containing protein 1;cDNA, FLJ78986, highly similar to SNW domain-containing protein 1;SNW1 protein;SNW1 protein	SKIIP;SKIP;SNW1;SNW1;SNW1	2	S232	PAPVMHSPSRKMT	1.0176	NaN	1.0176	NaN	+	1.0191	NaN	1.0191	NaN	+	1.0176	0.981258	+	—
Q9Y2F5	Q9Y2F5	Q9Y2F5	Uncharacterized protein KIAA0947	KIAA0947	2	S1903	VSQLPLSPKETVE	1.1037	NaN	1.1037	NaN	+	1.1052	NaN	1.1052	NaN	+	1.1037	0.904814	+	—
Q8NCF5	Q8NCF5	Q8NCF5	45 kDa NF-AT-interacting protein;NFATC2-interacting protein;Nuclear factor of activated T-cells, cytoplasmic 2-interacting protein	NFATC2IP;NIP45	1	S204	SPLSPPSPRTKSR	0.94976	0.94976	NaN	NaN	+	0.95128	0.95128	NaN	NaN	+	0.94976	1.05122	+	—
Q12802-2;Q12802;Q12802-4;Q12802-3;B7ZW05;A8MYJ1	Q12802-2	Q12802-2	AKAP-Lbc;A-kinase anchor protein 13;Breast cancer nuclear receptor-binding auxiliary protein;Guanine nucleotide exchange factor Lbc;Human thyroid-anchoring protein 31;Lymphoid blast crisis oncogene;Non-oncogenic Rho GTPase-specific GTP exchange factor;p47;Protein kinase A-anchoring protein 13;AKAP-Lbc;A-kinase anchor protein 13;Breast cancer nuclear receptor-binding auxiliary protein;Guanine nucl…	AKAP13;BRX;HT31;LBC;AKAP13;BRX;HT31;LBC;AKAP13;BRX;HT31;LBC;AKAP13;BRX;HT31;LBC;AKAP13;AKAP13;hCG_1991671	1	S1908	SVSLSKSVSIQNI	0.96451	0.96451	NaN	NaN	+	0.96297	0.96297	NaN	NaN	+	0.96451	1.03845	+	—
O95218-2	O95218-2	O95218-2	Zinc finger protein 265;Zinc finger Ran-binding domain-containing protein 2;Zinc finger, splicing	ZIS;ZNF265;ZRANB2	2	S307	RRTRSRSPESQVI	0.98038	NaN	0.98038	NaN	+	0.98195	NaN	0.98195	NaN	+	0.98038	1.01838	+	—
A5PL18;D3DNV5;P41182;B4E2L2;B8PSA7;B5B0A5	A5PL18	A5PL18	B-cell CLL/lymphoma 6;B-cell CLL/lymphoma 6 (Zinc finger protein 51), isoform CRA_a;B-cell lymphoma 5 protein;B-cell lymphoma 6 protein;Protein LAZ-3;Zinc finger and BTB domain-containing protein 27;Zinc finger protein 51;cDNA FLJ60220, highly similar to B-cell lymphoma 6 protein;B-cell lymphoma 6 protein transcript variant;Zinc finger transcription factor BCL6S	BCL6;BCL6;hCG_16022;BCL5;BCL6;LAZ3;ZBTB27;ZNF51;BCL6;BCL6	1	S333	GLVSPQSPQKSDC	1.0068	1.0068	1.0345	NaN	+	1.0052	1.0052	1.0949	NaN	+	1.0068	0.994827	+	—
Q96AT1	Q96AT1	Q96AT1	Uncharacterized protein KIAA1143	KIAA1143	1	S50	DEDGDHSDKEDEQ	1.0736	1.0736	NaN	NaN	+	1.0752	1.0752	NaN	NaN	+	1.0736	0.93006	+	—
B2R4C9;P51397	B2R4C9	B2R4C9	cDNA, FLJ92044, highly similar to Homo sapiens death-associated protein (DAP), mRNA;Death-associated protein 1	DAP;DAP1	1	S51	QEWESPSPPKPTV	0.93471	0.93471	1.1209	NaN	+	0.93631	0.93631	1.1211	NaN	+	0.93471	1.06802	+	—
D3DU97;Q9UQ35;O60382	D3DU97	D3DU97	Serine/arginine repetitive matrix 2, isoform CRA_a;300 kDa nuclear matrix antigen;Serine/arginine repetitive matrix protein 2;Serine/arginine-rich splicing factor-related nuclear matrix protein of 300 kDa;Splicing coactivator subunit SRm300;Tax-responsive enhancer element-binding protein 803;KIAA0324	hCG_15616;SRRM2;HSPC075;KIAA0324;SRL300;SRM300;SRRM2;KIAA0324	2	S2044	PRKRSRSRSPLAI	1.0038	NaN	1.0038	NaN	+	1.0054	NaN	1.0054	NaN	+	1.0038	0.994629	+	—
D3DU97;Q9UQ35;O60382	D3DU97	D3DU97	Serine/arginine repetitive matrix 2, isoform CRA_a;300 kDa nuclear matrix antigen;Serine/arginine repetitive matrix protein 2;Serine/arginine-rich splicing factor-related nuclear matrix protein of 300 kDa;Splicing coactivator subunit SRm300;Tax-responsive enhancer element-binding protein 803;KIAA0324	hCG_15616;SRRM2;HSPC075;KIAA0324;SRL300;SRM300;SRRM2;KIAA0324	2	S2046	KRSRSRSPLAIRR	1.0038	NaN	1.0038	NaN	+	1.0054	NaN	1.0054	NaN	+	1.0038	0.994629	+	—
Q12770;Q12770-2;A8K619;Q12770-4;B7Z6H0	Q12770	Q12770	Sterol regulatory element-binding protein cleavage-activating protein;Sterol regulatory element-binding protein cleavage-activating protein;cDNA FLJ77751, highly similar to Homo sapiens SREBP cleavage-activating protein (SCAP), mRNA;Sterol regulatory element-binding protein cleavage-activating protein;cDNA FLJ55669, highly similar to Sterol regulatory element-binding protein cleavage-activating p…	KIAA0199;PSEC0227;SCAP;KIAA0199;PSEC0227;SCAP;KIAA0199;PSEC0227;SCAP	1	S851	PEEPGDSPPLRHR	1.0081	1.0081	NaN	NaN	+	1.0097	1.0097	NaN	NaN	+	1.0081	0.990393	+	—
O75179;O75179-2;O75179-4;B3KU50	O75179	O75179	Ankyrin repeat domain-containing protein 17;Gene trap ankyrin repeat protein;Serologically defined breast cancer antigen NY-BR-16;Ankyrin repeat domain-containing protein 17;Gene trap ankyrin repeat protein;Serologically defined breast cancer antigen NY-BR-16;Ankyrin repeat domain-containing protein 17;Gene trap ankyrin repeat protein;Serologically defined breast cancer antigen NY-BR-16;cDNA FLJ3…	ANKRD17;GTAR;KIAA0697;ANKRD17;GTAR;KIAA0697;ANKRD17;GTAR;KIAA0697	1	S2067	LDCGSASPNKVAS	1.0238	1.0238	0.97922	NaN	+	1.0222	1.0222	1.0931	NaN	+	1.0238	0.978282	+	—
D3DQL6;P06748;P06748-2;A4ZU86;Q9BYG9;Q9NX34;Q9BTI9	D3DQL6;Q9BTI9	D3DQL6	Nucleophosmin (Nucleolar phosphoprotein B23, numatrin), isoform CRA_a;Nucleolar phosphoprotein B23;Nucleolar protein NO38;Nucleophosmin;Numatrin;Nucleolar phosphoprotein B23;Nucleolar protein NO38;Nucleophosmin;Numatrin;Truncated nucleolar phosphoprotein B23;Nucleophosmin (Nucleolar phosphoprotein B23, numatrin);Nucleophosmin/B23.2;cDNA FLJ20465 fis, clone KAT06236;NPM1 protein	hCG_1979311;NPM1;NPM;NPM1;NPM;NPM1;NPM1;NPM1;NPM1	1	S125	VEEDAESEDEEEE	1.0285	1.0285	NaN	NaN	+	1.0301	1.0301	NaN	NaN	+	1.0285	0.97078	+	—
D3DT13;Q9Y2D8;B4DFE3;Q9Y2D8-2;B3KMF4;B7ZB07;B3KSA6	D3DT13	D3DT13	Synovial sarcoma, X breakpoint 2 interacting protein, isoform CRA_b;Afadin- and alpha-actinin-binding protein;Afadin DIL domain-interacting protein;SSX2-interacting protein;cDNA FLJ57263, highly similar to Afadin- and alpha-actinin-binding protein;Afadin- and alpha-actinin-binding protein;Afadin DIL domain-interacting protein;SSX2-interacting protein;cDNA FLJ10848 fis, clone NT2RP4001407, highly …	hCG_25085;SSX2IP;KIAA0923;SSX2IP;KIAA0923;SSX2IP	1	S312	STGTVISDVEEDA	1.0328	1.0328	NaN	NaN	+	1.0312	1.0312	NaN	NaN	+	1.0328	0.969744	+	—
Q5JSZ5;Q5H9R5	Q5JSZ5	Q5JSZ5	HLA-B-associated transcript 2-like 1;Protein BAT2-like 1;Putative uncharacterized protein DKFZp781F05101	BAT2L;BAT2L1;KIAA0515;DKFZp781F05101	1	S907	SWDKNGSPNKQPS	1.0459	1.0459	1.2298	NaN	+	1.0443	1.0443	1.3853	NaN	+	1.0459	0.957579	+	—
B7Z3W3;Q6ZV89	B7Z3W3	B7Z3W3	cDNA FLJ55981, highly similar to SH2 domain-containing protein 5;HCG38876, isoform CRA_a;SH2 domain-containing protein 5	hCG_38876;SH2D5	1	S231	LGNPYCSPTLVRK	0.906	0.906	NaN	NaN	+	0.90761	0.90761	NaN	NaN	+	0.906	1.10179	+	—
Q02223;Q6PE46;Q2TQ40	Q02223	Q02223	B-cell maturation protein;Tumor necrosis factor receptor superfamily member 17;Tumor necrosis factor receptor superfamily, member 17;B cell maturation antigen transcript variant 4;Tumor necrosis factor receptor superfamily member 17	BCM;BCMA;TNFRSF17;TNFRSF17;BCMA;TNFRSF17	1	S140	SKPKVDSDHCFPL	0.94607	0.94607	NaN	NaN	+	0.94769	0.94769	NaN	NaN	+	0.94607	1.0552	+	—
Q03188;Q8IW27	Q03188;Q8IW27	Q03188	Centromere autoantigen C;Centromere protein C 1;Interphase centromere complex protein 7;Centromere protein C 1;Centromere protein C 1, isoform CRA_a	CENPC;CENPC1;ICEN7;CENPC1;hCG_40345	1	S773	VISGVLSPDTISS	1.0024	1.0024	1.0631	NaN	+	1.0007	1.0007	1.0726	NaN	+	1.0024	0.9993	+	—
Q9P2R6;B1AKN3;Q9P2R6-2;D6RA28	Q9P2R6	Q9P2R6	Arginine-glutamic acid dipeptide repeats protein;Atrophin-1-like protein;Atrophin-1-related protein;Arginine-glutamic acid dipeptide (RE) repeats;Arginine-glutamic acid dipeptide (RE) repeats, isoform CRA_b;Arginine-glutamic acid dipeptide repeats protein;Atrophin-1-like protein;Atrophin-1-related protein	ARG;ARP;ATN1L;KIAA0458;RERE;hCG_2008872;RERE;RP11-141M15.2-002;ARG;ARP;ATN1L;KIAA0458;RERE	2	S594	RKKQPASPDGRTS	1.022	NaN	1.022	NaN	+	1.0237	NaN	1.0237	NaN	+	1.022	0.976849	+	—
Q9BW85	Q9BW85	Q9BW85	Coiled-coil domain-containing protein 94	CCDC94	1	S213	LLEDSDSEDEAAP	1.0846	NaN	1.0846	NaN	+	1.0863	NaN	1.0863	NaN	+	1.0846	0.920556	+	—
Q96G74;Q96G74-3;Q96G74-2	Q96G74	Q96G74	Deubiquitinating enzyme A;OTU domain-containing protein 5;Deubiquitinating enzyme A;OTU domain-containing protein 5;Deubiquitinating enzyme A;OTU domain-containing protein 5	OTUD5;OTUD5;OTUD5	1	S64	GARPRASPPPQGP	1.0879	1.0879	NaN	NaN	+	1.0862	1.0862	NaN	NaN	+	1.0879	0.920641	+	—
D3DPG7;Q8WU90;B7Z592	D3DPG7	D3DPG7	Likely ortholog of mouse immediate early response, erythropoietin 4, isoform CRA_a;DRG family-regulatory protein 1;Likely ortholog of mouse immediate early response erythropoietin 4;Zinc finger CCCH domain-containing protein 15;cDNA FLJ61635, highly similar to Homo sapiens likely ortholog of mouse immediate early response, erythropoietin 4 (LEREPO4), mRNA	hCG_22074;LEREPO4;DFRP1;HSPC303;HT010;LEREPO4;MSTP012;PP730;ZC3H15	1	S360	RFSTYTSDKDENK	1.1578	1.1578	NaN	NaN	+	1.1595	1.1595	NaN	NaN	+	1.1578	0.862441	+	—
P50613;D6RAD4;D6R9G1;D6REC6	P50613	P50613	39 kDa protein kinase;CAK1;CDK-activating kinase;Cell division protein kinase 7;p39 Mo15;STK1;TFIIH basal transcription factor complex kinase subunit	CDK7;MO15	2	S161	DFGLAKSFGSPNR	0.93478	NaN	0.93478	NaN	+	0.93305	NaN	0.93305	NaN	+	0.93478	1.07175	+	—
B4DJP9;O75494;Q53GD7;O75494-2;O75494-3;Q5JRI3;O75494-4;Q5JRI1;B3KNY6	B4DJP9	B4DJP9	cDNA FLJ58902, highly similar to FUS-interacting serine-arginine-rich protein1;40 kDa SR-repressor protein;FUS-interacting serine-arginine-rich protein 1;Splicing factor SRp38;Splicing factor, arginine/serine-rich 13A;TLS-associated protein with Ser-Arg repeats;TLS-associated serine-arginine protein;FUS interacting protein (Serine-arginine rich) 1 isoform 2 variant;40 kDa SR-repressor protein;FUS…	FUSIP1;FUSIP2;SFRS13A;TASR;FUSIP1;FUSIP2;SFRS13A;TASR;FUSIP1;FUSIP2;SFRS13A;TASR;FUSIP1;RP11-4M23.6-005;FUSIP1;FUSIP2;SFRS13A;TASR;FUSIP1;RP11-4M23.6-014	2	S133	RRSRSRSFDYNYR	0.97395	0.97395	0.94423	NaN	+	0.97219	0.97219	0.95065	NaN	+	0.97395	1.02861	+	—
P68402;Q6IBR6;A8DPS7;A8DPS6;A8DPS5	P68402	P68402	PAF acetylhydrolase 30 kDa subunit;PAF-AH subunit beta;Platelet-activating factor acetylhydrolase IB subunit beta;cDNA FLJ75836, highly similar to Homo sapiens platelet-activating factor acetylhydrolase, isoform Ib, beta subunit 30kDa (PAFAH1B2), mRNA;Intracellular platelet-activating factor acetylhydrolase alpha 2 subunit;PAFAH1B2 protein;Platelet-activating factor acetylhydrolase IB subunit bet…	PAFAH1B2;PAFAHB;hCG_39271;PAFAH1B2;PAFAH1B2;PAFAH1B2;PAFAH1B2	1	S64	IWRELFSPLHALN	0.97054	0.97054	NaN	NaN	+	0.97232	0.97232	NaN	NaN	+	0.97054	1.02847	+	—
Q13523;B4DZQ5	Q13523	Q13523	PRP4 kinase;PRP4 pre-mRNA-processing factor 4 homolog;Serine/threonine-protein kinase PRP4 homolog;cDNA FLJ51417, highly similar to Serine/threonine-protein kinase PRP4 homolog (EC 2.7.11.1)	KIAA0536;PRP4;PRP4H;PRP4K;PRPF4B	2	S437	SPINRWSPTRRRS	1.0116	NaN	1.0116	NaN	+	1.0098	NaN	1.0098	NaN	+	1.0116	0.990295	+	—
Q96PU5;Q96PU5-7;Q96PU5-2;B7Z6K0;Q96PU5-4;Q96PU5-5;Q96PU5-6;Q96PU5-8;Q3LSM7;B7Z2P9	Q96PU5;Q96PU5-5	Q96PU5	E3 ubiquitin-protein ligase NEDD4-like;NEDD4.2;Nedd4-2;E3 ubiquitin-protein ligase NEDD4-like;NEDD4.2;Nedd4-2;E3 ubiquitin-protein ligase NEDD4-like;NEDD4.2;Nedd4-2;cDNA FLJ53199, highly similar to E3 ubiquitin-protein ligase NEDD4-like protein (EC 6.3.2.-);E3 ubiquitin-protein ligase NEDD4-like;NEDD4.2;Nedd4-2;E3 ubiquitin-protein ligase NEDD4-like;NEDD4.2;Nedd4-2;E3 ubiquitin-protein ligase NED…	KIAA0439;NEDD4L;NEDL3;KIAA0439;NEDD4L;NEDL3;KIAA0439;NEDD4L;NEDL3;KIAA0439;NEDD4L;NEDL3;KIAA0439;NEDD4L;NEDL3;KIAA0439;NEDD4L;NEDL3;KIAA0439;NEDD4L;NEDL3;hCG_23086;NEDD4L	2	S464	LEGAKDSPVRRAV	1.1297	NaN	1.1297	NaN	+	1.1315	NaN	1.1315	NaN	+	1.1297	0.883783	+	—
Q14839-2;Q14839;B3KY63	Q14839-2	Q14839-2	ATP-dependent helicase CHD4;Chromodomain-helicase-DNA-binding protein 4;Mi-2 autoantigen 218 kDa protein;Mi2-beta;ATP-dependent helicase CHD4;Chromodomain-helicase-DNA-binding protein 4;Mi-2 autoantigen 218 kDa protein;Mi2-beta;cDNA FLJ16830 fis, clone UTERU3022536, highly similar to Chromodomain helicase-DNA-binding protein 4 (EC 3.6.1.-)	CHD4;CHD4	2	S1563	KMSQPGSPSPKTP	1.0115	1.0115	1.1858	NaN	+	1.0134	1.0134	0.98824	NaN	+	1.0115	0.986777	+	—
Q8WTY5;B4DLV2;B7ZB27;Q02880;Q02880-2;Q71UH4;Q59H80	Q8WTY5;Q02880	Q02880	Putative uncharacterized protein;cDNA FLJ50986, highly similar to DNA topoisomerase 2-beta (EC 5.99.1.3);cDNA, FLJ79391, highly similar to DNA topoisomerase 2-beta (EC 5.99.1.3);DNA topoisomerase 2-beta;DNA topoisomerase II, beta isozyme;DNA topoisomerase 2-beta;DNA topoisomerase II, beta isozyme;DNA topoisomerase 2;DNA topoisomerase II, beta isozyme variant	TOP2B;TOP2B;TOP2B	1	S1400	ELKVKASPITNDG	1.017	1.017	0.99288	1.2649	+	1.0151	1.0151	0.98713	1.3184	+	1.017	0.985125	+	—
P19338;B3KTP9;Q9BQ02;Q6ZS99;B3KM80	P19338	P19338	Nucleolin;Protein C23;cDNA FLJ38578 fis, clone HCHON2007674, highly similar to NUCLEOLIN;NCL protein;cDNA FLJ45706 fis, clone FEBRA2028457, highly similar to Nucleolin;cDNA FLJ10452 fis, clone NT2RP1000966, highly similar to NUCLEOLIN;Nucleolin, isoform CRA_c	NCL;hCG_33980;NCL	1	S619	GFVDFNSEEDAKA	1.0192	1.0192	NaN	NaN	+	1.0173	1.0173	NaN	NaN	+	1.0192	0.982994	+	—
Q86VR2;B3KR75	Q86VR2	Q86VR2	Protein FAM134C;cDNA FLJ33806 fis, clone CTONG2000846;cDNA FLJ60504;Putative uncharacterized protein LOC162427	FAM134C;hCG_2043027;LOC162427	1	S320	EDLDGHSDPEESF	1.0274	1.0274	1.0361	1.0782	+	1.0255	1.0255	1.0132	1.0458	+	1.0274	0.975134	+	—
Q9NW68-3;B4DTP7;Q9NW68;B4DM89;Q9NW68-2;C9JB13;Q9NW68-5	Q9NW68-3	Q9NW68-3	BSD domain-containing protein 1;cDNA FLJ60153, highly similar to Homo sapiens BSD domain containing 1 (BSDC1), mRNA;BSD domain-containing protein 1;cDNA FLJ58587, moderately similar to Homo sapiens BSD domain containing 1 (BSDC1), mRNA;BSD domain-containing protein 1;Putative uncharacterized protein BSDC1;BSD domain-containing protein 1	BSDC1;UNQ2494/PRO5781;BSDC1;UNQ2494/PRO5781;BSDC1;UNQ2494/PRO5781;BSDC1;BSDC1;UNQ2494/PRO5781	1	S109	SDTFAPSPDKTID	1.0665	1.0665	NaN	NaN	+	1.0646	1.0646	NaN	NaN	+	1.0665	0.93932	+	—
Q14147	Q14147	Q14147	DEAH box protein 34;Probable ATP-dependent RNA helicase DHX34	DDX34;DHX34;KIAA0134	2	S749	EEQDGGSSDEDRA	1.0813	NaN	1.0813	NaN	+	1.0832	NaN	1.0832	NaN	+	1.0813	0.923191	+	—
Q14147	Q14147	Q14147	DEAH box protein 34;Probable ATP-dependent RNA helicase DHX34	DDX34;DHX34;KIAA0134	2	S750	EQDGGSSDEDRAG	1.0813	NaN	1.0813	NaN	+	1.0832	NaN	1.0832	NaN	+	1.0813	0.923191	+	—
Q08999;Q8NE70;Q7Z3L2	Q08999	Q08999	130 kDa retinoblastoma-associated protein;pRb2;Retinoblastoma-like protein 2;Retinoblastoma-related protein 2;Retinoblastoma-like 2 (P130);Putative uncharacterized protein DKFZp781K2028	RB2;RBL2;RBL2;DKFZp781K2028	2	S639	EICIAGSPLTPRR	0.99198	NaN	0.99198	NaN	+	0.99005	NaN	0.99005	NaN	+	0.99198	1.01005	+	—
A6NNK5;A8KA50;C9JXV0;Q12888-2;Q12888;B7Z3E7	A6NNK5;Q12888-2	Q12888-2	Putative uncharacterized protein TP53BP1;cDNA FLJ78617;Putative uncharacterized protein TP53BP1;Tumor suppressor p53-binding protein 1;Tumor suppressor p53-binding protein 1;cDNA FLJ56510, highly similar to Tumor suppressor p53-binding protein 1	TP53BP1;TP53BP1;TP53BP1;TP53BP1	1	S557	EDTEPMSPVLNSK	0.99944	0.99944	NaN	NaN	+	1.0014	1.0014	NaN	NaN	+	0.99944	0.998602	+	—
Q86VQ1	Q86VQ1	Q86VQ1	Glucocorticoid-induced transcript 1 protein	GLCCI1	2	S145	SSPERRSPGSPVC	0.99953	0.99953	0.99158	NaN	+	1.0015	1.0015	0.98057	NaN	+	0.99953	0.998502	+	—
D3DPT0;Q5D1E8;C0LED9	D3DPT0	D3DPT0	Zinc finger CCCH-type containing 12A, isoform CRA_a;MCP-induced protein 1;Ribonuclease ZC3H12A;Zinc finger CCCH domain-containing protein 12A;Zinc finger CCCH-type containing 12A	hCG_25680;ZC3H12A;MCPIP;MCPIP1;ZC3H12A;ZC3H12A	1	S99	ERERQTSPDPCPQ	0.95572	0.95572	NaN	NaN	+	0.95776	0.95776	NaN	NaN	+	0.95572	1.0441	+	—
Q5T5U3;B7Z3A3;Q5T5U3-3;B4DM37	Q5T5U3	Q5T5U3	Rho GTPase-activating protein 10;Rho GTPase-activating protein 21;Rho-type GTPase-activating protein 21;cDNA FLJ54686, highly similar to Homo sapiens Rho GTPase activating protein 21 (ARHGAP21), mRNA;Rho GTPase-activating protein 10;Rho GTPase-activating protein 21;Rho-type GTPase-activating protein 21;cDNA FLJ55339, highly similar to Homo sapiens Rho GTPase activating protein 21 (ARHGAP21), mRNA	ARHGAP10;ARHGAP21;KIAA1424;ARHGAP10;ARHGAP21;KIAA1424	1	S458	IRQRSVSQERLED	0.99982	0.99982	NaN	NaN	+	1.0019	1.0019	NaN	NaN	+	0.99982	0.998104	+	—
A8KA28;Q9NU19	A8KA28	A8KA28	cDNA FLJ77294, highly similar to Homo sapiens TBC1 domain family, member 22B (TBC1D22B), mRNA;TBC1 domain family, member 22B;TBC1 domain family, member 22B, isoform CRA_a;TBC1 domain family member 22B	hCG_2003601;TBC1D22B;C6orf197;TBC1D22B	1	S154	PLHKQQSLPLRPI	1.0491	1.0491	NaN	NaN	+	1.047	1.047	NaN	NaN	+	1.0491	0.95511	+	—
B1APC6;Q99598;C4P0D8;C4P0D6;Q5VVQ1;C4P0D4;Q9NRI2	B1APC6	B1APC6	cDNA, FLJ93547, Homo sapiens translin-associated factor X (TSNAX), mRNA;Translin-associated factor X;Translin-associated factor X, isoform CRA_c;Translin-associated factor X;Translin-associated protein X;Disrupted in schizophrenia 1 isoform 51;Disrupted in schizophrenia 1 isoform 49;Disrupted in schizophrenia 1 isoform 50;Disrupted in schizophrenia 1 isoform 54;Translin-associated factor X;Disrup…	hCG_14691;RP11-17H4.1-001;TSNAX;TRAX;TSNAX;DISC1;DISC1;RP11-17H4.1-003;TSNAX;DISC1;DISC1;TRAX	1	S33	KDVNSSSPVMLAF	1.0595	1.0595	NaN	NaN	+	1.0616	1.0616	NaN	NaN	+	1.0595	0.941974	+	—
B4DSE9;B7Z947;Q5JSH3;Q5JSH3-2;Q5JSH4;Q8N397	B4DSE9;Q5JSH3;Q5JSH4	Q5JSH3	cDNA FLJ58278, highly similar to Homo sapiens WD repeat domain 44 (WDR44), mRNA;cDNA FLJ61671, highly similar to Homo sapiens WD repeat domain 44 (WDR44), mRNA;WD repeat domain 44, isoform CRA_a;Rabphilin-11;WD repeat-containing protein 44;Rabphilin-11;WD repeat-containing protein 44;WD repeat domain 44;Putative uncharacterized protein DKFZp761M142	hCG_1741667;WDR44;WDR44;WDR44;RP13-25C19.1-004;WDR44;DKFZp761M142	1	S403	SNDAAQSDDEEKL	0.98646	0.98646	NaN	NaN	+	0.98858	0.98858	NaN	NaN	+	0.98646	1.01155	+	—
Q59FC3;B4DGU9;Q9Y2X7;B4DMF7;B4DSV3;Q7Z2E5	Q59FC3	Q59FC3	G protein-coupled receptor kinase interactor 1 variant;cDNA FLJ59232, highly similar to ARF GTPase-activating protein GIT1;ARF GTPase-activating protein GIT1;Cool-associated and tyrosine-phosphorylated protein 1;G protein-coupled receptor kinase-interactor 1;GRK-interacting protein 1;cDNA FLJ58515, highly similar to ARF GTPase-activating protein GIT1;cDNA FLJ60869, highly similar to ARF GTPase-ac…	GIT1;DKFZp686G1540;DKFZp686G1640	1	S375	QGKSLSSPTDNLE	0.98896	0.98896	NaN	NaN	+	0.98681	0.98681	NaN	NaN	+	0.98896	1.01337	+	—
B2RBP7;Q9H4E7;B3KSI1	B2RBP7	B2RBP7	cDNA, FLJ95623, highly similar to Homo sapiens differentially expressed in FDCP 6 homolog (mouse) (DEF6), mRNA;Differentially expressed in FDCP 6 homolog;IRF4-binding protein;cDNA FLJ36294 fis, clone THYMU2004123, highly similar to Homo sapiens differentially expressed in FDCP 6 homolog (mouse) (DEF6), mRNA;Differentially expressed in FDCP 6 homolog (Mouse), isoform CRA_b	DEF6;IBP;DEF6;hCG_17662	1	S590	RLTRWGSQGNRTP	0.99117	0.99117	1.0087	NaN	+	0.99334	0.99334	1.0176	NaN	+	0.99117	1.0067	+	—
P05387;Q6FG96	P05387	P05387	60S acidic ribosomal protein P2;Renal carcinoma antigen NY-REN-44;cDNA, FLJ92222, Homo sapiens ribosomal protein, large P2 (RPLP2), mRNA;Ribosomal protein, large, P2, isoform CRA_a;RPLP2 protein	D11S2243E;RPLP2;RPP2;hCG_1778304;RPLP2	1	S105	KEESEESDDDMGF	0.99542	0.99542	0.98116	NaN	+	0.99761	0.99761	0.96222	NaN	+	0.99542	1.0024	+	—
Q08E77;Q5TAP6	Q08E77	Q08E77	UTP14, U3 small nucleolar ribonucleoprotein, homolog C (Yeast);U3 small nucleolar RNA-associated protein 14 homolog C	UTP14C;KIAA0266;UTP14C	2	S28	PKNYPLSENEDEG	1.0301	NaN	1.0301	NaN	+	1.0323	NaN	1.0323	NaN	+	1.0301	0.968711	+	—
Q08E77;Q5TAP6	Q08E77	Q08E77	UTP14, U3 small nucleolar ribonucleoprotein, homolog C (Yeast);U3 small nucleolar RNA-associated protein 14 homolog C	UTP14C;KIAA0266;UTP14C	2	S36	NEDEGDSDGERKH	1.0301	NaN	1.0301	NaN	+	1.0323	NaN	1.0323	NaN	+	1.0301	0.968711	+	—
Q5HYJ3;B2R9C2;Q5HYJ3-2	Q5HYJ3	Q5HYJ3	Protein FAM76B;cDNA, FLJ94326;Family with sequence similarity 76, member B, isoform CRA_a;Protein FAM76B	FAM76B;FAM76B;hCG_21454;FAM76B	1	S193	HKISNLSPEEEQG	1.032	1.032	NaN	NaN	+	1.0298	1.0298	NaN	NaN	+	1.032	0.971062	+	—
P56279	P56279	P56279	Oncogene TCL-1;Protein p14 TCL1;T-cell leukemia/lymphoma protein 1A	TCL1;TCL1A	1	S89	RYRSSDSSFWRLV	1.0328	1.0328	NaN	NaN	+	1.0306	1.0306	NaN	NaN	+	1.0328	0.970309	+	—
Q3KQU3;D3DPS3;D3DPS4;Q3KQU3-4;Q3KQU3-2;B3KU03;Q6NX58;B5MDZ6	Q3KQU3	Q3KQU3	Arginine/proline-rich coiled-coil domain-containing protein 1;MAP7 domain-containing protein 1;Proline/arginine-rich coiled-coil domain-containing protein 1;Arginine/proline rich coiled-coil 1, isoform CRA_b;Arginine/proline rich coiled-coil 1, isoform CRA_a;Arginine/proline-rich coiled-coil domain-containing protein 1;MAP7 domain-containing protein 1;Proline/arginine-rich coiled-coil domain-cont…	KIAA1187;MAP7D1;PARCC1;PP2464;RPRC1;hCG_38280;RPRC1;hCG_38280;RPRC1;KIAA1187;MAP7D1;PARCC1;PP2464;RPRC1;KIAA1187;MAP7D1;PARCC1;PP2464;RPRC1;MAP7D1;MAP7D1	2	S442	SLKKRQSLPASPR	1.2282	NaN	1.2282	NaN	+	1.2304	NaN	1.2304	NaN	+	1.2282	0.812744	+	—
B9EIS5;Q15154;D3DSQ0;Q15154-3;C9JBL6;Q15154-2;A6NNN6;A2RUU9	B9EIS5;Q15154-2	B9EIS5	PCM1 protein;Pericentriolar material 1 protein;Pericentriolar material 1, isoform CRA_a;Pericentriolar material 1 protein;Putative uncharacterized protein PCM1;Pericentriolar material 1 protein;Putative uncharacterized protein PCM1;PCM1 protein	PCM1;PCM1;hCG_28254;PCM1;PCM1;PCM1;PCM1;PCM1;PCM1	1	S93	RYMSQMSVPEQAE	0.93136	0.93136	NaN	NaN	+	0.93357	0.93357	NaN	NaN	+	0.93136	1.07116	+	—
D3DU96;Q9NXV2	D3DU96	D3DU96	Potassium channel tetramerisation domain containing 5, isoform CRA_b;BTB/POZ domain-containing protein KCTD5	hCG_1812049;KCTD5;KCTD5	1	S10	NHCELLSPARGGI	0.9473	0.9473	NaN	NaN	+	0.94957	0.94957	NaN	NaN	+	0.9473	1.05311	+	—
P25788;P25788-2	P25788	P25788	Macropain subunit C8;Multicatalytic endopeptidase complex subunit C8;Proteasome component C8;Proteasome subunit alpha type-3;Macropain subunit C8;Multicatalytic endopeptidase complex subunit C8;Proteasome component C8;Proteasome subunit alpha type-3	HC8;PSC8;PSMA3;HC8;PSC8;PSMA3	1	S250	LKEEDESDDDNM_	1.0062	1.0062	NaN	NaN	+	1.0085	1.0085	NaN	NaN	+	1.0062	0.991572	+	—
A4LAA3;D3DTE2;P46100;P46100-4;P46100-3;P46100-5;P46100-2;P46100-6;B7Z1D8	A4LAA3	A4LAA3	Alpha thalassemia/mental retardation syndrome X-linked;Alpha thalassemia/mental retardation syndrome X-linked (RAD54 homolog, S. cerevisiae), isoform CRA_a;ATP-dependent helicase ATRX;Transcriptional regulator ATRX;X-linked helicase II;X-linked nuclear protein;Znf-HX;ATP-dependent helicase ATRX;Transcriptional regulator ATRX;X-linked helicase II;X-linked nuclear protein;Znf-HX;ATP-dependent helic…	ATRX;ATRX;hCG_20035;ATRX;RAD54L;XH2;ATRX;RAD54L;XH2;ATRX;RAD54L;XH2;ATRX;RAD54L;XH2;ATRX;RAD54L;XH2;ATRX;RAD54L;XH2	2	S1244	HTGFCQSSGDEAL	1.0114	NaN	1.0114	NaN	+	1.0137	NaN	1.0137	NaN	+	1.0114	0.986485	+	—
A4LAA3;D3DTE2;P46100;P46100-4;P46100-3;P46100-5;P46100-2;P46100-6;B7Z1D8	A4LAA3	A4LAA3	Alpha thalassemia/mental retardation syndrome X-linked;Alpha thalassemia/mental retardation syndrome X-linked (RAD54 homolog, S. cerevisiae), isoform CRA_a;ATP-dependent helicase ATRX;Transcriptional regulator ATRX;X-linked helicase II;X-linked nuclear protein;Znf-HX;ATP-dependent helicase ATRX;Transcriptional regulator ATRX;X-linked helicase II;X-linked nuclear protein;Znf-HX;ATP-dependent helic…	ATRX;ATRX;hCG_20035;ATRX;RAD54L;XH2;ATRX;RAD54L;XH2;ATRX;RAD54L;XH2;ATRX;RAD54L;XH2;ATRX;RAD54L;XH2;ATRX;RAD54L;XH2	2	S1245	TGFCQSSGDEALS	1.0114	NaN	1.0114	NaN	+	1.0137	NaN	1.0137	NaN	+	1.0114	0.986485	+	—
P15822	P15822	P15822	Cirhin interaction protein;Gate keeper of apoptosis-activating protein;Human immunodeficiency virus type I enhancer-binding protein 1;Major histocompatibility complex-binding protein 1;Positive regulatory domain II-binding factor 1;Zinc finger protein 40	HIVEP1;ZNF40	2	S476	AGGLFLSHESPKA	1.0261	1.0261	1.0171	NaN	+	1.0238	1.0238	0.97623	NaN	+	1.0261	0.976753	+	—
Q8IZH2;Q8IZH2-2	Q8IZH2	Q8IZH2	5'-3' exoribonuclease 1;Strand-exchange protein 1 homolog;5'-3' exoribonuclease 1;Strand-exchange protein 1 homolog	SEP1;XRN1;SEP1;XRN1	1	S1645	SNIVKVSPRESSS	1.0445	1.0445	NaN	NaN	+	1.0422	1.0422	NaN	NaN	+	1.0445	0.959509	+	—
Q2NKK4;Q9Y6A5;B4DYJ1;C9JA91;C9JWI7;Q8IX09	Q2NKK4	Q2NKK4	Transforming, acidic coiled-coil containing protein 3;ERIC-1;Transforming acidic coiled-coil-containing protein 3;cDNA FLJ60965, highly similar to Transforming acidic coiled-coil-containing protein 3;Putative uncharacterized protein TACC3;Putative uncharacterized protein TACC3;Erythropoietin induced cDNA-1 transcript variant 2	TACC3;ERIC1;TACC3;TACC3;TACC3;ERIC-1s	2	S25	NCDFLFSPPEVTG	1.05	1.05	1.0966	NaN	+	1.0523	1.0523	1.0226	NaN	+	1.05	0.950299	+	—
B2RBH6;Q8ND76;Q8ND76-2;D3DRY9;Q8ND76-3;B7Z8E4	B2RBH6	B2RBH6	cDNA, FLJ95513, highly similar to Homo sapiens cyclin fold protein 1 (CFP1), mRNA;Cyclin box protein 1;Cyclin fold protein 1;cyclin-X;Cyclin-Y;Cyclin box protein 1;Cyclin fold protein 1;cyclin-X;Cyclin-Y;Chromosome 10 open reading frame 9, isoform CRA_a;Cyclin box protein 1;Cyclin fold protein 1;cyclin-X;Cyclin-Y;cDNA FLJ54216, highly similar to Cyclin fold protein 1	C10orf9;CBCP1;CCNY;CFP1;C10orf9;CBCP1;CCNY;CFP1;C10orf9;hCG_1811947;C10orf9;CBCP1;CCNY;CFP1	2	S326	ARKRSASADNLTL	0.98137	0.98137	1.1893	NaN	+	0.97906	0.97906	1.001	NaN	+	0.98137	1.02139	+	—
D3DQ21;Q9BUB5;B5BU64;B5BUJ6;D3DQ20;Q9BUB5-2;Q7Z319;B3KU24;Q5TC08	D3DQ21	D3DQ21	MAP kinase interacting serine/threonine kinase 1, isoform CRA_a;MAP kinase signal-integrating kinase 1;MAP kinase-interacting serine/threonine-protein kinase 1;MAP kinase interacting serine/threonine kinase 1;MAP kinase interacting serine/threonine kinase 1;MAP kinase interacting serine/threonine kinase 1, isoform CRA_d;MAP kinase signal-integrating kinase 1;MAP kinase-interacting serine/threonin…	hCG_1780485;MKNK1;MKNK1;MNK1;MKNK1;MKNK1;hCG_1780485;MKNK1;MKNK1;MNK1;DKFZp686E14208;MKNK1;RP11-49P4.3-002;hCG_1780485;MKNK1;RP11-49P4.3-003	1	S460	GRGEDRSPPTAL_	0.93469	0.93469	NaN	NaN	+	0.937	0.937	NaN	NaN	+	0.93469	1.06724	+	—
B7Z8T0;B7Z7C8;Q59FJ5;Q00536;Q6ZMU4;B7Z461;Q9BRL4;Q96GA5	B7Z8T0	B7Z8T0	cDNA FLJ56198, highly similar to Serine/threonine-protein kinase PCTAIRE-1 (EC 2.7.11.22);cDNA FLJ55502, highly similar to Serine/threonine-protein kinase PCTAIRE-1 (EC 2.7.11.22);Putative uncharacterized protein;Cell division protein kinase 16;PCTAIRE-motif protein kinase 1;Serine/threonine-protein kinase PCTAIRE-1;cDNA FLJ16665 fis, clone THYMU2031249, highly similar to SERINE/THREONINE-PROTEIN…	CDK16;PCTK1;PCTK1;PCTK1	1	S236	EKLTLNSPIFDKP	0.96829	0.96829	NaN	NaN	+	0.97061	0.97061	NaN	NaN	+	0.96829	1.03028	+	—
Q8NHM5;Q8NHM5-3;Q8NHM5-2;A8MRS1;B4DSN4;B7ZB05	Q8NHM5	Q8NHM5	[Histone-H3]-lysine-36 demethylase 1B;CXXC-type zinc finger protein 2;F-box and leucine-rich repeat protein 10;F-box protein FBL10;F-box/LRR-repeat protein 10;JmjC domain-containing histone demethylation protein 1B;Jumonji domain-containing EMSY-interactor methyltransferase motif protein;Lysine-specific demethylase 2B;Protein-containing CXXC domain 2;[Histone-H3]-lysine-36 demethylase 1B;CXXC-typ…	CXXC2;FBL10;FBXL10;JHDM1B;KDM2B;PCCX2;CXXC2;FBL10;FBXL10;JHDM1B;KDM2B;PCCX2;CXXC2;FBL10;FBXL10;JHDM1B;KDM2B;PCCX2;KDM2B	1	S1031	RPPPSVSPPKCIQ	0.96155	0.96155	1.0952	NaN	+	0.9639	0.9639	0.97377	NaN	+	0.96155	1.03745	+	—
Q96JM3	Q96JM3	Q96JM3	Zinc finger protein 828	C13orf8;KIAA1802;ZNF828	1	S126	NSAEPKSIPALSM	0.8717	0.8717	NaN	NaN	+	0.86935	0.86935	NaN	NaN	+	0.8717	1.15028	+	—
Q8TC05;B4DM65	Q8TC05	Q8TC05	Nuclear protein MDM1;cDNA FLJ58512, highly similar to Homo sapiens Mdm4, transformed 3T3 cell double minute 1, p53 binding protein, transcript variant 1, mRNA	MDM1	1	S314	YRAKFLSPAQYLY	0.94918	0.94918	NaN	NaN	+	0.94679	0.94679	NaN	NaN	+	0.94918	1.0562	+	—
A0AV56;A8K329;B7ZLP6;Q15424;B7ZLP5;B7Z5B6;B7Z2Z1;B7Z2F6;B7Z1C7;B7Z5X3;Q14151;A0PJ47;C9JPX0;A8MXT5	A0AV56;Q14151	A0AV56	SAFB protein;Scaffold attachment factor B;cDNA FLJ76656, highly similar to Homo sapiens scaffold attachment factor B (SAFB), mRNA;SAFB protein;HSP27 estrogen response element-TATA box-binding protein;Scaffold attachment factor B1;SAFB protein;cDNA FLJ54745, highly similar to Scaffold attachment factor B;cDNA FLJ59523, highly similar to Scaffold attachment factor B;cDNA FLJ54744, highly similar to…	SAFB;SAFB;HAP;HET;SAFB;SAFB1;SAFB;KIAA0138;SAFB2;SAFB2;SAFB2;SAFB2	2	S235	PVKEESSELEQPF	1.0018	1.0018	0.92578	NaN	+	1.0042	1.0042	0.96047	NaN	+	1.0018	0.995818	+	—
O95218-2;D3DQ75;O95218	O95218-2	O95218-2	Zinc finger protein 265;Zinc finger Ran-binding domain-containing protein 2;Zinc finger, splicing;Zinc finger protein 265, isoform CRA_b;Zinc finger protein 265;Zinc finger Ran-binding domain-containing protein 2;Zinc finger, splicing	ZIS;ZNF265;ZRANB2;hCG_1644516;ZNF265;ZIS;ZNF265;ZRANB2	1	S188	KYNLDASEEEDSN	1.016	1.016	0.99118	NaN	+	1.0184	1.0184	1.4232	NaN	+	1.016	0.981932	+	—
Q9ULL5;A6NFN6;Q9ULL5-2	Q9ULL5	Q9ULL5	Proline-rich protein 12;Putative uncharacterized protein PRR12;Proline-rich protein 12	KIAA1205;PRR12;PRR12;KIAA1205;PRR12	2	S560	ETLPSFSSDEEDS	1.0248	NaN	1.0248	NaN	+	1.0224	NaN	1.0224	NaN	+	1.0248	0.978091	+	—
Q7L4I2	Q7L4I2	Q7L4I2	Arginine/serine-rich coiled-coil protein 2	RSRC2	1	S4	___MAASDTERDG	1.0427	1.0427	NaN	NaN	+	1.0451	1.0451	NaN	NaN	+	1.0427	0.956846	+	—
P50851;P50851-2;Q59HC1	P50851	P50851	Beige-like protein;CDC4-like protein;Lipopolysaccharide-responsive and beige-like anchor protein;Beige-like protein;CDC4-like protein;Lipopolysaccharide-responsive and beige-like anchor protein;Beige-like protein variant	BGL;CDC4L;LBA;LRBA;BGL;CDC4L;LBA;LRBA	1	S1498	IVTGGISPVRDLD	0.86136	0.86136	NaN	NaN	+	0.8638	0.8638	NaN	NaN	+	0.86136	1.15768	+	—
B3KX07;Q96E09;B4E242	B3KX07	B3KX07	cDNA FLJ44415 fis, clone UTERU1000384;Protein FAM122A;cDNA FLJ53128	C9orf42;FAM122A	2	S147	PVSPAPSPTRGIG	1.0121	NaN	1.0121	NaN	+	1.0096	NaN	1.0096	NaN	+	1.0121	0.990491	+	—
A0JLU0;B4DRA2;B4E111	A0JLU0;B4E111	A0JLU0	TCOF1 protein;cDNA FLJ57828, highly similar to Treacle protein;cDNA FLJ57346, highly similar to Homo sapiens Treacher Collins-Franceschetti syndrome 1 (TCOF1), transcript variant 1, mRNA	TCOF1	1	S1073	GTLPATSPQSTSV	1.022	1.022	NaN	NaN	+	1.0195	1.0195	NaN	NaN	+	1.022	0.980873	+	—
Q4LE39-3;Q4LE39-4;B0QZ34;Q4LE39;Q4LE39-2	Q4LE39-3;Q4LE39	Q4LE39	180 kDa Sin3-associated polypeptide;AT-rich interactive domain-containing protein 4B;Breast cancer-associated antigen BRCAA1;Histone deacetylase complex subunit SAP180;Retinoblastoma-binding protein 1-like 1;180 kDa Sin3-associated polypeptide;AT-rich interactive domain-containing protein 4B;Breast cancer-associated antigen BRCAA1;Histone deacetylase complex subunit SAP180;Retinoblastoma-binding …	ARID4B;BRCAA1;RBBP1L1;RBP1L1;SAP180;ARID4B;BRCAA1;RBBP1L1;RBP1L1;SAP180;ARID4B;RP11-382D8.2-006;ARID4B;BRCAA1;RBBP1L1;RBP1L1;SAP180;ARID4B;BRCAA1;RBBP1L1;RBP1L1;SAP180	2	S790	KDIEVLSEDTDYE	1.0624	NaN	1.0624	NaN	+	1.0599	NaN	1.0599	NaN	+	1.0624	0.943485	+	—
Q01151	Q01151	Q01151	B-cell activation protein;CD83 antigen;Cell surface protein HB15	CD83	1	S189	AFLPVTSPNKHLG	1.0738	1.0738	NaN	NaN	+	1.0763	1.0763	NaN	NaN	+	1.0738	0.929109	+	—
O43237;B4DZP4;B4E2E0;B4DHD8	O43237	O43237	Cytoplasmic dynein 1 light intermediate chain 2;Dynein light intermediate chain 2, cytosolic;LIC53/55;cDNA FLJ52924, highly similar to Cytoplasmic dynein 1 light intermediate chain 2;cDNA FLJ54239, highly similar to Cytoplasmic dynein 1 light intermediate chain 2;cDNA FLJ56694, highly similar to Cytoplasmic dynein 1 light intermediate chain 2	DNCLI2;DYNC1LI2;LIC2	1	S205	GPLTSGSDEENVA	0.99382	0.99382	NaN	NaN	+	0.99131	0.99131	NaN	NaN	+	0.99382	1.00877	+	—
Q13151	Q13151	Q13151	Heterogeneous nuclear ribonucleoprotein A0	HNRNPA0;HNRPA0	1	S19	GLNVQTSESGLRG	0.77128	0.77128	NaN	NaN	+	0.76869	0.76869	NaN	NaN	+	0.77128	1.30091	+	—
P36871;B4DFP1;B7Z6C2;P36871-2	P36871	P36871	Glucose phosphomutase 1;Phosphoglucomutase-1;cDNA FLJ51818, highly similar to Phosphoglucomutase-1 (EC 5.4.2.2);cDNA FLJ50663, highly similar to Phosphoglucomutase-1 (EC 5.4.2.2);Glucose phosphomutase 1;Phosphoglucomutase-1	PGM1;PGM1	1	S117	GIILTASHNPGGP	0.94521	0.94521	0.94254	NaN	+	0.9478	0.9478	0.9231	NaN	+	0.94521	1.05507	+	—
Q9BYW2;Q9BYW2-2;Q9BYW2-3;C9JG86	Q9BYW2	Q9BYW2	HIF-1;Histone-lysine N-methyltransferase SETD2;Huntingtin yeast partner B;Huntingtin-interacting protein 1;Huntingtin-interacting protein B;Lysine N-methyltransferase 3A;p231HBP;SET domain-containing protein 2;HIF-1;Histone-lysine N-methyltransferase SETD2;Huntingtin yeast partner B;Huntingtin-interacting protein 1;Huntingtin-interacting protein B;Lysine N-methyltransferase 3A;p231HBP;SET domain-…	HIF1;HSPC069;HYPB;KIAA1732;KMT3A;SET2;SETD2;HIF1;HSPC069;HYPB;KIAA1732;KMT3A;SET2;SETD2;HIF1;HSPC069;HYPB;KIAA1732;KMT3A;SET2;SETD2;SETD2	1	S624	SNRLNDSPTLKKL	1.0355	1.0355	1.0259	NaN	+	1.0381	1.0381	1.1269	NaN	+	1.0355	0.963298	+	—
Q8TEW0;Q8TEW0-2;Q6IQ47;Q8TEW0-4;Q8TEW0-8;Q5VWV2;Q8IX28;Q8TEW0-6;Q8TEW0-7;Q5VWU8;Q8TEW0-10;Q8TEW0-9;Q8TEW0-3;Q8IX27;Q8IX26	Q8TEW0	Q8TEW0	Atypical PKC isotype-specific-interacting protein;CTCL tumor antigen se2-5;PAR3-alpha;Partitioning defective 3 homolog;Atypical PKC isotype-specific-interacting protein;CTCL tumor antigen se2-5;PAR3-alpha;Partitioning defective 3 homolog;PARD3 protein;Atypical PKC isotype-specific-interacting protein;CTCL tumor antigen se2-5;PAR3-alpha;Partitioning defective 3 homolog;Atypical PKC isotype-specifi…	PAR3;PAR3A;PARD3;PAR3;PAR3A;PARD3;PARD3;PAR3;PAR3A;PARD3;PAR3;PAR3A;PARD3;PARD3;RP11-406D17.1-010;PAR3;PAR3A;PARD3;PAR3;PAR3A;PARD3;PARD3;RP11-406D17.1-009;PAR3;PAR3A;PARD3;PAR3;PAR3A;PARD3;PAR3;PAR3A;PARD3	1	S873	DDQKAGSPSRDVG	1.0605	1.0605	NaN	NaN	+	1.0579	1.0579	NaN	NaN	+	1.0605	0.945269	+	—
Q9C0B9;Q9BRD4	Q9C0B9	Q9C0B9	Zinc finger CCHC domain-containing protein 2;ZCCHC2 protein;Zinc finger, CCHC domain containing 2, isoform CRA_c	KIAA1744;ZCCHC2;hCG_1978811;ZCCHC2	1	S236	DAEKDGSGPEGGI	1.0689	1.0689	NaN	NaN	+	1.0715	1.0715	NaN	NaN	+	1.0689	0.933271	+	—
Q15019-2;Q15019;B5MCX3	Q15019-2	Q15019-2	Neural precursor cell expressed developmentally down-regulated protein 5;Septin-2;Neural precursor cell expressed developmentally down-regulated protein 5;Septin-2;Putative uncharacterized protein SEPT2	DIFF6;KIAA0158;NEDD5;SEPT2;DIFF6;KIAA0158;NEDD5;SEPT2;SEPT2	1	S253	HLPDAESDEDEDF	1.0029	1.0029	NaN	NaN	+	1.0055	1.0055	NaN	NaN	+	1.0029	0.99453	+	—
D3DQL6;P06748;P06748-2;A4ZU86;Q9BYG9	D3DQL6	D3DQL6	Nucleophosmin (Nucleolar phosphoprotein B23, numatrin), isoform CRA_a;Nucleolar phosphoprotein B23;Nucleolar protein NO38;Nucleophosmin;Numatrin;Nucleolar phosphoprotein B23;Nucleolar protein NO38;Nucleophosmin;Numatrin;Truncated nucleolar phosphoprotein B23;Nucleophosmin (Nucleolar phosphoprotein B23, numatrin);Nucleophosmin/B23.2	hCG_1979311;NPM1;NPM;NPM1;NPM;NPM1;NPM1;NPM1	1	S70	AMNYEGSPIKVTL	0.97568	0.97568	NaN	NaN	+	0.9783	0.9783	NaN	NaN	+	0.97568	1.02218	+	—
Q9Y6X9;B2RNB1	Q9Y6X9	Q9Y6X9	MORC family CW-type zinc finger protein 2;Zinc finger CW-type coiled-coil domain protein 1;MORC family CW-type zinc finger 2;MORC family CW-type zinc finger 2, isoform CRA_a	KIAA0852;MORC2;ZCWCC1;hCG_40076;MORC2	1	S743	KRSVAVSDEEEVE	0.99731	0.99731	NaN	NaN	+	0.99994	0.99994	NaN	NaN	+	0.99731	1.00006	+	—
O00418	O00418	O00418	Calcium/calmodulin-dependent eukaryotic elongation factor 2 kinase;Eukaroytic elongation factor 2 kinase	EEF2K	2	S27	AGHDGDSDGDSDD	1.0121	NaN	1.0121	NaN	+	1.0094	NaN	1.0094	NaN	+	1.0121	0.990688	+	—
O75379;Q6IAZ3	O75379	O75379	Vesicle-associated membrane protein 4;cDNA FLJ76098, highly similar to Homo sapiens vesicle-associated membrane protein 4 (VAMP4), transcript variant 2, mRNA;VAMP4 protein;Vesicle-associated membrane protein 4;Vesicle-associated membrane protein 4, isoform CRA_b	VAMP4;hCG_37824;RP4-560B9.3-004;VAMP4	1	S30	NLLEDDSDEEEDF	1.0124	1.0124	NaN	NaN	+	1.0097	1.0097	NaN	NaN	+	1.0124	0.990393	+	—
Q8N523;Q9UBB9	Q8N523	Q8N523	Tuftelin interacting protein 11;Septin and tuftelin-interacting protein 1;Tuftelin-interacting protein 11	TFIP11;HSPC006;STIP;TFIP11	1	S210	DFPVVDSEEEAEE	1.0223	1.0223	NaN	NaN	+	1.025	1.025	NaN	NaN	+	1.0223	0.97561	+	—
Q9UPU5;B7WPF4	Q9UPU5	Q9UPU5	Deubiquitinating enzyme 24;Ubiquitin carboxyl-terminal hydrolase 24;Ubiquitin thioesterase 24;Ubiquitin-specific-processing protease 24;Ubiquitin carboxyl-terminal hydrolase	KIAA1057;USP24;USP24	1	S2047	RVSDQNSPVLPKK	1.0279	1.0279	NaN	NaN	+	1.0306	1.0306	NaN	NaN	+	1.0279	0.970309	+	—
A8K7Z9;B2RDX0	A8K7Z9	A8K7Z9	cDNA FLJ78530, highly similar to Homo sapiens SHC SH2-domain binding protein 1 (SHCBP1), mRNA;cDNA, FLJ96805, highly similar to Homo sapiens SHC SH2-domain binding protein 1 (SHCBP1), mRNA		1	S31	VEQELASLEKGLF	1.1057	1.1057	NaN	NaN	+	1.103	1.103	NaN	NaN	+	1.1057	0.906618	+	—
B4DZV0;Q12912;Q12912-2	B4DZV0;Q12912	Q12912	cDNA FLJ50318, highly similar to Lymphoid-restricted membrane protein;Lymphoid-restricted membrane protein;Processed lymphoid-restricted membrane protein;Protein Jaw1;Lymphoid-restricted membrane protein;Processed lymphoid-restricted membrane protein;Protein Jaw1	JAW1;LRMP;JAW1;LRMP	1	S182	EHASGDSVVSPLP	1.2919	NaN	1.2919	NaN	+	1.2946	1.2946	1.1188	NaN	+	1.2919	0.772439	+	—
B7Z3E0;Q2HXV8;Q9ULU4-7;B7Z680;Q2HXV2;Q2HXW2;Q9ULU4;Q2HXV7;Q9ULU4-5;E1P5U5;Q9ULU4-9;Q2HXV9;Q2HXW1;Q2HXV3;Q2HXW0;Q5TH11;B3KVL2;Q9ULU4-6;Q9ULU4-3;Q9ULU4-4;Q2HXV1;Q9ULU4-8;Q2HXV4;B7ZM62;A6H8Y8	B7Z3E0	B7Z3E0	cDNA FLJ55380, highly similar to Protein kinase C-binding protein 1;RACK7 isoform e;Cutaneous T-cell lymphoma-associated antigen se14-3;Protein kinase C-binding protein 1;Rack7;Zinc finger MYND domain-containing protein 8;cDNA FLJ55668, highly similar to Protein kinase C-binding protein 1;RACK7 isoform k;Protein kinase C binding protein 1, isoform CRA_i;RACK7 isoform a;Cutaneous T-cell lymphoma-a…	KIAA1125;PRKCBP1;RACK7;ZMYND8;hCG_1785346;PRKCBP1;KIAA1125;PRKCBP1;RACK7;ZMYND8;KIAA1125;PRKCBP1;RACK7;ZMYND8;KIAA1125;PRKCBP1;RACK7;ZMYND8;hCG_1785346;PRKCBP1;hCG_1785346;PRKCBP1;PRKCBP1;RP4-569M23.1-001;KIAA1125;PRKCBP1;RACK7;ZMYND8;KIAA1125;PRKCBP1;RACK7;ZMYND8;KIAA1125;PRKCBP1;RACK7;ZMYND8;KIAA1125;PRKCBP1;RACK7;ZMYND8;ZMYND8;ZMYND8	1	S433	NFDMTASPKILMS	1.0598	1.0598	NaN	NaN	+	1.0571	1.0571	NaN	NaN	+	1.0598	0.945984	+	—
B7Z940;Q75N16;Q9UKV0-3;Q68D71;B7Z917;B5MCF1;B7Z928;B7Z4I4	B7Z940;Q75N16;Q9UKV0-3	Q9UKV0-3	cDNA FLJ54580, highly similar to Histone deacetylase 9;Putative uncharacterized protein HDAC9;Histone deacetylase 7B;Histone deacetylase 9;Histone deacetylase-related protein;MEF2-interacting transcription repressor MITR;Putative uncharacterized protein DKFZp779K1053;cDNA FLJ55607, highly similar to Histone deacetylase 9;cDNA FLJ53343, highly similar to Histone deacetylase 9;cDNA, FLJ79008, highl…	HDAC9;HDAC7;HDAC7B;HDAC9;HDRP;KIAA0744;MITR;DKFZp779K1053;HDAC9	1	S554	KEEPVDSDEDAQI	1.0998	1.0998	NaN	NaN	+	1.0971	1.0971	NaN	NaN	+	1.0998	0.911494	+	—
D3DU97;Q9UQ35;Q9UQ35-2;O60382	D3DU97	D3DU97	Serine/arginine repetitive matrix 2, isoform CRA_a;300 kDa nuclear matrix antigen;Serine/arginine repetitive matrix protein 2;Serine/arginine-rich splicing factor-related nuclear matrix protein of 300 kDa;Splicing coactivator subunit SRm300;Tax-responsive enhancer element-binding protein 803;300 kDa nuclear matrix antigen;Serine/arginine repetitive matrix protein 2;Serine/arginine-rich splicing f…	hCG_15616;SRRM2;HSPC075;KIAA0324;SRL300;SRM300;SRRM2;HSPC075;KIAA0324;SRL300;SRM300;SRRM2;KIAA0324	2	S1925	SRRRSRSRTPPVT	0.99583	NaN	0.99583	NaN	+	0.99855	NaN	0.99855	NaN	+	0.99583	1.00145	+	—
B4DHZ2;Q9UKD2	B4DHZ2;Q9UKD2	Q9UKD2	cDNA FLJ57985, moderately similar to mRNA turnover protein 4 homolog;mRNA turnover protein 4 homolog	C1orf33;MRT4;MRTO4	1	S80	MVALGRSPSDEYK	0.78968	0.78968	NaN	NaN	+	0.79244	0.79244	NaN	NaN	+	0.78968	1.26193	+	—
B4E0L0;Q9BY77;Q9BY77-2;Q659C6;Q8WUT1;Q6R954;B4DSH9	B4E0L0	B4E0L0	cDNA FLJ54030, highly similar to Polymerase delta-interacting protein 3;46 kDa DNA polymerase delta interaction protein;Polymerase delta-interacting protein 3;S6K1 Aly/REF-like target;46 kDa DNA polymerase delta interaction protein;Polymerase delta-interacting protein 3;S6K1 Aly/REF-like target;Putative uncharacterized protein DKFZp434G0310;POLDIP3 protein;Polymerase delta interacting protein 46;…	KIAA1649;PDIP46;POLDIP3;KIAA1649;PDIP46;POLDIP3;DKFZp434G0310;POLDIP3;PDIP46	1	S5	__MADISLDELIR	0.94326	0.94326	NaN	NaN	+	0.9405	0.9405	NaN	NaN	+	0.94326	1.06326	+	—
Q9UBB5;Q9UBB5-3;Q9UBB5-2	Q9UBB5	Q9UBB5	Demethylase;Methyl-CpG-binding domain protein 2;Methyl-CpG-binding protein MBD2;Demethylase;Methyl-CpG-binding domain protein 2;Methyl-CpG-binding protein MBD2;Demethylase;Methyl-CpG-binding domain protein 2;Methyl-CpG-binding protein MBD2	MBD2;MBD2;MBD2	1	S183	VYYFSPSGKKFRS	0.79317	0.79317	NaN	NaN	+	0.7904	0.7904	0.097591	NaN	+	0.79317	1.26518	+	—
O00264;Q6IB11;B7Z1L3	O00264	O00264	Membrane-associated progesterone receptor component 1;cDNA, FLJ94602, Homo sapiens progesterone receptor membrane component 1 (PGRMC1),mRNA;PGRMC1 protein;Progesterone receptor membrane component 1;Progesterone receptor membrane component 1, isoform CRA_a;cDNA FLJ50115, moderately similar to Membrane-associated progesterone receptor component 1;Progesterone receptor membrane component 1, isoform …	HPR6.6;PGRMC;PGRMC1;hCG_23188;PGRMC1;hCG_23188;PGRMC1	1	S181	EEPTVYSDEEEPK	0.92826	0.92826	NaN	NaN	+	0.92548	0.92548	NaN	NaN	+	0.92826	1.08052	+	—
B4DUT2	B4DUT2	B4DUT2	cDNA FLJ53206		2	S281	LAVDDSSDEGELF	1.0226	1.0226	1.0245	NaN	+	1.0198	1.0198	1.0276	NaN	+	1.0226	0.980584	+	—
Q9H4L7-2;Q9H4L7;D6RAY8;Q05D56	Q9H4L7-2;Q05D56	Q9H4L7-2	ATP-dependent helicase 1;SWI/SNF-related matrix-associated actin-dependent regulator of chromatin subfamily A containing DEAD/H box 1;ATP-dependent helicase 1;SWI/SNF-related matrix-associated actin-dependent regulator of chromatin subfamily A containing DEAD/H box 1;SMARCAD1 protein	KIAA1122;SMARCAD1;KIAA1122;SMARCAD1;SMARCAD1	1	S96	QYIDLSSDSEDVV	0.93432	NaN	0.93432	NaN	+	0.93152	NaN	0.93152	NaN	+	0.93432	1.07351	+	—
D6W557;Q8WUA4;Q53SY8	D6W557	D6W557	General transcription factor 3C polypeptide 2;TF3C-beta;Transcription factor IIIC 110 kDa subunit;Transcription factor IIIC subunit beta;Putative uncharacterized protein GTF3C2	GTF3C2;KIAA0011;GTF3C2	1	S597	LQRIRLSDGSLKL	0.79982	0.79982	NaN	NaN	+	0.80268	0.80268	NaN	NaN	+	0.79982	1.24583	+	—
Q9ULD9;D3DSZ2;Q9ULD9-2;B3KPE6	Q9ULD9	Q9ULD9	Renal carcinoma antigen NY-REN-36;Zinc finger protein 608;Zinc finger protein 608, isoform CRA_b;Renal carcinoma antigen NY-REN-36;Zinc finger protein 608;cDNA FLJ31685 fis, clone NT2RI2005368, highly similar to Homo sapiens zinc finger protein 608 (ZNF608), mRNA	KIAA1281;ZNF608;hCG_27002;ZNF608;KIAA1281;ZNF608	1	S627	QLKAPASPGAGNP	0.98471	0.98471	1.1739	NaN	+	0.98185	0.98185	1.136	NaN	+	0.98471	1.01849	+	—
Q9BUA3	Q9BUA3	Q9BUA3	Uncharacterized protein C11orf84	C11orf84	1	S308	GLPRAESPSPAPP	1.0136	1.0136	0.82445	NaN	+	1.0107	1.0107	NaN	NaN	+	1.0136	0.989413	+	—
Q15651	Q15651	Q15651	High mobility group nucleosome-binding domain-containing protein 3;Thyroid receptor-interacting protein 7	HMGN3;PNAS-24;TRIP7	1	S78	KEGTAPSENGETK	1.019	1.019	NaN	NaN	+	1.0219	1.0219	NaN	NaN	+	1.019	0.978569	+	—
Q9Y5B6;Q9Y5B6-2;D3DSE7;Q9Y5B6-4;Q9Y5B6-3;Q8N6E6;Q5XGA1	Q9Y5B6	Q9Y5B6	GC-rich sequence DNA-binding factor homolog;GC-rich sequence DNA-binding factor homolog;Chromosome 21 open reading frame 66, isoform CRA_c;GC-rich sequence DNA-binding factor homolog;GC-rich sequence DNA-binding factor homolog;C21orf66 protein;C21orf66 protein	C21orf66;GCFC;C21orf66;GCFC;C21orf66;hCG_1789935;C21orf66;GCFC;C21orf66;GCFC;C21orf66;C21orf66	2	S154	IKTELNSSAESEQ	1.0497	NaN	1.0497	NaN	+	1.0467	NaN	1.0467	NaN	+	1.0497	0.955384	+	—
Q9Y5B6;Q9Y5B6-2;D3DSE7;Q9Y5B6-4;Q9Y5B6-3;Q8N6E6;Q5XGA1	Q9Y5B6	Q9Y5B6	GC-rich sequence DNA-binding factor homolog;GC-rich sequence DNA-binding factor homolog;Chromosome 21 open reading frame 66, isoform CRA_c;GC-rich sequence DNA-binding factor homolog;GC-rich sequence DNA-binding factor homolog;C21orf66 protein;C21orf66 protein	C21orf66;GCFC;C21orf66;GCFC;C21orf66;hCG_1789935;C21orf66;GCFC;C21orf66;GCFC;C21orf66;C21orf66	2	S155	KTELNSSAESEQP	1.0497	NaN	1.0497	NaN	+	1.0467	NaN	1.0467	NaN	+	1.0497	0.955384	+	—
O43255;Q53ES4	O43255	O43255	E3 ubiquitin-protein ligase SIAH2;Seven in absentia homolog 2;Seven in absentia homolog 2 variant	SIAH2	1	S16	SANKPCSKQPPPQ	1.0883	1.0883	1.2696	NaN	+	1.0853	1.0853	1.2592	NaN	+	1.0883	0.921404	+	—
Q9NVN8;A8MX10;Q05DU1	Q9NVN8	Q9NVN8	Guanine nucleotide-binding protein-like 3-like protein;Putative uncharacterized protein GNL3L;GNL3L protein	GNL3L;GNL3L;GNL3L	1	S465	EIKLLHSPMTKIA	1.181	1.181	NaN	NaN	+	1.178	1.178	NaN	NaN	+	1.181	0.848896	+	—
Q92610	Q92610	Q92610	Zinc finger protein 592	KIAA0211;ZNF592	1	S573	LYAPNLSPPADSR	0.97892	0.97892	NaN	NaN	+	0.98193	0.98193	NaN	NaN	+	0.97892	1.0184	+	—
Q2NL68	Q2NL68	Q2NL68	Uncharacterized protein C19orf55	C19orf55	2	S454	EDLGSWSPPAGSP	0.99029	NaN	0.99029	NaN	+	0.99337	NaN	0.99337	NaN	+	0.99029	1.00667	+	—
Q2NL68	Q2NL68	Q2NL68	Uncharacterized protein C19orf55	C19orf55	2	S459	WSPPAGSPPRSPR	0.99029	NaN	0.99029	NaN	+	0.99337	NaN	0.99337	NaN	+	0.99029	1.00667	+	—
Q92508	Q92508	Q92508	Membrane protein induced by beta-amyloid treatment;Protein FAM38A	FAM38A;KIAA0233	1	S1161	GLMRTASELLLDR	1.014	1.014	NaN	NaN	+	1.0171	1.0171	NaN	NaN	+	1.014	0.983187	+	—
Q13330;Q59FW1	Q13330	Q13330	Metastasis-associated protein MTA1;Metastasis associated protein variant	MTA1	1	S449	PNRSNMSPHGLPA	1.0469	1.0469	NaN	NaN	+	1.0438	1.0438	NaN	NaN	+	1.0469	0.958038	+	—
Q15555;Q15555-2	Q15555	Q15555	APC-binding protein EB2;End-binding protein 2;Microtubule-associated protein RP/EB family member 2;APC-binding protein EB2;End-binding protein 2;Microtubule-associated protein RP/EB family member 2	MAPRE2;RP1;MAPRE2;RP1	1	S9	GPTQTLSPNGENN	1.0534	1.0534	NaN	NaN	+	1.0503	1.0503	NaN	NaN	+	1.0534	0.952109	+	—
B4DVC8;B4E2S3;Q9BRA3;Q5JB43;Q14699;Q8N5I0;B4E1H7	B4DVC8;B4E2S3;Q14699	B4E2S3	cDNA FLJ56250;cDNA FLJ56561;RFTN1 protein;Proliferation-inducing protein 10;Proliferation-inducing protein 9;Cell migration-inducing gene 2 protein;Raftlin;Raft-linking protein;RFTN1 protein;cDNA FLJ53901	RFTN1;KIAA0084;MIG2;RFTN1;RFTN1	1	S700	NLEDQSSKAGDMG	1.0854	1.0854	NaN	NaN	+	1.0823	1.0823	NaN	NaN	+	1.0854	0.923958	+	—
D6W5H7;O95630;C9JK83;C9JEK5;C9JZ93	D6W5H7	D6W5H7	Associated molecule with the SH3 domain of STAM;Endosome-associated ubiquitin isopeptidase;STAM-binding protein;Putative uncharacterized protein STAMBP;Putative uncharacterized protein STAMBP;Putative uncharacterized protein STAMBP	AMSH;STAMBP;STAMBP;STAMBP;STAMBP	1	S2	_____MSDHGDVS	1.0105	1.0105	NaN	NaN	+	1.0136	1.0136	NaN	NaN	+	1.0105	0.986582	+	—
Q96NB3;B2RDT9	Q96NB3	Q96NB3	Coiled-coil domain-containing protein 16;Zinc finger protein 830;cDNA, FLJ96765	CCDC16;ZNF830	1	S351	EEENADSDDEGEL	1.0157	1.0157	NaN	NaN	+	1.0126	1.0126	NaN	NaN	+	1.0157	0.987557	+	—
Q9NS87;Q9NS87-2;Q9NS87-4;D6RCT7;C9JKA9	Q9NS87	Q9NS87	Kinesin-like protein 2;Kinesin-like protein 7;Kinesin-like protein KIF15;Serologically defined breast cancer antigen NY-BR-62;Kinesin-like protein 2;Kinesin-like protein 7;Kinesin-like protein KIF15;Serologically defined breast cancer antigen NY-BR-62;Kinesin-like protein 2;Kinesin-like protein 7;Kinesin-like protein KIF15;Serologically defined breast cancer antigen NY-BR-62;Putative uncharacteri…	KIF15;KLP2;KNSL7;KIF15;KLP2;KNSL7;KIF15;KLP2;KNSL7;KIF15	1	S568	KNQQGFSPKAQKE	1.1057	1.1057	NaN	NaN	+	1.1088	1.1088	NaN	NaN	+	1.1057	0.901876	+	—
A4LAA3;D3DTE2;P46100;P46100-4;P46100-3;P46100-5;P46100-2;P46100-6	A4LAA3	A4LAA3	Alpha thalassemia/mental retardation syndrome X-linked;Alpha thalassemia/mental retardation syndrome X-linked (RAD54 homolog, S. cerevisiae), isoform CRA_a;ATP-dependent helicase ATRX;Transcriptional regulator ATRX;X-linked helicase II;X-linked nuclear protein;Znf-HX;ATP-dependent helicase ATRX;Transcriptional regulator ATRX;X-linked helicase II;X-linked nuclear protein;Znf-HX;ATP-dependent helic…	ATRX;ATRX;hCG_20035;ATRX;RAD54L;XH2;ATRX;RAD54L;XH2;ATRX;RAD54L;XH2;ATRX;RAD54L;XH2;ATRX;RAD54L;XH2;ATRX;RAD54L;XH2	2	S729	ETVDQNSDSDEML	0.98363	0.98363	0.99374	NaN	+	0.98045	0.98045	1.0345	NaN	+	0.98363	1.01994	+	—
Q9BRA0	Q9BRA0	Q9BRA0	LSM domain-containing protein 1;Phosphonoformate immuno-associated protein 2	LSMD1;MAK31;PFAAP2	1	S18	EENGCCSRRQSSS	0.94637	0.94637	NaN	NaN	+	0.94318	0.94318	NaN	NaN	+	0.94637	1.06024	+	—
Q59HG1;D3DVU4;O95239;B3KNC0;O95239-2;B4DYE2;Q2VIQ3	Q59HG1	Q59HG1	Chromosome-associated kinesin KIF4A variant;Kinesin family member 4A, isoform CRA_a;Chromokinesin-A;Chromosome-associated kinesin KIF4A;cDNA FLJ14204 fis, clone NT2RP3003138, highly similar to Chromosome-associated kinesin KIF4A;Chromokinesin-A;Chromosome-associated kinesin KIF4A;cDNA FLJ61467, highly similar to Chromosome-associated kinesin KIF4A;Chromokinesin-B;Chromosome-associated kinesin KIF…	hCG_15346;KIF4A;KIF4;KIF4A;KIF4;KIF4A;KIF4B	1	S1041	EKFLEQSMDIEDL	1.0585	1.0585	NaN	NaN	+	1.0617	1.0617	NaN	NaN	+	1.0585	0.941886	+	—
A8MTC3;Q7Z5J4;C9JWB0;Q7Z5J4-2;Q7Z5J4-3;Q7Z5J4-4;A8MXE8	A8MTC3	A8MTC3	Putative uncharacterized protein RAI1;Retinoic acid-induced protein 1;Putative uncharacterized protein RAI1;Retinoic acid-induced protein 1;Retinoic acid-induced protein 1;Retinoic acid-induced protein 1;Putative uncharacterized protein RAI1	RAI1;KIAA1820;RAI1;RAI1;KIAA1820;RAI1;KIAA1820;RAI1;KIAA1820;RAI1;RAI1	1	S683	GNAKDFSPGLFED	1.0631	1.0631	NaN	NaN	+	1.0663	1.0663	NaN	NaN	+	1.0631	0.937822	+	—
D3PFD4;Q8IV53;B4E051;B3KP66	D3PFD4	D3PFD4	Connecdenn 3;DENN/MADD domain containing 1C, isoform CRA_c;DENN domain-containing protein 1C;Protein FAM31C;cDNA FLJ53259, weakly similar to DENN domain-containing protein 1A;cDNA FLJ31258 fis, clone KIDNE2005781, weakly similar to CELL SURFACE GLYCOPROTEIN 1;DENN/MADD domain containing 1C, isoform CRA_a	DENND1C;hCG_23064;DENND1C;FAM31C;DENND1C;hCG_23064	2	S773	EPGALNSPATPTS	0.98392	NaN	0.98392	NaN	+	0.98066	NaN	0.98066	NaN	+	0.98392	1.01972	+	—
O60231;Q5SQH4;B4DZ28;B0V0F8;A2AB15;Q6PKC8	O60231	O60231	ATP-dependent RNA helicase #3;DEAH-box protein 16;Putative pre-mRNA-splicing factor ATP-dependent RNA helicase DHX16;cDNA, FLJ92560, highly similar to Homo sapiens DEAH (Asp-Glu-Ala-His) box polypeptide 16 (DHX16), mRNA;DBP2 protein;DEAD/H (Asp-Glu-Ala-Asp/His) box polypeptide 16;DEAH (Asp-Glu-Ala-His) box polypeptide 16;DEAH (Asp-Glu-Ala-His) box polypeptide 16, isoform CRA_e;cDNA FLJ53577, high…	DBP2;DDX16;DHX16;KIAA0577;DADB-129D20.3-001;DAMA-178G23.3-001;DAMC-83F13.2-001;DASS-182C6.7-001;DBP2;DHX16;hCG_26008;XXbac-BCX48F10.8-001;XXbac-BPG27H4.6-001;DAAP-285E11.5-001;DHX16;DAAP-285E11.5-003;DADB-129D20.3-003;DAMA-178G23.3-003;DAMC-83F13.2-003;DAQB-47P19.12-003;DASS-182C6.7-003;DHX16;XXbac-BCX48F10.8-003;XXbac-BPG27H4.6-003;DHX16	1	S103	YRLLEDSEESSEE	1.0238	1.0238	1.0255	1.054	+	1.0205	1.0205	1.0123	1.0332	+	1.0238	0.979912	+	—
Q9H6F5	Q9H6F5	Q9H6F5	Coiled-coil domain-containing protein 86;Cytokine-induced protein with coiled-coil domain	CCDC86;CYCLON	1	S47	ETREPGSPPSVQR	1.056	1.056	NaN	NaN	+	1.0527	1.0527	NaN	NaN	+	1.056	0.949938	+	—
O75179;O75179-2;O75179-4;B3KU50	O75179	O75179	Ankyrin repeat domain-containing protein 17;Gene trap ankyrin repeat protein;Serologically defined breast cancer antigen NY-BR-16;Ankyrin repeat domain-containing protein 17;Gene trap ankyrin repeat protein;Serologically defined breast cancer antigen NY-BR-16;Ankyrin repeat domain-containing protein 17;Gene trap ankyrin repeat protein;Serologically defined breast cancer antigen NY-BR-16;cDNA FLJ3…	ANKRD17;GTAR;KIAA0697;ANKRD17;GTAR;KIAA0697;ANKRD17;GTAR;KIAA0697	2	S2047	SSPSSPSPPAQPG	1.0644	NaN	1.0644	NaN	+	1.0677	NaN	1.0677	NaN	+	1.0644	0.936593	+	—
O14647;O14647-2;A8K9Y5;B7Z3I4;Q96IP5;Q8N677;Q6AI05	O14647	O14647	ATP-dependent helicase CHD2;Chromodomain-helicase-DNA-binding protein 2;ATP-dependent helicase CHD2;Chromodomain-helicase-DNA-binding protein 2;cDNA FLJ76689, highly similar to Homo sapiens chromodomain helicase DNA binding protein 2 (CHD2), mRNA;cDNA FLJ53879, highly similar to Chromodomain-helicase-DNA-binding protein 2 (EC 3.6.1.-);Chromodomain helicase DNA binding protein 2;Chromodomain helic…	CHD2;CHD2;CHD2;CHD2;DKFZp781D1727	2	S156	KWKQEPSEDEQEQ	1.1979	NaN	1.1979	NaN	+	1.2012	NaN	1.2012	NaN	+	1.1979	0.832501	+	—
O14647;O14647-2;A8K9Y5;B7Z3I4;Q96IP5;Q8N677;Q6AI05	O14647	O14647	ATP-dependent helicase CHD2;Chromodomain-helicase-DNA-binding protein 2;ATP-dependent helicase CHD2;Chromodomain-helicase-DNA-binding protein 2;cDNA FLJ76689, highly similar to Homo sapiens chromodomain helicase DNA binding protein 2 (CHD2), mRNA;cDNA FLJ53879, highly similar to Chromodomain-helicase-DNA-binding protein 2 (EC 3.6.1.-);Chromodomain helicase DNA binding protein 2;Chromodomain helic…	CHD2;CHD2;CHD2;CHD2;DKFZp781D1727	2	S168	QGTSAESEPEQKK	1.1979	NaN	1.1979	NaN	+	1.2012	NaN	1.2012	NaN	+	1.1979	0.832501	+	—
P25786-2;P25786;Q53YE8	P25786-2	P25786-2	30 kDa prosomal protein;Macropain subunit C2;Multicatalytic endopeptidase complex subunit C2;Proteasome component C2;Proteasome nu chain;Proteasome subunit alpha type-1;30 kDa prosomal protein;Macropain subunit C2;Multicatalytic endopeptidase complex subunit C2;Proteasome component C2;Proteasome nu chain;Proteasome subunit alpha type-1;Proteasome subunit alpha type	HC2;NU;PROS30;PSC2;PSMA1;HC2;NU;PROS30;PSC2;PSMA1	1	S183	YLERHMSEFMECN	0.93439	0.93439	NaN	NaN	+	0.93108	0.93108	NaN	NaN	+	0.93439	1.07402	+	—
A6NC98;B2RTU8;A6NC98-4;A6NC98-6	A6NC98	A6NC98	Brain leucine zipper domain-containing protein;Coiled-coil domain-containing protein 88B;Hook-related protein 3;Coiled-coil domain containing 88B;Brain leucine zipper domain-containing protein;Coiled-coil domain-containing protein 88B;Hook-related protein 3;Brain leucine zipper domain-containing protein;Coiled-coil domain-containing protein 88B;Hook-related protein 3	BRLZ;CCDC88B;CCDC88B;BRLZ;CCDC88B;BRLZ;CCDC88B	1	S1408	VGRSSESFSPGDT	0.91873	0.91873	NaN	NaN	+	0.92212	0.92212	NaN	NaN	+	0.91873	1.08446	+	—
Q2M2Z5;Q2M2Z5-2;B4DEC7;Q2M2Z5-5;Q2M2Z5-4;Q2M2Z5-3;Q69YZ6;B4DI09	Q2M2Z5	Q2M2Z5	Centrosomal protein kizuna;Polo-like kinase 1 substrate 1;Centrosomal protein kizuna;Polo-like kinase 1 substrate 1;cDNA FLJ53974;Centrosomal protein kizuna;Polo-like kinase 1 substrate 1;Centrosomal protein kizuna;Polo-like kinase 1 substrate 1;Centrosomal protein kizuna;Polo-like kinase 1 substrate 1;Putative uncharacterized protein DKFZp586H021;cDNA FLJ54960	C20orf19;HT013;KIZ;NCRNA00153;PLK1S1;C20orf19;HT013;KIZ;NCRNA00153;PLK1S1;C20orf19;HT013;KIZ;NCRNA00153;PLK1S1;C20orf19;HT013;KIZ;NCRNA00153;PLK1S1;C20orf19;HT013;KIZ;NCRNA00153;PLK1S1;DKFZp586H021	2	S317	VEEKRASPPVSPI	1.0566	NaN	1.0566	NaN	+	1.06	NaN	1.06	NaN	+	1.0566	0.943396	+	—
Q2M2Z5;Q2M2Z5-2;B4DEC7;Q2M2Z5-5;Q2M2Z5-4;Q2M2Z5-3;Q69YZ6;B4DI09	Q2M2Z5	Q2M2Z5	Centrosomal protein kizuna;Polo-like kinase 1 substrate 1;Centrosomal protein kizuna;Polo-like kinase 1 substrate 1;cDNA FLJ53974;Centrosomal protein kizuna;Polo-like kinase 1 substrate 1;Centrosomal protein kizuna;Polo-like kinase 1 substrate 1;Centrosomal protein kizuna;Polo-like kinase 1 substrate 1;Putative uncharacterized protein DKFZp586H021;cDNA FLJ54960	C20orf19;HT013;KIZ;NCRNA00153;PLK1S1;C20orf19;HT013;KIZ;NCRNA00153;PLK1S1;C20orf19;HT013;KIZ;NCRNA00153;PLK1S1;C20orf19;HT013;KIZ;NCRNA00153;PLK1S1;C20orf19;HT013;KIZ;NCRNA00153;PLK1S1;DKFZp586H021	2	S321	RASPPVSPIPVSE	1.0566	NaN	1.0566	NaN	+	1.06	NaN	1.06	NaN	+	1.0566	0.943396	+	—
A8K940;Q66K74;B4DH53	A8K940	A8K940	cDNA FLJ77630, highly similar to Homo sapiens BPY2 interacting protein 1, mRNA;BPY2-interacting protein 1;MAP1S heavy chain;MAP1S light chain;Microtubule-associated protein 1S;Microtubule-associated protein 8;Variable charge Y chromosome 2-interacting protein 1;cDNA FLJ55328, highly similar to Homo sapiens BPY2 interacting protein 1 (BPY2IP1), mRNA	BPY2IP1;C19orf5;MAP1S;MAP8;VCY2IP1	1	S321	VAAGGGSWDDRLR	0.91928	0.91928	NaN	NaN	+	0.91582	0.91582	NaN	NaN	+	0.91928	1.09192	+	—
O43290;B4DDH9	O43290	O43290	SNU66 homolog;Squamous cell carcinoma antigen recognized by T cells 1;U4/U6.U5 tri-snRNP-associated 110 kDa protein;U4/U6.U5 tri-snRNP-associated protein 1;cDNA FLJ53820, highly similar to U4/U6.U5 tri-snRNP-associated protein 1	SART1	1	S596	RSANGGSESDGEE	0.85137	0.85137	1.0407	NaN	+	0.84789	0.84789	1.0202	NaN	+	0.85137	1.1794	+	—
Q9ULL5;A6NFN6;Q9ULL5-2	Q9ULL5	Q9ULL5	Proline-rich protein 12;Putative uncharacterized protein PRR12;Proline-rich protein 12	KIAA1205;PRR12;PRR12;KIAA1205;PRR12	2	S561	TLPSFSSDEEDSV	1.0247	NaN	1.0247	NaN	+	1.0212	NaN	1.0212	NaN	+	1.0247	0.97924	+	—
O60832;A8MUT5	O60832	O60832	CBF5 homolog;Dyskerin;H/ACA ribonucleoprotein complex subunit 4;Nopp140-associated protein of 57 kDa;Nucleolar protein family A member 4;Nucleolar protein NAP57;snoRNP protein DKC1;Putative uncharacterized protein DKC1	DKC1;NOLA4;DKC1	1	S494	EPGDGDSDTTKKK	1.0077	1.0077	0.96937	NaN	+	1.0112	1.0112	1.0533	NaN	+	1.0077	0.988924	+	—
A8MTC3;Q7Z5J4;C9JWB0;Q7Z5J4-2;Q7Z5J4-3;Q7Z5J4-4;A8MXE8	A8MTC3	A8MTC3	Putative uncharacterized protein RAI1;Retinoic acid-induced protein 1;Putative uncharacterized protein RAI1;Retinoic acid-induced protein 1;Retinoic acid-induced protein 1;Retinoic acid-induced protein 1;Putative uncharacterized protein RAI1	RAI1;KIAA1820;RAI1;RAI1;KIAA1820;RAI1;KIAA1820;RAI1;KIAA1820;RAI1;RAI1	1	S916	SKAGWGSPCHLSG	1.041	1.041	1.0027	NaN	+	1.0445	1.0445	0.84285	NaN	+	1.041	0.957396	+	—
Q56P03	Q56P03	Q56P03	E2F-associated phosphoprotein	BM-036;C14orf11;EAPP	2	S109	DDIYFDSDSEDED	1.0446	NaN	1.0446	NaN	+	1.0481	NaN	1.0481	NaN	+	1.0446	0.954107	+	—
Q96ST2;B4DL52;B4DGM5;C9J221;Q96ST2-3;Q96ST2-2;B4DJ84	Q96ST2	Q96ST2	IWS1-like protein;Protein IWS1 homolog;cDNA FLJ54017, highly similar to IWS1 homolog;cDNA FLJ53983, highly similar to IWS1 homolog;Putative uncharacterized protein IWS1;IWS1-like protein;Protein IWS1 homolog;IWS1-like protein;Protein IWS1 homolog;cDNA FLJ59547, highly similar to IWS1 homolog	IWS1;IWS1L;IWS1;IWS1;IWS1L;IWS1;IWS1L	2	S398	RKAAVLSDSEDEE	1.067	NaN	1.067	NaN	+	1.0705	NaN	1.0705	NaN	+	1.067	0.934143	+	—
Q96ST2;B4DL52;B4DGM5;C9J221;Q96ST2-3;Q96ST2-2;B4DJ84	Q96ST2	Q96ST2	IWS1-like protein;Protein IWS1 homolog;cDNA FLJ54017, highly similar to IWS1 homolog;cDNA FLJ53983, highly similar to IWS1 homolog;Putative uncharacterized protein IWS1;IWS1-like protein;Protein IWS1 homolog;IWS1-like protein;Protein IWS1 homolog;cDNA FLJ59547, highly similar to IWS1 homolog	IWS1;IWS1L;IWS1;IWS1;IWS1L;IWS1;IWS1L	2	S400	AAVLSDSEDEEKA	1.067	NaN	1.067	NaN	+	1.0705	NaN	1.0705	NaN	+	1.067	0.934143	+	—
Q96ST2;B4DL52;B4DGM5;C9J221;Q96ST2-3;Q96ST2-2;B4DJ84	Q96ST2	Q96ST2	IWS1-like protein;Protein IWS1 homolog;cDNA FLJ54017, highly similar to IWS1 homolog;cDNA FLJ53983, highly similar to IWS1 homolog;Putative uncharacterized protein IWS1;IWS1-like protein;Protein IWS1 homolog;IWS1-like protein;Protein IWS1 homolog;cDNA FLJ59547, highly similar to IWS1 homolog	IWS1;IWS1L;IWS1;IWS1;IWS1L;IWS1;IWS1L	2	S438	REKTIASDSEEEA	1.1278	NaN	1.1278	NaN	+	1.1313	NaN	1.1313	NaN	+	1.1278	0.883939	+	—
P28749;P28749-2	P28749	P28749	107 kDa retinoblastoma-associated protein;pRb1;Retinoblastoma-like protein 1;107 kDa retinoblastoma-associated protein;pRb1;Retinoblastoma-like protein 1	RBL1;RBL1	2	S762	HSLIGASPKQTNL	1.1883	1.1883	1.0074	NaN	+	1.1918	1.1918	1.0813	NaN	+	1.1883	0.839067	+	—
O15417	O15417	O15417	Long CAG trinucleotide repeat-containing gene 79 protein;Trinucleotide repeat-containing gene 18 protein	CAGL79;KIAA1856;TNRC18	1	S263	RLAERLSPFLAES	0.99416	0.99416	NaN	NaN	+	0.99064	0.99064	NaN	NaN	+	0.99416	1.00945	+	—
Q9UPT8	Q9UPT8	Q9UPT8	Zinc finger CCCH domain-containing protein 4	C19orf7;KIAA1064;ZC3H4	2	S808	TGNWYSSDEDEGG	0.97657	NaN	0.97657	NaN	+	0.97303	NaN	0.97303	NaN	+	0.97657	1.02772	+	—
Q9NRA8;B1AKL4;B1AKL3;Q9NRA8-2;B4DR76	Q9NRA8	Q9NRA8	Eukaryotic translation initiation factor 4E nuclear import factor 1;Eukaryotic translation initiation factor 4E transporter;Eukaryotic translation initiation factor 4E nuclear import factor 1;Eukaryotic translation initiation factor 4E nuclear import factor 1;Eukaryotic translation initiation factor 4E nuclear import factor 1;Eukaryotic translation initiation factor 4E transporter;cDNA FLJ58249, …	EIF4ENIF1;EIF4ENIF1;RP11-247I13.2-005;EIF4ENIF1;RP11-247I13.2-001;EIF4ENIF1	1	S951	PSQRSSSPVGLAK	1.015	1.015	NaN	NaN	+	1.0114	1.0114	NaN	NaN	+	1.015	0.988728	+	—
Q8IWD4;B7Z860;B7Z2V1;B0QYH1	Q8IWD4	Q8IWD4	Coiled-coil domain-containing protein 117;cDNA FLJ54991;cDNA FLJ54677;Coiled-coil domain containing 117	CCDC117;CCDC117;CTA-292E10.4-002	1	S53	PRAVPSSPAGSAA	1.021	1.021	NaN	NaN	+	1.0174	1.0174	NaN	NaN	+	1.021	0.982898	+	—
Q14676;Q14676-2;Q14676-3;B4DYH4;Q14676-4	Q14676	Q14676	Mediator of DNA damage checkpoint protein 1;Nuclear factor with BRCT domains 1;Mediator of DNA damage checkpoint protein 1;Nuclear factor with BRCT domains 1;Mediator of DNA damage checkpoint protein 1;Nuclear factor with BRCT domains 1;cDNA FLJ51571, moderately similar to Mediator of DNA damage checkpoint protein 1;Mediator of DNA damage checkpoint protein 1;Nuclear factor with BRCT domains 1	KIAA0170;MDC1;NFBD1;KIAA0170;MDC1;NFBD1;KIAA0170;MDC1;NFBD1;KIAA0170;MDC1;NFBD1	1	S495	QPPFGDSDDSVEA	1.0075	1.0075	0.93552	NaN	+	1.0111	1.0111	1.0413	NaN	+	1.0075	0.989022	+	—
Q93009	Q93009	Q93009	Deubiquitinating enzyme 7;Herpesvirus-associated ubiquitin-specific protease;Ubiquitin carboxyl-terminal hydrolase 7;Ubiquitin thioesterase 7;Ubiquitin-specific-processing protease 7	HAUSP;USP7	1	S18	AGEQQLSEPEDME	1.0125	1.0125	NaN	NaN	+	1.0089	1.0089	NaN	NaN	+	1.0125	0.991179	+	—
Q7Z401	Q7Z401	Q7Z401	C-myc promoter-binding protein;DENN domain-containing protein 4A	DENND4A;IRLB;MYCPBP	1	S1589	PMARSISTSGPLD	1.02	1.02	1.0355	NaN	+	1.0236	1.0236	1.0377	NaN	+	1.02	0.976944	+	—
Q96T23;Q96T23-2;C9JNJ1;Q96T23-3	Q96T23	Q96T23	HBV pX-associated protein 8;Hepatitis B virus X-associated protein;p325 subunit of RSF chromatin-remodeling complex;Remodeling and spacing factor 1;HBV pX-associated protein 8;Hepatitis B virus X-associated protein;p325 subunit of RSF chromatin-remodeling complex;Remodeling and spacing factor 1;Putative uncharacterized protein RSF1;HBV pX-associated protein 8;Hepatitis B virus X-associated protei…	HBXAP;RSF1;XAP8;HBXAP;RSF1;XAP8;RSF1;HBXAP;RSF1;XAP8	1	S473	TKEESYSPSKDRN	1.0849	1.0849	NaN	NaN	+	1.0813	1.0813	NaN	NaN	+	1.0849	0.924813	+	—
Q02078-2;Q59GX4;A8K720;Q02078-4;B4DFQ7;Q7Z6C9	Q02078-2	Q02078-2	Myocyte-specific enhancer factor 2A;Serum response factor-like protein 1;MADS box transcription enhancer factor 2, polypeptide A (Myocyte enhancer factor 2A) variant;cDNA FLJ75040, highly similar to Homo sapiens serum response factor-related protein, RSRFC9;Myocyte-specific enhancer factor 2A;Serum response factor-like protein 1;cDNA FLJ50129, highly similar to Myocyte-specific enhancer factor 2A…	MEF2;MEF2A;MEF2;MEF2A;MEF2A	2	S98	GLNGCESPDADDY	1.0296	1.0296	1.0626	NaN	+	1.0333	1.0333	0.9643	NaN	+	1.0296	0.967773	+	—
Q6MZT3;Q9NXG2	Q6MZT3	Q6MZT3	Putative uncharacterized protein DKFZp686C1054;THUMP domain-containing protein 1	DKFZp686C1054;THUMPD1;THUMPD1	2	S172	DKDQQPSGSEGED	1.047	NaN	1.047	NaN	+	1.0433	NaN	1.0433	NaN	+	1.047	0.958497	+	—
P32519;B4E2I5;Q6MZZ4	P32519	P32519	E74-like factor 1;ETS-related transcription factor Elf-1;cDNA FLJ53387, highly similar to ETS-related transcription factor Elf-1;Putative uncharacterized protein DKFZp686H0575	ELF1;DKFZp686H0575	1	S432	QVPVVVSPRNQQL	1.0838	1.0838	NaN	NaN	+	1.0801	1.0801	NaN	NaN	+	1.0838	0.92584	+	—
A1A5A8	A1A5A8	A1A5A8	KIAA0999 protein	KIAA0999	2	S485	TPVDEESSDGEPD	0.97725	NaN	0.97725	NaN	+	0.97347	NaN	0.97347	NaN	+	0.97725	1.02725	+	—
A8K179;Q93075	A8K179	A8K179	cDNA FLJ76748, highly similar to Homo sapiens TatD DNase domain containing 2 (TATDN2), mRNA;Putative deoxyribonuclease TATDN2	KIAA0218;TATDN2	2	S308	LEFLDDSDSHLEI	0.86029	NaN	0.86029	NaN	+	0.8565	NaN	0.8565	NaN	+	0.86029	1.16754	+	—
Q7Z4V5;C9JEE1;Q7Z4V5-2	Q7Z4V5;C9JEE1	Q7Z4V5	Hepatoma-derived growth factor 2;Hepatoma-derived growth factor-related protein 2;Putative uncharacterized protein ENSP00000403390;Hepatoma-derived growth factor 2;Hepatoma-derived growth factor-related protein 2	HDGF2;HDGFRP2;UNQ785/PRO1604;HDGF2;HDGFRP2;UNQ785/PRO1604	1	S490	FALKVDSPDVKRC	1.0272	1.0272	NaN	NaN	+	1.0234	1.0234	NaN	NaN	+	1.0272	0.977135	+	—
Q5T5P2;A6NLF3;B9EGK4;B7ZM29;Q5T5P2-7;Q5T5P2-2;B4DTY7	Q5T5P2	Q5T5P2	Sickle tail protein homolog;Putative uncharacterized protein KIAA1217;KIAA1217 protein;KIAA1217 protein;Sickle tail protein homolog;Sickle tail protein homolog;cDNA FLJ57813, weakly similar to p130Cas-associated protein	KIAA1217;SKT;KIAA1217;KIAA1217;KIAA1217;KIAA1217;SKT;KIAA1217;SKT	1	S1806	SKIPALSPSSGKS	1.0335	1.0335	NaN	NaN	+	1.0373	1.0373	NaN	NaN	+	1.0335	0.964041	+	—
A4D1X0;O95772;O95772-2;C9JKL2;C9JPX5	A4D1X0	A4D1X0	cDNA, FLJ96453;STARD3 N-terminal like;STARD3 N-terminal like, isoform CRA_a;MLN64 N-terminal domain homolog;STARD3 N-terminal-like protein;MLN64 N-terminal domain homolog;STARD3 N-terminal-like protein;Putative uncharacterized protein STARD3NL;Putative uncharacterized protein STARD3NL	hCG_16681;STARD3NL;tcag7.481;MENTHO;STARD3NL;UNQ855/PRO1864;MENTHO;STARD3NL;UNQ855/PRO1864;STARD3NL;STARD3NL	1	S193	LIVQDASERAALI	1.0817	1.0817	NaN	NaN	+	1.0779	1.0779	NaN	NaN	+	1.0817	0.92773	+	—
O95218-2	O95218-2	O95218-2	Zinc finger protein 265;Zinc finger Ran-binding domain-containing protein 2;Zinc finger, splicing	ZIS;ZNF265;ZRANB2	2	S305	KKRRTRSRSPESQ	0.96762	NaN	0.96762	NaN	+	0.97146	NaN	0.97146	NaN	+	0.96762	1.02938	+	—
Q9UPY2	Q9UPY2	Q9UPY2	Nuclear receptor co-repressor isoform 1		2	S54	ASPCRLSPREVSK	1.0543	NaN	1.0543	NaN	+	1.0582	NaN	1.0582	NaN	+	1.0543	0.945001	+	—
Q8TCD5	Q8TCD5	Q8TCD5	5'(3')-deoxyribonucleotidase, cytosolic type;Cytosolic 5',3'-pyrimidine nucleotidase;Deoxy-5'-nucleotidase 1	DNT1;NT5C;UMPH2	1	S182	TRRRLLSWSDNWR	0.93735	0.93735	NaN	NaN	+	0.93336	0.93336	NaN	NaN	+	0.93735	1.0714	+	—
Q9BWT1-2;B4DV66;Q9BWT1;B4DLP8;Q9BWT1-3;B4DM13	Q9BWT1-2	Q9BWT1-2	Cell division cycle-associated protein 7;Protein JPO1;cDNA FLJ54758, highly similar to Homo sapiens cell division cycle associated 7 (CDCA7), transcript variant 1, mRNA;Cell division cycle-associated protein 7;Protein JPO1;cDNA FLJ55101, highly similar to Homo sapiens cell division cycle associated 7 (CDCA7), transcript variant 2, mRNA;Cell division cycle-associated protein 7;Protein JPO1;cDNA FL…	CDCA7;JPO1;CDCA7;JPO1;CDCA7;JPO1	1	S269	RSRILGSLDALPM	1.065	1.065	NaN	NaN	+	1.069	1.069	NaN	NaN	+	1.065	0.935454	+	—
D3DP09;Q9C040	D3DP09	D3DP09	Tripartite motif-containing 2, isoform CRA_a;RING finger protein 86;Tripartite motif-containing protein 2	hCG_28084;TRIM2;KIAA0517;RNF86;TRIM2	2	S451	KLKVIRSADVSPT	1.1805	NaN	1.1805	NaN	+	1.1765	NaN	1.1765	NaN	+	1.1805	0.849979	+	—
D3DP09;Q9C040	D3DP09	D3DP09	Tripartite motif-containing 2, isoform CRA_a;RING finger protein 86;Tripartite motif-containing protein 2	hCG_28084;TRIM2;KIAA0517;RNF86;TRIM2	2	S455	IRSADVSPTTEGV	1.1805	NaN	1.1805	NaN	+	1.1765	NaN	1.1765	NaN	+	1.1805	0.849979	+	—
Q8WTY5;B4DLV2;B7ZB27;Q02880;Q02880-2;Q71UH4;Q59H80	Q8WTY5;Q02880	Q02880	Putative uncharacterized protein;cDNA FLJ50986, highly similar to DNA topoisomerase 2-beta (EC 5.99.1.3);cDNA, FLJ79391, highly similar to DNA topoisomerase 2-beta (EC 5.99.1.3);DNA topoisomerase 2-beta;DNA topoisomerase II, beta isozyme;DNA topoisomerase 2-beta;DNA topoisomerase II, beta isozyme;DNA topoisomerase 2;DNA topoisomerase II, beta isozyme variant	TOP2B;TOP2B;TOP2B	1	S1581	TSFDQDSDVDIFP	1.001	1.001	1.0984	NaN	+	0.99694	0.99694	0.94838	NaN	+	1.001	1.00307	+	—
Q14315;Q14315-2;Q59H94	Q14315	Q14315	ABP-280-like protein;ABP-L;Actin-binding-like protein;Filamin-2;Filamin-C;Gamma-filamin;ABP-280-like protein;ABP-L;Actin-binding-like protein;Filamin-2;Filamin-C;Gamma-filamin;Gamma filamin variant	ABPL;FLN2;FLNC;ABPL;FLN2;FLNC	1	S1624	GDEIPYSPFRIHA	0.97812	0.97812	NaN	NaN	+	0.97406	0.97406	NaN	NaN	+	0.97812	1.02663	+	—
A8MXP9;D3DQC3;P43243;Q68D11;D6REM6;B4DRS1;B7ZAV5;B3KM87;Q5CZA7;B4DF66;Q9H4N1	A8MXP9	A8MXP9	Putative uncharacterized protein MATR3;HCG1981097, isoform CRA_a;Matrin-3;Putative uncharacterized protein DKFZp686K23100;cDNA FLJ53172, highly similar to Matrin-3;cDNA, FLJ79319, highly similar to Matrin-3;cDNA FLJ10526 fis, clone NT2RP2000931, highly similar to Matrin-3;Putative uncharacterized protein DKFZp686K0542;cDNA FLJ55637, highly similar to Matrin-3;Clone CDABP0107 mRNA sequence	MATR3;hCG_1981097;KIAA0723;MATR3;DKFZp686K23100;DKFZp686K0542	1	S533	ILMRMKSQAFIEM	0.99864	0.99864	NaN	NaN	+	1.0027	1.0027	NaN	NaN	+	0.99864	0.997307	+	—
B4DX61;D3DQB8;P30307;P30307-2;P30307-3;D6RJC2;P30307-4	B4DX61	B4DX61	cDNA FLJ56262, highly similar to M-phase inducer phosphatase 3 (EC 3.1.3.48);Cell division cycle 25C, isoform CRA_a;Dual specificity phosphatase Cdc25C;M-phase inducer phosphatase 3;Dual specificity phosphatase Cdc25C;M-phase inducer phosphatase 3;Dual specificity phosphatase Cdc25C;M-phase inducer phosphatase 3;Dual specificity phosphatase Cdc25C;M-phase inducer phosphatase 3	CDC25C;hCG_1782671;CDC25C;CDC25C;CDC25C;CDC25C	1	S233	GLYRSPSMPENLN	0.98276	0.98276	NaN	NaN	+	0.98682	0.98682	NaN	NaN	+	0.98276	1.01336	+	—
P35658;P35658-2;P35658-5;P35658-3;P35658-4	P35658;P35658-3	P35658	214 kDa nucleoporin;Nuclear pore complex protein Nup214;Nucleoporin Nup214;Protein CAN;214 kDa nucleoporin;Nuclear pore complex protein Nup214;Nucleoporin Nup214;Protein CAN;214 kDa nucleoporin;Nuclear pore complex protein Nup214;Nucleoporin Nup214;Protein CAN;214 kDa nucleoporin;Nuclear pore complex protein Nup214;Nucleoporin Nup214;Protein CAN;214 kDa nucleoporin;Nuclear pore complex protein Nu…	CAIN;CAN;KIAA0023;NUP214;CAIN;CAN;KIAA0023;NUP214;CAIN;CAN;KIAA0023;NUP214;CAIN;CAN;KIAA0023;NUP214;CAIN;CAN;KIAA0023;NUP214	1	S201	VTSVCWSPKGKQL	0.98231	0.98231	NaN	NaN	+	0.98639	0.98639	NaN	NaN	+	0.98231	1.0138	+	—
Q5THJ4;Q5THJ4-2	Q5THJ4	Q5THJ4	Vacuolar protein sorting-associated protein 13D;Vacuolar protein sorting-associated protein 13D	KIAA0453;VPS13D;KIAA0453;VPS13D	1	S1042	RDSRAQSPVSGPN	1.0177	1.0177	NaN	NaN	+	1.0136	1.0136	NaN	NaN	+	1.0177	0.986582	+	—
B3KRI8;P49761;Q59FC5;A8K7G8;D3DW59;P49761-1;P49761-3;B4DWU9;P49761-2;B4DES4	B3KRI8	B3KRI8	cDNA FLJ34373 fis, clone FEBRA2017333, highly similar to Dual specificity protein kinase CLK3 (EC 2.7.12.1);CDC-like kinase 3;Dual specificity protein kinase CLK3;Dual specificity protein kinase CLK3 variant;cDNA FLJ76915, highly similar to Homo sapiens CDC-like kinase 3 (CLK3), transcript variant phclk3, mRNA;CDC-like kinase 3, isoform CRA_b;CDC-like kinase 3;Dual specificity protein kinase CLK3…	CLK3;CLK3;hCG_1739025;CLK3;CLK3;CLK3	1	S157	HCKRYRSPEPDPY	1.0198	1.0198	NaN	NaN	+	1.0239	1.0239	NaN	NaN	+	1.0198	0.976658	+	—
Q7Z614;Q7Z614-2;Q7Z614-3;Q7Z614-4	Q7Z614	Q7Z614	Selectin ligand-interactor cytoplasmic 1;Sorting nexin-20;Selectin ligand-interactor cytoplasmic 1;Sorting nexin-20;Selectin ligand-interactor cytoplasmic 1;Sorting nexin-20;Selectin ligand-interactor cytoplasmic 1;Sorting nexin-20	SLIC1;SNX20;SLIC1;SNX20;SLIC1;SNX20;SLIC1;SNX20	2	S9	SPEHPGSPGCMGP	1.1491	NaN	1.1491	NaN	+	1.145	NaN	1.145	NaN	+	1.1491	0.873362	+	—
O95861-2;C9JI50;D3DTA9;O95861;A6NF51;B4DUS9;B4DPS5;B7Z9J7	O95861-2	O95861-2	3'(2'),5'-bisphosphate nucleotidase 1;Bisphosphate 3'-nucleotidase 1;PAP-inositol-1,4-phosphatase;Putative uncharacterized protein BPNT1;3'(2'), 5'-bisphosphate nucleotidase 1, isoform CRA_a;3'(2'),5'-bisphosphate nucleotidase 1;Bisphosphate 3'-nucleotidase 1;PAP-inositol-1,4-phosphatase;Putative uncharacterized protein BPNT1;cDNA FLJ52417, highly similar to 3'(2'),5'-bisphosphate nucleotidase 1 …	BPNT1;BPNT1;BPNT1;hCG_25739;BPNT1;BPNT1	1	S240	SAYVFASPGCKKW	0.9974	0.9974	NaN	NaN	+	1.0015	1.0015	NaN	NaN	+	0.9974	0.998502	+	—
Q7KZS6;B2RBD5;Q13509;Q9BV28;A8K854;P04350;B4DE77;B4DJ43;B4DFH6;Q9BUF5;B4DP54;B3KS31;B4E386;P07437;Q5SU16;Q5JP53;B4DY90;B7ZAF0;Q6LC01;Q5ST81;B7ZAK1;B4DQN9;B4E052;Q9BUU9;B4DXZ5;Q96B85;B4DMJ5;Q6P602;A4UCT2;P68371;Q8IZ29;Q8N6N5;B3KML9;Q96HX0;Q13885;B2R6L0;Q8IWP6	Q7KZS6;P04350;Q9BUF5;P07437;P68371;Q13885;Q8IWP6	P07437	HCG2042771;Tubulin, beta, 4;cDNA, FLJ95457, highly similar to Homo sapiens tubulin, beta, 4 (TUBB4), mRNA;Tubulin beta-3 chain;Tubulin beta-4 chain;Tubulin beta-III;TUBB3 protein;cDNA FLJ16289 fis, clone OCBBF2009920, highly similar to TUBULIN BETA-3 CHAIN;cDNA FLJ77784;HCG1983504, isoform CRA_f;Tubulin 5 beta;Tubulin beta-4 chain;cDNA FLJ55189, highly similar to Tubulin beta-4 chain;cDNA FLJ5334…	hCG_2042771;TUBB3;TUBB4;TUBB3;hCG_1983504;TUBB4;TUBB5;TUBB6;hCG_1641604;TUBB6;OK/SW-cl.56;TUBB;TUBB5;DAAP-285E11.4-001;DADB-118P11.3-001;DAMA-26D6.3-001;DAMC-316D20.4-001;DAQB-47P19.9-001;DASS-191K16.2-001;hCG_26016;OK/SW-cl.56;TUBB;XXbac-BCX111D4.2-001;XXbac-BPG252P9.4-001;DAAP-285E11.4-003;DADB-118P11.3-003;DAMA-26D6.3-003;DAMC-316D20.4-003;DAQB-47P19.9-003;DASS-191K16.2-003;TUBB;XXbac-BCX111D4…	1	S339	IQSKNSSYFVEWI;VQNKNSSYFVEWI;VQSKNSSYFVEWI	0.97868	0.97868	NaN	NaN	+	0.97455	0.97455	NaN	NaN	+	0.97868	1.02611	+	—
Q92466;Q92466-4;Q92466-5;Q92466-2;Q92466-3	Q92466	Q92466	Damage-specific DNA-binding protein 2;DDB p48 subunit;DNA damage-binding protein 2;UV-damaged DNA-binding protein 2;Damage-specific DNA-binding protein 2;DDB p48 subunit;DNA damage-binding protein 2;UV-damaged DNA-binding protein 2;Damage-specific DNA-binding protein 2;DDB p48 subunit;DNA damage-binding protein 2;UV-damaged DNA-binding protein 2;Damage-specific DNA-binding protein 2;DDB p48 subun…	DDB2;DDB2;DDB2;DDB2;DDB2	1	S26	RNKRSRSPLELEP	0.93578	0.93578	0.99603	NaN	+	0.93993	0.93993	0.94506	NaN	+	0.93578	1.06391	+	—
Q5R2W2;Q9ULJ3;Q5R2W1	Q5R2W2	Q5R2W2	Zinc finger protein 295, isoform CRA_a;Zinc finger protein long form;Zinc finger and BTB domain-containing protein 21;Zinc finger protein 295;Zinc finger protein short form	hCG_1643569;ZNF295;KIAA1227;ZBTB21;ZNF295;ZNF295	2	S983	VPTNSPSPPPLPP	0.91326	NaN	0.91326	NaN	+	0.91743	NaN	0.91743	NaN	+	0.91326	1.09	+	—
Q96PK6;Q59GV2	Q96PK6	Q96PK6	Paraspeckle protein 2;RNA-binding motif protein 14;RNA-binding protein 14;RRM-containing coactivator activator/modulator;Synaptotagmin-interacting protein;RNA binding motif protein 14 variant	RBM14;SIP	1	S220	RSPLRRSPPRASY	0.94534	0.94534	NaN	NaN	+	0.94953	0.94953	NaN	NaN	+	0.94534	1.05315	+	—
Q9UKB1-3	Q9UKB1-3	Q9UKB1-3	F-box and WD repeats protein beta-TrCP2;F-box/WD repeat-containing protein 11;F-box/WD repeat-containing protein 1B;Homologous to Slimb protein	BTRCP2;FBW1B;FBXW11;FBXW1B;KIAA0696	2	S28	DQNEDESPKKNTL	0.98572	NaN	0.98572	NaN	+	0.98992	NaN	0.98992	NaN	+	0.98572	1.01018	+	—
Q9P0P0;C9J1C6;C9J391	Q9P0P0	Q9P0P0	E3 ubiquitin-protein ligase RNF181;RING finger protein 181;Putative uncharacterized protein RNF181;Putative uncharacterized protein RNF181	HSPC238;RNF181;RNF181;RNF181	1	S13	EHDCEPSDPEQET	1.0434	1.0434	NaN	NaN	+	1.0476	1.0476	NaN	NaN	+	1.0434	0.954563	+	—
P18858;B4DTU4;Q59HG7;Q2TB12;B4DM52;B4E135	P18858	P18858	DNA ligase 1;DNA ligase I;Polydeoxyribonucleotide synthase [ATP] 1;DNA ligase;DNA ligase;DNA ligase;DNA ligase;cDNA FLJ52385, highly similar to DNA ligase 1 (EC 6.5.1.1)	LIG1;LIG1	1	S91	LDCSQVSPPRPAT	1.0491	1.0491	1.0389	0.99163	+	1.0533	1.0533	0.83985	1.2066	+	1.0491	0.949397	+	—
Q92870-2;B4DJ88;B4E2F2;Q92870	Q92870-2;B4E2F2	Q92870-2	Amyloid beta A4 precursor protein-binding family B member 2;Protein Fe65-like 1;cDNA FLJ52628, highly similar to Amyloid beta A4 protein-binding family B member 2 (Fe65-like protein);cDNA FLJ61068, highly similar to Amyloid beta A4 protein-bindingfamily B member 2 (Fe65-like protein);Amyloid beta A4 precursor protein-binding family B member 2;Protein Fe65-like 1	APBB2;FE65L;FE65L1;APBB2;FE65L;FE65L1	1	S160	QPRRTKSFLNYYA	1.06	1.06	NaN	NaN	+	1.0642	1.0642	NaN	NaN	+	1.06	0.939673	+	—
Q92785;B4DT58	Q92785	Q92785	Apoptosis response zinc finger protein;BRG1-associated factor 45D;D4, zinc and double PHD fingers family 2;Protein requiem;Zinc finger protein ubi-d4;cDNA FLJ54147, highly similar to Zinc-finger protein ubi-d4	BAF45D;DPF2;REQ;UBID4	1	S142	PRVDDDSLGEFPV	0.99303	0.99303	NaN	NaN	+	0.98877	0.98877	NaN	NaN	+	0.99303	1.01136	+	—
Q9H4A4;A6NKB8	Q9H4A4	Q9H4A4	Aminopeptidase B;Arginine aminopeptidase;Arginyl aminopeptidase;Putative uncharacterized protein RNPEP	APB;RNPEP;RNPEP	1	S7	MASGEHSPGSGAA	0.97775	0.97775	NaN	NaN	+	0.97347	0.97347	NaN	NaN	+	0.97775	1.02725	+	—
Q15642;Q15642-3;Q15642-2;Q15642-4;D6W645;Q15642-5	Q15642	Q15642	Cdc42-interacting protein 4;Protein Felic;Salt tolerant protein;Thyroid receptor-interacting protein 10;Cdc42-interacting protein 4;Protein Felic;Salt tolerant protein;Thyroid receptor-interacting protein 10;Cdc42-interacting protein 4;Protein Felic;Salt tolerant protein;Thyroid receptor-interacting protein 10;Cdc42-interacting protein 4;Protein Felic;Salt tolerant protein;Thyroid receptor-intera…	CIP4;STOT;STP;TRIP10;CIP4;STOT;STP;TRIP10;CIP4;STOT;STP;TRIP10;CIP4;STOT;STP;TRIP10;CIP4;STOT;STP;TRIP10	2	S296	PMNRAPSDSSLGT	1.023	NaN	1.023	NaN	+	1.0187	NaN	1.0187	NaN	+	1.023	0.981643	+	—
Q9Y6Y0;B3KM71;B3KMY8;Q6MZF3	Q9Y6Y0	Q9Y6Y0	Aryl hydrocarbon receptor-associated protein 3;Influenza virus NS1A-binding protein;cDNA FLJ10411 fis, clone NT2RP1000035, highly similar to Homo sapiens influenza virus NS1A binding protein (IVNS1ABP), transcript variant 1, mRNA;cDNA FLJ12958 fis, clone NT2RP2005539, highly similar to Homo sapiens influenza virus NS1A binding protein (IVNS1ABP), transcript variant 1, mRNA;Putative uncharacterize…	ARA3;FLARA3;HSPC068;IVNS1ABP;KIAA0850;NS1;NS1BP;DKFZp686K06216	1	S338	KLSKSLSFEMQQD	1.0489	1.0489	NaN	NaN	+	1.0446	1.0446	NaN	NaN	+	1.0489	0.957304	+	—
Q13422;D3DVM5;Q13422-7;Q13422-3;Q13422-5;Q13422-4;Q13422-2;Q13422-6	Q13422	Q13422	DNA-binding protein Ikaros;Ikaros family zinc finger protein 1;Lymphoid transcription factor LyF-1;Zinc finger protein, subfamily 1A, 1 (Ikaros), isoform CRA_b;DNA-binding protein Ikaros;Ikaros family zinc finger protein 1;Lymphoid transcription factor LyF-1;DNA-binding protein Ikaros;Ikaros family zinc finger protein 1;Lymphoid transcription factor LyF-1;DNA-binding protein Ikaros;Ikaros family …	IK1;IKAROS;IKZF1;LYF1;ZNFN1A1;hCG_1736622;ZNFN1A1;IK1;IKAROS;IKZF1;LYF1;ZNFN1A1;IK1;IKAROS;IKZF1;LYF1;ZNFN1A1;IK1;IKAROS;IKZF1;LYF1;ZNFN1A1;IK1;IKAROS;IKZF1;LYF1;ZNFN1A1;IK1;IKAROS;IKZF1;LYF1;ZNFN1A1;IK1;IKAROS;IKZF1;LYF1;ZNFN1A1	1	S445	RAASENSQDALRV	1.0591	1.0591	1.2091	NaN	+	1.0634	1.0634	1.152	NaN	+	1.0591	0.94038	+	—
P23528;B4E112	P23528	P23528	18 kDa phosphoprotein;Cofilin, non-muscle isoform;Cofilin-1;cDNA FLJ51435, moderately similar to Cofilin-1	CFL;CFL1	2	S8	ASGVAVSDGVIKV	1.0598	1.0598	1.1351	NaN	+	1.0641	1.0641	1.0351	NaN	+	1.0598	0.939761	+	—
O60333-4;Q4VXC4;O60333;Q4R9M9;Q4R9M8;Q4R9M7;O60333-2;B4DMF3	O60333-4	O60333-4	Kinesin-like protein KIF1B;Kinesin family member 1B;Kinesin family member 1Bbeta isoform I;Kinesin-like protein KIF1B;Kinesin family member 1Bbeta isoform II;Kinesin family member 1Bbeta isoform III;Kinesin family member 1Bbeta isoform IV;Kinesin-like protein KIF1B;cDNA FLJ58122, highly similar to Kinesin-like protein KIF1B	KIAA0591;KIAA1448;KIF1B;KIF1B;KIF1Bbeta;RP4-736L20.1-005;KIAA0591;KIAA1448;KIF1B;KIF1Bbeta;KIF1Bbeta;KIF1Bbeta;KIAA0591;KIAA1448;KIF1B	1	S1487	WRPRGDSLILEHQ	0.87195	0.87195	NaN	NaN	+	0.87628	0.87628	NaN	NaN	+	0.87195	1.14119	+	—
Q5M775;A8MV89;B4E2A4;Q5M775-4;B4DIW7;B4DQ24;B4DW07	Q5M775	Q5M775	Cytospin-B;Nuclear structure protein 5;Sperm antigen HCMOGT-1;Sperm antigen with calponin homology and coiled-coil domains 1;Putative uncharacterized protein CYTSB;cDNA FLJ53275, highly similar to Homo sapiens spectrin domain with coiled-coils 1 (SPECC1), transcript variant, mRNA;Cytospin-B;Nuclear structure protein 5;Sperm antigen HCMOGT-1;Sperm antigen with calponin homology and coiled-coil dom…	CYTSB;NSP5;SPECC1;CYTSB;CYTSB;NSP5;SPECC1	1	S847	VHKTPRSPLSGIP	0.99375	0.99375	NaN	NaN	+	0.99808	0.99808	NaN	NaN	+	0.99375	1.00192	+	—
D3DVY3;P30305-4;D3DVY1;P30305;D3DVY4;P30305-2;B4DIG0;B4DRC3;B4DQZ3;B3KS38;O43550;Q7LDQ7;D3DVY2;P30305-3;E1YMX4;Q6MZW8	D3DVY3;D3DVY2	D3DVY3	HCG39252, isoform CRA_d;Dual specificity phosphatase Cdc25B;M-phase inducer phosphatase 2;HCG39252, isoform CRA_e;Dual specificity phosphatase Cdc25B;M-phase inducer phosphatase 2;HCG39252, isoform CRA_f;Dual specificity phosphatase Cdc25B;M-phase inducer phosphatase 2;cDNA FLJ53333, highly similar to M-phase inducer phosphatase 2 (EC 3.1.3.48);cDNA FLJ56140, highly similar to M-phase inducer pho…	hCG_39252;CDC25B;CDC25HU2;hCG_39252;CDC25B;CDC25HU2;hCG_39252;CDC25B;CDC25HU2;hCG_39252;CDC25B;CDC25B;hCG_39252;CDC25B;CDC25HU2;DKFZp686G14213	2	S259	PDLMCLSPDRKME	0.82238	NaN	0.82238	NaN	+	0.82672	NaN	0.82672	NaN	+	0.82238	1.2096	+	—
Q86UY3;P98171;B7Z2C6;Q6PJ34;Q9UGE8	Q86UY3	Q86UY3	ARHGAP4 protein;Rho GTPase activating protein 4, isoform CRA_b;p115;Rho GTPase-activating protein 4;Rho-GAP hematopoietic protein C1;Rho-type GTPase-activating protein 4;cDNA FLJ54515, highly similar to Rho-GTPase-activating protein 4;ARHGAP4 protein;C1 protein	ARHGAP4;hCG_39227;ARHGAP4;KIAA0131;RGC1;RHOGAP4;ARHGAP4;C1	1	S900	RCLVPASPEQHVE	0.87507	0.87507	NaN	NaN	+	0.87944	0.87944	NaN	NaN	+	0.87507	1.13709	+	—
B7Z954;Q9UDY2;B7Z2R8;Q9UDY2-3;B7Z7T6	B7Z954;Q9UDY2	Q9UDY2	cDNA FLJ61560, highly similar to Tight junction protein ZO-2;Tight junction protein 2;Tight junction protein ZO-2;Zona occludens protein 2;Zonula occludens protein 2;cDNA FLJ53324, highly similar to Tight junction protein ZO-2;Tight junction protein 2;Tight junction protein ZO-2;Zona occludens protein 2;Zonula occludens protein 2;cDNA FLJ54712, highly similar to Tight junction protein ZO-2	TJP2;X104;ZO2;TJP2;X104;ZO2	1	S1159	TRGSYGSDAEEEE	1.0089	1.0089	NaN	NaN	+	1.0133	1.0133	NaN	NaN	+	1.0089	0.986875	+	—
A8K4U6;D3DTR3;O15534;A2I2P6;B4DI49	A8K4U6	A8K4U6	cDNA FLJ77255, highly similar to Homo sapiens period homolog 1 (Drosophila) (PER1), mRNA;Period homolog 1 (Drosophila), isoform CRA_c;Circadian clock protein PERIOD 1;Circadian pacemaker protein Rigui;Period circadian protein homolog 1;Period 1;cDNA FLJ59327, highly similar to Period circadian protein 1	hCG_31279;PER1;KIAA0482;PER;PER1;RIGUI;PER1	1	S704	VVGGTLSPLALAN	1.2633	1.2633	NaN	NaN	+	1.2589	1.2589	NaN	NaN	+	1.2633	0.794344	+	—
D3DQB7;Q9UJX2;Q9UJX2-3	D3DQB7	D3DQB7	CDC23 (Cell division cycle 23, yeast, homolog), isoform CRA_a;Anaphase-promoting complex subunit 8;Cell division cycle protein 23 homolog;Cyclosome subunit 8;Anaphase-promoting complex subunit 8;Cell division cycle protein 23 homolog;Cyclosome subunit 8	CDC23;hCG_39939;ANAPC8;CDC23;ANAPC8;CDC23	2	S578	FLPASLSANNTPT	1.0283	NaN	1.0283	NaN	+	1.0328	NaN	1.0328	NaN	+	1.0283	0.968242	+	—
Q14160;Q14160-3;Q14160-2	Q14160	Q14160	Protein LAP4;Protein scribble homolog;Protein LAP4;Protein scribble homolog;Protein LAP4;Protein scribble homolog	CRIB1;KIAA0147;LAP4;SCRB1;SCRIB;VARTUL;CRIB1;KIAA0147;LAP4;SCRB1;SCRIB;VARTUL;CRIB1;KIAA0147;LAP4;SCRB1;SCRIB;VARTUL	1	S1508	RAARMKSLEQDAL	1.0451	1.0451	NaN	NaN	+	1.0406	1.0406	NaN	NaN	+	1.0451	0.960984	+	—
P26038;B7Z4C7	P26038	P26038	Membrane-organizing extension spike protein;Moesin;cDNA FLJ57321, moderately similar to Moesin	MSN	1	S576	RIDEFESM_____	0.99731	0.99731	NaN	NaN	+	0.99276	0.99276	NaN	NaN	+	0.99731	1.00729	+	—
A8MXP9;D3DQC3;P43243;Q68D11;D6REM6;B4DRS1;B7ZAV5;B3KM87;Q5CZA7;B4DF66;Q9H4N1;Q68E03	A8MXP9	A8MXP9	Putative uncharacterized protein MATR3;HCG1981097, isoform CRA_a;Matrin-3;Putative uncharacterized protein DKFZp686K23100;cDNA FLJ53172, highly similar to Matrin-3;cDNA, FLJ79319, highly similar to Matrin-3;cDNA FLJ10526 fis, clone NT2RP2000931, highly similar to Matrin-3;Putative uncharacterized protein DKFZp686K0542;cDNA FLJ55637, highly similar to Matrin-3;Clone CDABP0107 mRNA sequence;Putativ…	MATR3;hCG_1981097;KIAA0723;MATR3;DKFZp686K23100;DKFZp686K0542;DKFZp686L22104	1	S814	ENADGQSDENKDD	0.99751	0.99751	NaN	NaN	+	1.0021	1.0021	NaN	NaN	+	0.99751	0.997904	+	—
Q13283;Q6FI03;Q53HH4;Q5U0Q1;Q32P45	Q13283	Q13283	ATP-dependent DNA helicase VIII;GAP SH3 domain-binding protein 1;Ras GTPase-activating protein-binding protein 1;G3BP protein;Ras-GTPase-activating protein SH3-domain-binding protein variant;cDNA, FLJ92947, Homo sapiens Ras-GTPase-activating protein SH3-domain-bindingprotein (G3BP), mRNA;Putative uncharacterized protein DKFZp686L1159;Ras-GTPase-activating protein SH3-domain-binding protein;Ras-GT…	G3BP;G3BP1;G3BP;DKFZp686L1159;G3BP;hCG_39146;G3BP1	1	S149	TEPQEESEEEVEE	1.0102	1.0102	NaN	NaN	+	1.0056	1.0056	NaN	NaN	+	1.0102	0.994431	+	—
O43166;O43166-2;A6H8W6;B4DYX7;Q5CZ77	O43166	O43166	High-risk human papilloma viruses E6 oncoproteins targeted protein 1;Signal-induced proliferation-associated 1-like protein 1;High-risk human papilloma viruses E6 oncoproteins targeted protein 1;Signal-induced proliferation-associated 1-like protein 1;SIPA1L1 protein;cDNA FLJ58647, highly similar to Signal-induced proliferation-associated 1-likeprotein 1;Putative uncharacterized protein DKFZp686G…	E6TP1;KIAA0440;SIPA1L1;E6TP1;KIAA0440;SIPA1L1;SIPA1L1;DKFZp686G1344	1	S1585	ALHRTLSDESIYN	1.0322	1.0322	NaN	NaN	+	1.0276	1.0276	NaN	NaN	+	1.0322	0.973141	+	—
E2QRD1;Q4AC94	E2QRD1	E2QRD1	C2 domain-containing protein 3	C2CD3	3	S2148	PRQGSPSQSLVAC	1.0786	NaN	NaN	1.0786	+	1.0832	NaN	NaN	1.0832	+	1.0786	0.923191	+	—
E2QRD1;Q4AC94	E2QRD1	E2QRD1	C2 domain-containing protein 3	C2CD3	3	S2150	QGSPSQSLVACEC	1.0786	NaN	NaN	1.0786	+	1.0832	NaN	NaN	1.0832	+	1.0786	0.923191	+	—
Q6AI08;Q0VD96	Q6AI08	Q6AI08	Amplified in breast cancer protein 1;HEAT repeat-containing protein 6;HEATR6 protein	ABC1;HEATR6;HEATR6	1	S643	EETSVSSPKGSSE	1.1312	1.1312	NaN	NaN	+	1.1266	1.1266	NaN	NaN	+	1.1312	0.887626	+	—
B4DYF4;P51003;B4DHB8;P51003-2	B4DYF4	B4DYF4	cDNA FLJ56176, highly similar to Poly(A) polymerase alpha (EC 2.7.7.19);Poly(A) polymerase alpha;Polynucleotide adenylyltransferase alpha;cDNA FLJ60112, highly similar to Poly(A) polymerase alpha (EC 2.7.7.19);Poly(A) polymerase alpha;Polynucleotide adenylyltransferase alpha	PAP;PAPOLA;PAP;PAPOLA	1	S40	KHYGITSPISLAA	1.0349	1.0349	NaN	NaN	+	1.0395	1.0395	NaN	NaN	+	1.0349	0.962001	+	—
Q9NWA0	Q9NWA0	Q9NWA0	Mediator complex subunit 9;Mediator of RNA polymerase II transcription subunit 9	MED25;MED9	1	S53	PAPRPQSPARARE	1.0894	1.0894	NaN	NaN	+	1.094	1.094	NaN	NaN	+	1.0894	0.914077	+	—
O75448;A8K4S5;B3KMR9;B4DSQ6;B4E1A5;B4DV99;B4DDR8	O75448	O75448	Activator-recruited cofactor 100 kDa component;Cofactor required for Sp1 transcriptional activation subunit 4;Mediator complex subunit 24;Mediator of RNA polymerase II transcription subunit 24;Thyroid hormone receptor-associated protein 4;Thyroid hormone receptor-associated protein complex 100 kDa component;Vitamin D3 receptor-interacting protein complex 100 kDa component;cDNA FLJ77699;Putative u…	ARC100;CRSP4;DRIP100;KIAA0130;MED24;THRAP4;TRAP100;MED24	2	S374	GKQGLLSEASVNN	0.85889	NaN	0.85889	NaN	+	0.86358	NaN	0.86358	NaN	+	0.85889	1.15797	+	—
O75448;A8K4S5;B3KMR9;B4DSQ6;B4E1A5;B4DV99;B4DDR8	O75448	O75448	Activator-recruited cofactor 100 kDa component;Cofactor required for Sp1 transcriptional activation subunit 4;Mediator complex subunit 24;Mediator of RNA polymerase II transcription subunit 24;Thyroid hormone receptor-associated protein 4;Thyroid hormone receptor-associated protein complex 100 kDa component;Vitamin D3 receptor-interacting protein complex 100 kDa component;cDNA FLJ77699;Putative u…	ARC100;CRSP4;DRIP100;KIAA0130;MED24;THRAP4;TRAP100;MED24	2	S377	GLLSEASVNNLMA	0.85889	NaN	0.85889	NaN	+	0.86358	NaN	0.86358	NaN	+	0.85889	1.15797	+	—
P24534;C9JZW3	P24534	P24534	Elongation factor 1-beta;Putative uncharacterized protein EEF1B2	EEF1B;EEF1B2;EF1B;EEF1B2	1	S8	GFGDLKSPAGLQV	1.0325	1.0325	NaN	NaN	+	1.0372	1.0372	NaN	NaN	+	1.0325	0.964134	+	—
Q9P260-2;Q9P260	Q9P260-2	Q9P260-2	LisH domain and HEAT repeat-containing protein KIAA1468;LisH domain and HEAT repeat-containing protein KIAA1468	KIAA1468;KIAA1468	2	S20	GVNPFLSDSDEDD	1.0774	NaN	1.0774	NaN	+	1.0727	NaN	1.0727	NaN	+	1.0774	0.932227	+	—
O60318;B7Z8Z8	O60318	O60318	80 kDa MCM3-associated protein;Protein GANP;cDNA FLJ61702, highly similar to 80 kDa MCM3-associated protein	GANP;KIAA0572;MAP80;MCM3AP	1	S430	DSLGGLSPSEVTA	1.0781	1.0781	NaN	NaN	+	1.0828	1.0828	NaN	NaN	+	1.0781	0.923532	+	—
Q99638	Q99638	Q99638	Cell cycle checkpoint control protein RAD9A;DNA repair exonuclease rad9 homolog A	RAD9A	1	S387	PVLAEDSEGEG__	0.9895	NaN	0.9895	NaN	+	0.9848	NaN	0.9848	NaN	+	0.9895	1.01543	+	—
P21333;P21333-2;Q60FE5;Q60FE6;Q5HY54;A6NDY9;B2ZZ80;Q8TES4	P21333	P21333	Actin-binding protein 280;Alpha-filamin;Endothelial actin-binding protein;Filamin-1;Filamin-A;Non-muscle filamin;Actin-binding protein 280;Alpha-filamin;Endothelial actin-binding protein;Filamin-1;Filamin-A;Non-muscle filamin;Filamin A;Filamin A;Filamin A, alpha (Actin binding protein 280);Putative uncharacterized protein FLNA;Filamin A;FLJ00119 protein	FLN;FLN1;FLNA;FLN;FLN1;FLNA;FLNA;FLNA;FLNA;XX-FW83128A1.1-010;FLNA;FLNA;FLJ00119	1	S1459	CSGPGLSPGMVRA	1.0112	1.0112	NaN	NaN	+	1.0065	1.0065	NaN	NaN	+	1.0112	0.993542	+	—
Q9H7L9;Q2M2F3;Q52LB7	Q9H7L9	Q9H7L9	45 kDa Sin3-associated polypeptide;Sin3 histone deacetylase corepressor complex component SDS3;Suppressor of defective silencing 3 protein homolog;SUDS3 protein;SUDS3 protein	SAP45;SDS3;SUDS3;SUDS3;SUDS3	2	S234	SPKRPASPSSPEH	1.0355	NaN	1.0355	NaN	+	1.0308	NaN	1.0308	NaN	+	1.0355	0.97012	+	—
Q4KMP7	Q4KMP7	Q4KMP7	TBC1 domain family member 10B	FP2461;TBC1D10B	1	S132	LAAGADSPKTEEA	1.0397	1.0397	0.93308	NaN	+	1.035	1.035	1.1311	NaN	+	1.0397	0.966184	+	—
Q5SW79;B1ARM6;B2RTS4;Q5SW79-3;A6H8X9;Q5SW79-2;B4DL23	Q5SW79	Q5SW79	Centrosomal protein of 170 kDa;KARP-1-binding protein;Centrosomal protein 170kDa;Centrosomal protein 170kDa;Centrosomal protein of 170 kDa;KARP-1-binding protein;Centrosomal protein 170kDa;Centrosomal protein of 170 kDa;KARP-1-binding protein;cDNA FLJ53512, highly similar to Homo sapiens centrosomal protein 170 kDa (CEP170), transcript variant alpha, mRNA	CEP170;FAM68A;KAB;KIAA0470;CEP170;RP11-411G13.1-004;CEP170;CEP170;FAM68A;KAB;KIAA0470;CEP170;CEP170;FAM68A;KAB;KIAA0470	2	S630	TVRSTGSATSLAS	0.96715	0.96715	1.0664	NaN	+	0.97186	0.97186	1.1354	NaN	+	0.96715	1.02895	+	—
D3DU97;Q9UQ35;Q9UQ35-2;Q9UQ39	D3DU97	D3DU97	Serine/arginine repetitive matrix 2, isoform CRA_a;300 kDa nuclear matrix antigen;Serine/arginine repetitive matrix protein 2;Serine/arginine-rich splicing factor-related nuclear matrix protein of 300 kDa;Splicing coactivator subunit SRm300;Tax-responsive enhancer element-binding protein 803;300 kDa nuclear matrix antigen;Serine/arginine repetitive matrix protein 2;Serine/arginine-rich splicing f…	hCG_15616;SRRM2;HSPC075;KIAA0324;SRL300;SRM300;SRRM2;HSPC075;KIAA0324;SRL300;SRM300;SRRM2	3	S398	NPPSEASPTRDRS	0.9943	NaN	0.9943	NaN	+	0.98952	NaN	0.98952	NaN	+	0.9943	1.01059	+	—
Q6ZS81;Q6PIM1	Q6ZS81	Q6ZS81	WD repeat- and FYVE domain-containing protein 4;WDFY4 protein	C10orf64;KIAA1607;WDFY4;WDFY4	1	S3123	PPAQPPSPRGHKW	0.92015	0.92015	NaN	NaN	+	0.91536	0.91536	NaN	NaN	+	0.92015	1.09247	+	—
Q96JN8;Q96JN8-2;D3DTP5	Q96JN8	Q96JN8	Neuralized-like protein 4;Neuralized-like protein 4;HCG42028, isoform CRA_a	KIAA1787;NEURL4;KIAA1787;NEURL4;hCG_42028	2	S902	NTATEKSFPLHSP	1.0014	NaN	1.0014	NaN	+	1.0062	NaN	1.0062	NaN	+	1.0014	0.993838	+	—
Q96JN8;Q96JN8-2;D3DTP5	Q96JN8	Q96JN8	Neuralized-like protein 4;Neuralized-like protein 4;HCG42028, isoform CRA_a	KIAA1787;NEURL4;KIAA1787;NEURL4;hCG_42028	2	S907	KSFPLHSPVAGVA	1.0014	NaN	1.0014	NaN	+	1.0062	NaN	1.0062	NaN	+	1.0014	0.993838	+	—
Q9Y618;Q9Y618-3;C9J0Q5;Q9Y618-4;C9J7T7;Q9Y618-5;C9J239;C9JE98;C9JQE8	Q9Y618	Q9Y618	CTG repeat protein 26;Nuclear receptor corepressor 2;Silencing mediator of retinoic acid and thyroid hormone receptor;SMAP270;T3 receptor-associating factor;Thyroid-, retinoic-acid-receptor-associated corepressor;CTG repeat protein 26;Nuclear receptor corepressor 2;Silencing mediator of retinoic acid and thyroid hormone receptor;SMAP270;T3 receptor-associating factor;Thyroid-, retinoic-acid-recep…	CTG26;NCOR2;CTG26;NCOR2;NCOR2;CTG26;NCOR2;NCOR2;CTG26;NCOR2;NCOR2;NCOR2;NCOR2	1	S956	DPRANASPQKPLD	1.0134	1.0134	NaN	NaN	+	1.0182	1.0182	NaN	NaN	+	1.0134	0.982125	+	—
B4E3G8;Q15390;Q7Z669	B4E3G8	B4E3G8	cDNA FLJ61576, highly similar to Mitochondrial fission regulator 1;Chondrocyte protein with a poly-proline region;Mitochondrial fission regulator 1;Putative uncharacterized protein DKFZp779J1460	CHPPR;KIAA0009;MTFR1;DKFZp779J1460	1	S119	APSRQISLPDLSQ	1.0142	1.0142	0.89542	NaN	+	1.019	1.019	0.86033	NaN	+	1.0142	0.981354	+	—
B5BU61;Q13547;Q6IT96;B4DRG0;Q5HYD4	B5BU61	B5BU61	Histone deacetylase 1;Histone deacetylase 1;HDAC1 protein;Histone deacetylase 1;Histone deacetylase 1, isoform CRA_a;cDNA FLJ51764, highly similar to Histone deacetylase 1;Putative uncharacterized protein DKFZp686H12203	HDAC1;HDAC1;RPD3L1;hCG_41610;HDAC1;RP4-811H24.2-001;DKFZp686H12203	2	S421	ACEEEFSDSEEEG	1.0524	NaN	1.0524	NaN	+	1.0476	NaN	1.0476	NaN	+	1.0524	0.954563	+	—
B5BU61;Q13547;Q6IT96;B4DRG0;Q5HYD4	B5BU61	B5BU61	Histone deacetylase 1;Histone deacetylase 1;HDAC1 protein;Histone deacetylase 1;Histone deacetylase 1, isoform CRA_a;cDNA FLJ51764, highly similar to Histone deacetylase 1;Putative uncharacterized protein DKFZp686H12203	HDAC1;HDAC1;RPD3L1;hCG_41610;HDAC1;RP4-811H24.2-001;DKFZp686H12203	2	S423	EEEFSDSEEEGEG	1.0524	NaN	1.0524	NaN	+	1.0476	NaN	1.0476	NaN	+	1.0524	0.954563	+	—
P83369	P83369	P83369	U7 snRNA-associated Sm-like protein LSm11	LSM11	3	S21	SPARPPSPRLDVS	1.0536	NaN	1.0536	48.88	+	1.0584	NaN	1.0584	NaN	+	1.0536	0.944822	+	—
B5B2M4;O95644;B5B2M5;O95644-6;O95644-7;B4DER8	B5B2M4	B5B2M4	Nuclear factor of activated T-cells c1 isoform IA-IXL;Nuclear factor of activated T-cells, cytoplasmic, calcineurin-dependent 1, isoform CRA_e;NFAT transcription complex cytosolic component;Nuclear factor of activated T-cells, cytoplasmic 1;Nuclear factor of activated T-cells c1 isoform IB-IXL;NFAT transcription complex cytosolic component;Nuclear factor of activated T-cells, cytoplasmic 1;NFAT t…	hCG_15098;NFATC1;NFAT2;NFATC;NFATC1;NFATC1;NFAT2;NFATC;NFATC1;NFAT2;NFATC;NFATC1	1	S903	EVHEDGSPNLAPI	1.0871	1.0871	NaN	NaN	+	1.0823	1.0823	NaN	NaN	+	1.0871	0.923958	+	—
B7Z8W3;Q8WWI1-3;Q8WWI1;Q8WWI1-2;Q8WWI1-4	B7Z8W3;Q8WWI1-3	Q8WWI1-3	cDNA FLJ53272, highly similar to Homo sapiens LIM domain 7 (LMO7), mRNA;F-box only protein 20;LIM domain only protein 7;LOMP;F-box only protein 20;LIM domain only protein 7;LOMP;F-box only protein 20;LIM domain only protein 7;LOMP;F-box only protein 20;LIM domain only protein 7;LOMP	FBX20;FBXO20;KIAA0858;LMO7;FBX20;FBXO20;KIAA0858;LMO7;FBX20;FBXO20;KIAA0858;LMO7;FBX20;FBXO20;KIAA0858;LMO7	1	S1159	IRQRSASVNKEPV	1.1013	1.1013	NaN	NaN	+	1.0965	1.0965	NaN	NaN	+	1.1013	0.911993	+	—
B2RN10;Q9UPN4-2;A6NHI8;Q9UPN4-3;Q9UPN4	B2RN10	B2RN10	5-azacytidine induced 1;5-azacytidine-induced protein 1;Centrosomal protein of 131 kDa;Pre-acrosome localization protein 1;Putative uncharacterized protein AZI1;5-azacytidine-induced protein 1;Centrosomal protein of 131 kDa;Pre-acrosome localization protein 1;5-azacytidine-induced protein 1;Centrosomal protein of 131 kDa;Pre-acrosome localization protein 1	AZI1;AZI1;CEP131;KIAA1118;AZI1;AZI1;CEP131;KIAA1118;AZI1;CEP131;KIAA1118	2	S105	LMLFEGSPSGKKR	1.0357	NaN	1.0357	NaN	+	1.0309	NaN	1.0309	NaN	+	1.0357	0.970026	+	—
Q53GE1;Q9H6Z4-2;B7Z7F3;Q308M8;Q9H6Z4;Q9H6Z4-3;B7Z664;Q9H6Z4-4	Q53GE1;Q9H6Z4-4	Q53GE1	RAN binding protein 3 isoform RANBP3-a variant;Ran-binding protein 3;cDNA FLJ58549, highly similar to Ran-binding protein 3;RAN binding protein 3 transcript variant a;Ran-binding protein 3;Ran-binding protein 3;cDNA FLJ59171, highly similar to Ran-binding protein 3;Ran-binding protein 3	RANBP3;RANBP3;RANBP3;RANBP3;RANBP3	3	S101	RSAGGSSPEGGED	0.99392	NaN	0.99392	1.067	+	0.99875	NaN	0.99875	1.0866	+	0.99392	1.00125	+	—
Q6PD74;B4DG44;Q6AWA0;Q5JPJ4	Q6PD74	Q6PD74	Alpha- and gamma-adaptin-binding protein p34;cDNA FLJ57273, highly similar to Alpha- and gamma-adaptin-binding protein p34;Putative uncharacterized protein DKFZp686G08119;Putative uncharacterized protein DKFZp667D2317	AAGAB;DKFZp686G08119;DKFZp667D2317	2	S310	DEIEGLSSDEEH_	0.9747	NaN	0.9747	NaN	+	0.97956	NaN	0.97956	NaN	+	0.9747	1.02087	+	—
Q6PD74;B4DG44;Q6AWA0;Q5JPJ4	Q6PD74	Q6PD74	Alpha- and gamma-adaptin-binding protein p34;cDNA FLJ57273, highly similar to Alpha- and gamma-adaptin-binding protein p34;Putative uncharacterized protein DKFZp686G08119;Putative uncharacterized protein DKFZp667D2317	AAGAB;DKFZp686G08119;DKFZp667D2317	2	S311	EIEGLSSDEEH__	0.9747	NaN	0.9747	NaN	+	0.97956	NaN	0.97956	NaN	+	0.9747	1.02087	+	—
Q8N5G2	Q8N5G2	Q8N5G2	Macoilin;Transmembrane protein 57	TMEM57	1	S332	SGVVNSSPRSHSA	0.9959	0.9959	NaN	NaN	+	0.99104	0.99104	NaN	NaN	+	0.9959	1.00904	+	—
Q15697	Q15697	Q15697	AW-1;Zinc finger and SCAN domain-containing protein 8;Zinc finger protein 174	ZNF174;ZSCAN8	1	S287	RVEYISSPLKSHP	0.98006	0.98006	NaN	NaN	+	0.97518	0.97518	NaN	NaN	+	0.98006	1.02545	+	—
D3DS39;Q9H972;D3DS38;Q9H972-2	D3DS39	D3DS39	Chromosome 14 open reading frame 93, isoform CRA_a;Uncharacterized protein C14orf93;Chromosome 14 open reading frame 93, isoform CRA_c;Uncharacterized protein C14orf93	C14orf93;hCG_2013848;C14orf93;C14orf93;hCG_2013848;C14orf93	1	S285	SLGLTVSPCRTRG	0.87725	0.87725	NaN	NaN	+	0.87235	0.87235	NaN	NaN	+	0.87725	1.14633	+	—
Q9Y6Q6	Q9Y6Q6	Q9Y6Q6	Osteoclast differentiation factor receptor;Receptor activator of NF-KB;Tumor necrosis factor receptor superfamily member 11A	RANK;TNFRSF11A	1	S463	CEPLVGSPKRGPL	0.82751	0.82751	NaN	NaN	+	0.83244	0.83244	NaN	NaN	+	0.82751	1.20129	+	—
E1P586;Q9NYF8;Q9NYF8-2;Q9NYF8-3;Q6DCA8	E1P586	E1P586	Bcl-2-associated transcription factor 1;Bcl-2-associated transcription factor 1;Bcl-2-associated transcription factor 1;BCLAF1 protein	BCLAF1;BTF;KIAA0164;BCLAF1;BTF;KIAA0164;BCLAF1;BTF;KIAA0164;BCLAF1	1	S385	EALDYFSDKESGK	0.94632	0.94632	NaN	NaN	+	0.95126	0.95126	NaN	NaN	+	0.94632	1.05124	+	—
Q8N3F8;B0QY87;Q641Q8	Q8N3F8	Q8N3F8	MICAL-like protein 1;Molecule interacting with Rab13;MICAL-like 1;MICAL-L1 protein	KIAA1668;MICALL1;MIRAB13;AL022311.2-006;MICALL1;MICAL-L1	1	S578	EQMPQASPGLAPR	0.9911	0.9911	NaN	NaN	+	0.99606	0.99606	NaN	NaN	+	0.9911	1.00396	+	—
B7Z8W8;O95197;O95197-2;B7Z3E3;O95197-4;O95197-5;O95197-3;B7Z4M0;B7Z4M1;Q7RTN4	B7Z8W8	B7Z8W8	cDNA FLJ54729, highly similar to Homo sapiens reticulon 3 (RTN3), transcript variant 2, mRNA;Neuroendocrine-specific protein-like 2;Neuroendocrine-specific protein-like II;Reticulon-3;Neuroendocrine-specific protein-like 2;Neuroendocrine-specific protein-like II;Reticulon-3;cDNA FLJ60267, highly similar to Homo sapiens reticulon 3 (RTN3), transcript variant 2, mRNA;Neuroendocrine-specific protein…	ASYIP;NSPL2;RTN3;ASYIP;NSPL2;RTN3;ASYIP;NSPL2;RTN3;ASYIP;NSPL2;RTN3;ASYIP;NSPL2;RTN3;hCG_1775344;RTN3;RTN3	1	S30	APGGGGSPGACPA	1.0125	1.0125	NaN	NaN	+	1.0075	1.0075	NaN	NaN	+	1.0125	0.992556	+	—
A8K4U4;Q5VSL9;Q5VSL9-2;Q5VSL9-3	A8K4U4	A8K4U4	cDNA FLJ77113;Protein FAM40A;Protein FAM40A;Protein FAM40A	FAM40A;KIAA1761;FAM40A;KIAA1761;FAM40A;KIAA1761	1	S335	RNMRAASPPASAS	1.0377	1.0377	NaN	NaN	+	1.0427	1.0427	NaN	NaN	+	1.0377	0.959049	+	—
Q9UBU7;B7Z8C6	Q9UBU7	Q9UBU7	Activator of S phase kinase;Chiffon homolog A;DBF4-type zinc finger-containing protein 1;Protein DBF4 homolog A;cDNA FLJ61644, highly similar to Protein DBF4 homolog;DBF4 homolog (S. cerevisiae), isoform CRA_b	ASK;DBF4;DBF4A;ZDBF1;DBF4;hCG_2023664	1	S359	YSVGSLSPVSASV	1.0288	1.0288	1.1326	NaN	+	1.0338	1.0338	1.1262	NaN	+	1.0288	0.967305	+	—
D3DVR3;P35611-3;D3DVR4;P35611;A2A3N8;Q86XM2;D3DVR5;P35611-2;B4DI79;Q4TT76;B4DPW4;Q96D30	D3DVR3	D3DVR3	Adducin 1 (Alpha), isoform CRA_d;Alpha-adducin;Erythrocyte adducin subunit alpha;Adducin 1 (Alpha), isoform CRA_b;Alpha-adducin;Erythrocyte adducin subunit alpha;Adducin 1 (Alpha);Adducin 1 (Alpha), isoform CRA_e;ADD1 protein;Adducin 1 (Alpha);Adducin 1 (Alpha), isoform CRA_a;Alpha-adducin;Erythrocyte adducin subunit alpha;cDNA FLJ61270, highly similar to Alpha-adducin;OTTHUMP00000041238;cDNA FLJ…	ADD1;hCG_20629;ADD1;ADDA;ADD1;hCG_20629;ADD1;ADDA;ADD1;hCG_20629;RP11-520M5.1-003;ADD1;RP11-520M5.1-001;ADD1;hCG_20629;ADD1;ADDA;LA04NC01-25A3.2-001;ADD1	2	S358	KSRSPGSPVGEGT	0.96145	0.96145	1.0451	NaN	+	0.96646	0.96646	1.194	NaN	+	0.96145	1.0347	+	—
D3DS49;Q86U42;Q86U42-2;B4DEH8	D3DS49	D3DS49	Poly(A) binding protein, nuclear 1, isoform CRA_a;Nuclear poly(A)-binding protein 1;Poly(A)-binding protein II;Polyadenylate-binding nuclear protein 1;Polyadenylate-binding protein 2;Nuclear poly(A)-binding protein 1;Poly(A)-binding protein II;Polyadenylate-binding nuclear protein 1;Polyadenylate-binding protein 2;cDNA FLJ57714, highly similar to Poly(A)-binding protein 2	hCG_41740;PABPN1;PAB2;PABP2;PABPN1;PAB2;PABP2;PABPN1	1	S150	EKQMNMSPPPGNA	0.99483	0.99483	NaN	NaN	+	0.99984	0.99984	NaN	NaN	+	0.99483	1.00016	+	—
Q6ZN13;Q9BRR9;Q9BRR9-2;Q8NAF3;Q9BRR9-3;B4DVI3;B3KQ74	Q6ZN13	Q6ZN13	cDNA FLJ16525 fis, clone OCBBF2005433, weakly similar to N-CHIMAERIN;Rho GTPase-activating protein 9;Rho-type GTPase-activating protein 9;Rho GTPase-activating protein 9;Rho-type GTPase-activating protein 9;cDNA FLJ35444 fis, clone SMINT2003505;Rho GTPase-activating protein 9;Rho-type GTPase-activating protein 9;cDNA FLJ55768, highly similar to Rho-GTPase-activating protein 9;cDNA FLJ33011 fis, c…	ARHGAP9;ARHGAP9;ARHGAP9	1	S535	SGPAELSAGEDEE	0.95314	0.95314	NaN	NaN	+	0.94805	0.94805	NaN	NaN	+	0.95314	1.0548	+	—
D6W5D9;Q9H165;Q9H165-6;Q9H165-4;B4DMK8;B3KNX8;D9YZV9;Q9H165-2;Q53TS1;B3KRW8;B4DT16	D6W5D9	D6W5D9	B-cell CLL/lymphoma 11A;B-cell lymphoma/leukemia 11A;COUP-TF-interacting protein 1;Ecotropic viral integration site 9 protein homolog;B-cell CLL/lymphoma 11A;B-cell lymphoma/leukemia 11A;COUP-TF-interacting protein 1;Ecotropic viral integration site 9 protein homolog;B-cell CLL/lymphoma 11A;B-cell lymphoma/leukemia 11A;COUP-TF-interacting protein 1;Ecotropic viral integration site 9 protein homol…	BCL11A;CTIP1;EVI9;KIAA1809;BCL11A;CTIP1;EVI9;KIAA1809;BCL11A;CTIP1;EVI9;KIAA1809;BCL11A;CTIP1;EVI9;KIAA1809;BCL11A	1	S608	VNGRGCSPGESAS	1.0934	1.0934	1.1415	NaN	+	1.0883	1.0883	1.212	NaN	+	1.0934	0.918864	+	—
Q9Y4W2;Q9Y4W2-2;Q9Y4W2-3;B3KNR6	Q9Y4W2	Q9Y4W2	Protein LAS1 homolog;Protein LAS1 homolog;Protein LAS1 homolog;cDNA FLJ30255 fis, clone BRACE2002444, highly similar to LAS1-like protein;cDNA FLJ43772 fis, clone TESTI2049576, highly similar to LAS1-like protein	LAS1L;MSTP060;LAS1L;MSTP060;LAS1L;MSTP060	2	S523	QEGSEASPIGKSP	0.98483	0.98483	1.0834	NaN	+	0.97973	0.97973	1.0626	NaN	+	0.98483	1.02069	+	—
B3KX07;Q96E09;B4E242	B3KX07	B3KX07	cDNA FLJ44415 fis, clone UTERU1000384;Protein FAM122A;cDNA FLJ53128	C9orf42;FAM122A	2	S143	IDFIPVSPAPSPT	1.0045	NaN	1.0045	NaN	+	1.0096	NaN	1.0096	NaN	+	1.0045	0.990491	+	—
Q59FZ7;P28715;B4DGQ2;B4DSI5;B4E0X0	Q59FZ7	Q59FZ7	DNA-repair protein complementing XP-G cells variant;DNA excision repair protein ERCC-5;DNA repair protein complementing XP-G cells;Xeroderma pigmentosum group G-complementing protein;cDNA FLJ51835, highly similar to DNA-repair protein complementing XP-G cells;cDNA FLJ61372, highly similar to DNA-repair protein complementing XP-G cells;cDNA FLJ53844, highly similar to DNA-repair protein complement…	ERCC5;ERCM2;XPG;XPGC	2	S987	FDSSLLSSDDETK	1.012	NaN	1.012	0.95977	+	1.0069	NaN	1.0069	0.97857	+	1.012	0.993147	+	—
B3KVE5;B3KTD2;Q8WYP5-2;Q8WYP5	B3KVE5;Q8WYP5-2	Q8WYP5-2	cDNA FLJ16456 fis, clone BRAWH3009013, highly similar to AT-hook-containing transcription factor 1;cDNA FLJ38079 fis, clone CTONG2016056, highly similar to AT-hook-containing transcription factor 1;Embryonic large molecule derived from yolk sac;Protein ELYS;Protein MEL-28;Putative AT-hook-containing transcription factor 1;Embryonic large molecule derived from yolk sac;Protein ELYS;Protein MEL-28;…	AHCTF1;ELYS;MSTP108;TMBS62;AHCTF1;ELYS;MSTP108;TMBS62	2	S1257	SPSPGRSPQRLKE	1.0298	1.0298	0.97514	1.0195	+	1.0247	1.0247	0.95051	0.98806	+	1.0298	0.975895	+	—
Q9NW45;Q9NWD6;Q3YEC7-2;A8QVZ7;Q3YEC7;B3KXX7;B1AMX5;B3KSV0	Q9NW45	Q9NW45	cDNA FLJ10322 fis, clone NT2RM2000522, weakly similar to SKIN SECRETORY PROTEIN XP2;cDNA FLJ10101 fis, clone HEMBA1002475, weakly similar to SKIN SECRETORY PROTEIN XP2;Partner of ARF;Putative GTP-binding protein Parf;Rab-like GTP-binding protein 1A;Partner of ARF;Putative GTP-binding protein Parf;cDNA FLJ46277 fis, clone TESTI4029731;Chromosome 9 open reading frame 86;cDNA FLJ37063 fis, clone BRA…	C9orf86;PARF;C9orf86;PARF;C9orf86;RP11-216L13.9-004	2	S356	QDITLSSEEEAEV	0.94692	NaN	0.94692	NaN	+	0.95203	NaN	0.95203	NaN	+	0.94692	1.05039	+	—
P82094-2;P82094;B4DQY7	P82094-2	P82094-2	Androgen receptor coactivator 160 kDa protein;Androgen receptor-associated protein of 160 kDa;TATA element modulatory factor;Androgen receptor coactivator 160 kDa protein;Androgen receptor-associated protein of 160 kDa;TATA element modulatory factor;cDNA FLJ51280, highly similar to TATA element modulatory factor	ARA160;TMF1;ARA160;TMF1	1	S545	ATRLNSSETADLL	0.98596	0.98596	NaN	NaN	+	0.98083	0.98083	NaN	NaN	+	0.98596	1.01954	+	—
Q5TAD5;Q8N108;C9JFD4;Q8N108-8;Q8N108-10;Q8N108-3;Q8N108-2;Q8N108-7;Q5TAD4;Q32NC4;Q8N108-4;Q5TAD2;Q8N108-6;Q8N108-5;Q08AE0	Q5TAD5	Q5TAD5	cDNA FLJ60095, highly similar to Mesoderm induction early response protein 1;Mesoderm induction early response 1 homolog (Xenopus laevis);Mesoderm induction early response 1 homolog (Xenopus laevis), isoform CRA_a;Mesoderm induction early response protein 1;Putative uncharacterized protein MIER1;Mesoderm induction early response protein 1;Mesoderm induction early response protein 1;Mesoderm induc…	hCG_1811270;MIER1;RP5-944N15.1-009;KIAA1610;MIER1;MIER1;KIAA1610;MIER1;KIAA1610;MIER1;KIAA1610;MIER1;KIAA1610;MIER1;KIAA1610;MIER1;hCG_1811270;MIER1;RP5-944N15.1-008;MIER1;KIAA1610;MIER1;MIER1;RP5-944N15.1-006;KIAA1610;MIER1;KIAA1610;MIER1;MIER1	1	S430	ASSRAPSPPPTAS	0.96218	0.96218	NaN	NaN	+	0.95701	0.95701	NaN	NaN	+	0.96218	1.04492	+	—
P29374;P29374-2;A8MYU0;P29374-3	P29374	P29374	AT-rich interactive domain-containing protein 4A;Retinoblastoma-binding protein 1;AT-rich interactive domain-containing protein 4A;Retinoblastoma-binding protein 1;AT rich interactive domain 4A (RBP1-like), isoform CRA_b;Putative uncharacterized protein ARID4A;AT-rich interactive domain-containing protein 4A;Retinoblastoma-binding protein 1	ARID4A;RBBP1;RBP1;ARID4A;RBBP1;RBP1;ARID4A;hCG_20985;ARID4A;RBBP1;RBP1	1	S864	KILGQSSPEKKIR	0.98328	0.98328	NaN	NaN	+	0.9781	0.9781	NaN	NaN	+	0.98328	1.02239	+	—
Q8IW50;Q8IW50-4;Q5T593;Q8IW50-6;Q8IW50-5;Q5T586;Q8IW50-2;Q8IW50-3;Q8IW50-7	Q8IW50	Q8IW50	Uncharacterized protein C9orf25;Uncharacterized protein C9orf25;Chromosome 9 open reading frame 25;Uncharacterized protein C9orf25;Uncharacterized protein C9orf25;Chromosome 9 open reading frame 25;Uncharacterized protein C9orf25;Uncharacterized protein C9orf25;Uncharacterized protein C9orf25	C9orf25;C9orf25;C9orf25;RP11-573M23.5-005;C9orf25;C9orf25;C9orf25;RP11-573M23.5-003;C9orf25;C9orf25;C9orf25	1	S72	KNGSMGSPVNQQP	1.1245	1.1245	1.2238	NaN	+	1.1297	1.1297	0.95175	NaN	+	1.1245	0.885191	+	—
A8K8W7;Q05469;Q05469-2	A8K8W7	A8K8W7	cDNA FLJ75224, highly similar to Homo sapiens lipase, hormone-sensitive (LIPE), mRNA;Hormone-sensitive lipase;Hormone-sensitive lipase	LIPE;LIPE	1	S855	PMRRSVSEAALAQ	0.9894	0.9894	NaN	NaN	+	0.98419	0.98419	NaN	NaN	+	0.9894	1.01606	+	—
Q8ND56;Q8ND56-2	Q8ND56	Q8ND56	Protein FAM61A;Protein LSM14 homolog A;Protein SCD6 homolog;Putative alpha-synuclein-binding protein;RNA-associated protein 55A;Protein FAM61A;Protein LSM14 homolog A;Protein SCD6 homolog;Putative alpha-synuclein-binding protein;RNA-associated protein 55A	C19orf13;FAM61A;LSM14A;RAP55;RAP55A;C19orf13;FAM61A;LSM14A;RAP55;RAP55A	2	S178	SLKTQLSQGRSSP	0.86372	0.86372	1.1799	NaN	+	0.85846	0.85846	1.1143	NaN	+	0.86372	1.16488	+	—
B4DP11;Q15185;B3KUY2;B4DHP2;B4DDC6	B4DP11;Q15185	Q15185	cDNA FLJ59942, highly similar to Prostaglandin E synthase 3 (EC 5.3.99.3);Cytosolic prostaglandin E2 synthase;Hsp90 co-chaperone;Progesterone receptor complex p23;Prostaglandin E synthase 3;Telomerase-binding protein p23;cDNA FLJ40895 fis, clone UTERU2002294, highly similar to Prostaglandin E synthase 3 (EC 5.3.99.3);Prostaglandin E synthase 3 (Cytosolic), isoform CRA_c;cDNA FLJ59888, moderately …	P23;PTGES3;TEBP;hCG_2016483;PTGES3	1	S113	KDWEDDSDEDMSN	0.99661	0.99661	NaN	NaN	+	0.99134	0.99134	NaN	NaN	+	0.99661	1.00874	+	—
Q86VQ1	Q86VQ1	Q86VQ1	Glucocorticoid-induced transcript 1 protein	GLCCI1	1	S30	RRSAAGSPPAVAA	1.009	1.009	NaN	NaN	+	1.0143	1.0143	NaN	NaN	+	1.009	0.985902	+	—
Q96ST3	Q96ST3	Q96ST3	Histone deacetylase complex subunit Sin3a;Paired amphipathic helix protein Sin3a;Transcriptional corepressor Sin3a	SIN3A	1	S832	AQRGDLSDVEEEE	1.0241	1.0241	NaN	NaN	+	1.0188	1.0188	NaN	NaN	+	1.0241	0.981547	+	—
D3DPL1;O14497;O14497-2;O14497-3;Q4LE49;Q96TA9	D3DPL1	D3DPL1	AT rich interactive domain 1A (SWI-like), isoform CRA_c;AT-rich interactive domain-containing protein 1A;B120;BRG1-associated factor 250;BRG1-associated factor 250a;hELD;Osa homolog 1;SWI/SNF complex protein p270;SWI/SNF-related, matrix-associated, actin-dependent regulator of chromatin subfamily F member 1;SWI-like protein;AT-rich interactive domain-containing protein 1A;B120;BRG1-associated fac…	ARID1A;hCG_19451;ARID1A;BAF250;BAF250A;C1orf4;OSA1;SMARCF1;ARID1A;BAF250;BAF250A;C1orf4;OSA1;SMARCF1;ARID1A;BAF250;BAF250A;C1orf4;OSA1;SMARCF1;ARID1A variant protein	1	S696	PGIRGPSPSPVGS	0.97491	0.97491	1.0243	0.88957	+	0.96954	0.96954	1.0762	1.0236	+	0.97491	1.03142	+	—
B4DUT2;Q8N9T8;Q8N9T8-2;D3YTE0	B4DUT2;Q8N9T8	B4DUT2	cDNA FLJ53206;Protein KRI1 homolog;Protein KRI1 homolog;Putative uncharacterized protein KRI1	KRI1;KRI1;KRI1	2	S639	EEEAPVSPHKKPA	0.97725	0.97725	0.99873	NaN	+	0.97187	0.97187	0.95889	NaN	+	0.97725	1.02894	+	—
D3DU97;Q9UQ35;Q9UQ35-2;Q9UQ39	D3DU97	D3DU97	Serine/arginine repetitive matrix 2, isoform CRA_a;300 kDa nuclear matrix antigen;Serine/arginine repetitive matrix protein 2;Serine/arginine-rich splicing factor-related nuclear matrix protein of 300 kDa;Splicing coactivator subunit SRm300;Tax-responsive enhancer element-binding protein 803;300 kDa nuclear matrix antigen;Serine/arginine repetitive matrix protein 2;Serine/arginine-rich splicing f…	hCG_15616;SRRM2;HSPC075;KIAA0324;SRL300;SRM300;SRRM2;HSPC075;KIAA0324;SRL300;SRM300;SRRM2	1	S778	RLSLRRSLSGSSP	1.0209	1.0209	1.0021	1.1579	+	1.0155	1.0155	1.0834	1.0802	+	1.0209	0.984737	+	—
D3DPG7;Q8WU90;B7Z592;B4DMW2	D3DPG7	D3DPG7	Likely ortholog of mouse immediate early response, erythropoietin 4, isoform CRA_a;DRG family-regulatory protein 1;Likely ortholog of mouse immediate early response erythropoietin 4;Zinc finger CCCH domain-containing protein 15;cDNA FLJ61635, highly similar to Homo sapiens likely ortholog of mouse immediate early response, erythropoietin 4 (LEREPO4), mRNA;cDNA FLJ60710, highly similar to Homo sap…	hCG_22074;LEREPO4;DFRP1;HSPC303;HT010;LEREPO4;MSTP012;PP730;ZC3H15	1	S231	EKEDEISLEDLIE	0.97067	0.97067	NaN	NaN	+	0.96527	0.96527	NaN	NaN	+	0.97067	1.03598	+	—
B5BU61;Q13547;Q6IT96;B4DRG0;Q5HYD4	B5BU61	B5BU61	Histone deacetylase 1;Histone deacetylase 1;HDAC1 protein;Histone deacetylase 1;Histone deacetylase 1, isoform CRA_a;cDNA FLJ51764, highly similar to Histone deacetylase 1;Putative uncharacterized protein DKFZp686H12203	HDAC1;HDAC1;RPD3L1;hCG_41610;HDAC1;RP4-811H24.2-001;DKFZp686H12203	2	S393	DAIPEESGDEDED	1.0061	1.0061	0.39021	NaN	+	1.0115	1.0115	0.94761	NaN	+	1.0061	0.988631	+	—
O14524;O14524-2	O14524	O14524	Transmembrane protein 194A;Transmembrane protein 194A	KIAA0286;TMEM194;TMEM194A;KIAA0286;TMEM194;TMEM194A	1	S368	LREFCNSPDCSAW	1.0107	1.0107	NaN	NaN	+	1.0161	1.0161	NaN	NaN	+	1.0107	0.984155	+	—
Q96S94;B4DE38;A8K8A3;B3KQ08;Q96S94-3;B4DVR5	Q96S94	Q96S94	Cyclin-L2;Paneth cell-enhanced expression protein;cDNA FLJ54840, highly similar to Cyclin-L2;cDNA FLJ14864 fis, clone PLACE1001845, highly similar to Cyclin-L2;cDNA FLJ78264, highly similar to Homo sapiens cyclin L2, mRNA;Cyclin L2, isoform CRA_e;cDNA FLJ32571 fis, clone SPLEN2000197, highly similar to Cyclin-L2;Cyclin-L2;Paneth cell-enhanced expression protein;cDNA FLJ56251, highly similar to Cy…	CCNL2;SB138;CCNL2;hCG_20423;CCNL2;SB138	1	S330	DGTSGFSPAPKLV	1.0213	1.0213	NaN	NaN	+	1.0159	1.0159	NaN	NaN	+	1.0213	0.984349	+	—
Q01484-4;Q01484;Q01484-2;Q01484-5;B7Z636;D6RHE1;B7Z651;D6R9U4	Q01484-4	Q01484-4	Ankyrin-2;Ankyrin-B;Brain ankyrin;Non-erythroid ankyrin;Ankyrin-2;Ankyrin-B;Brain ankyrin;Non-erythroid ankyrin;Ankyrin-2;Ankyrin-B;Brain ankyrin;Non-erythroid ankyrin;Ankyrin-2;Ankyrin-B;Brain ankyrin;Non-erythroid ankyrin;cDNA FLJ55887, highly similar to Ankyrin-2;cDNA FLJ61595, highly similar to Ankyrin-2	ANK2;ANK2;ANK2;ANK2	1	S31	RPKKSDSNASFLR	1.0723	1.0723	1.3271	NaN	+	1.0669	1.0669	1.1994	NaN	+	1.0723	0.937295	+	—
Q96Q15;Q96Q15-2;Q96Q15-3;Q96Q15-4	Q96Q15	Q96Q15	61E3.4;Lambda/iota protein kinase C-interacting protein;Serine/threonine-protein kinase SMG1;61E3.4;Lambda/iota protein kinase C-interacting protein;Serine/threonine-protein kinase SMG1;61E3.4;Lambda/iota protein kinase C-interacting protein;Serine/threonine-protein kinase SMG1;61E3.4;Lambda/iota protein kinase C-interacting protein;Serine/threonine-protein kinase SMG1	ATX;KIAA0421;LIP;SMG1;ATX;KIAA0421;LIP;SMG1;ATX;KIAA0421;LIP;SMG1;ATX;KIAA0421;LIP;SMG1	1	S3552	TQPDVMSQNARKL	0.92032	0.92032	1.0002	NaN	+	0.91488	0.91488	1.0661	NaN	+	0.92032	1.09304	+	—
D3DNQ9;Q9BZK7;B7Z475;C9IYU9;C9JBN1;C9JCK0;C9JLJ1	D3DNQ9	D3DNQ9	Transducin (Beta)-like 1X-linked receptor 1, isoform CRA_a;F-box-like/WD repeat-containing protein TBL1XR1;Nuclear receptor corepressor/HDAC3 complex subunit TBLR1;TBL1-related protein 1;Transducin beta-like 1X-related protein 1;cDNA FLJ55712, highly similar to F-box-like/WD repeat protein TBL1XR1;Putative uncharacterized protein TBL1XR1;Putative uncharacterized protein TBL1XR1;Putative uncharact…	hCG_2021503;TBL1XR1;IRA1;TBL1XR1;TBLR1;TBL1XR1;TBL1XR1;TBL1XR1;TBL1XR1	1	S123	AASQQGSAKNGEN	1.0002	1.0002	NaN	NaN	+	0.99476	0.99476	NaN	NaN	+	1.0002	1.00527	+	—
A8K4Z6;Q9BRD0;Q9BRD0-2	A8K4Z6	A8K4Z6	cDNA FLJ76180;BUD13 homolog;BUD13 homolog	BUD13;BUD13	2	S163	HDTPDPSPLRGAR	0.99464	NaN	0.99464	NaN	+	0.98914	NaN	0.98914	NaN	+	0.99464	1.01098	+	—
Q96MU7;Q96MU7-2	Q96MU7	Q96MU7	Putative splicing factor YT521;YTH domain-containing protein 1;Putative splicing factor YT521;YTH domain-containing protein 1	KIAA1966;YT521;YTHDC1;KIAA1966;YT521;YTHDC1	2	S146	PERRAKSPTPDGS	1.1468	NaN	1.1468	NaN	+	1.1523	NaN	1.1523	NaN	+	1.1468	0.86783	+	—
O60711;B4DV71;Q53FW6;Q6FI07;B7Z5P7	O60711	O60711	Leupaxin;cDNA FLJ58628, highly similar to Leupaxin;Leupaxin variant;LPXN protein;cDNA FLJ51550, highly similar to Leupaxin	LDLP;LPXN;LPXN	1	S188	KEEIGSSPFFERS	0.99086	0.99086	NaN	NaN	+	0.99637	0.99637	NaN	NaN	+	0.99086	1.00364	+	—
Q15004	Q15004	Q15004	Hepatitis C virus NS5A-transactivated protein 9;Overexpressed in anaplastic thyroid carcinoma 1;p15PAF;PCNA-associated factor	KIAA0101;L5;NS5ATP9;PAF	1	S72	GEFFRLSPKDSEK	1.0101	1.0101	NaN	NaN	+	1.0157	1.0157	NaN	NaN	+	1.0101	0.984543	+	—
Q16637;Q16637-3;Q16637-2;Q16637-4;B4DP61	Q16637	Q16637	Component of gems 1;Gemin-1;Survival motor neuron protein;Component of gems 1;Gemin-1;Survival motor neuron protein;Component of gems 1;Gemin-1;Survival motor neuron protein;Component of gems 1;Gemin-1;Survival motor neuron protein;cDNA FLJ60754, moderately similar to Survival motor neuron protein	SMN;SMN1;SMN2;SMNC;SMNT;SMN;SMN1;SMN2;SMNC;SMNT;SMN;SMN1;SMN2;SMNC;SMNT;SMN;SMN1;SMN2;SMNC;SMNT	3	S28	RRGTGQSDDSDIW	1.0844	1.0844	1.0278	0.66275	+	1.0788	1.0788	1.0318	1.0478	+	1.0844	0.926956	+	—
P55209;B3KNT8	P55209	P55209	NAP-1-related protein;Nucleosome assembly protein 1-like 1;cDNA FLJ30458 fis, clone BRACE2009421, highly similar to NUCLEOSOME ASSEMBLY PROTEIN 1-LIKE 1	NAP1L1;NRP	1	S143	DEEDEISEELKEK	1.1212	1.1212	NaN	NaN	+	1.1268	1.1268	NaN	NaN	+	1.1212	0.887469	+	—
Q1KMD3	Q1KMD3	Q1KMD3	Heterogeneous nuclear ribonucleoprotein U-like protein 2;Scaffold-attachment factor A2	HNRNPUL2;HNRPUL2	1	S185	QGDDQDSEKSKPA	1.1576	1.1576	NaN	NaN	+	1.1632	1.1632	NaN	NaN	+	1.1576	0.859697	+	—
B7Z8W8;O95197;O95197-2;B7Z3E3	B7Z8W8	B7Z8W8	cDNA FLJ54729, highly similar to Homo sapiens reticulon 3 (RTN3), transcript variant 2, mRNA;Neuroendocrine-specific protein-like 2;Neuroendocrine-specific protein-like II;Reticulon-3;Neuroendocrine-specific protein-like 2;Neuroendocrine-specific protein-like II;Reticulon-3;cDNA FLJ60267, highly similar to Homo sapiens reticulon 3 (RTN3), transcript variant 2, mRNA	ASYIP;NSPL2;RTN3;ASYIP;NSPL2;RTN3	1	S560	NFEELVSDSELHQ	0.83611	0.83611	NaN	NaN	+	0.84172	0.84172	NaN	NaN	+	0.83611	1.18804	+	—
Q9BPX3;Q6NUR1	Q9BPX3	Q9BPX3	Chromosome-associated protein G;Condensin complex subunit 3;Condensin subunit CAP-G;Melanoma antigen NY-MEL-3;Non-SMC condensin I complex subunit G;XCAP-G homolog;Non-SMC condensin I complex, subunit G	CAPG;NCAPG;NYMEL3;NCAPG	1	S844	ILTSPCSPEIRVY	0.98037	0.98037	NaN	NaN	+	0.97474	0.97474	NaN	NaN	+	0.98037	1.02591	+	—
Q9NPB6;Q9NPB6-2	Q9NPB6	Q9NPB6	PAR6C;Partitioning defective 6 homolog alpha;Tax interaction protein 40;PAR6C;Partitioning defective 6 homolog alpha;Tax interaction protein 40	PAR6A;PARD6A;PAR6A;PARD6A	1	S345	GDGSGFSL_____	1.0714	1.0714	NaN	NaN	+	1.0657	1.0657	NaN	NaN	+	1.0714	0.93835	+	—
Q86U44;B4E2F6;B4DTN4;B3KSH0	Q86U44	Q86U44	Methyltransferase-like protein 3;N6-adenosine-methyltransferase 70 kDa subunit;cDNA FLJ61069, highly similar to N6-adenosine-methyltransferase 70 kDa subunit(EC 2.1.1.62);cDNA FLJ58857, highly similar to N6-adenosine-methyltransferase 70 kDa subunit (EC 2.1.1.62);cDNA FLJ36190 fis, clone TESTI2027271, highly similar to N6-adenosine-methyltransferase 70 kDa subunit (EC 2.1.1.62)	METTL3;MTA70	1	S219	SRKHAASDVDLEI	1.0711	1.0711	NaN	NaN	+	1.0654	1.0654	NaN	NaN	+	1.0711	0.938615	+	—
O15014	O15014	O15014	Zinc finger protein 609	KIAA0295;ZNF609	1	S467	KRVRTNSMGSATG	1.0933	1.0933	1.0714	NaN	+	1.099	1.099	1.0239	NaN	+	1.0933	0.909918	+	—
Q9BV40;B8ZZT4	Q9BV40	Q9BV40	Endobrevin;Vesicle-associated membrane protein 8;Putative uncharacterized protein VAMP8	VAMP8;VAMP8	1	S5	__MEEASEGGGND	0.93299	0.93299	NaN	NaN	+	0.93871	0.93871	NaN	NaN	+	0.93299	1.06529	+	—
Q12873;D3DTQ9;Q12873-2;B4DLC6;B4DKV1;Q2TAZ1;B3KWV4	Q12873	Q12873	ATP-dependent helicase CHD3;Chromodomain-helicase-DNA-binding protein 3;Mi-2 autoantigen 240 kDa protein;Mi2-alpha;Zinc finger helicase;Chromodomain helicase DNA binding protein 3, isoform CRA_a;ATP-dependent helicase CHD3;Chromodomain-helicase-DNA-binding protein 3;Mi-2 autoantigen 240 kDa protein;Mi2-alpha;Zinc finger helicase;cDNA FLJ59330, highly similar to Chromodomain helicase-DNA-binding p…	CHD3;CHD3;hCG_42030;CHD3;CHD3	1	S1601	TEADAPSPAPSLG	0.9711	0.9711	1.0843	NaN	+	0.96532	0.96532	1.0647	NaN	+	0.9711	1.03593	+	—
D3DU97;Q9UQ35;Q9UQ35-2;O60382	D3DU97	D3DU97	Serine/arginine repetitive matrix 2, isoform CRA_a;300 kDa nuclear matrix antigen;Serine/arginine repetitive matrix protein 2;Serine/arginine-rich splicing factor-related nuclear matrix protein of 300 kDa;Splicing coactivator subunit SRm300;Tax-responsive enhancer element-binding protein 803;300 kDa nuclear matrix antigen;Serine/arginine repetitive matrix protein 2;Serine/arginine-rich splicing f…	hCG_15616;SRRM2;HSPC075;KIAA0324;SRL300;SRM300;SRRM2;HSPC075;KIAA0324;SRL300;SRM300;SRRM2;KIAA0324	1	S1188	RQKDKFSPFPVQD	1.0573	1.0573	NaN	NaN	+	1.0515	1.0515	NaN	NaN	+	1.0573	0.951022	+	—
Q13769	Q13769	Q13769	Functional spliceosome-associated protein 79;hTREX90;NF2/meningioma region protein pK1.3;Placental protein 39.2;THO complex subunit 5 homolog	C22orf19;KIAA0983;THOC5	2	S312	DSQDDESDSDAEE	1.03	NaN	1.03	NaN	+	1.0242	NaN	1.0242	NaN	+	1.03	0.976372	+	—
Q8N3X1-2;D3DQS4;Q8N3X1;B3KNP0	Q8N3X1-2	Q8N3X1-2	Formin-binding protein 30;Formin-binding protein 4;Formin binding protein 4, isoform CRA_d;Formin-binding protein 30;Formin-binding protein 4;cDNA FLJ30074 fis, clone BGGI11000123, highly similar to Homo sapiens formin binding protein 4 (FNBP4), mRNA	FBP30;FNBP4;KIAA1014;FNBP4;hCG_25190;FBP30;FNBP4;KIAA1014	1	S18	RPILQLSPPGPRG	0.97477	0.97477	NaN	NaN	+	0.96895	0.96895	NaN	NaN	+	0.97477	1.03204	+	—
D3DW56;D3DW57;Q96S82	D3DW56	D3DW56	Ubiquitin-like 7 (Bone marrow stromal cell-derived), isoform CRA_a;Ubiquitin-like 7 (Bone marrow stromal cell-derived), isoform CRA_b;Bone marrow stromal cell ubiquitin-like protein;Ubiquitin-like protein 7;Ubiquitin-like protein SB132	hCG_1739037;UBL7;hCG_1739037;UBL7;BMSCUBP;SB132;UBL7	1	S270	FLFEGLSDDEDDF	1.0256	1.0256	NaN	NaN	+	1.0197	1.0197	NaN	NaN	+	1.0256	0.980681	+	—
Q14160;Q14160-3;Q14160-2;A0PJK8	Q14160	Q14160	Protein LAP4;Protein scribble homolog;Protein LAP4;Protein scribble homolog;Protein LAP4;Protein scribble homolog;SCRIB protein	CRIB1;KIAA0147;LAP4;SCRB1;SCRIB;VARTUL;CRIB1;KIAA0147;LAP4;SCRB1;SCRIB;VARTUL;CRIB1;KIAA0147;LAP4;SCRB1;SCRIB;VARTUL;SCRIB	1	S1226	SLESISSIDRELS	1.0337	1.0337	1.2227	NaN	+	1.0278	1.0278	1.1682	NaN	+	1.0337	0.972952	+	—
B4DQI5;Q96S90	B4DQI5	B4DQI5	cDNA FLJ52686, highly similar to Homo sapiens LysM, peptidoglycan-binding, domain containing 1 (LYSMD1), mRNA;LysM and putative peptidoglycan-binding domain-containing protein 1	LYSMD1;SB145	1	S5	__MASPSRQPPPG	1.0364	1.0364	NaN	NaN	+	1.0423	1.0423	NaN	NaN	+	1.0364	0.959417	+	—
C9JBU5;Q3LIB4;Q9NPI6;B4DHN9	C9JBU5	C9JBU5	Putative uncharacterized protein DCP1A;Putative uncharacterized protein Nbla00360;mRNA-decapping enzyme 1A;Smad4-interacting transcriptional co-activator;Transcription factor SMIF;cDNA FLJ53884, highly similar to mRNA decapping enzyme 1A (EC 3.-.-.-)	DCP1A;Nbla00360;DCP1A;SMIF	1	S62	VYRRSASPYHGFT	0.92698	0.92698	NaN	NaN	+	0.93289	0.93289	NaN	NaN	+	0.92698	1.07194	+	—
P50395;Q6IAT1;B4DLV7;Q5SX88;Q5SX87;Q5SX86;Q5SX90	P50395	P50395	Guanosine diphosphate dissociation inhibitor 2;Rab GDP dissociation inhibitor beta;cDNA, FLJ92845, Homo sapiens GDP dissociation inhibitor 2 (GDI2), mRNA;GDI2 protein;GDP dissociation inhibitor 2;GDP dissociation inhibitor 2 isoform 1;GDP dissociation inhibitor 2, isoform CRA_b;cDNA FLJ60299, highly similar to Rab GDP dissociation inhibitor beta;cDNA FLJ60305, highly similar to Rab GDP dissociati…	GDI2;RABGDIB;GDI2;hCG_24071;RP11-318E3.2-001;GDI2;RP11-318E3.2-002;GDI2;RP11-318E3.2-005;GDI2;RP11-318E3.2-004;GDI2;RP11-318E3.2-007	1	S61	RFKIPGSPPESMG	0.95984	0.95984	NaN	NaN	+	0.95391	0.95391	NaN	NaN	+	0.95984	1.04832	+	—
Q9C0B9;B2RPG6;B3KUW9	Q9C0B9	Q9C0B9	Zinc finger CCHC domain-containing protein 2;Zinc finger, CCHC domain containing 2;cDNA FLJ40813 fis, clone TRACH2010505, highly similar to Zinc finger CCHC domain-containing protein 2	KIAA1744;ZCCHC2;ZCCHC2	1	S641	SYSSPSSPRHDGR	0.9206	NaN	0.9206	NaN	+	0.91466	NaN	0.91466	NaN	+	0.9206	1.0933	+	—
P55196-5;A8MQ02;P55196;Q5JPV5;C9JX92;P55196-3;P55196-1;Q5TIG5;C9IYT9;Q59FP0;P55196-2	P55196-5	P55196-5	Afadin;ALL1-fused gene from chromosome 6 protein;Putative uncharacterized protein MLLT4;Afadin;ALL1-fused gene from chromosome 6 protein;Myeloid/lymphoid or mixed-lineage leukemia (Trithorax homolog, Drosophila); translocated to, 4;Putative uncharacterized protein MLLT4;Afadin;ALL1-fused gene from chromosome 6 protein;Afadin;ALL1-fused gene from chromosome 6 protein;Myeloid/lymphoid or mixed-line…	AF6;MLLT4;MLLT4;AF6;MLLT4;MLLT4;RP3-470B24.4-003;MLLT4;AF6;MLLT4;AF6;MLLT4;MLLT4;RP3-470B24.4-002;MLLT4;AF6;MLLT4	1	S1106	TLLNQPSPMMQRI	0.93327	0.93327	NaN	NaN	+	0.92731	0.92731	NaN	NaN	+	0.93327	1.07839	+	—
A6NFN2;Q8IZP0;B3KX62;A8MPR9;Q8IZP0-9;Q8IZP0-6;Q59G41;Q8IZP0-5;Q8IZP0-3;Q8IZP0-4;Q8IZP0-2;Q5T2R9;B6VEX3;Q8IZP0-7;B6VEX4;Q8IZP0-8;B6VEX5;Q8IZP0-10;B4DQ58;B4DKX2	A6NFN2	A6NFN2	Putative uncharacterized protein ABI1;Abelson interactor 1;Abl interactor 1;Abl-binding protein 4;e3B1;Eps8 SH3 domain-binding protein;Nap1-binding protein;Spectrin SH3 domain-binding protein 1;cDNA FLJ44853 fis, clone BRACE3052321, highly similar to Abl interactor 1;Putative uncharacterized protein ABI1;Abelson interactor 1;Abl interactor 1;Abl-binding protein 4;e3B1;Eps8 SH3 domain-binding prot…	ABI1;ABI1;SSH3BP1;ABI1;ABI1;SSH3BP1;ABI1;SSH3BP1;ABI1;SSH3BP1;ABI1;SSH3BP1;ABI1;SSH3BP1;ABI1;SSH3BP1;ABI1;hCG_25238;RP13-16H11.4-003;SSH3BP;ABI1;SSH3BP1;ABI1;SSH3BP1;ABI1;SSH3BP1	2	S188	PPSPPMSGRGTLG	1.0268	NaN	1.0268	NaN	+	1.0328	NaN	1.0328	NaN	+	1.0268	0.968242	+	—
Q3T8J9;A4PB67;Q3T8J9-3;A4PBF6;Q14BN2;Q3T8J9-2;A4PB68;Q6PHZ4;Q9H5U2	Q3T8J9	Q3T8J9	GON-4 homolog;GON-4-like protein;YY1AP-related protein1;GON-4 homolog;GON-4-like protein;YY1AP-related protein3;Gon-4-like (C. elegans);GON-4 homolog;GON-4-like protein;YY1AP-related protein2;GON4L protein;cDNA: FLJ23040 fis, clone LNG02277	GON4;GON4L;KIAA1606;GON4;GON4L;KIAA1606;GON4L;GON4;GON4L;KIAA1606;GON4L	1	S346	IPTWNISPIKKAN	1.034	1.034	NaN	NaN	+	1.04	1.04	NaN	NaN	+	1.034	0.961538	+	—
Q59FC3;B4DGU9;Q9Y2X7;B4DMF7;B4DSV3;Q7Z2E5	Q59FC3	Q59FC3	G protein-coupled receptor kinase interactor 1 variant;cDNA FLJ59232, highly similar to ARF GTPase-activating protein GIT1;ARF GTPase-activating protein GIT1;Cool-associated and tyrosine-phosphorylated protein 1;G protein-coupled receptor kinase-interactor 1;GRK-interacting protein 1;cDNA FLJ58515, highly similar to ARF GTPase-activating protein GIT1;cDNA FLJ60869, highly similar to ARF GTPase-ac…	GIT1;DKFZp686G1540;DKFZp686G1640	2	S401	DYDSVASDEDTDQ	1.0931	1.0931	1.0002	0.99597	+	1.0991	1.0991	1.0165	1.1464	+	1.0931	0.909835	+	—
P13010;Q53T09	P13010	P13010	86 kDa subunit of Ku antigen;ATP-dependent DNA helicase 2 subunit 2;ATP-dependent DNA helicase II 80 kDa subunit;CTC box-binding factor 85 kDa subunit;DNA repair protein XRCC5;Ku80;Ku86;Lupus Ku autoantigen protein p86;Nuclear factor IV;Thyroid-lupus autoantigen;X-ray repair complementing defective repair in Chinese hamster cells 5 (double-strand-break rejoining);X-ray repair cross-complementing …	G22P2;XRCC5;XRCC5	1	S318	QGFRYGSDIVPFS	0.91701	0.91701	NaN	NaN	+	0.92302	0.92302	NaN	NaN	+	0.91701	1.0834	+	—
A8K6R0;Q53EV6;Q9H2G9;Q5T532;Q9H2G9-2;Q5T534	A8K6R0	A8K6R0	cDNA FLJ75726, highly similar to Homo sapiens basic leucine zipper nuclear factor 1 (JEM-1) (BLZF1), mRNA;Basic leucine zipper nuclear factor 1 variant;Basic leucine zipper nuclear factor 1;Golgin-45;JEM-1;p45 basic leucine-zipper nuclear factor;Basic leucine zipper nuclear factor 1;Basic leucine zipper nuclear factor 1;Golgin-45;JEM-1;p45 basic leucine-zipper nuclear factor;Basic leucine zipper …	BLZF1;JEM1;BLZF1;RP1-206D15.1-005;BLZF1;JEM1;BLZF1;RP1-206D15.1-004	1	S15	KVTVTSSPIRGAG	1.0013	1.0013	NaN	NaN	+	0.99526	0.99526	NaN	NaN	+	1.0013	1.00476	+	—
Q8NHG8;Q8NEX1	Q8NHG8	Q8NHG8	E3 ubiquitin-protein ligase ZNRF2;Protein Ells2;RING finger protein 202;Zinc/RING finger protein 2;Ells2	RNF202;ZNRF2	3	S116	PYGSQDSVHSSPE	0.96932	NaN	NaN	0.96932	+	0.97537	NaN	NaN	0.97537	+	0.96932	1.02525	+	—
Q9NTI5;Q9NTI5-2	Q9NTI5	Q9NTI5	Androgen-induced proliferation inhibitor;Androgen-induced prostate proliferative shutoff-associated protein AS3;Sister chromatid cohesion protein PDS5 homolog B;Androgen-induced proliferation inhibitor;Androgen-induced prostate proliferative shutoff-associated protein AS3;Sister chromatid cohesion protein PDS5 homolog B	APRIN;AS3;KIAA0979;PDS5B;APRIN;AS3;KIAA0979;PDS5B	1	S1358	AQQRAESPESSAI	0.90116	0.90116	1.0414	NaN	+	0.8951	0.8951	1.1042	NaN	+	0.90116	1.11719	+	—
O43237;B4DZP4;B4E2E0;B4DHD8	O43237	O43237	Cytoplasmic dynein 1 light intermediate chain 2;Dynein light intermediate chain 2, cytosolic;LIC53/55;cDNA FLJ52924, highly similar to Cytoplasmic dynein 1 light intermediate chain 2;cDNA FLJ54239, highly similar to Cytoplasmic dynein 1 light intermediate chain 2;cDNA FLJ56694, highly similar to Cytoplasmic dynein 1 light intermediate chain 2	DNCLI2;DYNC1LI2;LIC2	1	S194	EEGCQGSPQRRGP	1.0082	1.0082	NaN	NaN	+	1.0143	1.0143	NaN	NaN	+	1.0082	0.985902	+	—
Q96PK2;Q9UPN3;Q9UPN3-1;Q9UPN3-4;B1ALC4;B1ANR3;B1AP66	Q96PK2	Q96PK2	Microtubule-actin cross-linking factor 1, isoform 4;620 kDa actin-binding protein;Actin cross-linking family protein 7;Macrophin-1;Microtubule-actin cross-linking factor 1, isoforms 1/2/3/5;Trabeculin-alpha;620 kDa actin-binding protein;Actin cross-linking family protein 7;Macrophin-1;Microtubule-actin cross-linking factor 1, isoforms 1/2/3/5;Trabeculin-alpha;620 kDa actin-binding protein;Actin c…	ABP620;ACF7;KIAA0465;KIAA1251;MACF1;ABP620;ACF7;KIAA0465;KIAA1251;MACF1;ABP620;ACF7;KIAA0465;KIAA1251;MACF1;ABP620;ACF7;KIAA0465;KIAA1251;MACF1;MACF1;RP11-69E11.1-003;MACF1;RP11-69E11.1-003;MACF1;RP11-69E11.1-003	1	S2956	AELEQNSPKIQKV	1.01	1.01	NaN	NaN	+	1.0039	1.0039	NaN	NaN	+	1.01	0.996115	+	—
Q9BTC8;D6W5A2;Q9BTC8-2;Q53QZ9	Q9BTC8	Q9BTC8	Metastasis-associated protein MTA3;Metastasis-associated protein MTA3;Putative uncharacterized protein tmp_locus_6	KIAA1266;MTA3;KIAA1266;MTA3;tmp_locus_6	1	S430	EEKLSPSPTTEDP	1.0267	1.0267	1.0554	NaN	+	1.0328	1.0328	1.0336	NaN	+	1.0267	0.968242	+	—
B7Z5R7;B7ZLX3	B7Z5R7;B7ZLX3	B7Z5R7	cDNA FLJ61355, highly similar to CLIP-associating protein 1;CLASP1 protein	CLASP1	3	S451	AKVVSQSQPGSRS	1.057	1.057	1.0101	1.1779	+	1.0509	1.0509	1.0708	1.0322	+	1.057	0.951565	+	—
Q8IUY4;Q6ICG6-2;Q6ICG6;B0AZU2;Q6ICG6-3;B0QY16	Q8IUY4	Q8IUY4	Uncharacterized protein C22orf9.;Uncharacterized protein C22orf9;Uncharacterized protein C22orf9;cDNA FLJ55491;cDNA, FLJ79532;Uncharacterized protein C22orf9;Chromosome 22 open reading frame 9	C22orf9;C22orf9;KIAA0930;C22orf9;KIAA0930;C22orf9;KIAA0930;C22orf9;CTA-268H5.8-005	1	S433	GRSLVGSWLKLNR	1.0919	1.0919	NaN	NaN	+	1.098	1.098	NaN	NaN	+	1.0919	0.910747	+	—
Q15554	Q15554	Q15554	Telomeric DNA-binding protein;Telomeric repeat-binding factor 2;TTAGGG repeat-binding factor 2	TERF2;TRBF2;TRF2	1	S323	TQALPASPALKNK	1.0008	1.0008	NaN	NaN	+	0.99467	0.99467	NaN	NaN	+	1.0008	1.00536	+	—
Q3V6T2;Q3V6T2-3;Q3V6T2-2;Q3V6T2-4;B7ZM78;D6W5D1;C9JG83;Q9ULK8;Q9NW05;B4DSN0;B3KW94	Q3V6T2	Q3V6T2	Akt phosphorylation enhancer;Coiled-coil domain-containing protein 88A;G alpha-interacting vesicle-associated protein;Girders of actin filament;Girdin;Hook-related protein 1;Akt phosphorylation enhancer;Coiled-coil domain-containing protein 88A;G alpha-interacting vesicle-associated protein;Girders of actin filament;Girdin;Hook-related protein 1;Akt phosphorylation enhancer;Coiled-coil domain-con…	APE;CCDC88A;GRDN;KIAA1212;APE;CCDC88A;GRDN;KIAA1212;APE;CCDC88A;GRDN;KIAA1212;APE;CCDC88A;GRDN;KIAA1212;CCDC88A;CCDC88A;KIAA1212	1	S1387	YKFYDPSPPRRRG	0.9615	0.9615	NaN	NaN	+	0.96765	0.96765	NaN	NaN	+	0.9615	1.03343	+	—
A8K5K5;O75821;B0AZV5	A8K5K5	A8K5K5	cDNA FLJ76297, highly similar to Homo sapiens eukaryotic translation initiation factor 3, subunit 4 delta, 44kDa (EIF3S4), mRNA;eIF3 p42;eIF3 p44;eIF-3-delta;Eukaryotic translation initiation factor 3 RNA-binding subunit;Eukaryotic translation initiation factor 3 subunit 4;Eukaryotic translation initiation factor 3 subunit G;cDNA, FLJ79545, highly similar to Eukaryotic translation initiation fact…	EIF3G;EIF3S4	1	S8	PTGDFDSKPSWAD	0.88862	0.88862	NaN	NaN	+	0.89479	0.89479	NaN	NaN	+	0.88862	1.11758	+	—
Q12830;Q12830-4;Q12830-2	Q12830	Q12830	Bromodomain and PHD finger-containing transcription factor;Fetal Alz-50 clone 1 protein;Fetal Alzheimer antigen;Nucleosome-remodeling factor subunit BPTF;Bromodomain and PHD finger-containing transcription factor;Fetal Alz-50 clone 1 protein;Fetal Alzheimer antigen;Nucleosome-remodeling factor subunit BPTF;Bromodomain and PHD finger-containing transcription factor;Fetal Alz-50 clone 1 protein;Fet…	BPTF;FAC1;FALZ;BPTF;FAC1;FALZ;BPTF;FAC1;FALZ	1	S1251	SMRQEQSPNANND	0.82154	0.82154	NaN	NaN	+	0.81536	0.81536	NaN	NaN	+	0.82154	1.22645	+	—
Q8NEF9	Q8NEF9	Q8NEF9	p49/STRAP;Serum response factor-binding protein 1;SRF-dependent transcription regulation-associated protein	SRFBP1	1	S203	AVTIANSPSKPSE	1.0785	1.0785	NaN	NaN	+	1.0723	1.0723	NaN	NaN	+	1.0785	0.932575	+	—
Q86UE8;Q86UE8-2;D3DU05	Q86UE8	Q86UE8	PKU-alpha;Serine/threonine-protein kinase tousled-like 2;Tousled-like kinase 2;PKU-alpha;Serine/threonine-protein kinase tousled-like 2;Tousled-like kinase 2;Tousled-like kinase 2, isoform CRA_a	TLK2;TLK2;hCG_2000936;TLK2	1	S111	PPVARSSPQHSLS	1.0919	1.0919	NaN	NaN	+	1.0981	1.0981	0.10131	NaN	+	1.0919	0.910664	+	—
Q8WYP5-2;Q8WYP5	Q8WYP5-2	Q8WYP5-2	Embryonic large molecule derived from yolk sac;Protein ELYS;Protein MEL-28;Putative AT-hook-containing transcription factor 1;Embryonic large molecule derived from yolk sac;Protein ELYS;Protein MEL-28;Putative AT-hook-containing transcription factor 1	AHCTF1;ELYS;MSTP108;TMBS62;AHCTF1;ELYS;MSTP108;TMBS62	1	S2247	EKESAWSPPPIEI	0.94012	0.94012	NaN	NaN	+	0.94636	0.94636	NaN	NaN	+	0.94012	1.05668	+	—
Q9Y2X3;B3KN82	Q9Y2X3	Q9Y2X3	Nucleolar protein 5;Nucleolar protein 58;cDNA FLJ13913 fis, clone Y79AA1000231, highly similar to Nucleolar protein NOP5	HSPC120;NOL5;NOP5;NOP58	2	S514	TSTAIASPEKKKK	0.89602	0.89602	1.0414	NaN	+	0.90227	0.90227	1.0215	NaN	+	0.89602	1.10832	+	—
B2R6L9;D3DSF0;P17181;C9JV08;P17181-3;B4DNT3	B2R6L9	B2R6L9	cDNA, FLJ93015, highly similar to Homo sapiens interferon (alpha, beta and omega) receptor 1(IFNAR1), mRNA;Interferon (Alpha, beta and omega) receptor 1, isoform CRA_a;Cytokine receptor class-II member 1;Cytokine receptor family 2 member 1;Interferon alpha/beta receptor 1;Type I interferon receptor 1;Putative uncharacterized protein IFNAR1;Cytokine receptor class-II member 1;Cytokine receptor fam…	hCG_2008558;IFNAR1;IFNAR;IFNAR1;IFNAR1;IFNAR;IFNAR1	1	S495	NLLLSTSEEQIEK	0.9728	0.9728	NaN	NaN	+	0.97908	0.97908	NaN	NaN	+	0.9728	1.02137	+	—
P35251;P35251-2;Q14756;Q14297	P35251	P35251	Activator 1 140 kDa subunit;Activator 1 large subunit;Activator 1 subunit 1;DNA-binding protein PO-GA;Replication factor C 140 kDa subunit;Replication factor C large subunit;Replication factor C subunit 1;Activator 1 140 kDa subunit;Activator 1 large subunit;Activator 1 subunit 1;DNA-binding protein PO-GA;Replication factor C 140 kDa subunit;Replication factor C large subunit;Replication factor C…	RFC1;RFC140;RFC1;RFC140;LLDBP	1	S368	AKKESVSPEDSEK	1.0044	1.0044	NaN	NaN	+	0.99811	0.99811	NaN	NaN	+	1.0044	1.00189	+	—
Q9UNS1;Q9UNS1-2;B4DL70;B3KMU4	Q9UNS1	Q9UNS1	Protein timeless homolog;Protein timeless homolog;cDNA FLJ58786, highly similar to Timeless homolog;cDNA FLJ12640 fis, clone NT2RM4001940, highly similar to Timeless homolog	TIM;TIM1;TIMELESS;TIMELESS1;TIM;TIM1;TIMELESS;TIMELESS1	1	S1087	RIPAKLSPTQLRR	1.0227	1.0227	NaN	NaN	+	1.029	1.029	NaN	NaN	+	1.0227	0.971817	+	—
Q9H246;B1AKK6	Q9H246	Q9H246	Cell proliferation-inducing gene 13 protein;Uncharacterized protein C1orf21;Chromosome 1 open reading frame 21	C1orf21;PIG13;C1orf21;RP4-768P8.1-003	1	S115	KGRDYCSEEEDIT	1.0297	1.0297	NaN	NaN	+	1.0234	1.0234	NaN	NaN	+	1.0297	0.977135	+	—
B7ZM46;D3DVI6;P51826;B7Z4I6;A8K353	B7ZM46	B7ZM46	AF4/FMR2 family, member 3;AF4/FMR2 family, member 3, isoform CRA_b;AF4/FMR2 family, member 3, isoform CRA_a;AF4/FMR2 family member 3;Lymphoid nuclear protein related to AF4;cDNA FLJ55581, highly similar to AF4/FMR2 family member 3;cDNA FLJ77059, highly similar to Homo sapiens AF4/FMR2 family, member 3 (AFF3), transcript variant 1, mRNA	AFF3;hCG_1813151;AFF3;hCG_1813151;AFF3;LAF4	1	S780	GRNELLSPLKDSD	1.0785	1.0785	NaN	NaN	+	1.0848	1.0848	NaN	NaN	+	1.0785	0.921829	+	—
Q9HCK8;Q9HCK8-2	Q9HCK8	Q9HCK8	ATP-dependent helicase CHD8;Chromodomain-helicase-DNA-binding protein 8;Helicase with SNF2 domain 1;ATP-dependent helicase CHD8;Chromodomain-helicase-DNA-binding protein 8;Helicase with SNF2 domain 1	CHD8;HELSNF1;KIAA1564;CHD8;HELSNF1;KIAA1564	1	S2008	DAPVEKSPEETAT	1.1657	1.1657	1.0645	NaN	+	1.1594	1.1594	1.1723	NaN	+	1.1657	0.862515	+	—
B4DT73;B5BTY6;O14757;B4DDD0;B4DSK3	B4DT73	B4DT73	cDNA FLJ56409, highly similar to Serine/threonine-protein kinase Chk1 (EC 2.7.11.1);CHK1 checkpoint homolog;Serine/threonine-protein kinase Chk1;cDNA FLJ59449, highly similar to Serine/threonine-protein kinase Chk1 (EC 2.7.11.1);cDNA FLJ51635, highly similar to Serine/threonine-protein kinase Chk1 (EC 2.7.11.1)	CHEK1;CHEK1;CHK1	1	S317	QSNLDFSPVNSAS	1.1765	1.1765	NaN	NaN	+	1.1702	1.1702	NaN	NaN	+	1.1765	0.854555	+	—
B4E2Q6;Q5VT52;Q5VT52-3;Q5VT52-2	B4E2Q6;Q5VT52	Q5VT52	cDNA FLJ54323;Regulation of nuclear pre-mRNA domain-containing protein 2;Regulation of nuclear pre-mRNA domain-containing protein 2;Regulation of nuclear pre-mRNA domain-containing protein 2	HSPC099;KIAA0460;RPRD2;HSPC099;KIAA0460;RPRD2;HSPC099;KIAA0460;RPRD2	1	S374	VEDMELSDVEDDG	0.99379	0.99379	1.0528	1.1343	+	0.98747	0.98747	1.0694	1.1338	+	0.99379	1.01269	+	—
Q9H2U2-2;Q9H2U2;E2QRM6;Q9H2U2-3;A8K0P2;Q9H2U2-4	Q9H2U2-2	Q9H2U2-2	Inorganic pyrophosphatase 2, mitochondrial;Pyrophosphatase SID6-306;Pyrophosphate phospho-hydrolase 2;Inorganic pyrophosphatase 2, mitochondrial;Pyrophosphatase SID6-306;Pyrophosphate phospho-hydrolase 2;Inorganic pyrophosphatase 2, mitochondrial;Pyrophosphatase SID6-306;Pyrophosphate phospho-hydrolase 2;cDNA FLJ76209, highly similar to Homo sapiens inorganic pyrophosphatase 2 (PPA2), transcript …	HSPC124;PPA2;HSPC124;PPA2;HSPC124;PPA2;HSPC124;PPA2	1	S332	VESVSSSPNKESN	0.97016	0.97016	NaN	NaN	+	0.97655	0.97655	NaN	NaN	+	0.97016	1.02401	+	—
Q53HM1;Q9NWZ5;B7Z8N2	Q53HM1	Q53HM1	Uridine kinase;Uridine-cytidine kinase-like 1;Uridine kinase	F538;UCKL1;URKL1	1	S539	DAVPDGSDEEEVA	1.0286	1.0286	NaN	NaN	+	1.035	1.035	NaN	NaN	+	1.0286	0.966184	+	—
A9Z1X7;B7Z7U0	A9Z1X7;B7Z7U0	B7Z7U0	Putative uncharacterized protein SRRM1;Serine/arginine repetitive matrix 1;cDNA FLJ61739, highly similar to Serine/arginine repetitive matrix protein 1	RP11-373M8.1-002;SRRM1	1	S550	MGKRWQSPVTKSG	1.0437	1.0437	NaN	NaN	+	1.0501	1.0501	NaN	NaN	+	1.0437	0.95229	+	—
Q9BVJ6;B4DQ08;B4E343;Q9BVJ6-2	Q9BVJ6	Q9BVJ6	Antigen NY-CO-16;Serologically defined colon cancer antigen 16;U3 small nucleolar RNA-associated protein 14 homolog A;cDNA FLJ53406, highly similar to U3 small nucleolar RNA-associated protein 14 homolog A;cDNA FLJ54249, highly similar to U3 small nucleolar RNA-associated protein 14 homolog A;Antigen NY-CO-16;Serologically defined colon cancer antigen 16;U3 small nucleolar RNA-associated protein …	SDCCAG16;UTP14A;SDCCAG16;UTP14A	1	S445	DAEPAGSQETKDS	1.115	1.115	1.0038	NaN	+	1.1086	1.1086	1.3226	NaN	+	1.115	0.902039	+	—
P16383;P16383-2;A4UHQ9;A4UHQ8;Q9BVX3;C9JII4	P16383	P16383	GC-rich sequence DNA-binding factor;Transcription factor 9;GC-rich sequence DNA-binding factor;Transcription factor 9;C2ORF3 variant 2;C2ORF3 variant 1;Chromosome 2 open reading frame 3, isoform CRA_a;C2orf3 protein;Putative uncharacterized protein C2orf3	C2orf3;TCF9;C2orf3;TCF9;C2orf3;C2orf3;hCG_40358;C2orf3	2	S96	SRTLDVSTDEEDK	1.1337	NaN	1.1337	NaN	+	1.1401	NaN	1.1401	NaN	+	1.1337	0.877116	+	—
Q59EG8;Q13200;Q53XQ4;B4DM22;Q9NSM5;C9JPC0	Q59EG8	Q59EG8	Proteasome 26S non-ATPase subunit 2 variant;26S proteasome non-ATPase regulatory subunit 2;26S proteasome regulatory subunit RPN1;26S proteasome regulatory subunit S2;26S proteasome subunit p97;Protein 55.11;Tumor necrosis factor type 1 receptor-associated protein 2;Proteasome (Prosome, macropain) 26S subunit, non-ATPase, 2;cDNA FLJ53357, highly similar to 26S proteasome non-ATPase regulatory sub…	PSMD2;TRAP2;DKFZp564A2282;PSMD2	1	S21	PVQPQQSPAAAPG	0.96817	0.96817	NaN	NaN	+	0.97457	0.97457	NaN	NaN	+	0.96817	1.02609	+	—
B4DJP9;O75494;Q53GD7;O75494-2;O75494-3;Q5JRI3;O75494-4;Q5JRI1;B3KNY6	B4DJP9	B4DJP9	cDNA FLJ58902, highly similar to FUS-interacting serine-arginine-rich protein1;40 kDa SR-repressor protein;FUS-interacting serine-arginine-rich protein 1;Splicing factor SRp38;Splicing factor, arginine/serine-rich 13A;TLS-associated protein with Ser-Arg repeats;TLS-associated serine-arginine protein;FUS interacting protein (Serine-arginine rich) 1 isoform 2 variant;40 kDa SR-repressor protein;FUS…	FUSIP1;FUSIP2;SFRS13A;TASR;FUSIP1;FUSIP2;SFRS13A;TASR;FUSIP1;FUSIP2;SFRS13A;TASR;FUSIP1;RP11-4M23.6-005;FUSIP1;FUSIP2;SFRS13A;TASR;FUSIP1;RP11-4M23.6-014	2	S131	ERRRSRSRSFDYN	0.94423	NaN	0.94423	NaN	+	0.95065	NaN	0.95065	NaN	+	0.94423	1.05191	+	—
Q8NG08	Q8NG08	Q8NG08	DNA helicase B	HELB	1	S967	PPADFPSPRKSSG	0.9381	0.9381	NaN	NaN	+	0.93163	0.93163	NaN	NaN	+	0.9381	1.07339	+	—
Q59GV6;Q9NRL3	Q59GV6	Q59GV6	Zinedin variant;Striatin-4;Zinedin	STRN4;ZIN	1	S48	GGGGGGSPGPTAG	1.0195	1.0195	NaN	NaN	+	1.026	1.026	NaN	NaN	+	1.0195	0.974659	+	—
Q13895	Q13895	Q13895	Bystin	BYSL	1	S98	RMPQDGSDDEDEE	1.0339	1.0339	NaN	NaN	+	1.0274	1.0274	NaN	NaN	+	1.0339	0.973331	+	—
A7XAK3;Q96RK0	A7XAK3	A7XAK3	Capicua-like protein/double homeodomain 4 fusion protein;Protein capicua homolog	CIC/DUX4 fusion;CIC;KIAA0306	1	S173	GKRRTQSLSALPK	1.0438	1.0438	NaN	NaN	+	1.0373	1.0373	NaN	NaN	+	1.0438	0.964041	+	—
D3DQ10;Q9HC44;D3DQ09	D3DQ10	D3DQ10	GC-rich promoter binding protein 1-like 1, isoform CRA_c;GC-rich promoter-binding protein 1-like 1;Vasculin-like protein 1;GC-rich promoter binding protein 1-like 1, isoform CRA_a	GPBP1L1;hCG_2031992;GPBP1L1;SP192;GPBP1L1;hCG_2031992	1	S49	SRRRHNSSDGFFN	1.0642	1.0642	NaN	NaN	+	1.0707	1.0707	NaN	NaN	+	1.0642	0.933968	+	—
Q8TEP8;Q9HCK3;B3KSV4	Q8TEP8	Q8TEP8	Centrosomal protein of 192 kDa;KIAA1569 protein;cDNA FLJ37129 fis, clone BRACE2022990	CEP192;KIAA1569;PP8407;KIAA1569	1	S1514	VKGPQGSPLLSRA	0.97175	0.97175	NaN	NaN	+	0.96521	0.96521	NaN	NaN	+	0.97175	1.03604	+	—
Q9BWU0;B4DV74	Q9BWU0	Q9BWU0	Human lung cancer oncogene 3 protein;Kanadaptin;Kidney anion exchanger adapter protein;Solute carrier family 4 anion exchanger member 1 adapter protein;cDNA FLJ53855, highly similar to Kanadaptin	HLC3;SLC4A1AP	1	S312	KMLGEDSDEEEEM	0.99884	0.99884	NaN	NaN	+	1.0054	1.0054	NaN	NaN	+	0.99884	0.994629	+	—
B3V0L0;Q66PJ3-3;Q66PJ3-4;B2RE15;B3V0L1;Q66PJ3;Q8TEM4;Q66PJ3-2	B3V0L0;B3V0L1;Q66PJ3	Q66PJ3	Splicing regulator SRrp37;ADP-ribosylation factor-like protein 6-interacting protein 4;HSP-975;HSVI-binding protein;SR-15;SRp25;ADP-ribosylation factor-like protein 6-interacting protein 4;HSP-975;HSVI-binding protein;SR-15;SRp25;cDNA, FLJ96871, highly similar to Homo sapiens ADP-ribosylation-like factor 6 interacting protein 4(ARL6IP4), mRNA;Splicing regulator SRrp37-2;ADP-ribosylation factor-li…	ARL6IP4;ARL6IP4;ARL6IP4;FLJ00169;ARL6IP4	1	S271	LDQWHRSAGEEED	0.98969	0.98969	NaN	NaN	+	0.98312	0.98312	NaN	NaN	+	0.98969	1.01717	+	—
Q92945;Q92945-2;B4DV73	Q92945	Q92945	Far upstream element-binding protein 2;KH type-splicing regulatory protein;p75;Far upstream element-binding protein 2;KH type-splicing regulatory protein;p75;cDNA FLJ51330, highly similar to Far upstream element-binding protein 2	FUBP2;KHSRP;FUBP2;KHSRP	1	S181	GCKVQISPDSGGL	1.0098	1.0098	1.0722	NaN	+	1.0032	1.0032	1.0903	NaN	+	1.0098	0.99681	+	—
A6NG51;Q13813-2;Q13813;Q13813-3;Q9UG16	A6NG51	A6NG51	Putative uncharacterized protein SPTAN1;Alpha-II spectrin;Fodrin alpha chain;Spectrin alpha chain, brain;Spectrin, non-erythroid alpha chain;Alpha-II spectrin;Fodrin alpha chain;Spectrin alpha chain, brain;Spectrin, non-erythroid alpha chain;Alpha-II spectrin;Fodrin alpha chain;Spectrin alpha chain, brain;Spectrin, non-erythroid alpha chain;Putative uncharacterized protein DKFZp564P0562	SPTAN1;SPTA2;SPTAN1;SPTA2;SPTAN1;SPTA2;SPTAN1;DKFZp564P0562	1	S1620	VIDMGNSLIERGA	1.1357	1.1357	NaN	NaN	+	1.1291	1.1291	NaN	NaN	+	1.1357	0.885661	+	—
D3DQ35;Q5TAX3;Q5TAX3-2	D3DQ35	D3DQ35	Zinc finger, CCHC domain containing 11, isoform CRA_a;Terminal uridylyltransferase 4;Zinc finger CCHC domain-containing protein 11;Terminal uridylyltransferase 4;Zinc finger CCHC domain-containing protein 11	hCG_32719;ZCCHC11;KIAA0191;TUT4;ZCCHC11;KIAA0191;TUT4;ZCCHC11	2	S225	TDNTGDSDDSASG	1.1422	NaN	1.1422	NaN	+	1.1488	NaN	1.1488	NaN	+	1.1422	0.870474	+	—
D3DQ35;Q5TAX3;Q5TAX3-2	D3DQ35	D3DQ35	Zinc finger, CCHC domain containing 11, isoform CRA_a;Terminal uridylyltransferase 4;Zinc finger CCHC domain-containing protein 11;Terminal uridylyltransferase 4;Zinc finger CCHC domain-containing protein 11	hCG_32719;ZCCHC11;KIAA0191;TUT4;ZCCHC11;KIAA0191;TUT4;ZCCHC11	2	S228	TGDSDDSASGIED	1.1422	NaN	1.1422	NaN	+	1.1488	NaN	1.1488	NaN	+	1.1422	0.870474	+	—
Q96N77;B3KS43;B4DNU5;Q96N77-2	Q96N77	Q96N77	Zinc finger protein 641;cDNA FLJ35421 fis, clone SMINT2001195, highly similar to Homo sapiens zinc finger protein 641 (ZNF641), mRNA;Zinc finger protein 641, isoform CRA_c;cDNA FLJ58030, highly similar to Homo sapiens zinc finger protein 641 (ZNF641), mRNA;Zinc finger protein 641	ZNF641;hCG_27708;ZNF641;ZNF641	1	S191	TYTGDGSEHEGDT	0.9987	0.9987	NaN	NaN	+	1.0053	1.0053	NaN	NaN	+	0.9987	0.994728	+	—
Q8N7R7;Q8N7R7-3;Q8N7R7-2	Q8N7R7	Q8N7R7	Cyclin-Y-like protein 1;Cyclin-Y-like protein 1;Cyclin-Y-like protein 1	CCNYL1;CCNYL1;CCNYL1	1	S344	AMRRSFSADNFIG	0.96403	0.96403	NaN	NaN	+	0.95742	0.95742	NaN	NaN	+	0.96403	1.04447	+	—
Q96JZ2;Q96JZ2-2;Q96AS3	Q96JZ2	Q96JZ2	Adaptor in lymphocytes of unknown function X;Hematopoietic SH2 domain-containing protein;Adaptor in lymphocytes of unknown function X;Hematopoietic SH2 domain-containing protein;HSH2D protein	ALX;HSH2D;ALX;HSH2D;HSH2D	1	S194	SSCPPKSPLGETR	0.9785	0.9785	NaN	NaN	+	0.97189	0.97189	NaN	NaN	+	0.9785	1.02892	+	—
Q86WQ9;D3DVK4;Q9NP87;Q6P5X8;Q6PIY2;Q9H980;B4DG75;C9J222;C9JF34	Q86WQ9	Q86WQ9	POLM protein;Polymerase (DNA directed), mu, isoform CRA_f;Polymerase (DNA directed), mu, isoform CRA_c;DNA polymerase mu;POLM protein;Polymerase (DNA directed), mu, isoform CRA_d;cDNA FLJ78334, highly similar to Homo sapiens polymerase (DNA directed), mu, mRNA;POLM protein;cDNA FLJ12940 fis, clone NT2RP2005038, weakly similar to DNA NUCLEOTIDYLEXOTRANSFERASE (EC 2.7.7.31);Polymerase (DNA directed…	hCG_1745198;POLM;hCG_1745198;POLM;POLM;hCG_1745198;POLM;POLM;hCG_1745198;POLM;POLM;POLM	1	S12	RRARVGSPSGDAA	0.99356	0.99356	NaN	NaN	+	1.0002	1.0002	NaN	NaN	+	0.99356	0.9998	+	—
Q96S08;Q8WVB6-2;D3DU68;Q8WVB6;Q8WVB6-3	Q96S08	Q96S08	Protein CTF18 homolog.;CHL12;Chromosome transmission fidelity protein 18 homolog;CTF18, chromosome transmission fidelity factor 18 homolog (S. cerevisiae), isoform CRA_c;CHL12;Chromosome transmission fidelity protein 18 homolog;CHL12;Chromosome transmission fidelity protein 18 homolog	CHTF18;RUVBL;C16orf41;CHTF18;CTF18;CHTF18;hCG_1985551;C16orf41;CHTF18;CTF18;C16orf41;CHTF18;CTF18	1	S1177	SNAVRRSLYIRDL	0.90674	0.90674	NaN	NaN	+	0.91341	0.91341	NaN	NaN	+	0.90674	1.0948	+	—
B3KXW2;Q9HCE3	B3KXW2	B3KXW2	cDNA FLJ46178 fis, clone TESTI4003944, highly similar to Homo sapiens zinc finger protein 532 (ZNF532), mRNA;Zinc finger protein 532	KIAA1629;ZNF532	2	S314	PRAADKSPESQNL	1.0079	1.0079	0.97563	NaN	+	1.0012	1.0012	1.1197	NaN	+	1.0079	0.998801	+	—
O60524;B4E3F3;B4DDL3;B4DHA9;A0JLQ3	O60524	O60524	Antigen NY-CO-1;Serologically defined colon cancer antigen 1;cDNA FLJ61574, highly similar to Serologically defined colon cancer antigen 1;cDNA FLJ55430, highly similar to Serologically defined colon cancer antigen 1;cDNA FLJ60527, highly similar to Serologically defined colon cancer antigen 1;SDCCAG1 protein	SDCCAG1;SDCCAG1	1	S417	RNPYLLSEEEDDD	1.0176	1.0176	NaN	NaN	+	1.0243	1.0243	NaN	NaN	+	1.0176	0.976276	+	—
Q13344;P35637;Q6IBQ5;Q8TBR3;A8K4H1;P35637-2;B4DR70;Q59H57;Q70T18;A6NMX6	Q13344	Q13344	Fus-like protein;75 kDa DNA-pairing protein;Oncogene FUS;Oncogene TLS;POMp75;RNA-binding protein FUS;Translocated in liposarcoma protein;FUS protein;Fusion (Involved in t(12;16) in malignant liposarcoma), isoform CRA_a;Fusion, derived from t(12;16) malignant liposarcoma;Fusion (Involved in t(12;16) in malignant liposarcoma);cDNA FLJ78268, highly similar to Homo sapiens fusion (involved in t(12;16…	FUS;TLS;FUS;hCG_21147;FUS;FUS;TLS;FUS	1	S370	GNPIKVSFATRRA	1.0456	1.0456	NaN	NaN	+	1.0523	1.0523	NaN	NaN	+	1.0456	0.950299	+	—
Q8NFC6;B5MDY2	Q8NFC6	Q8NFC6	Biorientation of chromosomes in cell division protein 1-like;Protein FAM44A;Putative uncharacterized protein BOD1L	BOD1L;FAM44A;KIAA1327;BOD1L	1	S2843	EEKDEYSSSETTG	1.1158	1.1158	NaN	NaN	+	1.1091	1.1091	NaN	NaN	+	1.1158	0.901632	+	—
Q5VWG9;Q05DA0;Q0VGM1	Q5VWG9	Q5VWG9	140 kDa TATA box-binding protein-associated factor;TBP-associated factor 3;Transcription initiation factor TFIID 140 kDa subunit;Transcription initiation factor TFIID subunit 3;TAF3 protein;TAF3 protein	TAF3;TAF3;TAF3	2	S229	KIPPMLSPVHVQD	1.0276	NaN	1.0276	NaN	+	1.0209	NaN	1.0209	NaN	+	1.0276	0.979528	+	—
Q6JBY9;B7ZKW8	Q6JBY9	Q6JBY9	CapZ-interacting protein;Protein kinase substrate CapZIP;RCSD domain-containing protein 1;Putative uncharacterized protein	CAPZIP;RCSD1	1	S216	KSKAPGSPLSSEG	1.0332	1.0332	1.2039	NaN	+	1.0399	1.0399	1.397	NaN	+	1.0332	0.961631	+	—
P33316-2	P33316-2	P33316-2	Deoxyuridine 5'-triphosphate nucleotidohydrolase, mitochondrial;dUTP pyrophosphatase	DUT	1	S11	EETPAISPSKRAR	1.0376	1.0376	1.1221	NaN	+	1.0309	1.0309	1.181	NaN	+	1.0376	0.970026	+	—
Q5TBK7;P15374	Q5TBK7	Q5TBK7	Ubiquitin carboxyl-terminal esterase L3 (Ubiquitin thiolesterase);Ubiquitin carboxyl-terminal hydrolase isozyme L3;Ubiquitin thioesterase L3	RP11-173B14.3-003;UCHL3;UCHL3	1	S64	EESVSMSPEERAR	1.0414	1.0414	NaN	NaN	+	1.0347	1.0347	NaN	NaN	+	1.0414	0.966464	+	—
P22314;Q5JRS0;Q5JRR9;Q5JRS2;Q5JRS3;Q5JRS1	P22314	P22314	Protein A1S9;Ubiquitin-activating enzyme E1;Ubiquitin-like modifier-activating enzyme 1;Ubiquitin-like modifier activating enzyme 1;Ubiquitin-like modifier activating enzyme 1;Ubiquitin-like modifier activating enzyme 1;Ubiquitin-like modifier activating enzyme 1;Ubiquitin-like modifier activating enzyme 1	A1S9T;UBA1;UBE1;CTD-2522E6.1-007;UBA1;CTD-2522E6.1-004;UBA1;CTD-2522E6.1-008;UBA1;CTD-2522E6.1-006;UBA1;CTD-2522E6.1-005;UBA1	1	S46	GMAKNGSEADIDE	1.0042	1.0042	NaN	NaN	+	0.99747	0.99747	NaN	NaN	+	1.0042	1.00254	+	—
Q6P4F7;B4DZN9	Q6P4F7	Q6P4F7	Rho GTPase-activating protein 11A;Rho-type GTPase-activating protein 11A;cDNA FLJ50314, highly similar to Homo sapiens Rho GTPase activating protein 11A (ARHGAP11A), transcript variant 1, mRNA;cDNA, FLJ79336, highly similar to Homo sapiens Rho GTPase activating protein 11A (ARHGAP11A), transcript variant 1, mRNA	ARHGAP11A;KIAA0013	1	S484	KTGLLFSPDVDEK	0.99333	0.99333	NaN	NaN	+	1.0001	1.0001	NaN	NaN	+	0.99333	0.9999	+	—
A6NHR9;A6NHR9-2;A6NHR9-3	A6NHR9	A6NHR9	Structural maintenance of chromosomes flexible hinge domain-containing protein 1;Structural maintenance of chromosomes flexible hinge domain-containing protein 1;Structural maintenance of chromosomes flexible hinge domain-containing protein 1	KIAA0650;SMCHD1;KIAA0650;SMCHD1;KIAA0650;SMCHD1	1	S1709	KKKPRRSCTLPNY	0.98598	0.98598	NaN	NaN	+	0.99275	0.99275	NaN	NaN	+	0.98598	1.0073	+	—
Q5T2D3	Q5T2D3	Q5T2D3	OTU domain-containing protein 3	KIAA0459;OTUD3	1	S224	KTKGMDSEDDLRD	0.9586	0.9586	NaN	NaN	+	0.95181	0.95181	NaN	NaN	+	0.9586	1.05063	+	—
A8MYX0;C9JDG0;Q9NSV4;Q9NSV4-7;C9JDG1;Q9NSV4-4;C9JL55;Q9NSV4-5;Q9NSV4-6;C9JDG2;A6NG52;Q9NSV4-1;B4DPV3;B7ZB09;Q9NSV4-2	A8MYX0	A8MYX0	Putative uncharacterized protein DIAPH3;Putative uncharacterized protein DIAPH3;Diaphanous-related formin-3;Protein diaphanous homolog 3;Diaphanous-related formin-3;Protein diaphanous homolog 3;Putative uncharacterized protein DIAPH3;Diaphanous-related formin-3;Protein diaphanous homolog 3;Putative uncharacterized protein DIAPH3;Diaphanous-related formin-3;Protein diaphanous homolog 3;Diaphanous-…	DIAPH3;DIAPH3;DIAP3;DIAPH3;DIAP3;DIAPH3;DIAPH3;DIAP3;DIAPH3;DIAPH3;DIAP3;DIAPH3;DIAP3;DIAPH3;DIAPH3;DIAPH3;DIAP3;DIAPH3;DIAP3;DIAPH3	1	S624	FLGGQNSPPLPIL	1.0089	1.0089	NaN	NaN	+	1.0021	1.0021	NaN	NaN	+	1.0089	0.997904	+	—
P85037;B4DY33;P85037-2;A4D1Z4	P85037	P85037	Forkhead box protein K1;Myocyte nuclear factor;cDNA FLJ55600, highly similar to Homo sapiens forkhead box K1 (FOXK1), mRNA;Forkhead box protein K1;Myocyte nuclear factor;KIAA0415 gene product	FOXK1;MNF;FOXK1;MNF;KIAA0415;tcag7.1310	3	S441	QTPECLSREGSPI	1.1191	1.1191	1.0222	0.93797	+	1.1123	1.1123	1.0432	0.86792	+	1.1191	0.899038	+	—
Q8IZ21-2;Q8IZ21;D3DPM3;Q8IZ21-3	Q8IZ21-2	Q8IZ21-2	Phosphatase and actin regulator 4;Phosphatase and actin regulator 4;Phosphatase and actin regulator 4, isoform CRA_a;Phosphatase and actin regulator 4	PHACTR4;PRO2963;PHACTR4;PRO2963;hCG_2032202;PHACTR4;PHACTR4;PRO2963	2	S354	ISPRSPSPPLPTH	0.84686	NaN	0.84686	NaN	+	0.85366	NaN	0.85366	NaN	+	0.84686	1.17143	+	—
Q14694-2;Q14694;Q14694-3;B4DDR4	Q14694-2	Q14694-2	Deubiquitinating enzyme 10;Ubiquitin carboxyl-terminal hydrolase 10;Ubiquitin thioesterase 10;Ubiquitin-specific-processing protease 10;Deubiquitinating enzyme 10;Ubiquitin carboxyl-terminal hydrolase 10;Ubiquitin thioesterase 10;Ubiquitin-specific-processing protease 10;Deubiquitinating enzyme 10;Ubiquitin carboxyl-terminal hydrolase 10;Ubiquitin thioesterase 10;Ubiquitin-specific-processing pro…	KIAA0190;USP10;KIAA0190;USP10;KIAA0190;USP10	1	S595	NLKKLLSPSNEKL	0.98766	0.98766	NaN	NaN	+	0.99446	0.99446	NaN	NaN	+	0.98766	1.00557	+	—
O75665;A8K2T9;O75665-3;A8K0W2;O75665-2;Q7Z7F6;Q6P668;Q4G0Q0	O75665	O75665	Oral-facial-digital syndrome 1 protein;Protein 71-7A;cDNA FLJ78705, highly similar to Homo sapiens oral-facial-digital syndrome 1 (OFD1), mRNA;Oral-facial-digital syndrome 1 protein;Protein 71-7A;cDNA FLJ75575, highly similar to Oral-facial-digital syndrome 1 protein (Protein 71-7A);Oral-facial-digital syndrome 1 protein;Protein 71-7A;OFD1 protein;OFD1 protein;OFD1 protein	CXorf5;OFD1;CXorf5;OFD1;CXorf5;OFD1;OFD1;OFD1;OFD1	1	S63	LQPRSISVEGSSL	1.057	1.057	NaN	NaN	+	1.0638	1.0638	NaN	NaN	+	1.057	0.940026	+	—
Q15361;B4DZG2	Q15361	Q15361	RNA polymerase I termination factor;Transcription termination factor 1;Transcription termination factor I;cDNA FLJ56521, highly similar to Homo sapiens transcription termination factor, RNA polymerase I (TTF1), mRNA	TTF1	1	S872	FYYEDDSEGEDIE	0.99624	0.99624	NaN	NaN	+	0.98936	0.98936	NaN	NaN	+	0.99624	1.01075	+	—
D3DTZ3;Q07955;A8K1L8;B7Z570	D3DTZ3	D3DTZ3	Splicing factor, arginine/serine-rich 1 (Splicing factor 2, alternate splicing factor), isoform CRA_a;Alternative-splicing factor 1;pre-mRNA-splicing factor SF2, P33 subunit;Splicing factor, arginine/serine-rich 1;cDNA FLJ77645, highly similar to Homo sapiens splicing factor, arginine/serine-rich 1 (splicing factor 2, alternate splicing factor) (SFRS1), mRNA;cDNA FLJ53078, highly similar to Splic…	hCG_1774411;SFRS1;ASF;OK/SW-cl.3;SF2;SF2P33;SFRS1	3	S201	DGPRSPSYGRSRS	0.98017	NaN	0.98017	1.3014	+	0.97328	NaN	0.97328	1.1495	+	0.98017	1.02745	+	—
Q9Y2X3;B3KN82	Q9Y2X3	Q9Y2X3	Nucleolar protein 5;Nucleolar protein 58;cDNA FLJ13913 fis, clone Y79AA1000231, highly similar to Nucleolar protein NOP5	HSPC120;NOL5;NOP5;NOP58	2	S502	IKEEPLSEEEPCT	0.98673	0.98673	1.0415	NaN	+	0.97984	0.97984	1.0292	NaN	+	0.98673	1.02057	+	—
C9JIF9;P13798;C9JLK2	C9JIF9	C9JIF9	Putative uncharacterized protein APEH;Acylamino-acid-releasing enzyme;Acylaminoacyl-peptidase;Acyl-peptide hydrolase;Oxidized protein hydrolase;Putative uncharacterized protein APEH	APEH;APEH;D3F15S2;D3S48E;DNF15S2;APEH	1	S187	ALDVSASDDEIAR	1.0443	1.0443	NaN	NaN	+	1.0374	1.0374	NaN	NaN	+	1.0443	0.963948	+	—
P30101;B3KQT9;B4DDM1	P30101	P30101	58 kDa glucose-regulated protein;58 kDa microsomal protein;Disulfide isomerase ER-60;Endoplasmic reticulum resident protein 57;Endoplasmic reticulum resident protein 60;Protein disulfide-isomerase A3;cDNA PSEC0175 fis, clone OVARC1000169, highly similar to Protein disulfide-isomerase A3 (EC 5.3.4.1);cDNA FLJ59460, highly similar to Protein disulfide-isomerase A3 (EC 5.3.4.1)	ERP57;ERP60;GRP58;PDIA3	1	S478	ELSDFISYLQREA	1.0571	1.0571	NaN	NaN	+	1.0502	1.0502	NaN	NaN	+	1.0571	0.9522	+	—
O15042;O15042-2;O15042-3;C9JB80	O15042	O15042	140 kDa Ser/Arg-rich domain protein;U2-associated protein SR140;140 kDa Ser/Arg-rich domain protein;U2-associated protein SR140;140 kDa Ser/Arg-rich domain protein;U2-associated protein SR140;Putative uncharacterized protein ENSP00000417441	KIAA0332;SR140;KIAA0332;SR140;KIAA0332;SR140	1	S485	SILQGDSPTKWRT	1.0091	1.0091	NaN	NaN	+	1.0022	1.0022	NaN	NaN	+	1.0091	0.997805	+	—
O75691	O75691	O75691	Down-regulated in metastasis protein;Novel nucleolar protein 73;Protein Key-1A6;Small subunit processome component 20 homolog	DRIM;UTP20	1	S788	KSVGDESWEQTQE	0.96197	0.96197	NaN	NaN	+	0.95503	0.95503	NaN	NaN	+	0.96197	1.04709	+	—
Q9P1Y5;D6W648	Q9P1Y5	Q9P1Y5	Calmodulin-regulated spectrin-associated protein 3	CAMSAP3;KIAA1543	2	S1074	PTSRAPSPSGLMS	0.88877	0.88877	0.87124	NaN	+	0.89571	0.89571	1.1384	NaN	+	0.88877	1.11643	+	—
O95997;Q6IAL9;Q2VPE7;Q9NZH5;Q9NZH5-2;O95211	O95997	O95997	Esp1-associated protein;Pituitary tumor-transforming gene 1 protein;Securin;cDNA, FLJ92498, Homo sapiens pituitary tumor-transforming 1 (PTTG1), mRNA;Pituitary tumor-transforming 1;Pituitary tumor-transforming 1, isoform CRA_a;PTTG1 protein;PTTG1 protein;Pituitary tumor-transforming gene 2 protein;Securin-2;Pituitary tumor-transforming gene 2 protein;Securin-2;Pituitary tumor transforming gene pr…	EAP1;PTTG;PTTG1;TUTR1;hCG_16307;PTTG1;PTTG1;PTTG2;PTTG2;PTTG	1	S165	FQLGPPSPVKMPS	0.96445	0.96445	NaN	NaN	+	0.97144	0.97144	NaN	NaN	+	0.96445	1.0294	+	—
B0UX77;P48634;B4DLY2	B0UX77	B0UX77	HLA-B associated transcript 2;HLA-B-associated transcript 2;Large proline-rich protein BAT2;Protein G2;cDNA FLJ56600, highly similar to Large proline-rich protein BAT2	BAT2;DAMA-236L13.4-001;BAT2;G2	2	S1085	PRGRTASETRSEG	0.91001	0.91001	1.0195	0.9384	+	0.917	0.917	0.97585	1.0135	+	0.91001	1.09051	+	—
Q9NYB0	Q9NYB0	Q9NYB0	Telomeric repeat-binding factor 2-interacting protein 1;TRF2-interacting telomeric protein Rap1	PP8000;RAP1;TERF2IP	1	S203	LGDAPVSPSSQKL	1.0316	1.0316	1.0227	NaN	+	1.0386	1.0386	1.0422	NaN	+	1.0316	0.962835	+	—
Q6MZT3;Q9NXG2	Q6MZT3	Q6MZT3	Putative uncharacterized protein DKFZp686C1054;THUMP domain-containing protein 1	DKFZp686C1054;THUMPD1;THUMPD1	2	S174	DQQPSGSEGEDDD	1.047	NaN	1.047	NaN	+	1.04	NaN	1.04	NaN	+	1.047	0.961538	+	—
B2RUW0;Q8ND24	B2RUW0	B2RUW0	cDNA FLJ54868, weakly similar to Ubiquitin ligase protein DZIP3 (EC 6.3.2.-);Putative uncharacterized protein DKFZp547C195;Ring finger protein 214;RING finger protein 214	DKFZp547C195;hCG_38328;RNF214;RNF214	1	S176	DFRPVVSPANGVE	0.84499	0.84499	NaN	NaN	+	0.83796	0.83796	NaN	NaN	+	0.84499	1.19337	+	—
O00273;Q53HN4;Q5T6G6	O00273	O00273	DNA fragmentation factor 45 kDa subunit;DNA fragmentation factor subunit alpha;Inhibitor of CAD;DNAation factor, 45kDa, alpha polypeptide isoform 1 variant;cDNA, FLJ93833, Homo sapiens DNAation factor, 45kDa, alpha polypeptide(DFFA), mRNA;DNAation factor, 45kDa, alpha polypeptide;DNAation factor, 45kDa, alpha polypeptide, isoform CRA_c	DFF1;DFF45;DFFA;H13;DFFA;hCG_25280;RP5-1113E3.2-001	1	S315	ISASKASPPGDLQ	0.99094	0.99094	NaN	NaN	+	0.98386	0.98386	NaN	NaN	+	0.99094	1.0164	+	—
A8K6X3;Q7L014;D3DQA6	A8K6X3	A8K6X3	cDNA FLJ78679, highly similar to Homo sapiens DEAD (Asp-Glu-Ala-Asp) box polypeptide 46 (DDX46), mRNA;DEAD box protein 46;Probable ATP-dependent RNA helicase DDX46;PRP5 homolog;DEAD (Asp-Glu-Ala-Asp) box polypeptide 46, isoform CRA_a	DDX46;KIAA0801;DDX46;hCG_16595	1	S804	ALGLQDSDDEDAA	0.94526	0.94526	NaN	NaN	+	0.95236	0.95236	NaN	NaN	+	0.94526	1.05002	+	—
P55265-4;Q59EC0;P55265;B7Z8Y3;D3DV76;P55265-5	P55265-4	P55265-4	136 kDa double-stranded RNA-binding protein;Double-stranded RNA-specific adenosine deaminase;Interferon-inducible protein 4;K88DSRBP;Adenosine deaminase, RNA-specific isoform ADAR-a variant;136 kDa double-stranded RNA-binding protein;Double-stranded RNA-specific adenosine deaminase;Interferon-inducible protein 4;K88DSRBP;cDNA FLJ61696, highly similar to Double-stranded RNA-specific adenosine deam…	ADAR;ADAR1;DSRAD;G1P1;IFI4;ADAR;ADAR1;DSRAD;G1P1;IFI4;ADAR;hCG_18813;ADAR;ADAR1;DSRAD;G1P1;IFI4	2	S868	MLLLSRSPEAQPK	1.016	1.016	1.0328	NaN	+	1.0089	1.0089	NaN	NaN	+	1.016	0.991179	+	—
Q8N264;Q8N264-2;Q8N264-3;D6RCP5;B3KUX7	Q8N264	Q8N264	Filamin-A-associated RhoGAP;p73RhoGAP;RAC1- and CDC42-specific GTPase-activating protein of 72 kDa;Rho GTPase-activating protein 24;RhoGAP of 73 kDa;Rho-type GTPase-activating protein 24;Sarcoma antigen NY-SAR-88;Filamin-A-associated RhoGAP;p73RhoGAP;RAC1- and CDC42-specific GTPase-activating protein of 72 kDa;Rho GTPase-activating protein 24;RhoGAP of 73 kDa;Rho-type GTPase-activating protein 24…	ARHGAP24;FILGAP;ARHGAP24;FILGAP;ARHGAP24;FILGAP	1	S437	GIVTNGSFSSSNA	1.0892	1.0892	NaN	NaN	+	1.0963	1.0963	NaN	NaN	+	1.0892	0.912159	+	—
Q9NW75;A8K5C3;Q9NW75-2;Q6PIX0	Q9NW75	Q9NW75	G patch domain-containing protein 2;cDNA FLJ77283, highly similar to Homo sapiens G patch domain containing 2, mRNA;G patch domain-containing protein 2;GPATC2 protein	GPATC2;GPATCH2;GPATC2;GPATCH2;GPATC2	2	S115	NNKKDHSDSDDQM	1.1966	NaN	1.1966	NaN	+	1.1895	NaN	1.1895	NaN	+	1.1966	0.840689	+	—
Q9NW75;A8K5C3;Q9NW75-2;Q6PIX0	Q9NW75	Q9NW75	G patch domain-containing protein 2;cDNA FLJ77283, highly similar to Homo sapiens G patch domain containing 2, mRNA;G patch domain-containing protein 2;GPATC2 protein	GPATC2;GPATCH2;GPATC2;GPATCH2;GPATC2	2	S117	KKDHSDSDDQMLV	1.1966	NaN	1.1966	NaN	+	1.1895	NaN	1.1895	NaN	+	1.1966	0.840689	+	—
P07199	P07199	P07199	Centromere protein B;Major centromere autoantigen B	CENPB	1	S156	TPAAPASPAAVPS	1.0004	1.0004	1.0237	NaN	+	0.99327	0.99327	0.89245	NaN	+	1.0004	1.00678	+	—
A0JLU0;Q13428-5;D6RHJ4;D6REW2;D6RC21;B4E111;Q13428-4;Q13428-3;Q13428;Q13428-2	A0JLU0;B4E111;Q13428-4	A0JLU0	TCOF1 protein;Treacher Collins syndrome protein;Treacle protein;cDNA FLJ57346, highly similar to Homo sapiens Treacher Collins-Franceschetti syndrome 1 (TCOF1), transcript variant 1, mRNA;Treacher Collins syndrome protein;Treacle protein;Treacher Collins syndrome protein;Treacle protein;Treacher Collins syndrome protein;Treacle protein;Treacher Collins syndrome protein;Treacle protein	TCOF1;TCOF1;TCOF1;TCOF1;TCOF1;TCOF1	1	S156	NLLSGKSPRKSAE	0.96608	0.96608	NaN	NaN	+	0.95891	0.95891	NaN	NaN	+	0.96608	1.04285	+	—
A8K4Z4;P05388;Q53HK9;Q53HW2;Q3B7A4;Q6NSF2;B4E3D5;Q8NHW5;Q3MHV2	A8K4Z4	A8K4Z4	cDNA FLJ75549, highly similar to Homo sapiens ribosomal protein, large, P0 (RPLP0), transcript variant 1, mRNA;60S acidic ribosomal protein P0;60S ribosomal protein L10E;Ribosomal protein P0 variant;Ribosomal protein P0 variant;RPLP0 protein;RPLP0 protein;cDNA FLJ51469, highly similar to 60S acidic ribosomal protein P0;60S acidic ribosomal protein P0-like;RPLP0 protein	RPLP0;RPLP0;RPLP0;RPLP0	1	S307	KEESEESDEDMGF	1.009	1.009	0.97846	NaN	+	1.0018	1.0018	0.97707	NaN	+	1.009	0.998203	+	—
P04406;Q2TSD0;Q0QET7;A4UCT1;Q5ZEY3	P04406	P04406	Glyceraldehyde-3-phosphate dehydrogenase;Glyceraldehyde-3-phosphate dehydrogenase;Glyceraldehyde-3-phosphate dehydrogenase;Glyceraldehyde-3-phosphate dehydrogenase;Glyceraldehyde-3-phosphate dehydrogenase	CDABP0047;GAPD;GAPDH;OK/SW-cl.12;GAPDH;GAPD	1	S241	VPTANVSVVDLTC	1.0196	1.0196	0.97168	NaN	+	1.0268	1.0268	1.1658	NaN	+	1.0196	0.973899	+	—
Q9BXK5;B2RB43;B7Z238;A8K5Y4;B3KPE7;B7Z737	Q9BXK5	Q9BXK5	Bcl-2-like protein 13;Bcl-rambo;Protein Mil1;BCL2-like 13 (Apoptosis facilitator), isoform CRA_c;cDNA, FLJ95299, highly similar to Homo sapiens BCL2-like 13 (apoptosis facilitator) (BCL2L13),nuclear gene encoding mitochondrial protein, mRNA;cDNA FLJ55839, highly similar to Bcl-2-like 13 protein;cDNA FLJ77667, highly similar to Homo sapiens BCL2-like 13 (apoptosis facilitator), mRNA;cDNA FLJ31686 …	BCL2L13;CD003;MIL1;BCL2L13;hCG_19914	2	S420	INAREESLVEELS	1.0268	NaN	1.0268	NaN	+	1.0196	1.0196	0.97841	NaN	+	1.0268	0.980777	+	—
D3DNR3;Q9UID6;C9IZP0;C9J3R1	D3DNR3	D3DNR3	Zinc finger protein 639, isoform CRA_a;Zinc finger protein 639;Zinc finger protein ANC_2H01;Zinc finger protein ZASC1;Putative uncharacterized protein ZNF639;Putative uncharacterized protein ZNF639	hCG_16033;ZNF639;ZASC1;ZNF639;ZNF639;ZNF639	1	S88	QNYLVPSPVLRIL	1.0557	1.0557	NaN	NaN	+	1.0629	1.0629	NaN	NaN	+	1.0557	0.940822	+	—
Q92574;B7Z897	Q92574	Q92574	Hamartin;Tuberous sclerosis 1 protein;cDNA FLJ50429, highly similar to Hamartin	KIAA0243;TSC;TSC1	1	S1100	ELFRNKSESQCDE	1.0721	1.0721	NaN	NaN	+	1.0793	1.0793	NaN	NaN	+	1.0721	0.926526	+	—
Q03188;Q8IW27	Q03188;Q8IW27	Q03188	Centromere autoantigen C;Centromere protein C 1;Interphase centromere complex protein 7;Centromere protein C 1;Centromere protein C 1, isoform CRA_a	CENPC;CENPC1;ICEN7;CENPC1;hCG_40345	1	S538	VVKSEESPVYSNS	1.0879	1.0879	NaN	NaN	+	1.0807	1.0807	NaN	NaN	+	1.0879	0.925326	+	—
Q01130;Q53FN0;B4DN89;Q8NAK9;B3KUY1;B3KVY2	Q01130	Q01130	Protein PR264;Splicing component, 35 kDa;Splicing factor SC35;Splicing factor, arginine/serine-rich 2;Splicing factor, arginine/serine-rich 2 variant;cDNA FLJ52570, highly similar to Splicing factor, arginine/serine-rich 2;Splicing factor, arginine/serine-rich 2, isoform CRA_g;cDNA FLJ35170 fis, clone PLACE6012942, highly similar to SPLICING FACTOR, ARGININE/SERINE-RICH 2;cDNA FLJ40890 fis, clone…	SFRS2;hCG_27842;SFRS2;hCG_27842;SFRS2	1	S208	SRSRSKSPPKSPE	0.9272	0.9272	0.99127	NaN	+	0.91998	0.91998	0.9755	NaN	+	0.9272	1.08698	+	—
P42167;Q59G12;P42167-2;Q9P1N8	P42167	P42167	Lamina-associated polypeptide 2, isoforms beta/gamma;Splenin;Thymopentin;Thymopoietin;Thymopoietin, isoforms beta/gamma;Thymopoietin-related peptide isoforms beta/gamma;TP5;Lamina-associated polypeptide 2, isoforms beta/gamma variant;Lamina-associated polypeptide 2, isoforms beta/gamma;Splenin;Thymopentin;Thymopoietin;Thymopoietin, isoforms beta/gamma;Thymopoietin-related peptide isoforms beta/ga…	LAP2;TMPO;LAP2;TMPO	1	S387	RMEESFSSKYVPK	0.90507	0.90507	NaN	NaN	+	0.91231	0.91231	NaN	NaN	+	0.90507	1.09612	+	—
B3KM68;Q9Y6E2;B7Z4K8;B5MCH7;B5MCE7;Q05D83	B3KM68	B3KM68	cDNA FLJ10398 fis, clone NT2RM4000349, highly similar to Homo sapiens basic leucine zipper and W2 domains 2 (BZW2), mRNA;Basic leucine zipper and W2 domain-containing protein 2;cDNA FLJ52869, highly similar to Homo sapiens basic leucine zipper and W2 domains 2 (BZW2), mRNA;Putative uncharacterized protein BZW2;Basic leucine zipper and W2 domains 2, isoform CRA_b;Putative uncharacterized protein B…	BZW2;HSPC028;MSTP017;BZW2;BZW2;hCG_19293;BZW2	2	S412	QNAEEESESEGEE	0.99864	NaN	0.99864	NaN	+	1.0059	NaN	1.0059	NaN	+	0.99864	0.994135	+	—
B3KM68;Q9Y6E2;B7Z4K8;B5MCH7;B5MCE7;Q05D83	B3KM68	B3KM68	cDNA FLJ10398 fis, clone NT2RM4000349, highly similar to Homo sapiens basic leucine zipper and W2 domains 2 (BZW2), mRNA;Basic leucine zipper and W2 domain-containing protein 2;cDNA FLJ52869, highly similar to Homo sapiens basic leucine zipper and W2 domains 2 (BZW2), mRNA;Putative uncharacterized protein BZW2;Basic leucine zipper and W2 domains 2, isoform CRA_b;Putative uncharacterized protein B…	BZW2;HSPC028;MSTP017;BZW2;BZW2;hCG_19293;BZW2	2	S414	AEEESESEGEEN_	0.99864	NaN	0.99864	NaN	+	1.0059	NaN	1.0059	NaN	+	0.99864	0.994135	+	—
Q9BTX1;Q9BTX1-2;B4DQQ5;B4DZG6;B4DHA3;Q9BTX1-4	Q9BTX1	Q9BTX1	Nucleoporin NDC1;Transmembrane protein 48;Nucleoporin NDC1;Transmembrane protein 48;cDNA FLJ53159, highly similar to Nucleoporin NDC1;cDNA FLJ53254, highly similar to Nucleoporin NDC1;cDNA FLJ53988, highly similar to Nucleoporin NDC1;Nucleoporin NDC1;Transmembrane protein 48	NDC1;TMEM48;NDC1;TMEM48;NDC1;TMEM48	1	S406	EPKKLNSPEETAF	0.95623	0.95623	1.1562	NaN	+	0.9635	0.9635	1.0695	NaN	+	0.95623	1.03788	+	—
B4DJ51;P62158;Q9BRL5;B2RDW0;Q96HY3	B4DJ51	B4DJ51	Calmodulin 1 (Phosphorylase kinase, delta), isoform CRA_a;Calmodulin 3 (Phosphorylase kinase, delta), isoform CRA_b;cDNA FLJ61744, highly similar to Calmodulin;Calmodulin;CALM3 protein;cDNA, FLJ96792, highly similar to Homo sapiens calmodulin 2 (phosphorylase kinase, delta) (CALM2), mRNA;CALM1 protein;Calmodulin 2 (Phosphorylase kinase, delta), isoform CRA_a;Calmodulin 3 (Phosphorylase kinase, de…	CALM1;CALM3;hCG_20313;hCG_21749;CALM;CALM1;CALM2;CALM3;CALML2;CAM;CAM1;CAM2;CAM3;CAMB;CAMC;CAMIII;CALM2;CALM3;hCG_17033;hCG_20313	1	S102	DGNGYISAAELRH	0.99752	0.99752	NaN	NaN	+	1.0048	1.0048	NaN	NaN	+	0.99752	0.995223	+	—
P49736;B7Z8Z6;B3KXZ4	P49736	P49736	DNA replication licensing factor MCM2;Minichromosome maintenance protein 2 homolog;Nuclear protein BM28;cDNA FLJ53276, moderately similar to DNA replication licensing factor MCM2;cDNA FLJ46429 fis, clone THYMU3014372, highly similar to DNA replication licensing factor MCM2	BM28;CCNL1;CDCL1;KIAA0030;MCM2	1	S13	SFTMASSPAQRRR	1.0647	1.0647	1.0171	0.99581	+	1.0574	1.0574	0.9639	1.0714	+	1.0647	0.945716	+	—
Q96QE3;Q96QE3-2;E1P654	Q96QE3	Q96QE3	ATPase family AAA domain-containing protein 5;Chromosome fragility-associated gene 1 protein;ATPase family AAA domain-containing protein 5;Chromosome fragility-associated gene 1 protein	ATAD5;C17orf41;FRAG1;ATAD5;C17orf41;FRAG1	1	S306	VKSGYISESENSE	1.1046	1.1046	1.0355	NaN	+	1.0973	1.0973	0.93807	NaN	+	1.1046	0.911328	+	—
P14618;B4DNK4;P14618-2;B4DRT3	P14618;P14618-2	P14618	Cytosolic thyroid hormone-binding protein;Opa-interacting protein 3;p58;Pyruvate kinase 2/3;Pyruvate kinase isozymes M1/M2;Pyruvate kinase muscle isozyme;Thyroid hormone-binding protein 1;Tumor M2-PK;Pyruvate kinase;Cytosolic thyroid hormone-binding protein;Opa-interacting protein 3;p58;Pyruvate kinase 2/3;Pyruvate kinase isozymes M1/M2;Pyruvate kinase muscle isozyme;Thyroid hormone-binding prote…	OIP3;PK2;PK3;PKM;PKM2;OIP3;PK2;PK3;PKM;PKM2	1	S37	CRLDIDSPPITAR	0.94768	0.94768	NaN	NaN	+	0.94037	0.94037	NaN	NaN	+	0.94768	1.06341	+	—
B0UX77;P48634;P48634-3;C9JD87;C9JI26;C9JI93;C9JTL3;C9JXZ3;A6NG23;C9JAS0;C9JI89;C9J8K3;C9JM53;P48634-2;C9JB33;C9J1F6;C9J6L0;C9JTM3;C9J9U2;B4DLY2;C9JAP8;P48634-4	B0UX77	B0UX77	HLA-B associated transcript 2;HLA-B-associated transcript 2;Large proline-rich protein BAT2;Protein G2;HLA-B-associated transcript 2;Large proline-rich protein BAT2;Protein G2;Putative uncharacterized protein BAT2;Putative uncharacterized protein ENSP00000395679;Putative uncharacterized protein ENSP00000408552;Putative uncharacterized protein ENSP00000414448;Putative uncharacterized protein ENSP0…	BAT2;DAMA-236L13.4-001;BAT2;G2;BAT2;G2;BAT2;BAT2;BAT2;G2;BAT2;BAT2;G2	1	S808	EPRPLTSPLRQAA	0.92987	0.92987	NaN	NaN	+	0.93718	0.93718	NaN	NaN	+	0.92987	1.06703	+	—
P52948;P52948-5;P52948-2;P52948-6;A8KA17;P52948-3;P52948-4;B4DWF8	P52948	P52948	96 kDa nucleoporin;98 kDa nucleoporin;Nuclear pore complex protein Nup96;Nuclear pore complex protein Nup98;Nuclear pore complex protein Nup98-Nup96;Nucleoporin Nup96;Nucleoporin Nup98;96 kDa nucleoporin;98 kDa nucleoporin;Nuclear pore complex protein Nup96;Nuclear pore complex protein Nup98;Nuclear pore complex protein Nup98-Nup96;Nucleoporin Nup96;Nucleoporin Nup98;96 kDa nucleoporin;98 kDa nuc…	ADAR2;NUP98;ADAR2;NUP98;ADAR2;NUP98;ADAR2;NUP98;ADAR2;NUP98;ADAR2;NUP98	1	S888	KYGLQDSDEEEEE	0.99174	0.99174	NaN	NaN	+	0.99905	0.99905	NaN	NaN	+	0.99174	1.00095	+	—
Q9Y4D1;A8K6X5;Q9Y4D1-2;Q9Y4D1-3	Q9Y4D1	Q9Y4D1	Disheveled-associated activator of morphogenesis 1;cDNA FLJ78680, highly similar to Homo sapiens dishevelled associated activator of morphogenesis 1, mRNA;Disheveled-associated activator of morphogenesis 1;Disheveled-associated activator of morphogenesis 1	DAAM1;KIAA0666;DAAM1;KIAA0666;DAAM1;KIAA0666	1	S12	RGGRGISFIFCCF	0.96164	0.96164	NaN	NaN	+	0.96896	0.96896	NaN	NaN	+	0.96164	1.03203	+	—
B2RTT4;B4DQZ7;D3DS45;Q9UKV3	B2RTT4;B4DQZ7;D3DS45	D3DS45	ACIN1 protein;cDNA FLJ50838, highly similar to Apoptotic chromatin condensation inducer in thenucleus;Apoptotic chromatin condensation inducer 1, isoform CRA_b;Apoptotic chromatin condensation inducer in the nucleus	ACIN1;ACIN1;hCG_41730;ACIN1;ACINUS;KIAA0670	1	S410	LPEQTASEEETPP	0.99806	0.99806	0.92334	NaN	+	0.99071	0.99071	0.89525	NaN	+	0.99806	1.00938	+	—
D6W4Z6;P31350;Q9UKM0	D6W4Z6	D6W4Z6	Ribonucleoside-diphosphate reductase subunit M2;Ribonucleotide reductase small chain;Ribonucleotide reductase small subunit;Ribonucleotide reductase M2 subunit	RR2;RRM2;RR2M	1	S80	PQQLQLSPLKGLS	1.0237	1.0237	NaN	NaN	+	1.0311	1.0311	NaN	NaN	+	1.0237	0.969838	+	—
Q14676;Q14676-3	Q14676	Q14676	Mediator of DNA damage checkpoint protein 1;Nuclear factor with BRCT domains 1;Mediator of DNA damage checkpoint protein 1;Nuclear factor with BRCT domains 1	KIAA0170;MDC1;NFBD1;KIAA0170;MDC1;NFBD1	1	S793	GDQHPESPVHTEP	1.0921	1.0921	NaN	NaN	+	1.0995	1.0995	NaN	NaN	+	1.0921	0.909504	+	—
C9JGZ0	C9JGZ0	C9JGZ0	Putative uncharacterized protein BRIP1	BRIP1	1	S930	EAASHLSPENFVE	1.1641	1.1641	NaN	NaN	+	1.1567	1.1567	NaN	NaN	+	1.1641	0.864528	+	—
Q6NZY4;A8K559;Q6NZY4-2	Q6NZY4	Q6NZY4	Zinc finger CCHC domain-containing protein 8;cDNA FLJ76187;Zinc finger CCHC domain-containing protein 8	ZCCHC8;ZCCHC8	1	S598	EAGHASSPDSEVT	1.0291	1.0291	1.1256	NaN	+	1.0365	1.0365	1.1729	NaN	+	1.0291	0.964785	+	—
D6W665;Q9HA82;Q53HF9	D6W665	D6W665	LAG1 longevity assurance homolog 4;LAG1 longevity assurance homolog 4 variant	LASS4	3	S342	MEKDIRSDVEESD	1.202	NaN	NaN	1.202	+	1.2094	NaN	NaN	1.2094	+	1.202	0.826856	+	—
D6W665;Q9HA82;Q53HF9	D6W665	D6W665	LAG1 longevity assurance homolog 4;LAG1 longevity assurance homolog 4 variant	LASS4	3	S347	RSDVEESDSSEEA	1.202	NaN	NaN	1.202	+	1.2094	NaN	NaN	1.2094	+	1.202	0.826856	+	—
D6W665;Q9HA82;Q53HF9	D6W665	D6W665	LAG1 longevity assurance homolog 4;LAG1 longevity assurance homolog 4 variant	LASS4	3	S350	VEESDSSEEAAAA	1.202	NaN	NaN	1.202	+	1.2094	NaN	NaN	1.2094	+	1.202	0.826856	+	—
P49736;B7Z8Z6;B3KXZ4;B4DSV5	P49736	P49736	DNA replication licensing factor MCM2;Minichromosome maintenance protein 2 homolog;Nuclear protein BM28;cDNA FLJ53276, moderately similar to DNA replication licensing factor MCM2;cDNA FLJ46429 fis, clone THYMU3014372, highly similar to DNA replication licensing factor MCM2;cDNA FLJ55651, highly similar to DNA replication licensing factor MCM2	BM28;CCNL1;CDCL1;KIAA0030;MCM2	1	S170	DEEMIESIENLED	0.91397	0.91397	NaN	NaN	+	0.90651	0.90651	NaN	NaN	+	0.91397	1.10313	+	—
P49454	P49454	P49454	AH antigen;Centromere protein F;Kinetochore protein CENPF;Mitosin	CENPF	2	S1748	QGLDLSSRSLLGI	1.1219	NaN	1.1219	NaN	+	1.1144	NaN	1.1144	NaN	+	1.1219	0.897344	+	—
Q16543;Q6FG59	Q16543	Q16543	Hsp90 chaperone protein kinase-targeting subunit;Hsp90 co-chaperone Cdc37;p50Cdc37;CDC37 protein	CDC37;CDC37A;CDC37	1	S13	WDHIEVSDDEDET	1.0083	1.0083	NaN	NaN	+	1.0008	1.0008	NaN	NaN	+	1.0083	0.999201	+	—
D3DN69;Q6NW34;Q6NW34-2;B4E228;B4DHL5;A8MVI8;B4DVN9;B4DJ73;B4DDJ6	D3DN69	D3DN69	Chromosome 3 open reading frame 17, isoform CRA_a;Uncharacterized protein C3orf17;Uncharacterized protein C3orf17;cDNA FLJ53294;cDNA FLJ53326;Chromosome 3 open reading frame 17, isoform CRA_c;Putative uncharacterized protein C3orf17;cDNA FLJ53667;cDNA FLJ59546;cDNA FLJ59838	C3orf17;hCG_17536;C3orf17;C3orf17;C3orf17;hCG_17536	1	S265	FLINEQSPRASEE	1.0448	1.0448	NaN	NaN	+	1.0523	1.0523	NaN	NaN	+	1.0448	0.950299	+	—
D3DR40	D3DR40	D3DR40	Chromosome 10 open reading frame 4, isoform CRA_b	C10orf4;hCG_39538	2	S12	GYDSDFSDDEHCG	1.0582	NaN	1.0582	NaN	+	1.0657	NaN	1.0657	NaN	+	1.0582	0.93835	+	—
B9EIS5;Q15154;D3DSQ0;Q9P1R8;Q15154-2;A6NNN6;A2RUU9;C9JGS5	B9EIS5;Q15154-2	B9EIS5	PCM1 protein;Pericentriolar material 1 protein;Pericentriolar material 1, isoform CRA_a;HDCMB07P;Pericentriolar material 1 protein;Putative uncharacterized protein PCM1;PCM1 protein;Putative uncharacterized protein PCM1	PCM1;PCM1;hCG_28254;PCM1;PCM1;PCM1;PCM1;PCM1	2	S991	RWVSELSYVEEKE	1.0776	1.0776	NaN	NaN	+	1.0851	1.0851	0.95514	NaN	+	1.0776	0.921574	+	—
P61978-2;Q6IBN1;P61978;B4DFF1;P61978-3;B4DUQ1;Q5T6W5;Q5T6W2;Q5T6W1	P61978-2	P61978-2	Heterogeneous nuclear ribonucleoprotein K;Transformation up-regulated nuclear protein;cDNA FLJ77137, highly similar to Homo sapiens heterogeneous nuclear ribonucleoprotein K (HNRPK), transcript variant 1, mRNA;Heterogeneous nuclear ribonucleoprotein K;Heterogeneous nuclear ribonucleoprotein K isoform a;Heterogeneous nuclear ribonucleoprotein K, isoform CRA_c;HNRPK protein;Heterogeneous nuclear ri…	HNRNPK;HNRPK;hCG_1985922;HNRNPK;HNRPK;RP11-575L7.1-003;HNRNPK;HNRPK;HNRNPK;HNRPK;HNRNPK;RP11-575L7.1-001;HNRNPK;RP11-575L7.1-005;HNRNPK;RP11-575L7.1-006	1	S89	GPERILSISADIE	1.0926	1.0926	NaN	NaN	+	1.0851	1.0851	NaN	NaN	+	1.0926	0.921574	+	—
C9JAS7;Q96RL1-4;Q96RL1;C9JR12;Q96RL1-2;Q96RL1-3;Q9NTC5	C9JAS7;Q96RL1	Q96RL1	Putative uncharacterized protein UIMC1;BRCA1-A complex subunit RAP80;Receptor-associated protein 80;Retinoid X receptor-interacting protein 110;Ubiquitin interaction motif-containing protein 1;BRCA1-A complex subunit RAP80;Receptor-associated protein 80;Retinoid X receptor-interacting protein 110;Ubiquitin interaction motif-containing protein 1;Putative uncharacterized protein UIMC1;BRCA1-A compl…	UIMC1;RAP80;RXRIP110;UIMC1;RAP80;RXRIP110;UIMC1;UIMC1;RAP80;RXRIP110;UIMC1;RAP80;RXRIP110;UIMC1;DKFZp434I1926	1	S677	RRDLNESPVKSFV	1.1017	1.1017	NaN	NaN	+	1.1092	1.1092	NaN	NaN	+	1.1017	0.901551	+	—
A4D2N6;Q9H9J4;Q0VIN8;A2RUE3;B4DWG7	A4D2N6	A4D2N6	Ubiquitin carboxyl-terminal hydrolase;Deubiquitinating enzyme 42;Ubiquitin carboxyl-terminal hydrolase 42;Ubiquitin thioesterase 42;Ubiquitin-specific-processing protease 42;Ubiquitin carboxyl-terminal hydrolase;Ubiquitin carboxyl-terminal hydrolase;cDNA FLJ55451, highly similar to Ubiquitin carboxyl-terminal hydrolase 42 (EC3.1.2.15)	tcag7.880;USP42;USP42;USP42;USP42	1	S856	EAPEGLSPAPPAR	0.97961	0.97961	NaN	NaN	+	0.9721	0.9721	NaN	NaN	+	0.97961	1.0287	+	—
Q14966;Q14966-3;A8K583;D6W5H1;Q14966-4;B4DF54;C9JBI6;Q14966-2;B4E187	Q14966	Q14966	Cutaneous T-cell lymphoma-associated antigen se33-1;Nuclear protein 220;Zinc finger matrin-like protein;Zinc finger protein 638;Cutaneous T-cell lymphoma-associated antigen se33-1;Nuclear protein 220;Zinc finger matrin-like protein;Zinc finger protein 638;cDNA FLJ77126, highly similar to Homo sapiens zinc finger protein 638 (ZNF638), transcript variant 1, mRNA;Cutaneous T-cell lymphoma-associated…	NP220;ZFML;ZNF638;NP220;ZFML;ZNF638;NP220;ZFML;ZNF638;ZNF638;NP220;ZFML;ZNF638	2	S558	SPKCFRSVSPERM	1.0148	NaN	1.0148	NaN	+	1.0072	NaN	1.0072	NaN	+	1.0148	0.992851	+	—
Q14966;Q14966-3;A8K583;D6W5H1;Q14966-4;B4DF54;C9JBI6;Q14966-2;B4E187	Q14966	Q14966	Cutaneous T-cell lymphoma-associated antigen se33-1;Nuclear protein 220;Zinc finger matrin-like protein;Zinc finger protein 638;Cutaneous T-cell lymphoma-associated antigen se33-1;Nuclear protein 220;Zinc finger matrin-like protein;Zinc finger protein 638;cDNA FLJ77126, highly similar to Homo sapiens zinc finger protein 638 (ZNF638), transcript variant 1, mRNA;Cutaneous T-cell lymphoma-associated…	NP220;ZFML;ZNF638;NP220;ZFML;ZNF638;NP220;ZFML;ZNF638;ZNF638;NP220;ZFML;ZNF638	2	S560	KCFRSVSPERMSR	1.0148	NaN	1.0148	NaN	+	1.0072	NaN	1.0072	NaN	+	1.0148	0.992851	+	—
B5MBX9;Q6PJT7;B5MDV7;Q6PJT7-2;Q6PJT7-5;B5MD57;Q6PJT7-7;B4E2H4	B5MBX9	B5MBX9	Putative uncharacterized protein ZC3H14;Renal carcinoma antigen NY-REN-37;Zinc finger CCCH domain-containing protein 14;Putative uncharacterized protein ZC3H14;Renal carcinoma antigen NY-REN-37;Zinc finger CCCH domain-containing protein 14;Renal carcinoma antigen NY-REN-37;Zinc finger CCCH domain-containing protein 14;Putative uncharacterized protein ZC3H14;Renal carcinoma antigen NY-REN-37;Zinc …	ZC3H14;ZC3H14;ZC3H14;ZC3H14;ZC3H14;ZC3H14;ZC3H14	1	S515	QPDKPASPKFIVT	1.0286	1.0286	NaN	NaN	+	1.021	1.021	NaN	NaN	+	1.0286	0.979432	+	—
Q14807;B7Z265;B7Z9T5;O60846;Q14985;Q7LE35	Q14807	Q14807	Kinesin-like DNA-binding protein;Kinesin-like protein 4;Kinesin-like protein KIF22;cDNA FLJ53835, highly similar to Kinesin-like protein KIF22;cDNA, FLJ79288, highly similar to Kinesin-like protein KIF22;Kinesin family member 22, isoform CRA_b;cDNA, FLJ78949, highly similar to Kinesin-like protein KIF22;OriP binding protein like gene product;OriP binding protein;OriP binding protein like gene pro…	KID;KIF22;KNSL4;hCG_2039829;KIF22;A-328A3.5;OBP-2;A-328A3.5	1	S543	IQEQAASPNAEIH	1.0483	1.0483	NaN	NaN	+	1.0407	1.0407	NaN	NaN	+	1.0483	0.960892	+	—
D6W5V9;Q9Y3Q8;Q8IV54	D6W5V9	D6W5V9	TSC22 domain family protein 4;Tsc-22-like protein THG-1;TSC22-related-inducible leucine zipper protein 2;TSC22D4 protein	TILZ2;TSC22D4;TSC22D4	1	S165	PGPQARSFTGGLG	0.96384	0.96384	NaN	NaN	+	0.95617	0.95617	NaN	NaN	+	0.96384	1.04584	+	—
Q9NTI5;Q9NTI5-2;B7Z5S1;A9IYQ1	Q9NTI5	Q9NTI5	Androgen-induced proliferation inhibitor;Androgen-induced prostate proliferative shutoff-associated protein AS3;Sister chromatid cohesion protein PDS5 homolog B;Androgen-induced proliferation inhibitor;Androgen-induced prostate proliferative shutoff-associated protein AS3;Sister chromatid cohesion protein PDS5 homolog B;cDNA FLJ61699, highly similar to Homo sapiens androgen-induced proliferation …	APRIN;AS3;KIAA0979;PDS5B;APRIN;AS3;KIAA0979;PDS5B;PDS5B;RP1-267P19.1-012	1	S1166	SSSNPSSPGRIKG	1.027	1.027	1.2682	NaN	+	1.0193	1.0193	1.0284	NaN	+	1.027	0.981065	+	—
D3DTM2;Q99567;B7Z5I6;B4DP20	D3DTM2	D3DTM2	Nucleoporin 88kDa, isoform CRA_a;88 kDa nucleoporin;Nuclear pore complex protein Nup88;Nucleoporin Nup88;cDNA FLJ56516, highly similar to Nuclear pore complex protein Nup88;cDNA FLJ58372, highly similar to Nuclear pore complex protein Nup88	hCG_32910;NUP88;NUP88	1	S168	ERFFTSSTSLTLK	1.0614	1.0614	NaN	NaN	+	1.0537	1.0537	NaN	NaN	+	1.0614	0.949037	+	—
Q99490;B3KVD5;Q99490-2	Q99490	Q99490	Arf-GAP with GTPase, ANK repeat and PH domain-containing protein 2;Centaurin-gamma-1;GTP-binding and GTPase-activating protein 2;Phosphatidylinositol-3-kinase enhancer;cDNA FLJ16430 fis, clone BRACE3009044, highly similar to Centaurin-gamma 1;Arf-GAP with GTPase, ANK repeat and PH domain-containing protein 2;Centaurin-gamma-1;GTP-binding and GTPase-activating protein 2;Phosphatidylinositol-3-kina…	AGAP2;CENTG1;KIAA0167;AGAP2;CENTG1;KIAA0167	1	S638	GLSTPGSLHRAAK	0.32562	0.32562	0.70425	NaN	+	0.33332	0.33332	0.87457	NaN	+	0.32562	3.00012	+	—
P61978-2;Q6IBN1;P61978;B4DFF1;Q5EC54;P61978-3;B4DUQ1;Q5T6W5;Q5T6W2;Q5T6W1;B3KU16	P61978-2	P61978-2	Heterogeneous nuclear ribonucleoprotein K;Transformation up-regulated nuclear protein;cDNA FLJ77137, highly similar to Homo sapiens heterogeneous nuclear ribonucleoprotein K (HNRPK), transcript variant 1, mRNA;Heterogeneous nuclear ribonucleoprotein K;Heterogeneous nuclear ribonucleoprotein K isoform a;Heterogeneous nuclear ribonucleoprotein K, isoform CRA_c;HNRPK protein;Heterogeneous nuclear ri…	HNRNPK;HNRPK;hCG_1985922;HNRNPK;HNRPK;RP11-575L7.1-003;HNRNPK;HNRPK;HNRPK;HNRNPK;HNRPK;HNRNPK;RP11-575L7.1-001;HNRNPK;RP11-575L7.1-005;HNRNPK;RP11-575L7.1-006	1	S284	RDYDDMSPRRGPP	1.0319	1.0319	NaN	NaN	+	1.0396	1.0396	NaN	NaN	+	1.0319	0.961908	+	—
E1P553;Q9UKL3;A7E2C0;Q5T791	E1P553	E1P553	CASP8-associated protein 2;FLICE-associated huge protein;CASP8AP2 protein;CASP8 associated protein 2	CASP8AP2;FLASH;KIAA1315;RIP25;CASP8AP2;CASP8AP2;RP11-63K6.3-003	2	S567	KLNLTLSPAKKQP	1.0384	1.0384	1.074	NaN	+	1.0307	1.0307	0.83133	NaN	+	1.0384	0.970214	+	—
Q96JM3	Q96JM3	Q96JM3	Zinc finger protein 828	C13orf8;KIAA1802;ZNF828	1	S572	SALFSESQKAVEL	1.0616	1.0616	NaN	NaN	+	1.0539	1.0539	NaN	NaN	+	1.0616	0.948857	+	—
Q86XL3;B3KN97;Q86XL3-2	Q86XL3	Q86XL3	Ankyrin repeat and LEM domain-containing protein 2;cDNA FLJ13999 fis, clone Y79AA1002234, highly similar to Homo sapiens KIAA0692 protein;Ankyrin repeat and LEM domain-containing protein 2	ANKLE2;KIAA0692;ANKLE2;KIAA0692	2	S488	RAEETSSPVIGEL	1.0951	NaN	1.0951	NaN	+	1.1028	NaN	1.1028	NaN	+	1.0951	0.906783	+	—
Q96H86;B3KSN2;B7ZAD9;B7Z5R0	Q96H86	Q96H86	Zinc finger protein 764;cDNA FLJ36673 fis, clone UTERU2004163, weakly similar to Zinc finger protein 688;cDNA, FLJ79153, highly similar to Homo sapiens zinc finger protein 689 (ZNF689), mRNA;cDNA FLJ54920, moderately similar to Homo sapiens zinc finger protein 689 (ZNF689), mRNA	ZNF764	1	S131	DPVAAGSPGLKSP	0.96189	0.96189	NaN	NaN	+	0.95413	0.95413	NaN	NaN	+	0.96189	1.04808	+	—
Q8IW50;Q8IW50-4;Q5T593;Q8IW50-6;Q8IW50-5;Q5T586;Q8IW50-2;Q8IW50-3	Q8IW50	Q8IW50	Uncharacterized protein C9orf25;Uncharacterized protein C9orf25;Chromosome 9 open reading frame 25;Uncharacterized protein C9orf25;Uncharacterized protein C9orf25;Chromosome 9 open reading frame 25;Uncharacterized protein C9orf25;Uncharacterized protein C9orf25	C9orf25;C9orf25;C9orf25;RP11-573M23.5-005;C9orf25;C9orf25;C9orf25;RP11-573M23.5-003;C9orf25;C9orf25	1	S115	VALDTDSDDDFDM	0.90808	0.90808	1.0493	NaN	+	0.91588	0.91588	1.0425	NaN	+	0.90808	1.09185	+	—
Q13451;Q53GX4;Q2TA84;Q5TGM6	Q13451	Q13451	51 kDa FK506-binding protein;54 kDa progesterone receptor-associated immunophilin;Androgen-regulated protein 6;FF1 antigen;FK506-binding protein 5;FKBP54;HSP90-binding immunophilin;Peptidyl-prolyl cis-trans isomerase FKBP5;Rotamase;FK506 binding protein 5 variant;FK506 binding protein 5;cDNA, FLJ92761, Homo sapiens FK506 binding protein 5 (FKBP5), mRNA;FK506 binding protein 5;FK506 binding protei…	AIG6;FKBP5;FKBP51;FKBP5;FKBP5;hCG_17659;RP3-340B19.6-001	1	S13	AKNNEESPTATVA	0.977	0.977	NaN	NaN	+	0.9692	0.9692	NaN	NaN	+	0.977	1.03178	+	—
E1P633;Q8WZ73;Q8WZ73-2;C9JN73	E1P633	E1P633	Caspase regulator CARP2;Caspases-8 and -10-associated RING finger protein 2;E3 ubiquitin-protein ligase rififylin;FYVE-RING finger protein Sakura;RING finger and FYVE-like domain-containing protein 1;RING finger protein 189;RING finger protein 34-like;Caspase regulator CARP2;Caspases-8 and -10-associated RING finger protein 2;E3 ubiquitin-protein ligase rififylin;FYVE-RING finger protein Sakura;R…	RFFL;RNF189;RNF34L;RFFL;RNF189;RNF34L;RFFL	2	S226	AEDETQSIDSEDS	1.009	NaN	1.009	NaN	+	1.0168	NaN	1.0168	NaN	+	1.009	0.983478	+	—
B2RAR2;Q9ULX3	B2RAR2	B2RAR2	cDNA, FLJ95064, highly similar to Homo sapiens nin one binding protein (NOB1P), mRNA;Phosphorylation regulatory protein HP-10;Protein ART-4;RNA-binding protein NOB1	ART4;MSTP158;NOB1;NOB1P;PSMD8BP1	1	S201	EDRKDDSDDDGGG	1.0204	1.0204	0.81899	NaN	+	1.0126	1.0126	1.2262	NaN	+	1.0204	0.987557	+	—
P42166	P42166	P42166	Lamina-associated polypeptide 2, isoform alpha;Splenin;Thymopentin;Thymopoietin;Thymopoietin isoform alpha;Thymopoietin-related peptide isoform alpha;TP5	LAP2;TMPO	1	S424	QETEFLSPPRKVP	1.0278	1.0278	NaN	NaN	+	1.0356	1.0356	NaN	NaN	+	1.0278	0.965624	+	—
B4DTK7;Q86VM9;C9JA72;Q86VM9-2	B4DTK7	B4DTK7	cDNA FLJ61387, highly similar to Homo sapiens conserved nuclear protein NHN1 (NHN1), mRNA;Nuclear protein NHN1;Zinc finger CCCH domain-containing protein 18;Putative uncharacterized protein ZC3H18;Nuclear protein NHN1;Zinc finger CCCH domain-containing protein 18	NHN1;ZC3H18;ZC3H18;NHN1;ZC3H18	1	S6	_MDVAESPERDPH	1.091	1.091	0.4635	NaN	+	1.0832	1.0832	0.39296	NaN	+	1.091	0.923191	+	—
Q7Z7F1;Q7LBY6;Q9Y6K9;C9J1R1;A8MV29;A8MQ29;D3DWY0;D3DWY2;A6NG82	Q7Z7F1	Q7Z7F1	Inhibitor of kappaB kinase gamma;IKBKG protein;NFkappaB essential modulator;FIP-3;IkB kinase-associated protein 1;Inhibitor of nuclear factor kappa-B kinase subunit gamma;NF-kappa-B essential modifier;NF-kappa-B essential modulator;Putative uncharacterized protein IKBKG;Putative uncharacterized protein IKBKG;Putative uncharacterized protein IKBKG;Inhibitor of kappa light polypeptide gene enhancer…	IKBKG;IKBKG;NEMO;FIP3;IKBKG;NEMO;IKBKG;IKBKG;IKBKG;hCG_2003089;IKBKG;hCG_2003089;IKBKG;IKBKG	1	S455	LPSQRRSPPEEPP	1.1459	1.1459	NaN	NaN	+	1.1537	1.1537	NaN	NaN	+	1.1459	0.866776	+	—
D6W5G7;P35612;C9JTM0;A6NLU2;Q96HD4;Q05DK5	D6W5G7	D6W5G7	Beta-adducin;Erythrocyte adducin subunit beta;Putative uncharacterized protein ADD2;Putative uncharacterized protein ADD2;Similar to adducin 2 (Beta);ADD2 protein	ADD2;ADDB;ADD2;ADD2;ADD2	2	S600	AKSAPASPVQSPA	0.97988	NaN	0.97988	NaN	+	0.97207	NaN	0.97207	NaN	+	0.97988	1.02873	+	—
B2RE76;Q9UQN3;B4DJG8;C9J0A7	B2RE76	B2RE76	cDNA FLJ11303 fis, clone PLACE1009995, highly similar to Charged multivesicular body protein 2b;cDNA FLJ11318 fis, clone PLACE1010274, highly similar to Charged multivesicular body protein 2b;cDNA, FLJ95104;Chromatin modifying protein 2B;Charged multivesicular body protein 2b;CHMP2.5;Chromatin-modifying protein 2b;Vacuolar protein sorting-associated protein 2-2;cDNA FLJ57117, highly similar to Ch…	CHMP2B;hCG_27849;CGI-84;CHMP2B;CHMP2B	1	S199	TSKATISDEEIER	1.0001	1.0001	NaN	NaN	+	0.99225	0.99225	NaN	NaN	+	1.0001	1.00781	+	—
Q5UIP0;C9JBR1;Q5UIP0-2	Q5UIP0	Q5UIP0	Rap1-interacting factor 1 homolog;Telomere-associated protein RIF1;Putative uncharacterized protein RIF1;Rap1-interacting factor 1 homolog;Telomere-associated protein RIF1	RIF1;RIF1;RIF1	1	S1236	SENRPFSPSPLNN	0.99426	NaN	0.99426	NaN	+	0.98637	0.98637	0.89345	NaN	+	0.99426	1.01382	+	—
P49959;B3KTC7;P49959-2	P49959	P49959	Double-strand break repair protein MRE11A;Meiotic recombination 11 homolog 1;Meiotic recombination 11 homolog A;cDNA FLJ38069 fis, clone CTONG2015434, highly similar to DOUBLE-STRAND BREAK REPAIR PROTEIN MRE11A;Double-strand break repair protein MRE11A;Meiotic recombination 11 homolog 1;Meiotic recombination 11 homolog A	HNGS1;MRE11;MRE11A;HNGS1;MRE11;MRE11A	2	S688	KGVDFESSEDDDD	1.017	NaN	1.017	1.5808	+	1.0091	NaN	1.0091	1.0807	+	1.017	0.990982	+	—
P49959;B3KTC7;P49959-2	P49959	P49959	Double-strand break repair protein MRE11A;Meiotic recombination 11 homolog 1;Meiotic recombination 11 homolog A;cDNA FLJ38069 fis, clone CTONG2015434, highly similar to DOUBLE-STRAND BREAK REPAIR PROTEIN MRE11A;Double-strand break repair protein MRE11A;Meiotic recombination 11 homolog 1;Meiotic recombination 11 homolog A	HNGS1;MRE11;MRE11A;HNGS1;MRE11;MRE11A	2	S689	GVDFESSEDDDDD	1.017	NaN	1.017	1.5808	+	1.0091	NaN	1.0091	1.0807	+	1.017	0.990982	+	—
Q86XL3;A8KAG3;B3KSF8	Q86XL3	Q86XL3	Ankyrin repeat and LEM domain-containing protein 2;cDNA FLJ77829;cDNA FLJ36132 fis, clone TESTI2024598	ANKLE2;KIAA0692	2	S866	SAVLCYSPSDRQS	1.0272	1.0272	1.2567	NaN	+	1.0193	1.0193	1.0657	NaN	+	1.0272	0.981065	+	—
P19338;B3KTP9;Q9BQ02;Q6ZS99;B3KM80	P19338	P19338	Nucleolin;Protein C23;cDNA FLJ38578 fis, clone HCHON2007674, highly similar to NUCLEOLIN;NCL protein;cDNA FLJ45706 fis, clone FEBRA2028457, highly similar to Nucleolin;cDNA FLJ10452 fis, clone NT2RP1000966, highly similar to NUCLEOLIN;Nucleolin, isoform CRA_c	NCL;hCG_33980;NCL	1	S580	LFVKGLSEDTTEE	1.0124	1.0124	NaN	NaN	+	1.0045	1.0045	NaN	NaN	+	1.0124	0.99552	+	—
Q9NWV8;Q9NWV8-3	Q9NWV8	Q9NWV8	BRCA1-A complex subunit MERIT40;Mediator of RAP80 interactions and targeting subunit of 40 kDa;New component of the BRCA1-A complex;BRCA1-A complex subunit MERIT40;Mediator of RAP80 interactions and targeting subunit of 40 kDa;New component of the BRCA1-A complex	C19orf62;HSPC142;MERIT40;NBA1;C19orf62;HSPC142;MERIT40;NBA1	1	S7	MEVAEPSSPTEEE	1.0144	1.0144	1.0481	1.0705	+	1.0065	NaN	1.0065	0.90574	+	1.0144	0.993542	+	—
Q8NHG8;Q8NEX1	Q8NHG8	Q8NHG8	E3 ubiquitin-protein ligase ZNRF2;Protein Ells2;RING finger protein 202;Zinc/RING finger protein 2;Ells2	RNF202;ZNRF2	2	S151	SLPAHLSPHMFGG	1.0251	1.0251	0.99005	NaN	+	1.033	1.033	1.0654	NaN	+	1.0251	0.968054	+	—
P08047	P08047	P08047	Transcription factor Sp1	SP1;TSFP1	1	S2	_____MSDQDHSM	1.0401	1.0401	0.989	NaN	+	1.048	1.048	0.99656	NaN	+	1.0401	0.954198	+	—
A8K564;Q9NW82	A8K564	A8K564	cDNA FLJ76716, highly similar to Homo sapiens WD repeat domain 70 (WDR70), mRNA;WD repeat-containing protein 70	WDR70	1	S638	MFAQVESDDEEAK	1.0588	1.0588	NaN	NaN	+	1.0509	1.0509	NaN	NaN	+	1.0588	0.951565	+	—
Q96GV9	Q96GV9	Q96GV9	UPF0684 protein C5orf30	C5orf30	1	S167	KRAHSKSLDYLNL	1.0972	1.0972	NaN	NaN	+	1.0893	1.0893	NaN	NaN	+	1.0972	0.918021	+	—
Q9UPQ4;Q9UPQ4-2	Q9UPQ4	Q9UPQ4	Hemopoietic lineage switch protein 5;Tripartite motif-containing protein 35;Hemopoietic lineage switch protein 5;Tripartite motif-containing protein 35	HLS5;KIAA1098;TRIM35;HLS5;KIAA1098;TRIM35	2	S4	___MERSPDVSPG	1.1387	NaN	1.1387	NaN	+	1.1466	NaN	1.1466	NaN	+	1.1387	0.872144	+	—
Q9UPQ4;Q9UPQ4-2	Q9UPQ4	Q9UPQ4	Hemopoietic lineage switch protein 5;Tripartite motif-containing protein 35;Hemopoietic lineage switch protein 5;Tripartite motif-containing protein 35	HLS5;KIAA1098;TRIM35;HLS5;KIAA1098;TRIM35	2	S8	ERSPDVSPGPSRS	1.1387	NaN	1.1387	NaN	+	1.1466	NaN	1.1466	NaN	+	1.1387	0.872144	+	—
Q13085-4;B2ZZ90;Q13085;Q13085-2	Q13085-4	Q13085-4	ACC-alpha;Acetyl-CoA carboxylase 1;Biotin carboxylase;Acetyl-Coenzyme A carboxylase alpha;HCG30204, isoform CRA_b;ACC-alpha;Acetyl-CoA carboxylase 1;Biotin carboxylase;ACC-alpha;Acetyl-CoA carboxylase 1;Biotin carboxylase	ACAC;ACACA;ACC1;ACCA;ACACA;hCG_30204;ACAC;ACACA;ACC1;ACCA;ACAC;ACACA;ACC1;ACCA	1	S117	HIRSSMSGLHLVK	1.2422	1.2422	NaN	NaN	+	1.2501	1.2501	NaN	NaN	+	1.2422	0.799936	+	—
Q8IY67-2	Q8IY67-2	Q8IY67-2	Protein raver-1;Ribonucleoprotein PTB-binding 1	KIAA1978;RAVER1	1	S581	PPEPGLSDSYSFD	0.64087	0.64087	NaN	NaN	+	0.63296	0.63296	NaN	NaN	+	0.64087	1.57988	+	—
B7Z954;Q9UDY2;B7Z2R8;Q9UDY2-3;B7Z7T6	B7Z954;Q9UDY2	Q9UDY2	cDNA FLJ61560, highly similar to Tight junction protein ZO-2;Tight junction protein 2;Tight junction protein ZO-2;Zona occludens protein 2;Zonula occludens protein 2;cDNA FLJ53324, highly similar to Tight junction protein ZO-2;Tight junction protein 2;Tight junction protein ZO-2;Zona occludens protein 2;Zonula occludens protein 2;cDNA FLJ54712, highly similar to Tight junction protein ZO-2	TJP2;X104;ZO2;TJP2;X104;ZO2	2	S398	IPSLNDSDSEIED	0.97505	NaN	0.97505	NaN	+	0.96707	NaN	0.96707	NaN	+	0.97505	1.03405	+	—
B7Z954;Q9UDY2;B7Z2R8;Q9UDY2-3;B7Z7T6	B7Z954;Q9UDY2	Q9UDY2	cDNA FLJ61560, highly similar to Tight junction protein ZO-2;Tight junction protein 2;Tight junction protein ZO-2;Zona occludens protein 2;Zonula occludens protein 2;cDNA FLJ53324, highly similar to Tight junction protein ZO-2;Tight junction protein 2;Tight junction protein ZO-2;Zona occludens protein 2;Zonula occludens protein 2;cDNA FLJ54712, highly similar to Tight junction protein ZO-2	TJP2;X104;ZO2;TJP2;X104;ZO2	2	S400	SLNDSDSEIEDIS	0.97505	NaN	0.97505	NaN	+	0.96707	NaN	0.96707	NaN	+	0.97505	1.03405	+	—
Q92614;Q92614-4;Q92614-3;Q92614-2;Q92614-5;Q5QD01;B4DYM1;B4DZ32;B4DFN7;B3KVF8;Q9NYE8	Q92614	Q92614	Molecule associated with JAK3 N-terminus;Myosin containing a PDZ domain;Myosin-XVIIIa;Molecule associated with JAK3 N-terminus;Myosin containing a PDZ domain;Myosin-XVIIIa;Molecule associated with JAK3 N-terminus;Myosin containing a PDZ domain;Myosin-XVIIIa;Molecule associated with JAK3 N-terminus;Myosin containing a PDZ domain;Myosin-XVIIIa;Molecule associated with JAK3 N-terminus;Myosin contain…	KIAA0216;MYO18A;MYSPDZ;KIAA0216;MYO18A;MYSPDZ;KIAA0216;MYO18A;MYSPDZ;KIAA0216;MYO18A;MYSPDZ;KIAA0216;MYO18A;MYSPDZ;MYO18A;hCG_27198;MAJN	1	S2007	GSLKSSSPTSYWK	0.98742	0.98742	0.93755	NaN	+	0.9954	0.9954	1.0841	NaN	+	0.98742	1.00462	+	—
Q08AE8;Q08AE8-2;Q08AE8-3;B4DWX0;Q08AE8-4	Q08AE8	Q08AE8	Protein spire homolog 1;Protein spire homolog 1;Protein spire homolog 1;cDNA FLJ57642, highly similar to Homo sapiens spire homolog 1 (SPIRE1), mRNA;Protein spire homolog 1	KIAA1135;SPIR1;SPIRE1;KIAA1135;SPIR1;SPIRE1;KIAA1135;SPIR1;SPIRE1;KIAA1135;SPIR1;SPIRE1	2	S464	TLAELDSSESEEE	1.0078	NaN	1.0078	NaN	+	1.0158	NaN	1.0158	NaN	+	1.0078	0.984446	+	—
Q08AE8;Q08AE8-2;Q08AE8-3;B4DWX0;Q08AE8-4	Q08AE8	Q08AE8	Protein spire homolog 1;Protein spire homolog 1;Protein spire homolog 1;cDNA FLJ57642, highly similar to Homo sapiens spire homolog 1 (SPIRE1), mRNA;Protein spire homolog 1	KIAA1135;SPIR1;SPIRE1;KIAA1135;SPIR1;SPIRE1;KIAA1135;SPIR1;SPIRE1;KIAA1135;SPIR1;SPIRE1	2	S465	LAELDSSESEEET	1.0078	NaN	1.0078	NaN	+	1.0158	NaN	1.0158	NaN	+	1.0078	0.984446	+	—
Q5T4S7-2;Q5T4S7;Q5T4S7-4;Q5T4S7-3;Q5T4S7-5	Q5T4S7-2	Q5T4S7-2	600 kDa retinoblastoma protein-associated factor;E3 ubiquitin-protein ligase UBR4;N-recognin-4;Retinoblastoma-associated factor of 600 kDa;Zinc finger UBR1-type protein 1;600 kDa retinoblastoma protein-associated factor;E3 ubiquitin-protein ligase UBR4;N-recognin-4;Retinoblastoma-associated factor of 600 kDa;Zinc finger UBR1-type protein 1;600 kDa retinoblastoma protein-associated factor;E3 ubiqu…	KIAA0462;KIAA1307;RBAF600;UBR4;ZUBR1;KIAA0462;KIAA1307;RBAF600;UBR4;ZUBR1;KIAA0462;KIAA1307;RBAF600;UBR4;ZUBR1;KIAA0462;KIAA1307;RBAF600;UBR4;ZUBR1;KIAA0462;KIAA1307;RBAF600;UBR4;ZUBR1	1	S181	ELASPVSPELRQK	1.0084	1.0084	1.0366	NaN	+	1.0004	1.0004	1.0139	NaN	+	1.0084	0.9996	+	—
Q15061	Q15061	Q15061	WD repeat-containing protein 43	KIAA0007;WDR43	1	S431	VESKRKSGGNEVS	1.0697	1.0697	NaN	NaN	+	1.0617	1.0617	NaN	NaN	+	1.0697	0.941886	+	—
Q15742;Q15742-3;Q15742-2	Q15742	Q15742	EGR-1-binding protein 2;Melanoma-associated delayed early response protein;NGFI-A-binding protein 2;EGR-1-binding protein 2;Melanoma-associated delayed early response protein;NGFI-A-binding protein 2;EGR-1-binding protein 2;Melanoma-associated delayed early response protein;NGFI-A-binding protein 2	MADER;NAB2;MADER;NAB2;MADER;NAB2	1	S6	_MHRAPSPTAEQP	0.97793	0.97793	NaN	NaN	+	0.98595	0.98595	NaN	NaN	+	0.97793	1.01425	+	—
O14523-2;O14523;Q6DHX1	O14523-2	O14523-2	C2 domain-containing protein 2-like;Transmembrane protein 24;C2 domain-containing protein 2-like;Transmembrane protein 24;C2CD2L protein	C2CD2L;DLNB23;KIAA0285;TMEM24;C2CD2L;DLNB23;KIAA0285;TMEM24;C2CD2L	2	S374	ATLPVGSPSRPLS	0.99104	NaN	0.99104	NaN	+	0.9991	NaN	0.9991	NaN	+	0.99104	1.0009	+	—
P49736;B7Z8Z6;B3KXZ4;C9JZ21;C9J013	P49736	P49736	DNA replication licensing factor MCM2;Minichromosome maintenance protein 2 homolog;Nuclear protein BM28;cDNA FLJ53276, moderately similar to DNA replication licensing factor MCM2;cDNA FLJ46429 fis, clone THYMU3014372, highly similar to DNA replication licensing factor MCM2;Putative uncharacterized protein MCM2;Putative uncharacterized protein MCM2	BM28;CCNL1;CDCL1;KIAA0030;MCM2;MCM2;MCM2	1	S26	GNDPLTSSPGRSS	0.97445	NaN	0.97445	0.81724	+	0.96638	NaN	0.96638	0.97286	+	0.97445	1.03479	+	—
A2RU67	A2RU67	A2RU67	Uncharacterized protein KIAA1467	KIAA1467	1	S62	EAPEPDSDAEVAE	0.96233	0.96233	NaN	NaN	+	0.97042	0.97042	NaN	NaN	+	0.96233	1.03048	+	—
Q59FZ7;P28715;B4DGQ2;B4DSI5;B4E0X0	Q59FZ7	Q59FZ7	DNA-repair protein complementing XP-G cells variant;DNA excision repair protein ERCC-5;DNA repair protein complementing XP-G cells;Xeroderma pigmentosum group G-complementing protein;cDNA FLJ51835, highly similar to DNA-repair protein complementing XP-G cells;cDNA FLJ61372, highly similar to DNA-repair protein complementing XP-G cells;cDNA FLJ53844, highly similar to DNA-repair protein complement…	ERCC5;ERCM2;XPG;XPGC	1	S809	VDEGSISPRTLSA	1.0569	1.0569	1.1173	NaN	+	1.065	1.065	1.1275	NaN	+	1.0569	0.938967	+	—
P07355-2;P07355;A6NMY6;B4DNH8;B3KRQ1	P07355-2	P07355-2	Annexin A2;Annexin II;Annexin-2;Calpactin I heavy chain;Calpactin-1 heavy chain;Chromobindin-8;Lipocortin II;p36;Placental anticoagulant protein IV;Protein I;Annexin A2;Annexin II;Annexin-2;Calpactin I heavy chain;Calpactin-1 heavy chain;Chromobindin-8;Lipocortin II;p36;Placental anticoagulant protein IV;Protein I;Annexin A2 pseudogene 2;Lipocortin II pseudogene;Putative annexin A2-like protein;c…	ANX2;ANX2L4;ANXA2;CAL1H;LPC2D;ANX2;ANX2L4;ANXA2;CAL1H;LPC2D;ANX2L2;ANX2P2;ANXA2P2;LPC2B	1	S145	LGTDEDSLIEIIC	1.0577	1.0577	NaN	NaN	+	1.0496	1.0496	NaN	NaN	+	1.0577	0.952744	+	—
Q68CZ2;Q68CZ2-2;Q8NDL6;Q9H8D5	Q68CZ2	Q68CZ2	Tensin-3;Tensin-like SH2 domain-containing protein 1;Tumor endothelial marker 6;Tensin-3;Tensin-like SH2 domain-containing protein 1;Tumor endothelial marker 6;Putative uncharacterized protein DKFZp434I2435;cDNA FLJ13732 fis, clone PLACE3000145, moderately similar to TENSIN	TEM6;TENS1;TNS3;TPP;TEM6;TENS1;TNS3;TPP;DKFZp434I2435	1	S1293	EEIAESSPQTAAN	0.98082	0.98082	NaN	NaN	+	0.98897	0.98897	NaN	NaN	+	0.98082	1.01115	+	—
A8K8N5;P40818;B4DKA8;B4DUC6	A8K8N5	A8K8N5	Ubiquitin carboxyl-terminal hydrolase;Deubiquitinating enzyme 8;Ubiquitin carboxyl-terminal hydrolase 8;Ubiquitin isopeptidase Y;Ubiquitin thioesterase 8;Ubiquitin-specific-processing protease 8;Ubiquitin carboxyl-terminal hydrolase;Ubiquitin carboxyl-terminal hydrolase	KIAA0055;UBPY;USP8	1	S718	KLKRSYSSPDITQ	1.031	1.031	NaN	NaN	+	1.0228	1.0228	NaN	NaN	+	1.031	0.977708	+	—
P53814-3;B4DI56;B4E229;B3KY41;B5MC56;P53814-4;B3KUD6;B3KY54;Q59F18	P53814-3	P53814-3	Smoothelin;cDNA FLJ56082, highly similar to Homo sapiens smoothelin (SMTN), transcript variant 2, mRNA;cDNA FLJ56202, highly similar to Smoothelin;cDNA FLJ46786 fis, clone TRACH3028837, highly similar to Homo sapiens smoothelin (SMTN), transcript variant 2, mRNA;Putative uncharacterized protein SMTN;Smoothelin;cDNA FLJ39634 fis, clone SMINT2002689, highly similar to SMOOTHELIN;cDNA FLJ46886 fis, …	SMSMO;SMTN;SMTN;SMSMO;SMTN	2	S357	TPQAALSPLTPAR	1.0935	NaN	1.0935	NaN	+	1.1017	NaN	1.1017	NaN	+	1.0935	0.907688	+	—
Q9Y6R0;A8K033;B7Z5W0;Q9Y4I7	Q9Y6R0	Q9Y6R0	Numb-like protein;Numb-related protein;cDNA FLJ75100, highly similar to Homo sapiens numb homolog (Drosophila)-like (NUMBL), mRNA;Numb homolog (Drosophila)-like;cDNA FLJ53174, highly similar to Numb-like protein;CTG3a	NUMBL;hCG_20792;NUMBL;CTG3a	1	S411	GHKRTPSEAERWL	1.18	1.18	NaN	NaN	+	1.1882	1.1882	NaN	NaN	+	1.18	0.841609	+	—
B7Z5Z2;P62070;B7Z6C4;B7Z7H6	B7Z5Z2	B7Z5Z2	cDNA FLJ61162, highly similar to Ras-related protein R-Ras2;Ras-like protein TC21;Ras-related protein R-Ras2;Teratocarcinoma oncogene;cDNA FLJ51083, highly similar to Ras-related protein R-Ras2;cDNA FLJ52173, highly similar to Ras-related protein R-Ras2	RRAS2;TC21	1	S192	EQECPPSPEPTRK	0.92946	0.92946	NaN	NaN	+	0.93775	0.93775	NaN	NaN	+	0.92946	1.06638	+	—
Q9P1Y5;D6W648	Q9P1Y5	Q9P1Y5	Calmodulin-regulated spectrin-associated protein 3	CAMSAP3;KIAA1543	1	S1048	SKIYSQSTLSLST	0.66372	0.66372	NaN	NaN	+	0.67202	0.67202	NaN	NaN	+	0.66372	1.48805	+	—
B5BUB5;P05455	B5BUB5	B5BUB5	Autoantigen La;La autoantigen;La ribonucleoprotein;Lupus La protein;Sjoegren syndrome type B antigen	SSB;SSB	1	S366	KKTKFASDDEHDE	1.1705	1.1705	NaN	NaN	+	1.1622	1.1622	NaN	NaN	+	1.1705	0.860437	+	—
Q8TEK3;Q8TEK3-2	Q8TEK3	Q8TEK3	DOT1-like protein;Histone H3-K79 methyltransferase;Histone-lysine N-methyltransferase, H3 lysine-79 specific;Lysine N-methyltransferase 4;DOT1-like protein;Histone H3-K79 methyltransferase;Histone-lysine N-methyltransferase, H3 lysine-79 specific;Lysine N-methyltransferase 4	DOT1L;KIAA1814;KMT4;DOT1L;KIAA1814;KMT4	1	S902	RARSTPSPVLQPR	0.94079	0.94079	1.0764	NaN	+	0.94912	0.94912	1.056	NaN	+	0.94079	1.05361	+	—
D6RDV3;A6H8U5;O60271;O60271-3;D6RHI8	D6RDV3	D6RDV3	cDNA FLJ61493, highly similar to C-jun-amino-terminal kinase-interacting protein 4;Putative uncharacterized protein SPAG9;SPAG9 protein;Cancer/testis antigen 89;C-Jun-amino-terminal kinase-interacting protein 4;Human lung cancer oncogene 6 protein;JNK-associated leucine-zipper protein;Mitogen-activated protein kinase 8-interacting protein 4;Proliferation-inducing protein 6;Protein highly expresse…	SPAG9;HLC6;HSS;KIAA0516;MAPK8IP4;SPAG9;SYD1;HLC6;HSS;KIAA0516;MAPK8IP4;SPAG9;SYD1	1	S265	EQEDELSDVSQGG	0.97298	0.97298	0.98657	NaN	+	0.96458	0.96458	1.0118	NaN	+	0.97298	1.03672	+	—
Q8N1G1	Q8N1G1	Q8N1G1	Elongin-A-binding protein 1;RNA exonuclease 1 homolog;Transcription elongation factor B polypeptide 3-binding protein 1	ELOABP1;KIAA1138;REXO1;TCEB3BP1	1	S610	KEVDFDSDPMEEC	1.0309	1.0309	NaN	NaN	+	1.0225	1.0225	NaN	NaN	+	1.0309	0.977995	+	—
Q9Y6R0;A8K033;B7Z5W0;Q9Y4I7	Q9Y6R0	Q9Y6R0	Numb-like protein;Numb-related protein;cDNA FLJ75100, highly similar to Homo sapiens numb homolog (Drosophila)-like (NUMBL), mRNA;Numb homolog (Drosophila)-like;cDNA FLJ53174, highly similar to Numb-like protein;CTG3a	NUMBL;hCG_20792;NUMBL;CTG3a	1	S324	PFKRQLSLRLNEL	1.0716	1.0716	NaN	NaN	+	1.08	1.08	NaN	NaN	+	1.0716	0.925926	+	—
D3DPS5;Q9Y2W1	D3DPS5	D3DPS5	Thyroid hormone receptor associated protein 3, isoform CRA_a;Thyroid hormone receptor-associated protein 3;Thyroid hormone receptor-associated protein complex 150 kDa component	hCG_37062;THRAP3;THRAP3;TRAP150	2	S406	EKPFRGSQSPKRY	1.1632	NaN	1.1632	NaN	+	1.1548	NaN	1.1548	NaN	+	1.1632	0.865951	+	—
D3DPS5;Q9Y2W1	D3DPS5	D3DPS5	Thyroid hormone receptor associated protein 3, isoform CRA_a;Thyroid hormone receptor-associated protein 3;Thyroid hormone receptor-associated protein complex 150 kDa component	hCG_37062;THRAP3;THRAP3;TRAP150	2	S408	PFRGSQSPKRYKL	1.1632	NaN	1.1632	NaN	+	1.1548	NaN	1.1548	NaN	+	1.1632	0.865951	+	—
Q8TC05;B4DM65	Q8TC05	Q8TC05	Nuclear protein MDM1;cDNA FLJ58512, highly similar to Homo sapiens Mdm4, transformed 3T3 cell double minute 1, p53 binding protein, transcript variant 1, mRNA	MDM1	2	S689	SEISARSAASSLR	1.2135	NaN	1.2135	NaN	+	1.2051	NaN	1.2051	NaN	+	1.2135	0.829807	+	—
D6REX3;O94979-8;O94979;O94979-2;B4DIW6;O94979-3;D6RHZ5	D6REX3	D6REX3	ABP125;ABP130;Protein transport protein Sec31A;SEC31-like protein 1;SEC31-related protein A;Web1-like protein;ABP125;ABP130;Protein transport protein Sec31A;SEC31-like protein 1;SEC31-related protein A;Web1-like protein;ABP125;ABP130;Protein transport protein Sec31A;SEC31-like protein 1;SEC31-related protein A;Web1-like protein;cDNA FLJ58531, highly similar to Homo sapiens SEC31-like 1 (SEC31L1),…	HSPC275;HSPC334;KIAA0905;SEC31A;SEC31L1;HSPC275;HSPC334;KIAA0905;SEC31A;SEC31L1;HSPC275;HSPC334;KIAA0905;SEC31A;SEC31L1;HSPC275;HSPC334;KIAA0905;SEC31A;SEC31L1	1	S527	SDQVAQSDGEESP	0.95617	0.95617	NaN	NaN	+	0.94776	0.94776	NaN	NaN	+	0.95617	1.05512	+	—
D3DRA0;Q9H2G2;D3DRA1;Q9H2G2-2;B4DZC9	D3DRA0	D3DRA0	STE20-like kinase (Yeast), isoform CRA_a;CTCL tumor antigen se20-9;Serine/threonine-protein kinase 2;STE20-like serine/threonine-protein kinase;STE20-related serine/threonine-protein kinase;STE20-like kinase (Yeast), isoform CRA_b;CTCL tumor antigen se20-9;Serine/threonine-protein kinase 2;STE20-like serine/threonine-protein kinase;STE20-related serine/threonine-protein kinase;cDNA FLJ61681, high…	hCG_21845;SLK;KIAA0204;SLK;STK2;hCG_21845;SLK;KIAA0204;SLK;STK2	1	S189	TIQRRDSFIGTPY	0.98784	0.98784	NaN	NaN	+	0.99634	0.99634	NaN	NaN	+	0.98784	1.00367	+	—
Q96EV2;A8MTF7;Q96EV2-2	Q96EV2	Q96EV2	Proline-rich protein 8;RNA-binding motif protein 33;RNA-binding protein 33;Putative uncharacterized protein RBM33;Proline-rich protein 8;RNA-binding motif protein 33;RNA-binding protein 33	PRR8;RBM33;RBM33;PRR8;RBM33	1	S41	ADEDWDSELEDDL	1.0057	1.0057	NaN	NaN	+	1.0142	1.0142	NaN	NaN	+	1.0057	0.985999	+	—
P49736;B7Z8Z6;B3KXZ4;C9JZ21;C9J013	P49736	P49736	DNA replication licensing factor MCM2;Minichromosome maintenance protein 2 homolog;Nuclear protein BM28;cDNA FLJ53276, moderately similar to DNA replication licensing factor MCM2;cDNA FLJ46429 fis, clone THYMU3014372, highly similar to DNA replication licensing factor MCM2;Putative uncharacterized protein MCM2;Putative uncharacterized protein MCM2	BM28;CCNL1;CDCL1;KIAA0030;MCM2;MCM2;MCM2	1	S27	NDPLTSSPGRSSR	1.0266	1.0266	1.0068	0.81724	+	1.0181	1.0181	1.0066	0.97286	+	1.0266	0.982222	+	—
O94986	O94986	O94986	Centrosomal protein of 152 kDa	CEP152;KIAA0912	1	S1405	SLPRNVSPEFVPC	1.1207	1.1207	NaN	NaN	+	1.1122	1.1122	NaN	NaN	+	1.1207	0.899119	+	—
Q6P1X5;B3KMD8;B3KMH9	Q6P1X5	Q6P1X5	150 kDa cofactor of initiator function;RNA polymerase II TBP-associated factor subunit B;TBP-associated factor 150 kDa;Transcription initiation factor TFIID 150 kDa subunit;Transcription initiation factor TFIID subunit 2;cDNA FLJ10756 fis, clone NT2RP3004572, highly similar to Homo sapiens TAF2 RNA polymerase II, TATA box binding protein (TBP)-associated factor, 150 kDa (TAF2), mRNA;cDNA FLJ11047…	CIF150;TAF2;TAF2B	2	S1185	EPFTFSSPASGRS	0.96148	0.96148	NaN	NaN	+	0.97003	0.97003	0.76654	NaN	+	0.96148	1.0309	+	—
Q8TEM1	Q8TEM1	Q8TEM1	Nuclear envelope pore membrane protein POM 210;Nuclear pore membrane glycoprotein 210;Nucleoporin Nup210;Pore membrane protein of 210 kDa	KIAA0906;NUP210;PSEC0245	3	S1881	PPSGLWSPAYASH	0.9407	NaN	0.9407	1.1369	+	0.93212	NaN	0.93212	0.90683	+	0.9407	1.07282	+	—
Q02241;Q02241-2;B4E1K0	Q02241;Q02241-2	Q02241-2	Kinesin-like protein 5;Kinesin-like protein KIF23;Mitotic kinesin-like protein 1;Kinesin-like protein 5;Kinesin-like protein KIF23;Mitotic kinesin-like protein 1;cDNA FLJ58416, highly similar to Kinesin-like protein KIF23	KIF23;KNSL5;MKLP1;KIF23;KNSL5;MKLP1	1	S798	ETLKQESPNGSRK	1.0023	1.0023	NaN	NaN	+	1.0109	1.0109	NaN	NaN	+	1.0023	0.989218	+	—
A8K727;Q9HB19;C9JA53;B4DJG5	A8K727	A8K727	cDNA FLJ75843, highly similar to Homo sapiens pleckstrin homology domain containing, family A (phosphoinositide binding specific) member 2 (PLEKHA2), mRNA;Pleckstrin homology domain-containing family A member 2;Tandem PH domain-containing protein 2;Putative uncharacterized protein PLEKHA2;cDNA FLJ51480, highly similar to Pleckstrin homology domain-containing familyA member 2	PLEKHA2;TAPP2;PLEKHA2	2	S184	ILRRSQSYIPTSG	1.0636	1.0636	0.92509	NaN	+	1.055	1.055	1.0354	NaN	+	1.0636	0.947867	+	—
Q8IYV2;Q8NEH0;Q8TDR3;Q9UHI6	Q8IYV2	Q8IYV2	DEAD (Asp-Glu-Ala-Asp) box polypeptide 20;DEAD (Asp-Glu-Ala-Asp) box polypeptide 20;DEAD-box corepressor DP103;Component of gems 3;DEAD box protein 20;DEAD box protein DP 103;Gemin-3;Probable ATP-dependent RNA helicase DDX20	DDX20;DDX20;DDX20;DDX20;DP103;GEMIN3	2	S678	SYLEGSSDNQLKD	1.0939	1.0939	1.0669	1.0522	+	1.0853	1.0853	1.0306	1.1731	+	1.0939	0.921404	+	—
P09086-5;B5ME60;P09086;P09086-2;P09086-3;P09086-4	P09086-5	P09086-5	Lymphoid-restricted immunoglobulin octamer-binding protein NF-A2;Octamer-binding protein 2;Octamer-binding transcription factor 2;POU domain, class 2, transcription factor 2;Putative uncharacterized protein POU2F2;Lymphoid-restricted immunoglobulin octamer-binding protein NF-A2;Octamer-binding protein 2;Octamer-binding transcription factor 2;POU domain, class 2, transcription factor 2;Lymphoid-re…	OCT2;OTF2;POU2F2;POU2F2;OCT2;OTF2;POU2F2;OCT2;OTF2;POU2F2;OCT2;OTF2;POU2F2;OCT2;OTF2;POU2F2	1	S26	EKQGLDSPSEHTD	0.98387	0.98387	0.99276	NaN	+	0.9925	0.9925	1.1796	NaN	+	0.98387	1.00756	+	—
Q9UK61;Q9UK61-3;Q9UK61-2	Q9UK61	Q9UK61	CTCL tumor antigen se89-1;Retinoblastoma-associated protein RAP140;Uncharacterized protein C3orf63;CTCL tumor antigen se89-1;Retinoblastoma-associated protein RAP140;Uncharacterized protein C3orf63;CTCL tumor antigen se89-1;Retinoblastoma-associated protein RAP140;Uncharacterized protein C3orf63	C3orf63;KIAA1105;C3orf63;KIAA1105;C3orf63;KIAA1105	1	S927	TGGNARSPEDQLG	0.9908	0.9908	NaN	NaN	+	0.99943	0.99943	NaN	NaN	+	0.9908	1.00057	+	—
Q86UY3;P98171;B7Z2C6;Q6PJ34;Q9UGE8	Q86UY3	Q86UY3	ARHGAP4 protein;Rho GTPase activating protein 4, isoform CRA_b;p115;Rho GTPase-activating protein 4;Rho-GAP hematopoietic protein C1;Rho-type GTPase-activating protein 4;cDNA FLJ54515, highly similar to Rho-GTPase-activating protein 4;ARHGAP4 protein;C1 protein	ARHGAP4;hCG_39227;ARHGAP4;KIAA0131;RGC1;RHOGAP4;ARHGAP4;C1	2	S939	GPASTTSPSPGPR	0.98783	NaN	0.98783	NaN	+	0.97917	NaN	0.97917	NaN	+	0.98783	1.02127	+	—
Q5VWN6	Q5VWN6	Q5VWN6	Uncharacterized protein C10orf18	C10orf18;KIAA2006	1	S1087	ELIKQVSPAASLR	0.95269	0.95269	NaN	NaN	+	0.94401	0.94401	NaN	NaN	+	0.95269	1.05931	+	—
D3DWI4;Q9BZI7;B3KSJ3;D3DWI3;Q9BZI7-2	D3DWI4	D3DWI4	UPF3 regulator of nonsense transcripts homolog B (Yeast), isoform CRA_a;Nonsense mRNA reducing factor 3B;Regulator of nonsense transcripts 3B;Up-frameshift suppressor 3 homolog B;Up-frameshift suppressor 3 homolog on chromosome X;cDNA FLJ36409 fis, clone THYMU2010448, highly similar to Regulator of nonsense transcripts 3B;UPF3 regulator of nonsense transcripts homolog B (Yeast), isoform CRA_c;Non…	hCG_23190;UPF3B;RENT3B;UPF3B;UPF3X;hCG_23190;UPF3B;RENT3B;UPF3B;UPF3X	1	S310	LDKENLSDERASG	1.0035	1.0035	NaN	NaN	+	1.0122	1.0122	NaN	NaN	+	1.0035	0.987947	+	—
O15530;Q59EH6;Q6A1A2;Q9UPJ8;Q53HJ9;O15530-2;Q9BRD5	O15530	O15530	3-phosphoinositide-dependent protein kinase 1;3-phosphoinositide dependent protein kinase-1 variant;Putative 3-phosphoinositide-dependent protein kinase 2;PkB-like;3-phosphoinositide dependent protein kinase-1 variant;3-phosphoinositide-dependent protein kinase 1;3-phosphoinositide dependent protein kinase-1	PDK1;PDPK1;PDPK2;PkB-like 1;PDK1;PDPK1;PDPK1	1	S241	KQARANSFVGTAQ	1.0041	1.0041	NaN	NaN	+	1.0128	1.0128	NaN	NaN	+	1.0041	0.987362	+	—
Q9UPJ7	Q9UPJ7	Q9UPJ7	PkB-like	PkB-like 2	1	S4	___RANSFVGTAQ	1.0041	1.0041	NaN	NaN	+	1.0128	1.0128	NaN	NaN	+	1.0041	0.987362	+	—
A8K5Q1;Q7L2J0	A8K5Q1	A8K5Q1	cDNA FLJ77548, highly similar to Homo sapiens bin3, bicoid-interacting 3, homolog (Drosophila) (BCDIN3), mRNA;7SK snRNA methylphosphate capping enzyme;Bicoid-interacting protein 3 homolog	BCDIN3;MEPCE	2	S69	AAVGRESPGAAAT	1.0365	NaN	1.0365	NaN	+	1.0452	NaN	1.0452	NaN	+	1.0365	0.956755	+	—
Q4KMP7;Q4KMP7-2;B9A6L0	Q4KMP7	Q4KMP7	TBC1 domain family member 10B;TBC1 domain family member 10B;TBC1 domain family, member 10B	FP2461;TBC1D10B;FP2461;TBC1D10B;TBC1D10B	1	S678	AAGGAPSPPPPVR	1.1139	1.1139	NaN	NaN	+	1.1226	1.1226	NaN	NaN	+	1.1139	0.890789	+	—
Q6P2E9;Q6P2E9-2	Q6P2E9	Q6P2E9	Autoantigen Ge-1;Autoantigen RCD-8;Enhancer of mRNA-decapping protein 4;Human enhancer of decapping large subunit;Autoantigen Ge-1;Autoantigen RCD-8;Enhancer of mRNA-decapping protein 4;Human enhancer of decapping large subunit	EDC4;HEDLS;EDC4;HEDLS	1	S844	CSTLAESPRNGLQ	0.98523	0.98523	NaN	NaN	+	0.99395	0.99395	NaN	NaN	+	0.98523	1.00609	+	—
B2R6C9;Q9NPC7;Q9NPC7-2;Q9NPC7-3;B4E2H9	B2R6C9	B2R6C9	cDNA FLJ34703 fis, clone MESAN2002844, highly similar to Homo sapiens myoneurin (MYNN), mRNA;cDNA, FLJ92895, Homo sapiens myoneurin (MYNN), mRNA;Myoneurin, isoform CRA_a;Myoneurin;Zinc finger and BTB domain-containing protein 31;Myoneurin;Zinc finger and BTB domain-containing protein 31;Myoneurin;Zinc finger and BTB domain-containing protein 31;cDNA FLJ52196, highly similar to Homo sapiens myoneu…	hCG_18242;MYNN;MYNN;OSZF;SBBIZ1;ZBTB31;MYNN;OSZF;SBBIZ1;ZBTB31;MYNN;OSZF;SBBIZ1;ZBTB31	1	S289	PYEAENSGEELDQ	0.90734	0.90734	NaN	NaN	+	0.9161	0.9161	NaN	NaN	+	0.90734	1.09158	+	—
Q7Z6Z7;Q7Z6Z7-3;Q7Z6Z7-2;Q5H924;Q5H962;B4DGF6	Q7Z6Z7	Q7Z6Z7	ARF-binding protein 1;E3 ubiquitin-protein ligase HUWE1;HECT, UBA and WWE domain-containing protein 1;Homologous to E6AP carboxyl terminus homologous protein 9;Large structure of UREB1;Mcl-1 ubiquitin ligase E3;Upstream regulatory element-binding protein 1;ARF-binding protein 1;E3 ubiquitin-protein ligase HUWE1;HECT, UBA and WWE domain-containing protein 1;Homologous to E6AP carboxyl terminus hom…	HSPC272;HUWE1;KIAA0312;KIAA1578;UREB1;HSPC272;HUWE1;KIAA0312;KIAA1578;UREB1;HSPC272;HUWE1;KIAA0312;KIAA1578;UREB1;HUWE1;RP3-339A18.4-002;HUWE1;RP3-339A18.4-007	1	S1395	MDQRAESPEEVAC	0.98949	0.98949	NaN	NaN	+	0.98071	0.98071	NaN	NaN	+	0.98949	1.01967	+	—
E1P633;Q8WZ73;Q8WZ73-2;C9JN73;Q8WZ73-3	E1P633	E1P633	Caspase regulator CARP2;Caspases-8 and -10-associated RING finger protein 2;E3 ubiquitin-protein ligase rififylin;FYVE-RING finger protein Sakura;RING finger and FYVE-like domain-containing protein 1;RING finger protein 189;RING finger protein 34-like;Caspase regulator CARP2;Caspases-8 and -10-associated RING finger protein 2;E3 ubiquitin-protein ligase rififylin;FYVE-RING finger protein Sakura;R…	RFFL;RNF189;RNF34L;RFFL;RNF189;RNF34L;RFFL;RFFL;RNF189;RNF34L	1	S240	VPGRRASLSDLTD	1.0079	1.0079	NaN	NaN	+	1.0167	1.0167	NaN	NaN	+	1.0079	0.983574	+	—
Q96B33;Q6ZW63	Q96B33	Q96B33	Claudin-23;cDNA FLJ41553 fis, clone COLON2005126	CLDN23	1	S204	AGPRRSSVSTIQV	1.0305	1.0305	0.86497	NaN	+	1.0393	1.0393	1.0345	NaN	+	1.0305	0.962186	+	—
A8K639;P49915;Q53F90;B4DUT7;B4DXV7	A8K639	A8K639	cDNA FLJ75406, highly similar to Homo sapiens guanine monphosphate synthetase (GMPS), mRNA;cDNA, FLJ79481, highly similar to GMP synthase (glutamine-hydrolyzing) (EC6.3.5.2);Guanine monphosphate synthetase, isoform CRA_b;Glutamine amidotransferase;GMP synthase [glutamine-hydrolyzing];GMP synthetase;Guanine monophosphate synthetase variant;cDNA FLJ57604, highly similar to GMP synthase (glutamine-h…	GMPS;hCG_1811302;GMPS	1	S332	TLNMTTSPEEKRK	1.0591	1.0591	NaN	NaN	+	1.0503	1.0503	NaN	NaN	+	1.0591	0.952109	+	—
D3DUG7;O76021;Q32Q62;A0PJ61;B4DJ58	D3DUG7	D3DUG7	Ribosomal L1 domain containing 1, isoform CRA_a;CATX-11;Cellular senescence-inhibited gene protein;Protein PBK1;Ribosomal L1 domain-containing protein 1;RSL1D1 protein;RSL1D1 protein;cDNA FLJ52304, highly similar to Ribosomal L1 domain-containing protein 1	hCG_14910;RSL1D1;CATX11;CSIG;L12;PBK1;RSL1D1;RSL1D1;RSL1D1	2	S361	VKATNESEDEIPQ	1.0981	1.0981	1.2276	NaN	+	1.1069	1.1069	1.2583	NaN	+	1.0981	0.903424	+	—
A8CG34;Q96HA1	A8CG34;Q96HA1	A8CG34	Nuclear envelope pore membrane protein POM 121C;Nuclear pore membrane protein 121-2;Pore membrane protein of 121 kDa C;Nuclear envelope pore membrane protein POM 121;Nuclear envelope pore membrane protein POM 121A;Nucleoporin Nup121;Pore membrane protein of 121 kDa	POM121C;KIAA0618;NUP121;POM121;POM121A	1	S2	_____MSPAAAAA	0.96637	0.96637	NaN	NaN	+	0.97518	0.97518	NaN	NaN	+	0.96637	1.02545	+	—
Q14181	Q14181	Q14181	DNA polymerase alpha 70 kDa subunit;DNA polymerase alpha subunit B	POLA2	2	S141	RSVSTRSPHQLLS	0.8899	0.8899	0.88699	0.89065	+	0.89872	0.89872	0.98584	0.91717	+	0.8899	1.11269	+	—
P27987;P27987-2	P27987	P27987	Inositol 1,4,5-trisphosphate 3-kinase B;Inositol-trisphosphate 3-kinase B;Inositol 1,4,5-trisphosphate 3-kinase B;Inositol-trisphosphate 3-kinase B	ITPKB;ITPKB	1	S29	GGGPGPSGSETPP	0.78179	0.78179	NaN	NaN	+	0.77296	0.77296	NaN	NaN	+	0.78179	1.29373	+	—
Q96AP0;Q96AP0-2	Q96AP0	Q96AP0	Adrenocortical dysplasia protein homolog;POT1 and TIN2-interacting protein;Adrenocortical dysplasia protein homolog;POT1 and TIN2-interacting protein	ACD;PIP1;PTOP;TINT1;TPP1;ACD;PIP1;PTOP;TINT1;TPP1	1	S425	ASRTPSSPLQSCT	0.8731	0.8731	1.055	NaN	+	0.86425	0.86425	1.0415	NaN	+	0.8731	1.15707	+	—
Q86W56;Q86W56-2;Q86W56-3;Q0MQR4	Q86W56	Q86W56	Poly(ADP-ribose) glycohydrolase;Poly(ADP-ribose) glycohydrolase;Poly(ADP-ribose) glycohydrolase;Poly (ADP-ribose) glycohydrolase	PARG;PARG;PARG;PARG	1	S316	KNSCQDSEADEET	0.97113	0.97113	1.1151	NaN	+	0.96228	0.96228	1.2186	NaN	+	0.97113	1.0392	+	—
Q8N5F7;A0PJ73;Q05D22	Q8N5F7	Q8N5F7	NF-kappa-B-activating protein;NKAP protein;NKAP protein	NKAP;NKAP;NKAP	1	S149	PEVWGLSPKNPEP	0.97803	0.97803	NaN	NaN	+	0.98691	0.98691	NaN	NaN	+	0.97803	1.01326	+	—
Q8IWA0;A8K330;Q05D27	Q8IWA0	Q8IWA0	WD repeat-containing protein 75;cDNA FLJ77055, highly similar to Homo sapiens WD repeat domain 75 (WDR75), mRNA;WDR75 protein	WDR75;WDR75	1	S796	EKVQDTSNTGLGE	1.0407	1.0407	NaN	NaN	+	1.0318	1.0318	NaN	NaN	+	1.0407	0.96918	+	—
A6NNK5;A8KA50;C9JXV0;Q12888-2;Q12888;B7Z3E7	A6NNK5;Q12888-2	Q12888-2	Putative uncharacterized protein TP53BP1;cDNA FLJ78617;Putative uncharacterized protein TP53BP1;Tumor suppressor p53-binding protein 1;Tumor suppressor p53-binding protein 1;cDNA FLJ56510, highly similar to Tumor suppressor p53-binding protein 1	TP53BP1;TP53BP1;TP53BP1;TP53BP1	2	S528	LSTSEYSQSPKME	1.0526	NaN	1.0526	NaN	+	1.0615	NaN	1.0615	NaN	+	1.0526	0.942063	+	—
Q0P5N8;Q0P5P4;Q0P5Q0;Q0P5U7;Q0P5T0;A8MW06;A2VCK8;P62328;Q5T4B6;Q2KHM7	Q0P5N8	Q0P5N8	TMSB4X protein;TMSB4X protein;TMSB4X protein;TMSB4X protein;TMSB4X protein;Thymosin beta-4-like protein 3;cDNA, FLJ92006, Homo sapiens thymosin, beta 4, X chromosome (TMSB4X), mRNA;Thymosin beta 4, X-linked;Thymosin, beta 4, X-linked, isoform CRA_a;Fx;Hematopoietic system regulatory peptide;Seraspenide;Thymosin beta-4;HCG1780554;Thymosin-like 4 (Pseudogene);Putative thymosin beta-4-like protein 2	TMSB4X;TMSB4X;TMSB4X;TMSB4X;TMSB4X;TMSL3;hCG_1646598;TMSB4X;TB4X;THYB4;TMSB4;TMSB4X;hCG_1780554;RP11-339B21.6-001;TMSL4;TMSL2	1	S28	FSSATMSDKPDMA	1.1207	1.1207	NaN	NaN	+	1.1118	1.1118	NaN	NaN	+	1.1207	0.899442	+	—
P48047;Q53HH2	P48047	P48047	ATP synthase subunit O, mitochondrial;Oligomycin sensitivity conferral protein;ATP synthase	ATP5O;ATPO	1	S77	EPKVAASVLNPYV	0.82046	0.82046	NaN	NaN	+	0.81155	0.81155	NaN	NaN	+	0.82046	1.23221	+	—
P10398;B4DMG5;Q59HC8;Q5H9B2	P10398	P10398	Proto-oncogene A-Raf;Proto-oncogene A-Raf-1;Proto-oncogene Pks;Serine/threonine-protein kinase A-Raf;cDNA FLJ59256, highly similar to A-Raf proto-oncogene serine/threonine-protein kinase (EC 2.7.11.1);V-raf murine sarcoma 3611 viral oncogene homolog variant;Ras-binding protein DA-Raf;V-raf murine sarcoma 3611 viral oncogene homolog	ARAF;ARAF1;PKS;PKS2;ARAF;ARAF1;RP1-230G1.1-005	1	S157	RQQFYHSVQDLSG	0.56971	0.56971	NaN	NaN	+	0.56079	0.56079	NaN	NaN	+	0.56971	1.7832	+	—
Q6PFW1;Q6PFW1-2;B7WPL9;E2QRC9;Q6PFW1-3;Q6PFW1-4;Q6PFW1-7	Q6PFW1	Q6PFW1	Diphosphoinositol pentakisphosphate kinase 1;Histidine acid phosphatase domain-containing protein 2A;Inositol hexakisphosphate and diphosphoinositol-pentakisphosphate kinase 1;Inositol pyrophosphate synthase 1;InsP6 and PP-IP5 kinase 1;IP6 kinase;VIP1 homolog;Diphosphoinositol pentakisphosphate kinase 1;Histidine acid phosphatase domain-containing protein 2A;Inositol hexakisphosphate and diphosph…	HISPPD2A;IP6K;IPS1;KIAA0377;PPIP5K1;VIP1;HISPPD2A;IP6K;IPS1;KIAA0377;PPIP5K1;VIP1;PPIP5K1;HISPPD2A;IP6K;IPS1;KIAA0377;PPIP5K1;VIP1;HISPPD2A;IP6K;IPS1;KIAA0377;PPIP5K1;VIP1;HISPPD2A;IP6K;IPS1;KIAA0377;PPIP5K1;VIP1	1	S944	MKTNQGSMENLCP	0.95254	0.95254	NaN	NaN	+	0.96151	0.96151	NaN	NaN	+	0.95254	1.04003	+	—
Q96T37;Q96T37-3;Q3ZB86;Q86VW9;Q96T37-2;A1A693	Q96T37	Q96T37	One-twenty two protein 1;Putative RNA-binding protein 15;RNA-binding motif protein 15;One-twenty two protein 1;Putative RNA-binding protein 15;RNA-binding motif protein 15;RBM15 protein;RBM15 protein;One-twenty two protein 1;Putative RNA-binding protein 15;RNA-binding motif protein 15;RNA binding motif protein 15 isoform L2	OTT;OTT1;RBM15;OTT;OTT1;RBM15;RBM15;RBM15;OTT;OTT1;RBM15;RBM15	1	S179	KISELGSQLSDEA	0.94836	0.94836	NaN	NaN	+	0.95733	0.95733	NaN	NaN	+	0.94836	1.04457	+	—
Q03188;Q6PIR0;C9JPU5;Q8IW27	Q03188;Q8IW27	Q03188	Centromere autoantigen C;Centromere protein C 1;Interphase centromere complex protein 7;CENPC1 protein;Putative uncharacterized protein ENSP00000414045;Centromere protein C 1;Centromere protein C 1, isoform CRA_a	CENPC;CENPC1;ICEN7;CENPC1;CENPC1;hCG_40345	2	S55	NDFSTNSTKSVPN	1.0692	NaN	1.0692	NaN	+	1.0602	NaN	1.0602	NaN	+	1.0692	0.943218	+	—
P31689;Q5T7Q0;Q9NXZ8;B7Z5C0	P31689	P31689	DnaJ homolog subfamily A member 1;DnaJ protein homolog 2;Heat shock 40 kDa protein 4;Heat shock protein J2;HSDJ;Human DnaJ protein 2;cDNA FLJ76588, highly similar to Homo sapiens DnaJ (Hsp40) homolog, subfamily A, member 1 (DNAJA1), mRNA;DnaJ (Hsp40) homolog, subfamily A, member 1;DnaJ (Hsp40) homolog, subfamily A, member 1, isoform CRA_c;HDJ2 protein;cDNA FLJ52352, highly similar to DnaJ homolog…	DNAJ2;DNAJA1;HDJ2;HSJ2;HSPF4;DNAJA1;hCG_30269;RP11-54K16.1-001;HDJ2	1	S335	PENGFLSPDKLSL	1.0993	1.0993	0.84411	NaN	+	1.0903	1.0903	0.57926	NaN	+	1.0993	0.917179	+	—
B7Z854;Q5QJE6	B7Z854;Q5QJE6	Q5QJE6	cDNA FLJ61649, highly similar to Homo sapiens estrogen receptor binding protein (ERBP), mRNA;Deoxynucleotidyltransferase terminal-interacting protein 2;Estrogen receptor-binding protein;LPTS-interacting protein 2;Terminal deoxynucleotidyltransferase-interacting factor 2	DNTTIP2;ERBP;TDIF2	1	S21	AASAESSGQKSFA	1.1628	1.1628	NaN	NaN	+	1.1538	1.1538	NaN	NaN	+	1.1628	0.866701	+	—
Q9P203;Q9P203-5;B4E0F4;C9JTQ1;Q9P203-2	Q9P203	Q9P203	BTB/POZ domain-containing protein 7;BTB/POZ domain-containing protein 7;cDNA FLJ57807, highly similar to BTB/POZ domain-containing protein 7;Putative uncharacterized protein BTBD7;BTB/POZ domain-containing protein 7	BTBD7;KIAA1525;BTBD7;KIAA1525;BTBD7;BTBD7;KIAA1525	1	S722	ERFGDESPLLTMR	1.2109	1.2109	NaN	NaN	+	1.2019	1.2019	NaN	NaN	+	1.2109	0.832016	+	—
A6NNK5;A8KA50;C9JXV0;Q12888-2;Q12888;B7Z3E7	A6NNK5;Q12888-2	Q12888-2	Putative uncharacterized protein TP53BP1;cDNA FLJ78617;Putative uncharacterized protein TP53BP1;Tumor suppressor p53-binding protein 1;Tumor suppressor p53-binding protein 1;cDNA FLJ56510, highly similar to Tumor suppressor p53-binding protein 1	TP53BP1;TP53BP1;TP53BP1;TP53BP1	1	S585	DGEVQLSQNDDKT	0.97488	0.97488	NaN	NaN	+	0.98393	0.98393	NaN	NaN	+	0.97488	1.01633	+	—
Q9H0B6;A8MXL7;A8MZ87	Q9H0B6	Q9H0B6	Kinesin light chain 2;cDNA FLJ37274 fis, clone BRAMY2012162, highly similar to Kinesin light chain 2;Putative uncharacterized protein KLC2;Putative uncharacterized protein KLC2	KLC2;KLC2;KLC2	1	S445	KACKVDSPTVNTT	1.0728	1.0728	NaN	NaN	+	1.0637	1.0637	NaN	NaN	+	1.0728	0.940115	+	—
Q7RTU7	Q7RTU7	Q7RTU7	Basic helix-loop-helix transcription factor scleraxis;Class A basic helix-loop-helix protein 41;Class A basic helix-loop-helix protein 48	BHLHA41;BHLHA48;SCX;SCXA;SCXB	1	S157	HAARAGSPPPPPP	1.1437	1.1437	NaN	NaN	+	1.1346	1.1346	NaN	NaN	+	1.1437	0.881368	+	—
Q9UK58;C9JPL0	Q9UK58	Q9UK58	Cyclin-L1;Putative uncharacterized protein CCNL1	BM-001;CCNL1;UNQ530/PRO1073;CCNL1	1	S352	VKAEEKSPISINV	1.0129	1.0129	1.0026	NaN	+	1.022	1.022	1.1211	NaN	+	1.0129	0.978474	+	—
B7ZML1;Q3L8U1;Q3L8U1-3;Q3L8U1-2;Q461N2	B7ZML1	B7ZML1	CHD9 protein;ATP-dependent helicase CHD9;Chromatin-related mesenchymal modulator;Chromatin-remodeling factor CHROM1;Chromodomain-helicase-DNA-binding protein 9;Kismet homolog 2;Peroxisomal proliferator-activated receptor A-interacting complex 320 kDa protein;PPAR-alpha-interacting complex protein 320 kDa;ATP-dependent helicase CHD9;Chromatin-related mesenchymal modulator;Chromatin-remodeling fact…	CHD9;AD-013;CHD9;KIAA0308;KISH2;PRIC320;x0008;AD-013;CHD9;KIAA0308;KISH2;PRIC320;x0008;AD-013;CHD9;KIAA0308;KISH2;PRIC320;x0008	1	S2026	QVALSASPLTSLP	1.167	1.167	NaN	NaN	+	1.1579	1.1579	NaN	NaN	+	1.167	0.863632	+	—
O43488;C9JSL3	O43488	O43488	AFB1 aldehyde reductase 1;Aflatoxin B1 aldehyde reductase member 2;Aldoketoreductase 7;Succinic semialdehyde reductase;Putative uncharacterized protein AKR7A2	AFAR;AFAR1;AKR7;AKR7A2;AKR7A2	1	S255	GRFFGNSWAETYR	0.91849	0.91849	NaN	NaN	+	0.92765	0.92765	NaN	NaN	+	0.91849	1.07799	+	—
Q9UGU5;B4DSN8;Q2M3X1	Q9UGU5	Q9UGU5	High mobility group protein 2-like 1;HMG box-containing protein 4;HMG domain-containing protein 4;Protein HMGBCG;cDNA FLJ60863, highly similar to High mobility group protein 2-like 1;High-mobility group protein 2-like 1, isoform CRA_a;HMGXB4 protein	HMG2L1;HMGBCG;HMGXB4;hCG_41533;HMG2L1;HMGXB4	1	S497	SSVGVLSPQKKSP	0.98457	0.98457	NaN	NaN	+	0.99373	0.99373	NaN	NaN	+	0.98457	1.00631	+	—
Q5JSZ5;Q5H9R5	Q5JSZ5	Q5JSZ5	HLA-B-associated transcript 2-like 1;Protein BAT2-like 1;Putative uncharacterized protein DKFZp781F05101	BAT2L;BAT2L1;KIAA0515;DKFZp781F05101	1	S1231	PHWQSKSPGSSWQ	0.94656	0.94656	NaN	NaN	+	0.95573	0.95573	NaN	NaN	+	0.94656	1.04632	+	—
P05387;Q6FG96	P05387	P05387	60S acidic ribosomal protein P2;Renal carcinoma antigen NY-REN-44;cDNA, FLJ92222, Homo sapiens ribosomal protein, large P2 (RPLP2), mRNA;Ribosomal protein, large, P2, isoform CRA_a;RPLP2 protein	D11S2243E;RPLP2;RPP2;hCG_1778304;RPLP2	1	S17	ALGGNSSPSAKDI	1.0247	1.0247	NaN	NaN	+	1.0155	1.0155	NaN	NaN	+	1.0247	0.984737	+	—
A8MYX1;Q5BKZ1;Q5BKZ1-2	A8MYX1	A8MYX1	Putative uncharacterized protein ZNF326;Zinc finger protein 326;Zinc finger protein 326	ZNF326;ZNF326;ZNF326	1	S63	YGMDNHSGGGGGS	1.0412	1.0412	NaN	NaN	+	1.032	1.032	NaN	NaN	+	1.0412	0.968992	+	—
O15234;B4DKR6	O15234	O15234	Cancer susceptibility candidate gene 3 protein;Metastatic lymph node gene 51 protein;Protein barentsz;Protein CASC3;cDNA FLJ60283, highly similar to Protein CASC3	CASC3;MLN51	2	S373	DAPVLGSPEKEEA	1.0142	NaN	1.0142	NaN	+	1.005	NaN	1.005	NaN	+	1.0142	0.995025	+	—
D3DRH4;P51531;D3DRH5;P51531-2;B1ANC8	D3DRH4	D3DRH4	SWI/SNF related, matrix associated, actin dependent regulator of chromatin, subfamily a, member 2, isoform CRA_a;ATP-dependent helicase SMARCA2;BRG1-associated factor 190B;Probable global transcription activator SNF2L2;Protein brahma homolog;SNF2-alpha;SWI/SNF-related matrix-associated actin-dependent regulator of chromatin subfamily A member 2;SWI/SNF related, matrix associated, actin dependent …	hCG_27926;SMARCA2;BAF190B;BRM;SMARCA2;SNF2A;SNF2L2;hCG_27926;SMARCA2;BAF190B;BRM;SMARCA2;SNF2A;SNF2L2;RP11-48M17.1-008;SMARCA2	1	S329	QKQSRISPIQKPQ	1.0761	1.0761	NaN	NaN	+	1.0669	1.0669	NaN	NaN	+	1.0761	0.937295	+	—
C9J0P0;B3KST9;Q14493;Q53XR2;C9IY53;B4DUW7	C9J0P0	C9J0P0	Putative uncharacterized protein SLBP;cDNA FLJ36938 fis, clone BRACE2005434, highly similar to Histone RNA hairpin-binding protein;Histone RNA hairpin-binding protein;Histone stem-loop-binding protein;cDNA, FLJ96722, Homo sapiens stem-loop (histone) binding protein (SLBP), mRNA;Stem-loop (Histone) binding protein;Stem-loop (Histone) binding protein, isoform CRA_b;Putative uncharacterized protein …	SLBP;HBP;SLBP;hCG_19671;SLBP;SLBP	1	S20	RCDGDASPPSPAR	1.08	1.08	1.0404	NaN	+	1.0708	1.0708	1.0398	NaN	+	1.08	0.933881	+	—
E1P586;Q9NYF8;Q9NYF8-2;Q9NYF8-3;Q6DCA8	E1P586	E1P586	Bcl-2-associated transcription factor 1;Bcl-2-associated transcription factor 1;Bcl-2-associated transcription factor 1;BCLAF1 protein	BCLAF1;BTF;KIAA0164;BCLAF1;BTF;KIAA0164;BCLAF1;BTF;KIAA0164;BCLAF1	1	S397	KQKFNDSEGDDTE	0.98476	0.98476	0.99809	NaN	+	0.97554	0.97554	0.984	NaN	+	0.98476	1.02507	+	—
Q9H6S0;Q6ZMY0	Q9H6S0	Q9H6S0	Probable ATP-dependent RNA helicase YTHDC2;cDNA FLJ16598 fis, clone TESTI4006473, weakly similar to ATP-dependent RNA helicase A	YTHDC2	2	S1221	ERVLMKSPSPALH	0.93525	0.93525	1.0196	NaN	+	0.92597	0.92597	1.0319	NaN	+	0.93525	1.07995	+	—
A8K8B2;Q96SB4;B4DS61;D6RBM8	A8K8B2	A8K8B2	cDNA FLJ78127, highly similar to Homo sapiens SFRS protein kinase 1 (SRPK1), mRNA;Serine/arginine-rich protein-specific kinase 1;Serine/threonine-protein kinase SRPK1;SFRS protein kinase 1;cDNA FLJ58405, highly similar to Serine/threonine-protein kinase SRPK1 (EC 2.7.11.1);SFRS protein kinase 1, isoform CRA_f	SRPK1;hCG_15775;SRPK1	1	S51	EEEILGSDDDEQE	1.0157	1.0157	0.99713	NaN	+	1.025	1.025	1.1224	NaN	+	1.0157	0.97561	+	—
Q9HAW4;Q1RMC5;Q9HAW4-3;Q9HAW4-2;Q05D30	Q9HAW4	Q9HAW4	Claspin;Claspin homolog (Xenopus laevis);Claspin;Claspin;CLSPN protein	CLSPN;CLSPN;CLSPN;CLSPN;CLSPN	2	S65	RKVLQDSDSETED	1.132	NaN	1.132	NaN	+	1.1227	NaN	1.1227	NaN	+	1.132	0.89071	+	—
Q9HAW4;Q1RMC5;Q9HAW4-3;Q9HAW4-2;Q05D30	Q9HAW4	Q9HAW4	Claspin;Claspin homolog (Xenopus laevis);Claspin;Claspin;CLSPN protein	CLSPN;CLSPN;CLSPN;CLSPN;CLSPN	2	S67	VLQDSDSETEDTN	1.132	NaN	1.132	NaN	+	1.1227	NaN	1.1227	NaN	+	1.132	0.89071	+	—
Q9H7N4	Q9H7N4	Q9H7N4	Serine arginine-rich pre-mRNA splicing factor SR-A1;Splicing factor, arginine/serine-rich 19;SR-related-CTD-associated factor	SCAF1;SFRS19;SRA1	1	S548	APPAPASPWDSKK	0.9443	0.9443	NaN	NaN	+	0.935	0.935	NaN	NaN	+	0.9443	1.06952	+	—
Q9NWV8;Q9NWV8-3	Q9NWV8	Q9NWV8	BRCA1-A complex subunit MERIT40;Mediator of RAP80 interactions and targeting subunit of 40 kDa;New component of the BRCA1-A complex;BRCA1-A complex subunit MERIT40;Mediator of RAP80 interactions and targeting subunit of 40 kDa;New component of the BRCA1-A complex	C19orf62;HSPC142;MERIT40;NBA1;C19orf62;HSPC142;MERIT40;NBA1	1	S49	ASVGSRSEGEGEA	1.0219	1.0219	NaN	NaN	+	1.0126	1.0126	NaN	NaN	+	1.0219	0.987557	+	—
Q69YN4;Q69YN4-3	Q69YN4	Q69YN4	Protein virilizer homolog;Protein virilizer homolog	KIAA1429;MSTP054;KIAA1429;MSTP054	1	S1579	FLSEPSSPGRTKT	0.992	0.992	1.1206	NaN	+	0.98266	0.98266	1.0078	NaN	+	0.992	1.01765	+	—
Q96JM3	Q96JM3	Q96JM3	Zinc finger protein 828	C13orf8;KIAA1802;ZNF828	3	S432	LSPEIRSPAGSPE	0.95859	NaN	0.95859	0.96569	+	0.96794	NaN	0.96794	0.9448	+	0.95859	1.03312	+	—
B2RTT4;D3DS45;Q9UKV3	B2RTT4;D3DS45	D3DS45	ACIN1 protein;Apoptotic chromatin condensation inducer 1, isoform CRA_b;Apoptotic chromatin condensation inducer in the nucleus	ACIN1;ACIN1;hCG_41730;ACIN1;ACINUS;KIAA0670	1	S482	GLSPLSSPSDTKA	0.97012	NaN	0.97012	0.53501	+	0.97947	NaN	0.97947	1.4164	+	0.97012	1.02096	+	—
O95684;O95684-2	O95684	O95684	FGFR1 oncogene partner;FGFR1 oncogene partner	FGFR1OP;FOP;FGFR1OP;FOP	2	S160	VHSPPKSPEGKTS	0.93816	NaN	0.93816	NaN	+	0.94752	NaN	0.94752	NaN	+	0.93816	1.05539	+	—
Q5T200;Q5T200-2;Q6PJ96;A0PJJ2	Q5T200	Q5T200	Zinc finger CCCH domain-containing protein 13;Zinc finger CCCH domain-containing protein 13;ZC3H13 protein;ZC3H13 protein	KIAA0853;ZC3H13;KIAA0853;ZC3H13;ZC3H13;ZC3H13	2	S265	KGPRTPSPPPPIP	0.95207	0.95207	0.99159	NaN	+	0.94267	0.94267	1.0051	NaN	+	0.95207	1.06082	+	—
Q9NTI5;Q9NTI5-2;A9IYQ1;Q9NTI5-5	Q9NTI5	Q9NTI5	Androgen-induced proliferation inhibitor;Androgen-induced prostate proliferative shutoff-associated protein AS3;Sister chromatid cohesion protein PDS5 homolog B;Androgen-induced proliferation inhibitor;Androgen-induced prostate proliferative shutoff-associated protein AS3;Sister chromatid cohesion protein PDS5 homolog B;PDS5, regulator of cohesion maintenance, homolog B (S. cerevisiae);Androgen-i…	APRIN;AS3;KIAA0979;PDS5B;APRIN;AS3;KIAA0979;PDS5B;PDS5B;RP1-267P19.1-012;APRIN;AS3;KIAA0979;PDS5B	1	S1283	NEDEQNSPPKKGK	1.0136	1.0136	NaN	NaN	+	1.0042	1.0042	NaN	NaN	+	1.0136	0.995818	+	—
C9JAS7;Q96RL1-4;Q96RL1;C9JR12;Q96RL1-2;Q96RL1-3;Q9NTC5	C9JAS7;Q96RL1	Q96RL1	Putative uncharacterized protein UIMC1;BRCA1-A complex subunit RAP80;Receptor-associated protein 80;Retinoid X receptor-interacting protein 110;Ubiquitin interaction motif-containing protein 1;BRCA1-A complex subunit RAP80;Receptor-associated protein 80;Retinoid X receptor-interacting protein 110;Ubiquitin interaction motif-containing protein 1;Putative uncharacterized protein UIMC1;BRCA1-A compl…	UIMC1;RAP80;RXRIP110;UIMC1;RAP80;RXRIP110;UIMC1;UIMC1;RAP80;RXRIP110;UIMC1;RAP80;RXRIP110;UIMC1;DKFZp434I1926	1	S653	GAFRVPSPGMEEA	1.0583	1.0583	NaN	NaN	+	1.0677	1.0677	NaN	NaN	+	1.0583	0.936593	+	—
A6NG51;Q13813-2;Q13813;Q13813-3;Q9UG16;B4DGT1	A6NG51	A6NG51	Putative uncharacterized protein SPTAN1;Alpha-II spectrin;Fodrin alpha chain;Spectrin alpha chain, brain;Spectrin, non-erythroid alpha chain;Alpha-II spectrin;Fodrin alpha chain;Spectrin alpha chain, brain;Spectrin, non-erythroid alpha chain;Alpha-II spectrin;Fodrin alpha chain;Spectrin alpha chain, brain;Spectrin, non-erythroid alpha chain;Putative uncharacterized protein DKFZp564P0562;cDNA FLJ5…	SPTAN1;SPTA2;SPTAN1;SPTA2;SPTAN1;SPTA2;SPTAN1;DKFZp564P0562	1	S1217	LNERWRSLQQLAE	0.99368	0.99368	NaN	NaN	+	1.0031	1.0031	NaN	NaN	+	0.99368	0.99691	+	—
O75131;Q05DL8	O75131	O75131	Copine III;Copine-3;CPNE3 protein	CPN3;CPNE3;KIAA0636;CPNE3	1	S14	KVALNVSCANLLD	0.87855	0.87855	NaN	NaN	+	0.88804	0.88804	NaN	NaN	+	0.87855	1.12608	+	—
Q8TAQ2;Q59GV3;Q59G16;Q8TAQ2-2;B4DF22	Q8TAQ2	Q8TAQ2	BRG1-associated factor 170;SWI/SNF complex 170 kDa subunit;SWI/SNF complex subunit SMARCC2;SWI/SNF-related matrix-associated actin-dependent regulator of chromatin subfamily C member 2;SWI/SNF-related matrix-associated actin-dependent regulator of chromatin c2 isoform b variant;SWI/SNF-related matrix-associated actin-dependent regulator of chromatin c2 isoform b variant;BRG1-associated factor 170…	BAF170;SMARCC2;BAF170;SMARCC2	1	S347	KDMDEPSPVPNVE	1.0097	1.0097	NaN	NaN	+	1.0192	1.0192	NaN	NaN	+	1.0097	0.981162	+	—
Q9P0U3;Q9P0U3-2	Q9P0U3	Q9P0U3	Sentrin/SUMO-specific protease SENP1;Sentrin-specific protease 1;Sentrin/SUMO-specific protease SENP1;Sentrin-specific protease 1	SENP1;SENP1	1	S416	GHKLTDSEDEFPE	1.0278	1.0278	NaN	NaN	+	1.0183	1.0183	NaN	NaN	+	1.0278	0.982029	+	—
Q8WUZ0-2;Q8WUZ0	Q8WUZ0-2	Q8WUZ0-2	B-cell CLL/lymphoma 7 protein family member C;B-cell CLL/lymphoma 7 protein family member C	BCL7C;BCL7C	1	S97	DLNDENSNQSFHS	1.0441	NaN	1.0441	NaN	+	1.0346	NaN	1.0346	NaN	+	1.0441	0.966557	+	—
Q9H7N4	Q9H7N4	Q9H7N4	Serine arginine-rich pre-mRNA splicing factor SR-A1;Splicing factor, arginine/serine-rich 19;SR-related-CTD-associated factor	SCAF1;SFRS19;SRA1	1	S239	PTDEAYSPPPAPE	1.0087	1.0087	NaN	NaN	+	0.99919	0.99919	NaN	NaN	+	1.0087	1.00081	+	—
Q9BRJ6;C9JQV0	Q9BRJ6	Q9BRJ6	Uncharacterized protein C7orf50;Putative uncharacterized protein C7orf50	C7orf50;FP15621;C7orf50	1	S175	ELDEEGSDPPLPG	0.96464	0.96464	NaN	NaN	+	0.95513	0.95513	NaN	NaN	+	0.96464	1.04698	+	—
Q14156;Q14156-2;A6NJG4;Q14156-3;A2VDI4;B4DG97;B4DZ89;A0PJL1	Q14156	Q14156	Protein EFR3 homolog A;Protein EFR3-like;Protein EFR3 homolog A;Protein EFR3-like;Putative uncharacterized protein EFR3A;Protein EFR3 homolog A;Protein EFR3-like;EFR3A protein;cDNA FLJ54431;cDNA FLJ52677;EFR3A protein	EFR3A;KIAA0143;EFR3A;KIAA0143;EFR3A;EFR3A;KIAA0143;EFR3A;EFR3A	1	S694	TDEDRLSRRKSIV	0.98768	0.98768	NaN	NaN	+	0.97815	0.97815	NaN	NaN	+	0.98768	1.02234	+	—
Q9UHR5;Q9UHR5-2;B7Z4X9	Q9UHR5	Q9UHR5	SAP30-binding protein;Transcriptional regulator protein HCNGP;SAP30-binding protein;Transcriptional regulator protein HCNGP;cDNA FLJ53632, highly similar to SAP30-binding protein	HCNGP;HTRG;HTRP;SAP30BP;HCNGP;HTRG;HTRP;SAP30BP	1	S113	ERVRNMSPDEIKI	0.91967	0.91967	NaN	NaN	+	0.91012	0.91012	NaN	NaN	+	0.91967	1.09876	+	—
E1P5E0;O75626;O75626-2;Q5T4E8;Q658W0;Q3SYG0;Q86WM7;B4DW27;A8K0J1	E1P5E0	E1P5E0	Beta-interferon gene positive regulatory domain I-binding factor;BLIMP-1;Positive regulatory domain I-binding factor 1;PR domain zinc finger protein 1;PR domain-containing protein 1;Beta-interferon gene positive regulatory domain I-binding factor;BLIMP-1;Positive regulatory domain I-binding factor 1;PR domain zinc finger protein 1;PR domain-containing protein 1;PR domain containing 1, with ZNF do…	BLIMP1;PRDM1;BLIMP1;PRDM1;hCG_33515;PRDM1;RP1-134E15.1-004;DKFZp666P0310;PRDM1;hCG_33515;PRDM1;RP1-134E15.1-002	1	S288	DFRRRGSPEMPFY	0.85651	0.85651	NaN	NaN	+	0.86608	0.86608	NaN	NaN	+	0.85651	1.15463	+	—
Q96GA3	Q96GA3	Q96GA3	Protein LTV1 homolog	C6orf93;LTV1	2	S352	EKWDCESICSTYS	0.99802	NaN	0.99802	NaN	+	1.0076	NaN	1.0076	NaN	+	0.99802	0.992457	+	—
O43822;D3DSL5;O43822-2	O43822	O43822	C21orf-HUMF09G8.5;Uncharacterized protein C21orf2;YF5/A2;Chromosome 21 open reading frame 2, isoform CRA_a;C21orf-HUMF09G8.5;Uncharacterized protein C21orf2;YF5/A2	C21orf2;C21orf2;hCG_401309;C21orf2	1	S177	GRDPLDSEEEATS	1.0016	1.0016	NaN	NaN	+	1.0112	1.0112	NaN	NaN	+	1.0016	0.988924	+	—
B2RTY4-4;C9IYB3;B2RTY4;B2RTY4-2;B2RTY4-5;C9JA86;B7WP69	B2RTY4-4	B2RTY4-4	Myosin-IXa;Unconventional myosin-9a;Putative uncharacterized protein MYO9A;Myosin-IXa;Unconventional myosin-9a;Myosin-IXa;Unconventional myosin-9a;Myosin-IXa;Unconventional myosin-9a;Putative uncharacterized protein MYO9A;Putative uncharacterized protein MYO9A	MYO9A;MYR7;MYO9A;MYO9A;MYR7;MYO9A;MYR7;MYO9A;MYR7;MYO9A;MYO9A	1	S1804	KLHKTMSQGEITK	1.0242	1.0242	NaN	NaN	+	1.0338	1.0338	NaN	NaN	+	1.0242	0.967305	+	—
O75367;O75367-3;O75367-2	O75367	O75367	Core histone macro-H2A.1;Histone H2A.y;Medulloblastoma antigen MU-MB-50.205;Core histone macro-H2A.1;Histone H2A.y;Medulloblastoma antigen MU-MB-50.205;Core histone macro-H2A.1;Histone H2A.y;Medulloblastoma antigen MU-MB-50.205	H2AFY;MACROH2A1;H2AFY;MACROH2A1;H2AFY;MACROH2A1	1	S170	EVSKAASADSTTE	1.0275	NaN	1.0275	NaN	+	1.0179	NaN	1.0179	NaN	+	1.0275	0.982415	+	—
Q86XL3;B3KN97;Q86XL3-2	Q86XL3	Q86XL3	Ankyrin repeat and LEM domain-containing protein 2;cDNA FLJ13999 fis, clone Y79AA1002234, highly similar to Homo sapiens KIAA0692 protein;Ankyrin repeat and LEM domain-containing protein 2	ANKLE2;KIAA0692;ANKLE2;KIAA0692	2	S496	VIGELWSPDQTAE	1.1124	NaN	1.1124	NaN	+	1.1028	NaN	1.1028	NaN	+	1.1124	0.906783	+	—
Q7Z3J3;B9A029;P49792;O14715;Q99666	Q7Z3J3;P49792	P49792	RanBP2-like and GRIP domain-containing protein 4;Putative uncharacterized protein RGPD4;358 kDa nucleoporin;E3 SUMO-protein ligase RanBP2;Nuclear pore complex protein Nup358;Nucleoporin Nup358;p270;Ran-binding protein 2;Ran-binding protein 2-like 3;RANBP2-like and GRIP domain-containing protein 8;Ran-binding protein 2-like 1/2;RANBP2-like and GRIP domain-containing protein 5/6;Sperm membrane prot…	RGP4;RGPD4;RGPD4;NUP358;RANBP2;RANBP2ALPHA;RANBP2L1;RANBP2L3;RGPD8;RANBP2L1;RANBP2L2;RGP5;RGP6;RGP7;RGPD5;RGPD6;RGPD7	1	S2510	TPKAVVSPPKFVF;TTKAVVSPPKFVF	0.99754	0.99754	NaN	NaN	+	0.98789	0.98789	NaN	NaN	+	0.99754	1.01226	+	—
Q9Y266;Q9H2R7	Q9Y266	Q9Y266	Nuclear distribution protein C homolog;Nuclear migration protein nudC;NPD011	NUDC;NPD011;NUDC	1	S139	KNGSLDSPGKQDT	1.0086	1.0086	1.1623	NaN	+	1.0183	1.0183	0.99701	NaN	+	1.0086	0.982029	+	—
D6W619;O95365	D6W619	D6W619	Factor binding IST protein 1;Factor that binds to inducer of short transcripts protein 1;HIV-1 1st-binding protein 1;Leukemia/lymphoma-related factor;POZ and Krueppel erythroid myeloid ontogenic factor;TTF-I-interacting peptide 21;Zinc finger and BTB domain-containing protein 7A	FBI1;LRF;ZBTB7;ZBTB7A	1	S525	GAPAQPSSPDARR	1.0087	1.0087	1.1463	NaN	+	1.0184	1.0184	0.95121	NaN	+	1.0087	0.981932	+	—
Q9Y5K3;B4DK10;Q9Y5K3-3;Q9Y5K3-2	Q9Y5K3	Q9Y5K3	CCT-beta;Choline-phosphate cytidylyltransferase B;CTP:phosphocholine cytidylyltransferase B;Phosphorylcholine transferase B;cDNA FLJ50783, highly similar to Choline-phosphate cytidylyltransferase B (EC2.7.7.15);CCT-beta;Choline-phosphate cytidylyltransferase B;CTP:phosphocholine cytidylyltransferase B;Phosphorylcholine transferase B;CCT-beta;Choline-phosphate cytidylyltransferase B;CTP:phosphocho…	CCTB;PCYT1B;CCTB;PCYT1B;CCTB;PCYT1B	1	S315	RMLQALSPKQSPV	1.0173	1.0173	NaN	NaN	+	1.0076	1.0076	NaN	NaN	+	1.0173	0.992457	+	—
P55010;Q6IBU0;B4DEN3	P55010	P55010	Eukaryotic translation initiation factor 5;EIF5 protein;cDNA FLJ61101, highly similar to Eukaryotic translation initiation factor 5	EIF5;EIF5	2	S389	KEAEEESSGGEEE	0.99409	NaN	0.99409	NaN	+	1.0038	NaN	1.0038	NaN	+	0.99409	0.996214	+	—
P55010;Q6IBU0;B4DEN3	P55010	P55010	Eukaryotic translation initiation factor 5;EIF5 protein;cDNA FLJ61101, highly similar to Eukaryotic translation initiation factor 5	EIF5;EIF5	2	S390	EAEEESSGGEEED	0.99409	NaN	0.99409	NaN	+	1.0038	NaN	1.0038	NaN	+	0.99409	0.996214	+	—
Q15652;A0T124;B7ZLC8;A6PW35;Q15652-2	Q15652	Q15652	Jumonji domain-containing protein 1C;Probable JmjC domain-containing histone demethylation protein 2C;Thyroid receptor-interacting protein 8;Jumonji domain-containing 1 C splice variant;JMJD1C protein;Jumonji domain containing 1C;Jumonji domain-containing protein 1C;Probable JmjC domain-containing histone demethylation protein 2C;Thyroid receptor-interacting protein 8	JHDM2C;JMJD1C;KIAA1380;TRIP8;JMJD1C;JMJD1C;JMJD1C;RP11-144G16.3-001;JHDM2C;JMJD1C;KIAA1380;TRIP8	1	S943	KITAHSSPPLTKT	0.86766	0.86766	NaN	NaN	+	0.85789	0.85789	NaN	NaN	+	0.86766	1.16565	+	—
B1AJV5;Q13761-2;Q13761;B4DT53	B1AJV5	B1AJV5	Runt-related transcription factor 3;Runt-related transcription factor 3, isoform CRA_b;Acute myeloid leukemia 2 protein;Core-binding factor subunit alpha-3;Oncogene AML-2;Polyomavirus enhancer-binding protein 2 alpha C subunit;Runt-related transcription factor 3;SL3/AKV core-binding factor alpha C subunit;SL3-3 enhancer factor 1 alpha C subunit;Acute myeloid leukemia 2 protein;Core-binding factor…	hCG_1812030;RP3-398I9.1-002;RUNX3;AML2;CBFA3;PEBP2A3;RUNX3;AML2;CBFA3;PEBP2A3;RUNX3	1	S228	VTPSTPSPRGSLS	1.0495	1.0495	1.0526	NaN	+	1.0593	1.0593	1.2515	NaN	+	1.0495	0.94402	+	—
Q8NAV1	Q8NAV1	Q8NAV1	Pre-mRNA-splicing factor 38A	PRPF38A	3	S193	DMDDVESSEEEEE	1.0123	NaN	1.0123	0.85963	+	1.0221	NaN	1.0221	0.98315	+	1.0123	0.978378	+	—
Q8NAV1	Q8NAV1	Q8NAV1	Pre-mRNA-splicing factor 38A	PRPF38A	3	S194	MDDVESSEEEEEE	1.0123	NaN	1.0123	0.85963	+	1.0221	NaN	1.0221	0.98315	+	1.0123	0.978378	+	—
O14686-3;O14686;Q59FG6	O14686-3	O14686-3	ALL1-related protein;Histone-lysine N-methyltransferase MLL2;Lysine N-methyltransferase 2B;Myeloid/lymphoid or mixed-lineage leukemia protein 2;ALL1-related protein;Histone-lysine N-methyltransferase MLL2;Lysine N-methyltransferase 2B;Myeloid/lymphoid or mixed-lineage leukemia protein 2;Myeloid/lymphoid or mixed-lineage leukemia 2 variant	ALR;KMT2B;MLL2;ALR;KMT2B;MLL2	1	S4741	QEDRALSPVIPLI	1.0145	1.0145	NaN	NaN	+	1.0243	1.0243	NaN	NaN	+	1.0145	0.976276	+	—
P08240;Q6IAX9;B4E0H3	P08240	P08240	Docking protein alpha;Signal recognition particle receptor subunit alpha;SRPR protein;cDNA FLJ53386, highly similar to Signal recognition particle receptor subunit alpha	SRPR;SRPR	1	S297	QDLDCSSSDDEGA	0.97147	NaN	0.97147	NaN	+	0.9813	NaN	0.9813	NaN	+	0.97147	1.01906	+	—
B4DG34;Q9Y3E7;Q3ZTS9;B8ZZM0;A8K3W0	B4DG34	B4DG34	cDNA FLJ58988, highly similar to Charged multivesicular body protein 3;Charged multivesicular body protein 3;Chromatin-modifying protein 3;Neuroendocrine differentiation factor;Vacuolar protein sorting-associated protein 24;cDNA, FLJ92672, Homo sapiens neuroendocrine differentiation factor (NEDF), mRNA;CGI149 protein;Vacuolar protein sorting 24 (Yeast), isoform CRA_c;Putative uncharacterized prot…	CGI-149;CHMP3;NEDF;VPS24;CGI149;hCG_34193;VPS24;hCG_34193;VPS24;hCG_34193;VPS24	1	S229	PGAMAASEDEEEE	0.90932	0.90932	NaN	NaN	+	0.89948	0.89948	NaN	NaN	+	0.90932	1.11175	+	—
Q9H7P9;C9J0Y4;Q9H7P9-3	Q9H7P9	Q9H7P9	Pleckstrin homology domain-containing family G member 2;Putative uncharacterized protein PLEKHG2;Pleckstrin homology domain-containing family G member 2	PLEKHG2;PLEKHG2;PLEKHG2	2	S1261	DLTPPHSPPPSSR	0.94685	NaN	0.94685	NaN	+	0.93695	NaN	0.93695	NaN	+	0.94685	1.06729	+	—
O60711;B4DV71;Q6FI07;B4DVI1	O60711	O60711	Leupaxin;cDNA FLJ58628, highly similar to Leupaxin;LPXN protein;cDNA FLJ51549, highly similar to Leupaxin	LDLP;LPXN;LPXN	1	S19	RSTLQDSDEYSNP	1.0123	1.0123	NaN	NaN	+	1.0024	1.0024	NaN	NaN	+	1.0123	0.997606	+	—
Q9H7N4	Q9H7N4	Q9H7N4	Serine arginine-rich pre-mRNA splicing factor SR-A1;Splicing factor, arginine/serine-rich 19;SR-related-CTD-associated factor	SCAF1;SFRS19;SRA1	2	S500	YRQRSPSPAPAPA	1.0134	NaN	1.0134	NaN	+	1.0035	NaN	1.0035	NaN	+	1.0134	0.996512	+	—
Q52LD0;B7ZKM5	Q52LD0	Q52LD0	cDNA FLJ11134 fis, clone PLACE1006385, highly similar to Homo sapiens epsin 2 (EPN2), transcript variant 1, mRNA;Epsin 2;Epsin 2, isoform CRA_b;Putative uncharacterized protein	EPN2;hCG_1811979	2	S192	YGKAGGSPASYHG	1.1105	NaN	1.1105	NaN	+	1.1006	NaN	1.1006	NaN	+	1.1105	0.908595	+	—
A8K586;O00203;Q3MNE1;B4E0B2	A8K586	A8K586	cDNA FLJ76822, highly similar to Homo sapiens adaptor-related protein complex 3, beta 1 subunit (AP3B1), mRNA;Adapter-related protein complex 3 subunit beta-1;Adaptor protein complex AP-3 subunit beta-1;AP-3 complex subunit beta-1;Beta-3A-adaptin;Clathrin assembly protein complex 3 beta-1 large chain;Adaptor-related protein complex 3 beta 1 subunit;cDNA FLJ51426, highly similar to Adapter-related…	ADTB3A;AP3B1	1	S276	GKNFYESDDDQKE	0.99206	0.99206	NaN	NaN	+	0.98208	0.98208	NaN	NaN	+	0.99206	1.01825	+	—
Q7Z5K2-3;Q7Z5K2-2;Q7Z5K2;B2RTX8;A8K273	Q7Z5K2-3	Q7Z5K2-3	Friend of EBNA2 protein;Wings apart-like protein homolog;Friend of EBNA2 protein;Wings apart-like protein homolog;Friend of EBNA2 protein;Wings apart-like protein homolog;WAPAL protein;cDNA FLJ75534	FOE;KIAA0261;WAPAL;WAPL;FOE;KIAA0261;WAPAL;WAPL;FOE;KIAA0261;WAPAL;WAPL;WAPAL	1	S162	DPFGFDSDDESLP	1.0095	1.0095	NaN	NaN	+	0.99952	0.99952	NaN	NaN	+	1.0095	1.00048	+	—
D3DU97;Q9UQ35;O60382	D3DU97	D3DU97	Serine/arginine repetitive matrix 2, isoform CRA_a;300 kDa nuclear matrix antigen;Serine/arginine repetitive matrix protein 2;Serine/arginine-rich splicing factor-related nuclear matrix protein of 300 kDa;Splicing coactivator subunit SRm300;Tax-responsive enhancer element-binding protein 803;KIAA0324	hCG_15616;SRRM2;HSPC075;KIAA0324;SRL300;SRM300;SRRM2;KIAA0324	2	S2032	IRRRSRSRTPLLP	1.0021	NaN	1.0021	NaN	+	1.0121	NaN	1.0121	NaN	+	1.0021	0.988045	+	—
Q2KHR3;Q2KHR3-2;C9JJ88;Q9H6S7;B3KWV1	Q2KHR3	Q2KHR3	Glutamine and serine-rich protein 1;Glutamine and serine-rich protein 1;Putative uncharacterized protein QSER1;cDNA: FLJ21924 fis, clone HEP04086;cDNA FLJ43914 fis, clone TESTI4011161, weakly similar to Proline-rich protein 12	QSER1;QSER1;QSER1	2	S1231	HLSSFSSDEDDPG	1.0342	NaN	1.0342	NaN	+	1.0442	NaN	1.0442	NaN	+	1.0342	0.957671	+	—
Q3KQS4;P46087;P46087-2;A8MQ38;Q05BA7	Q3KQS4	Q3KQS4	NOP2 protein;Nucleolar protein 1;Nucleolar protein 2 homolog;Proliferating-cell nucleolar antigen p120;Proliferation-associated nucleolar protein p120;Putative ribosomal RNA methyltransferase NOP2;Nucleolar protein 1;Nucleolar protein 2 homolog;Proliferating-cell nucleolar antigen p120;Proliferation-associated nucleolar protein p120;Putative ribosomal RNA methyltransferase NOP2;Putative uncharact…	NOP2;NOL1;NOP2;NOL1;NOP2;NOP2;NOP2	2	S214	AAGIQWSEEETED	1.078	NaN	1.078	NaN	+	1.068	NaN	1.068	NaN	+	1.078	0.93633	+	—
B2R6H3;Q8NI77	B2R6H3	B2R6H3	cDNA, FLJ92951, highly similar to Homo sapiens kinesin family member 18A (KIF18A), mRNA;Kinesin-like protein KIF18A;Marrow stromal KIF18A	KIF18A;OK/SW-cl.108	1	S674	RRKLMPSPLKGQH	1.009	1.009	NaN	NaN	+	0.99899	0.99899	NaN	NaN	+	1.009	1.00101	+	—
Q15648;B2RAG9;B4DSK7	Q15648;B4DSK7	Q15648	Activator-recruited cofactor 205 kDa component;Mediator complex subunit 1;Mediator of RNA polymerase II transcription subunit 1;p53 regulatory protein RB18A;Peroxisome proliferator-activated receptor-binding protein;Thyroid hormone receptor-associated protein complex 220 kDa component;Thyroid receptor-interacting protein 2;Vitamin D receptor-interacting protein complex component DRIP205;cDNA, FLJ…	ARC205;CRSP1;CRSP200;DRIP205;DRIP230;MED1;PBP;PPARBP;PPARGBP;RB18A;TRAP220;TRIP2	1	S1463	TPQNLDSESESGS	0.97849	0.97849	1.145	NaN	+	0.9885	0.9885	1.0743	NaN	+	0.97849	1.01163	+	—
Q13523;B4DZQ5	Q13523	Q13523	PRP4 kinase;PRP4 pre-mRNA-processing factor 4 homolog;Serine/threonine-protein kinase PRP4 homolog;cDNA FLJ51417, highly similar to Serine/threonine-protein kinase PRP4 homolog (EC 2.7.11.1)	KIAA0536;PRP4;PRP4H;PRP4K;PRPF4B	2	S142	ILQGYESGSEEEG	0.97874	NaN	0.97874	NaN	+	0.96871	NaN	0.96871	NaN	+	0.97874	1.0323	+	—
P23381;B4DTK8;P78534	P23381	P23381	Interferon-induced protein 53;T1-TrpRS;T2-TrpRS;Tryptophan--tRNA ligase;Tryptophanyl-tRNA synthetase, cytoplasmic;cDNA FLJ58878, highly similar to Tryptophanyl-tRNA synthetase (EC 6.1.1.2);Tryptophanyl-tRNA synthetase	IFI53;WARS;WRS	1	S4	___MPNSEPASLL	0.93366	0.93366	NaN	NaN	+	0.9437	0.9437	NaN	NaN	+	0.93366	1.05966	+	—
A8MYE0;Q9UMZ2;A6NCE9;A8MWU4;Q9UMZ2-3;Q9UMZ2-4;B7ZKZ2	A8MYE0	A8MYE0	Putative uncharacterized protein SYNRG;AP1 subunit gamma-binding protein 1;Gamma-synergin;Synergin gamma;Putative uncharacterized protein SYNRG;Putative uncharacterized protein SYNRG;AP1 subunit gamma-binding protein 1;Gamma-synergin;Synergin gamma;AP1 subunit gamma-binding protein 1;Gamma-synergin;Synergin gamma;AP1GBP1 protein	SYNRG;AP1GBP1;SYNG;SYNRG;SYNRG;SYNRG;AP1GBP1;SYNG;SYNRG;AP1GBP1;SYNG;SYNRG;AP1GBP1	1	S691	NKPLGESFAEFRS	0.94226	0.94226	NaN	NaN	+	0.95243	0.95243	NaN	NaN	+	0.94226	1.04995	+	—
O75153;C9J6D7	O75153	O75153	Protein KIAA0664;Putative uncharacterized protein KIAA0664	KIAA0664;KIAA0664	1	S664	PGQEAGSEEEGSS	1.0278	1.0278	NaN	NaN	+	1.038	1.038	NaN	NaN	+	1.0278	0.963391	+	—
D3DTM2;Q99567;B7Z5I6	D3DTM2	D3DTM2	Nucleoporin 88kDa, isoform CRA_a;88 kDa nucleoporin;Nuclear pore complex protein Nup88;Nucleoporin Nup88;cDNA FLJ56516, highly similar to Nuclear pore complex protein Nup88	hCG_32910;NUP88;NUP88	1	S540	RSILQRSVANPAF	1.0385	1.0385	NaN	NaN	+	1.0487	1.0487	NaN	NaN	+	1.0385	0.953562	+	—
B7ZKU0;B7ZKU2;Q17RM7;Q7Z589;B7ZKT8;B3KWI5;Q7Z589-2;B4E1Z2	B7ZKU0	B7ZKU0	C11orf30 protein;C11orf30 protein;Chromosome 11 open reading frame 30;Chromosome 11 open reading frame 30, isoform CRA_c;Protein EMSY;C11orf30 protein;cDNA FLJ43124 fis, clone CTONG3004072, highly similar to Protein EMSY;Protein EMSY;cDNA FLJ58353, moderately similar to Protein EMSY	C11orf30;C11orf30;C11orf30;hCG_2018629;C11orf30;EMSY;GL002;C11orf30;C11orf30;EMSY;GL002	1	S251	TITVPVSGSPKMS	1.1202	1.1202	NaN	NaN	+	1.1304	1.1304	NaN	NaN	+	1.1202	0.884643	+	—
Q9NWQ4;Q9NWQ4-4	Q9NWQ4	Q9NWQ4	Uncharacterized protein C14orf118;Uncharacterized protein C14orf118	C14orf118;KIAA1152;C14orf118;KIAA1152	1	S447	ASQAPKSPSSEWL	1.1491	1.1491	NaN	NaN	+	1.1593	1.1593	NaN	NaN	+	1.1491	0.862589	+	—
O95218-2;D3DQ75;O95218	O95218-2	O95218-2	Zinc finger protein 265;Zinc finger Ran-binding domain-containing protein 2;Zinc finger, splicing;Zinc finger protein 265, isoform CRA_b;Zinc finger protein 265;Zinc finger Ran-binding domain-containing protein 2;Zinc finger, splicing	ZIS;ZNF265;ZRANB2;hCG_1644516;ZNF265;ZIS;ZNF265;ZRANB2	1	S120	YIEREESDGEYDE	0.95822	0.95822	NaN	NaN	+	0.96843	0.96843	NaN	NaN	+	0.95822	1.0326	+	—
Q0VAM0;Q8WYA6;B4DE16;Q8WYA6-2;Q8WYA6-3	Q0VAM0	Q0VAM0	Catenin, beta like 1;Beta-catenin-like protein 1;Nuclear-associated protein;Testis development protein NYD-SP19;cDNA FLJ53492, highly similar to Beta-catenin-like protein 1;Beta-catenin-like protein 1;Nuclear-associated protein;Testis development protein NYD-SP19;Beta-catenin-like protein 1;Nuclear-associated protein;Testis development protein NYD-SP19	CTNNBL1;C20orf33;CTNNBL1;PP8304;C20orf33;CTNNBL1;PP8304;C20orf33;CTNNBL1;PP8304	1	S545	NIGDGRSPEFREN	0.96119	0.96119	NaN	NaN	+	0.97145	0.97145	NaN	NaN	+	0.96119	1.02939	+	—
B4DX61;D3DQB8;P30307;P30307-2;P30307-3;D6RJC2;P30307-4	B4DX61	B4DX61	cDNA FLJ56262, highly similar to M-phase inducer phosphatase 3 (EC 3.1.3.48);Cell division cycle 25C, isoform CRA_a;Dual specificity phosphatase Cdc25C;M-phase inducer phosphatase 3;Dual specificity phosphatase Cdc25C;M-phase inducer phosphatase 3;Dual specificity phosphatase Cdc25C;M-phase inducer phosphatase 3;Dual specificity phosphatase Cdc25C;M-phase inducer phosphatase 3	CDC25C;hCG_1782671;CDC25C;CDC25C;CDC25C;CDC25C	1	S185	EMKYLGSPITTVP	0.76826	0.76826	NaN	NaN	+	0.77854	0.77854	NaN	NaN	+	0.76826	1.28446	+	—
B4DSE9;Q5JSH3;Q5JSH3-2	B4DSE9;Q5JSH3	Q5JSH3	cDNA FLJ58278, highly similar to Homo sapiens WD repeat domain 44 (WDR44), mRNA;Rabphilin-11;WD repeat-containing protein 44;Rabphilin-11;WD repeat-containing protein 44	WDR44;WDR44	1	S81	LQLEDDSLDSKGK	0.95678	0.95678	NaN	NaN	+	0.96706	0.96706	NaN	NaN	+	0.95678	1.03406	+	—
Q9NY61	Q9NY61	Q9NY61	Apoptosis-antagonizing transcription factor;Protein AATF;Rb-binding protein Che-1	AATF;CHE1;DED;HSPC277	3	S316	TKPNAGSEEISSE	0.98515	NaN	NaN	0.98515	+	0.99543	NaN	NaN	0.99543	+	0.98515	1.00459	+	—
P49792;Q5JC45;Q5JC46	P49792;Q5JC45	P49792	358 kDa nucleoporin;E3 SUMO-protein ligase RanBP2;Nuclear pore complex protein Nup358;Nucleoporin Nup358;p270;Ran-binding protein 2;Transformation-related protein 2;Transformation-related protein 1	NUP358;RANBP2	1	S2900	GEDEDGSDEEVVH	0.98393	0.98393	NaN	NaN	+	0.97364	0.97364	NaN	NaN	+	0.98393	1.02707	+	—
Q14157;B4DYY5;Q14157-3;Q14157-1;Q14157-4;B4DZJ6	Q14157	Q14157	Protein NICE-4;Ubiquitin-associated protein 2-like;cDNA FLJ55671, highly similar to Ubiquitin-associated protein 2-like;Protein NICE-4;Ubiquitin-associated protein 2-like;Protein NICE-4;Ubiquitin-associated protein 2-like;Protein NICE-4;Ubiquitin-associated protein 2-like;cDNA FLJ54706, highly similar to Ubiquitin-associated protein 2-like	KIAA0144;NICE4;UBAP2L;KIAA0144;NICE4;UBAP2L;KIAA0144;NICE4;UBAP2L;KIAA0144;NICE4;UBAP2L	1	S356	GEAKGGSTTGSQF	1.0035	1.0035	NaN	NaN	+	1.0138	1.0138	NaN	NaN	+	1.0035	0.986388	+	—
Q7Z3K3;B4DTP8;B7ZBY5;Q7Z3K3-3;Q7Z3K3-2;B4DYL9;Q7Z3K3-5	Q7Z3K3	Q7Z3K3	Pogo transposable element with ZNF domain;cDNA FLJ61395, highly similar to Pogo transposable element with ZNF domain;Pogo transposable element with ZNF domain;Pogo transposable element with ZNF domain;Pogo transposable element with ZNF domain;cDNA FLJ60970, highly similar to Pogo transposable element with ZNF domain;Pogo transposable element with ZNF domain	KIAA0461;Nbla00003;POGZ;POGZ;RP11-806J18.2-016;KIAA0461;Nbla00003;POGZ;KIAA0461;Nbla00003;POGZ;KIAA0461;Nbla00003;POGZ	1	S425	SAAKPPSPEKTAP	1.0041	1.0041	NaN	NaN	+	1.0144	1.0144	NaN	NaN	+	1.0041	0.985804	+	—
Q8N9N5;B4DE54;B4DNJ9;Q8N9N5-4;Q8N9N5-2;B2RCF7;Q8N9N5-3;D3DUN6;C9J811;C9JTM8;C9JF73;C9JGM9	Q8N9N5	Q8N9N5	BEN domain-containing protein 1;Btg3-associated nuclear protein;Protein BANP;Scaffold/matrix-associated region-1-binding protein;cDNA FLJ58129, highly similar to Homo sapiens BTG3 associated nuclear protein (BANP), transcript variant 1, mRNA;cDNA FLJ59359, highly similar to Homo sapiens BTG3 associated nuclear protein (BANP), transcript variant 2, mRNA;BEN domain-containing protein 1;Btg3-associa…	BANP;BEND1;SMAR1;BANP;BEND1;SMAR1;BANP;BEND1;SMAR1;BANP;BEND1;SMAR1;BANP;hCG_1980977;BANP;BANP;BANP;BANP	1	S90	VTNKQHSPIQVPM	0.93354	0.93354	1.0631	NaN	+	0.92317	0.92317	0.93496	NaN	+	0.93354	1.08322	+	—
Q9NQS7;Q9NQS7-2;B3KPD3	Q9NQS7	Q9NQS7	Inner centromere protein;Inner centromere protein;cDNA FLJ31633 fis, clone NT2RI2003407, highly similar to Inner centromere protein	INCENP;INCENP	1	S263	LRIAQVSPGPRDS	1.0441	1.0441	1.3375	1.0139	+	1.0545	1.0545	0.9832	1.326	+	1.0441	0.948317	+	—
O14526;O14526-2;B4E120;B7ZAZ3	O14526	O14526	FCH domain only protein 1;FCH domain only protein 1;cDNA FLJ60389, highly similar to Homo sapiens FCH domain only 1 (FCHO1), mRNA;cDNA, FLJ79357, highly similar to Homo sapiens FCH domain only 1 (FCHO1), mRNA	FCHO1;KIAA0290;FCHO1;KIAA0290	1	S616	GVSRGPSPVVLGS	1.0522	1.0522	NaN	NaN	+	1.0626	1.0626	NaN	NaN	+	1.0522	0.941088	+	—
O75116;B4DRJ9;Q14DU5	O75116	O75116	p164 ROCK-2;Rho kinase 2;Rho-associated protein kinase 2;Rho-associated, coiled-coil-containing protein kinase 2;cDNA FLJ51533, highly similar to Rho-associated protein kinase 2 (EC 2.7.11.1);ROCK2 protein	KIAA0619;ROCK2;ROCK2	2	S1137	DSSSIGSGPGDAE	0.97583	NaN	0.97583	NaN	+	0.96539	NaN	0.96539	NaN	+	0.97583	1.03585	+	—
Q8NEN9	Q8NEN9	Q8NEN9	PDZ domain-containing protein 8;Sarcoma antigen NY-SAR-84/NY-SAR-104	PDZD8;PDZK8	1	S538	KPLGAISPVLNRK	0.92211	0.92211	NaN	NaN	+	0.93259	0.93259	NaN	NaN	+	0.92211	1.07228	+	—
O00148;B4DX78;Q8N5M0;B1Q2N1;B4DF34;B4DH55	O00148	O00148	ATP-dependent RNA helicase DDX39;DEAD box protein 39;Nuclear RNA helicase URH49;cDNA FLJ55484, highly similar to ATP-dependent RNA helicase DDX39 (EC 3.6.1.-);DDX39 protein;DEAD (Asp-Glu-Ala-Asp) box polypeptide 39, isoform CRA_c;DEAD (Asp-Glu-Ala-Asp) box polypeptide 39 transcript variant;cDNA FLJ59857, moderately similar to ATP-dependent RNA helicase DDX39 (EC 3.6.1.-);cDNA FLJ53763, highly sim…	DDX39;DDX39;hCG_1776331;DDX39	1	S40	IKGSYVSIHSSGF	0.90905	0.90905	NaN	NaN	+	0.89856	0.89856	NaN	NaN	+	0.90905	1.11289	+	—
Q13838-2;Q13838;Q5STA0;Q5STU3;A2BF54;A6PWH1;B0S8C3;B0S4X2;B0UZ18;B0UZ99;Q59G92;A2BF56;B0S8B3;B0S4X4;B0UZ21;B0UZA2;Q5STA2;Q5STU9;A2BF57;A6PWH2;B0S8B2;B0S4X3;B0UZ20;B0UZA1;A2BF55;A6PWH3;B0S8C4;B0UZ19;B0UZA0;Q5RJ65;A6PWH4;B0S8B4;B0S4X5;B0UZ22;B0UZA3;Q5HYU0;Q5STU2;A2AB34;A2BF61;A6PWH8;B0S8D4;B0S4Y1;B0UZ27;B0UZA8;Q7KYK3;A2BF60;A6PWH7;B0S8D3;B0UZ26;B0UZA7;Q5RJ61;Q5STU1;A2AB33;A2BF58;B0S8D1;B0S4X7;B0UZ2…	Q13838-2	Q13838-2	56 kDa U2AF65-associated protein;ATP-dependent RNA helicase p47;DEAD box protein UAP56;HLA-B-associated transcript 1 protein;Spliceosome RNA helicase BAT1;56 kDa U2AF65-associated protein;ATP-dependent RNA helicase p47;DEAD box protein UAP56;HLA-B-associated transcript 1 protein;Spliceosome RNA helicase BAT1;HLA-B associated transcript 1;HLA-B associated transcript 1;HLA-B associated transcript 1…	BAT1;UAP56;BAT1;UAP56;BAT1;XXbac-BCX270M2.2-006;BAT1;DADB-26I14.7-006;DAMA-25N12.12-006;DAMA-BMC190B12.8-006;DAQB-72H16.1-006;DASS-161H22.1-006;XXbac-BPG296P20.6-006;BAT1;DASS-161H22.1-017;BAT1;XXbac-BCX270M2.2-017;BAT1;DAMA-25N12.12-017;BAT1;DAQB-72H16.1-017;BAT1;DADB-26I14.7-017;BAT1;DAMA-BMC190B12.8-017;BAT1;DASS-161H22.1-009;BAT1;DAMA-25N12.12-009;BAT1;DAQB-72H16.1-009;BAT1;DADB-26I14.7-009;B…	1	S41	VKGSYVSIHSSGF	0.90905	0.90905	1.1622	NaN	+	0.89856	0.89856	0.92248	NaN	+	0.90905	1.11289	+	—
Q9NPQ8-3;Q9NPQ8;Q9NPQ8-4;Q9NPQ8-2	Q9NPQ8-3	Q9NPQ8-3	Protein Ric-8A;Synembryn-A;Protein Ric-8A;Synembryn-A;Protein Ric-8A;Synembryn-A;Protein Ric-8A;Synembryn-A	RIC8A;RIC8A;RIC8A;RIC8A	1	S508	IQPMGMSPRGHLT	1.0366	1.0366	NaN	NaN	+	1.0471	1.0471	NaN	NaN	+	1.0366	0.955019	+	—
D3DUP7;Q8IUD2;D3DUP8;Q8IUD2-3;Q8IUD2-2;Q8IUD2-4;Q8IUD2-5;O15083	D3DUP7	D3DUP7	RAB6 interacting protein 2, isoform CRA_a;ELKS/Rab6-interacting/CAST family member 1;Rab6-interacting protein 2;RAB6 interacting protein 2, isoform CRA_c;ELKS/Rab6-interacting/CAST family member 1;Rab6-interacting protein 2;ELKS/Rab6-interacting/CAST family member 1;Rab6-interacting protein 2;ELKS/Rab6-interacting/CAST family member 1;Rab6-interacting protein 2;ELKS/Rab6-interacting/CAST family m…	hCG_1811880;RAB6IP2;ELKS;ERC1;KIAA1081;RAB6IP2;hCG_1811880;RAB6IP2;ELKS;ERC1;KIAA1081;RAB6IP2;ELKS;ERC1;KIAA1081;RAB6IP2;ELKS;ERC1;KIAA1081;RAB6IP2;ELKS;ERC1;KIAA1081;RAB6IP2;ERC2;KIAA0378	1	S191	SIKTFWSPELKKE	1.0368	1.0368	NaN	NaN	+	1.0263	1.0263	NaN	NaN	+	1.0368	0.974374	+	—
Q5F1R6-2;Q5F1R6-3;Q5F1R6	Q5F1R6-2	Q5F1R6-2	DnaJ homolog subfamily A member 5;DnaJ homolog subfamily C member 21;Protein GS3;DnaJ homolog subfamily A member 5;DnaJ homolog subfamily C member 21;Protein GS3;DnaJ homolog subfamily A member 5;DnaJ homolog subfamily C member 21;Protein GS3	DNAJA5;DNAJC21;DNAJA5;DNAJC21;DNAJA5;DNAJC21	1	S475	AKELEDSPQENVS	1.0401	1.0401	NaN	NaN	+	1.0506	1.0506	NaN	NaN	+	1.0401	0.951837	+	—
Q68EM7;Q68EM7-5;C9JE65;Q68EM7-6;C9IZD3;Q68EM7-3;Q68EM7-7;B4DVF3	Q68EM7	Q68EM7	Rho GTPase-activating protein 17;RhoGAP interacting with CIP4 homologs protein 1;Rho-type GTPase-activating protein 17;Rho GTPase-activating protein 17;RhoGAP interacting with CIP4 homologs protein 1;Rho-type GTPase-activating protein 17;Putative uncharacterized protein ARHGAP17;Rho GTPase-activating protein 17;RhoGAP interacting with CIP4 homologs protein 1;Rho-type GTPase-activating protein 17;…	ARHGAP17;MSTP066;MSTP110;RICH1;ARHGAP17;MSTP066;MSTP110;RICH1;ARHGAP17;ARHGAP17;MSTP066;MSTP110;RICH1;ARHGAP17;ARHGAP17;MSTP066;MSTP110;RICH1;ARHGAP17;MSTP066;MSTP110;RICH1	1	S575	PSPGDGSPPKPKD	0.96156	0.96156	NaN	NaN	+	0.95103	0.95103	NaN	NaN	+	0.96156	1.05149	+	—
Q13425;C9JMY8;Q13425-2	Q13425	Q13425	59 kDa dystrophin-associated protein A1 basic component 2;Beta-2-syntrophin;Syntrophin-3;Syntrophin-like;Putative uncharacterized protein SNTB2;59 kDa dystrophin-associated protein A1 basic component 2;Beta-2-syntrophin;Syntrophin-3;Syntrophin-like	D16S2531E;SNT2B2;SNTB2;SNTL;SNTB2;D16S2531E;SNT2B2;SNTB2;SNTL	2	S95	RGLGPPSPPAPPR	0.91446	0.91446	1.0304	NaN	+	0.90391	0.90391	1.1016	NaN	+	0.91446	1.1063	+	—
Q8IWX8;B4DPM4;B4DL82;Q59ET1	Q8IWX8	Q8IWX8	Calcium homeostasis endoplasmic reticulum protein;ERPROT 213-21;SR-related CTD-associated factor 6;cDNA FLJ51519, highly similar to Homo sapiens calcium homeostasis endoplasmic reticulum protein (CHERP), mRNA;cDNA FLJ51520, highly similar to Homo sapiens calcium homeostasis endoplasmic reticulum protein (CHERP), mRNA;Calcium homeostasis endoplasmic reticulum protein variant	CHERP;DAN26;SCAF6	3	S817	RRSRSRSPTPPSS	0.83645	NaN	0.83645	0.92438	+	0.82587	NaN	0.82587	0.93672	+	0.83645	1.21084	+	—
B4DZ33;Q86Z02;Q5SQL3;Q86Z02-3;Q86Z02-4;Q5SQL1	B4DZ33	B4DZ33	cDNA FLJ57817, highly similar to Homeodomain-interacting protein kinase 1 (EC 2.7.11.1);Homeodomain-interacting protein kinase 1;Homeodomain interacting protein kinase 1;Putative uncharacterized protein HIPK1;Homeodomain-interacting protein kinase 1;Homeodomain-interacting protein kinase 1;Homeodomain interacting protein kinase 1	HIPK1;KIAA0630;HIPK1;RP4-786G8.2-004;HIPK1;KIAA0630;HIPK1;KIAA0630;HIPK1;RP4-786G8.2-003	1	S1271	YTGYPLSPTKISQ	1.2301	1.2301	NaN	NaN	+	1.2195	1.2195	NaN	NaN	+	1.2301	0.820008	+	—
P49366;P49366-2;B4DU50;Q5J8M5;B4E3M2	P49366	P49366	Deoxyhypusine synthase;Deoxyhypusine synthase;cDNA FLJ59986, moderately similar to Deoxyhypusine synthase (EC 2.5.1.46);Migration-inducing gene 13;cDNA FLJ53702, highly similar to Deoxyhypusine synthase (EC 2.5.1.46)	DHPS;DS;DHPS;DS	1	S4	___MEGSLEREAP	0.98189	0.98189	NaN	NaN	+	0.97124	0.97124	NaN	NaN	+	0.98189	1.02961	+	—
B2RTT4;Q69YJ6;B4DQZ7;D3DS45;Q9UKV3;Q9UKV3-2;Q9UKV3-3	B2RTT4;B4DQZ7;D3DS45	D3DS45	ACIN1 protein;Putative uncharacterized protein DKFZp667N107;cDNA FLJ50838, highly similar to Apoptotic chromatin condensation inducer in thenucleus;Apoptotic chromatin condensation inducer 1, isoform CRA_b;Apoptotic chromatin condensation inducer in the nucleus;Apoptotic chromatin condensation inducer in the nucleus;Apoptotic chromatin condensation inducer in the nucleus	ACIN1;DKFZp667N107;ACIN1;hCG_41730;ACIN1;ACINUS;KIAA0670;ACIN1;ACINUS;KIAA0670;ACIN1;ACINUS;KIAA0670	1	S1004	RTAQVPSPPRGKI	0.9719	0.9719	1.2137	NaN	+	0.96123	0.96123	1.2978	NaN	+	0.9719	1.04033	+	—
O14976;Q5U4P5;B4DS37;Q59HA5;B3KUQ6	O14976	O14976	Cyclin-G-associated kinase;GAK protein;cDNA FLJ58258, highly similar to Cyclin G-associated kinase (EC 2.7.11.1);Cyclin G-associated kinase variant;cDNA FLJ40395 fis, clone TESTI2036965, highly similar to Cyclin G-associated kinase (EC 2.7.11.1)	GAK;GAK	2	S826	MEDRDESEVSDEG	1.0341	NaN	1.0341	NaN	+	1.0234	NaN	1.0234	NaN	+	1.0341	0.977135	+	—
Q8NDT2;A4QPG7	Q8NDT2	Q8NDT2	One-twenty two protein 3;Putative RNA-binding protein 15B;RNA-binding motif protein 15B;RBM15B protein	OTT3;RBM15B;RBM15B	1	S552	LEGDWTSPSKSSD	1.0348	1.0348	NaN	NaN	+	1.0241	1.0241	NaN	NaN	+	1.0348	0.976467	+	—
Q59G75;P41252;Q7Z3U5;Q7Z355;Q6P0M4	Q59G75	Q59G75	Isoleucyl-tRNA synthetase, cytoplasmic variant;Isoleucine--tRNA ligase;Isoleucyl-tRNA synthetase, cytoplasmic;Putative uncharacterized protein DKFZp686L0869;Putative uncharacterized protein DKFZp686L17145;IARS protein	IARS;DKFZp686L0869;DKFZp686L17145;IARS	1	S363	NIIRKDSLPVCPV	1.0366	1.0366	NaN	NaN	+	1.0473	1.0473	NaN	NaN	+	1.0366	0.954836	+	—
Q9NR30;Q9NR30-2	Q9NR30	Q9NR30	DEAD box protein 21;Gu-alpha;Nucleolar RNA helicase 2;Nucleolar RNA helicase Gu;Nucleolar RNA helicase II;RH II/Gu;DEAD box protein 21;Gu-alpha;Nucleolar RNA helicase 2;Nucleolar RNA helicase Gu;Nucleolar RNA helicase II;RH II/Gu	DDX21;DDX21	1	S164	EPDCNPSEAASEE	1.0506	NaN	1.0506	1.095	+	1.0399	NaN	1.0399	1.0789	+	1.0506	0.961631	+	—
D3DUS9;P60174;Q53HE2;B4DUI5;Q2QD09;B7Z5D8	D3DUS9	D3DUS9	Triosephosphate isomerase;Triosephosphate isomerase;Triose-phosphate isomerase;Triosephosphate isomerase;Triosephosphate isomerase;Triosephosphate isomerase;Triosephosphate isomerase	hCG_25936;TPI1;TPI;TPI1	1	S249	RIIYGGSVTGATC	1.0623	1.0623	NaN	NaN	+	1.073	1.073	NaN	NaN	+	1.0623	0.931966	+	—
Q9BXK5;B2RB43;B7Z238;A8K5Y4;B3KPE7;B7Z737	Q9BXK5	Q9BXK5	Bcl-2-like protein 13;Bcl-rambo;Protein Mil1;BCL2-like 13 (Apoptosis facilitator), isoform CRA_c;cDNA, FLJ95299, highly similar to Homo sapiens BCL2-like 13 (apoptosis facilitator) (BCL2L13),nuclear gene encoding mitochondrial protein, mRNA;cDNA FLJ55839, highly similar to Bcl-2-like 13 protein;cDNA FLJ77667, highly similar to Homo sapiens BCL2-like 13 (apoptosis facilitator), mRNA;cDNA FLJ31686 …	BCL2L13;CD003;MIL1;BCL2L13;hCG_19914	2	S429	EELSPASEKKPVP	1.1594	NaN	1.1594	NaN	+	1.1487	NaN	1.1487	NaN	+	1.1594	0.870549	+	—
B4DY08;B4DQQ2	B4DY08	B4DY08	cDNA FLJ53542, highly similar to Heterogeneous nuclear ribonucleoproteins C;cDNA FLJ54127, highly similar to Heterogeneous nuclear ribonucleoproteins C		2	S247	EGGADDSAEEGDL	0.97524	0.97524	1.0152	NaN	+	0.98594	0.98594	1.0663	NaN	+	0.97524	1.01426	+	—
Q5T9S5	Q5T9S5	Q5T9S5	Coiled-coil domain-containing protein 18;Sarcoma antigen NY-SAR-24	CCDC18	1	S1355	KLRRSISASDLTF	1.0336	1.0336	NaN	NaN	+	1.0229	1.0229	NaN	NaN	+	1.0336	0.977613	+	—
Q9UNZ2-5;Q9UNZ2;Q53FE8;Q53FF5;Q9UNZ2-4	Q9UNZ2-5	Q9UNZ2-5	NSFL1 cofactor p47;p97 cofactor p47;UBX domain-containing protein 2C;NSFL1 cofactor p47;p97 cofactor p47;UBX domain-containing protein 2C;cDNA FLJ36526 fis, clone TRACH2003347, highly similar to NSFL1 cofactor p47;p47 protein isoform a variant;p47 protein isoform a variant;NSFL1 cofactor p47;p97 cofactor p47;UBX domain-containing protein 2C	NSFL1C;UBXN2C;NSFL1C;UBXN2C;NSFL1C;UBXN2C	1	S116	GPPRKKSPNELVD	0.96426	0.96426	NaN	NaN	+	0.95354	0.95354	NaN	NaN	+	0.96426	1.04872	+	—
D3DT13;Q9Y2D8;B4DFE3;Q9Y2D8-2;B3KMF4;B3KSA6	D3DT13	D3DT13	Synovial sarcoma, X breakpoint 2 interacting protein, isoform CRA_b;Afadin- and alpha-actinin-binding protein;Afadin DIL domain-interacting protein;SSX2-interacting protein;cDNA FLJ57263, highly similar to Afadin- and alpha-actinin-binding protein;Afadin- and alpha-actinin-binding protein;Afadin DIL domain-interacting protein;SSX2-interacting protein;cDNA FLJ10848 fis, clone NT2RP4001407, highly …	hCG_25085;SSX2IP;KIAA0923;SSX2IP;KIAA0923;SSX2IP	1	S293	EMISLLSPQKKKP	0.92274	0.92274	NaN	NaN	+	0.93347	0.93347	NaN	NaN	+	0.92274	1.07127	+	—
D3DU97;Q9UQ35;Q9UQ35-2;O60382	D3DU97	D3DU97	Serine/arginine repetitive matrix 2, isoform CRA_a;300 kDa nuclear matrix antigen;Serine/arginine repetitive matrix protein 2;Serine/arginine-rich splicing factor-related nuclear matrix protein of 300 kDa;Splicing coactivator subunit SRm300;Tax-responsive enhancer element-binding protein 803;300 kDa nuclear matrix antigen;Serine/arginine repetitive matrix protein 2;Serine/arginine-rich splicing f…	hCG_15616;SRRM2;HSPC075;KIAA0324;SRL300;SRM300;SRRM2;HSPC075;KIAA0324;SRL300;SRM300;SRRM2;KIAA0324	1	S2664	ALPKPASPKKPPP	0.9563	0.9563	NaN	NaN	+	0.94555	0.94555	NaN	NaN	+	0.9563	1.05759	+	—
Q9UHK0	Q9UHK0	Q9UHK0	Nuclear FMRP-interacting protein 1;Nuclear fragile X mental retardation-interacting protein 1	NUFIP1	1	S403	DSSAPKSPSQDVK	1.0193	1.0193	NaN	NaN	+	1.0301	1.0301	NaN	NaN	+	1.0193	0.97078	+	—
Q92625	Q92625	Q92625	Ankyrin repeat and SAM domain-containing protein 1A;Odin	ANKS1;ANKS1A;KIAA0229	1	S663	RLEKSPSFASEWD	1.0251	1.0251	NaN	NaN	+	1.0143	1.0143	NaN	NaN	+	1.0251	0.985902	+	—
Q13242;A8K3M9	Q13242	Q13242	Pre-mRNA-splicing factor SRp30C;Splicing factor, arginine/serine-rich 9;cDNA FLJ76387, highly similar to Homo sapiens splicing factor, arginine/serine-rich 9 (SFRS9), mRNA	SFRS9;SRP30C	2	S216	GSPHYFSPFRPY_	1.0378	1.0378	1.0214	NaN	+	1.0486	1.0486	1.0503	NaN	+	1.0378	0.953652	+	—
Q9BZ95;B7ZL11;Q9BZ95-2;D3DSX1;Q9BZ95-3;C9JY66;Q9BZ95-4	Q9BZ95	Q9BZ95	Histone-lysine N-methyltransferase NSD3;Nuclear SET domain-containing protein 3;Protein whistle;WHSC1-like 1 isoform 9 with methyltransferase activity to lysine;Wolf-Hirschhorn syndrome candidate 1-like protein 1;WHSC1L1 protein;Histone-lysine N-methyltransferase NSD3;Nuclear SET domain-containing protein 3;Protein whistle;WHSC1-like 1 isoform 9 with methyltransferase activity to lysine;Wolf-Hirs…	DC28;NSD3;WHSC1L1;WHSC1L1;DC28;NSD3;WHSC1L1;hCG_23110;WHSC1L1;DC28;NSD3;WHSC1L1;WHSC1L1;DC28;NSD3;WHSC1L1	1	S498	LQKCNMSPVVKIE	1.1402	1.1402	NaN	NaN	+	1.1294	1.1294	NaN	NaN	+	1.1402	0.885426	+	—
Q13088;Q2KJ05;B2RBI8;P37275;Q8NB68;Q5VZ84;A0JLS9;B4DUW9;B4DGU2;B4DJV0;B4DSB8;B4DS26	Q13088	Q13088	ZEB;Zinc finger E-box binding homeobox 1;cDNA, FLJ95535, highly similar to Homo sapiens transcription factor 8 (represses interleukin 2 expression) (TCF8), mRNA;Negative regulator of IL2;NIL-2-A zinc finger protein;Transcription factor 8;Zinc finger E-box-binding homeobox 1;cDNA FLJ34159 fis, clone FCBBF3013623, highly similar to NIL-2-A ZINC FINGER PROTEIN;Zinc finger E-box binding homeobox 1;ZE…	ZEB1;AREB6;TCF8;ZEB1;RP11-472N13.4-002;ZEB1;ZEB1	1	S734	TTNGSRSSTPSPS	0.86441	0.86441	NaN	NaN	+	0.85358	0.85358	NaN	NaN	+	0.86441	1.17154	+	—
P48047;Q53HH2	P48047	P48047	ATP synthase subunit O, mitochondrial;Oligomycin sensitivity conferral protein;ATP synthase	ATP5O;ATPO	1	S166	VLKSFLSQGQVLK	0.95907	0.95907	NaN	NaN	+	0.96991	0.96991	NaN	NaN	+	0.95907	1.03102	+	—
Q5T1M5;Q5T1M5-2;B4DVS2	Q5T1M5	Q5T1M5	133 kDa FK506-binding protein;FK506-binding protein 15;WASP and FKBP-like;133 kDa FK506-binding protein;FK506-binding protein 15;WASP and FKBP-like;cDNA FLJ57617	FKBP15;KIAA0674;FKBP15;KIAA0674	1	S1114	LALGPESPGEPQP	0.93388	0.93388	1.1462	0.86696	+	0.94478	0.94478	1.0269	1.3337	+	0.93388	1.05845	+	—
Q15365;Q53SS8	Q15365	Q15365	Alpha-CP1;Heterogeneous nuclear ribonucleoprotein E1;Nucleic acid-binding protein SUB2.3;Poly(rC)-binding protein 1;cDNA, FLJ94964, highly similar to Homo sapiens poly(rC) binding protein 1 (PCBP1), mRNA;Poly(RC) binding protein 1;Putative uncharacterized protein PCBP1	PCBP1;hCG_1776997;PCBP1	1	S189	YQPMPASSPVICA	1.0377	1.0377	NaN	NaN	+	1.0268	1.0268	NaN	NaN	+	1.0377	0.973899	+	—
Q7Z2Z1;Q7Z2Z1-2	Q7Z2Z1	Q7Z2Z1	TopBP1-interacting checkpoint and replication regulator;TopBP1-interacting, replication-stimulating protein;Treslin;TopBP1-interacting checkpoint and replication regulator;TopBP1-interacting, replication-stimulating protein;Treslin	C15orf42;TICRR;C15orf42;TICRR	1	S1750	CQLPDQSPPRNSM	0.80313	0.80313	NaN	NaN	+	0.81404	0.81404	NaN	NaN	+	0.80313	1.22844	+	—
Q59FE8;Q9UHB6-4;Q53GG0;Q9UHB6;B4DN52;Q9UHB6-2;B3KTW2;Q9UHB6-3	Q59FE8	Q59FE8	Epithelial protein lost in neoplasm beta variant;Epithelial protein lost in neoplasm;LIM domain and actin-binding protein 1;Epithelial protein lost in neoplasm beta variant;Epithelial protein lost in neoplasm;LIM domain and actin-binding protein 1;cDNA FLJ55990, highly similar to LIM domain and actin-binding protein 1;Epithelial protein lost in neoplasm;LIM domain and actin-binding protein 1;cDNA…	EPLIN;LIMA1;PP624;SREBP3;EPLIN;LIMA1;PP624;SREBP3;EPLIN;LIMA1;PP624;SREBP3;EPLIN;LIMA1;PP624;SREBP3	1	S696	VENGADSDEDDNS	0.9137	0.9137	NaN	NaN	+	0.92469	0.92469	NaN	NaN	+	0.9137	1.08144	+	—
D3K174;B5M451;B2CI53;C9JXL3;C9JST9;B5M453;B5M452;Q9Y6M7-2;Q9Y6M7-4;Q9Y6M7;B5M450;C9J9I5;B5M449;Q9Y6M7-5	D3K174	D3K174	Solute carrier family 4 sodium bicarbonate cotransporter member 7;Solute carrier family 4 sodium bicarbonate cotransporter member 7;Solute carrier family 4 sodium bicarbonate cotransporter member 7;Putative uncharacterized protein SLC4A7;Putative uncharacterized protein SLC4A7;Solute carrier family 4 sodium bicarbonate cotransporter member 7;Solute carrier family 4 sodium bicarbonate cotransporte…	SLC4A7;SLC4A7;SLC4A7;SLC4A7;SLC4A7;SLC4A7;BT;NBC2;NBC2B;NBC3;SBC2;SLC4A6;SLC4A7;BT;NBC2;NBC2B;NBC3;SBC2;SLC4A6;SLC4A7;BT;NBC2;NBC2B;NBC3;SBC2;SLC4A6;SLC4A7;SLC4A7;SLC4A7;SLC4A7;BT;NBC2;NBC2B;NBC3;SBC2;SLC4A6;SLC4A7	1	S1134	YVDAETSL_____	1.064	1.064	NaN	NaN	+	1.075	1.075	NaN	NaN	+	1.064	0.930233	+	—
P62888	P62888	P62888	60S ribosomal protein L30	RPL30	1	S10	AKKTKKSLESINS	1.0508	1.0508	NaN	NaN	+	1.0618	1.0618	NaN	NaN	+	1.0508	0.941797	+	—
Q5JTV8;A8MUM5;C9J3B0;Q5JTV8-2	Q5JTV8	Q5JTV8	Torsin-1A-interacting protein 1;Putative uncharacterized protein TOR1AIP1;Putative uncharacterized protein TOR1AIP1;Torsin-1A-interacting protein 1	TOR1AIP1;TOR1AIP1;TOR1AIP1;TOR1AIP1	2	S156	GLRDSHSSEEDEA	1.0683	NaN	1.0683	NaN	+	1.0573	NaN	1.0573	NaN	+	1.0683	0.945805	+	—
Q5JTV8;A8MUM5;C9J3B0;Q5JTV8-2	Q5JTV8	Q5JTV8	Torsin-1A-interacting protein 1;Putative uncharacterized protein TOR1AIP1;Putative uncharacterized protein TOR1AIP1;Torsin-1A-interacting protein 1	TOR1AIP1;TOR1AIP1;TOR1AIP1;TOR1AIP1	2	S157	LRDSHSSEEDEAS	1.0683	NaN	1.0683	NaN	+	1.0573	NaN	1.0573	NaN	+	1.0683	0.945805	+	—
Q9UKF7	Q9UKF7	Q9UKF7	Cytoplasmic phosphatidylinositol transfer protein 1;Mammalian rdgB homolog beta;Retinal degeneration B homolog beta	PITPNC1	1	S299	DRPRKKSAPETLT	0.9666	0.9666	NaN	NaN	+	0.95559	0.95559	NaN	NaN	+	0.9666	1.04647	+	—
Q53H10;Q9NS91	Q53H10;Q9NS91	Q53H10	Postreplication repair protein hRAD18p variant;E3 ubiquitin-protein ligase RAD18;Postreplication repair protein RAD18;RING finger protein 73	RAD18;RNF73	1	S471	LQDTEISPRQNRR	1.0037	1.0037	NaN	NaN	+	0.99269	0.99269	NaN	NaN	+	1.0037	1.00736	+	—
A8MXP9;D3DQC3;P43243;Q68D11;D6REM6;D6R991;Q68E03;D6R8Z5;D6REK4;D6RCM3;D6RBS2;D6R9F3;D6RB45	A8MXP9	A8MXP9	Putative uncharacterized protein MATR3;HCG1981097, isoform CRA_a;Matrin-3;Putative uncharacterized protein DKFZp686K23100;Putative uncharacterized protein DKFZp686L22104	MATR3;hCG_1981097;KIAA0723;MATR3;DKFZp686K23100;DKFZp686L22104	1	S4	___MSKSFQQSSL	0.71237	0.71237	NaN	NaN	+	0.70133	0.70133	NaN	NaN	+	0.71237	1.42586	+	—
Q9NS56;Q9NS56-2	Q9NS56	Q9NS56	E3 ubiquitin-protein ligase Topors;SUMO1-protein E3 ligase Topors;Topoisomerase I-binding arginine/serine-rich protein;Topoisomerase I-binding RING finger protein;Tumor suppressor p53-binding protein 3;E3 ubiquitin-protein ligase Topors;SUMO1-protein E3 ligase Topors;Topoisomerase I-binding arginine/serine-rich protein;Topoisomerase I-binding RING finger protein;Tumor suppressor p53-binding prote…	LUN;TOPORS;TP53BPL;LUN;TOPORS;TP53BPL	1	S98	TVPADASPDSKCP	0.99064	0.99064	NaN	NaN	+	1.0017	1.0017	NaN	NaN	+	0.99064	0.998303	+	—
Q15185;B4DHP2;B4DDC6	Q15185	Q15185	Cytosolic prostaglandin E2 synthase;Hsp90 co-chaperone;Progesterone receptor complex p23;Prostaglandin E synthase 3;Telomerase-binding protein p23;cDNA FLJ59888, moderately similar to Prostaglandin E synthase 3 (EC 5.3.99.3);cDNA FLJ59832, moderately similar to Prostaglandin E synthase 3 (EC 5.3.99.3)	P23;PTGES3;TEBP	1	S148	DGADDDSQDSDDE	0.98531	NaN	0.98531	NaN	+	0.97424	NaN	0.97424	NaN	+	0.98531	1.02644	+	—
P56181-2;Q96DP0	P56181-2	P56181-2	Complex I-9kD;NADH dehydrogenase [ubiquinone] flavoprotein 3, mitochondrial;NADH-ubiquinone oxidoreductase 9 kDa subunit;Renal carcinoma antigen NY-REN-4;cDNA FLJ31479 fis, clone NT2NE2001634, moderately similar to NADH-UBIQUINONE OXIDOREDUCTASE 9 KD SUBUNIT (EC 1.6.5.3)	NDUFV3	2	S164	SSSDSESDDEADV	1.0814	NaN	1.0814	NaN	+	1.0703	NaN	1.0703	NaN	+	1.0814	0.934317	+	—
D3DQV0;P30291;Q86V29;Q6NSL2	D3DQV0	D3DQV0	WEE1 homolog (S. pombe), isoform CRA_a;Wee1A kinase;Wee1-like protein kinase;WEE1 homolog (S. pombe);WEE1 homolog (S. pombe)	hCG_23986;WEE1;WEE1;WEE1;WEE1	2	S139	FLGSSFSPVRCGG	1.0815	1.0815	NaN	NaN	+	1.0704	1.0704	1.0401	NaN	+	1.0815	0.93423	+	—
A2RU30;A2RU30-3;A2RU30-2;B4DHC1	A2RU30	A2RU30	Uncharacterized protein KIAA0748;Uncharacterized protein KIAA0748;Uncharacterized protein KIAA0748;cDNA FLJ53868	HSPC257;KIAA0748;HSPC257;KIAA0748;HSPC257;KIAA0748	1	S311	NTPKRNSLDQVVL	1.1275	1.1275	NaN	NaN	+	1.1164	1.1164	NaN	NaN	+	1.1275	0.895736	+	—
O94900	O94900	O94900	Thymocyte selection-associated high mobility group box protein TOX;Thymus high mobility group box protein TOX	KIAA0808;TOX	2	S216	SKSATPSPSSSVH	1.0474	NaN	1.0474	NaN	+	1.0363	NaN	1.0363	NaN	+	1.0474	0.964972	+	—
Q00613;Q00613-2;Q53HT3;B4DTG4;B3KWP0;B3KNQ9	Q00613	Q00613	Heat shock factor protein 1;Heat shock transcription factor 1;Heat shock factor protein 1;Heat shock transcription factor 1;Heat shock transcription factor 1 variant;cDNA FLJ56244, highly similar to Heat shock factor protein 1;cDNA FLJ43478 fis, clone OCBBF3000323, highly similar to HEAT SHOCK FACTOR PROTEIN 1;cDNA FLJ30200 fis, clone BRACE2001455, highly similar to HEAT SHOCK FACTOR PROTEIN 1	HSF1;HSTF1;HSF1;HSTF1	1	S303	VKEEPPSPPQSPR	1.2002	1.2002	1.1025	0.75668	+	1.2113	NaN	1.2113	1.1062	+	1.2002	0.825559	+	—
Q7L591;D6RAM3	Q7L591	Q7L591	Docking protein 3;Downstream of tyrosine kinase 3	DOK3	1	S330	PLPRATSLPSLDT	0.97622	0.97622	NaN	NaN	+	0.98734	0.98734	NaN	NaN	+	0.97622	1.01282	+	—
A9Z1X7;Q8IYB3;Q8IYB3-2;B7Z7U0	A9Z1X7;B7Z7U0	B7Z7U0	Putative uncharacterized protein SRRM1;Serine/arginine repetitive matrix 1;Ser/Arg-related nuclear matrix protein;Serine/arginine repetitive matrix protein 1;SR-related nuclear matrix protein of 160 kDa;Ser/Arg-related nuclear matrix protein;Serine/arginine repetitive matrix protein 1;SR-related nuclear matrix protein of 160 kDa;cDNA FLJ61739, highly similar to Serine/arginine repetitive matrix p…	RP11-373M8.1-002;SRRM1;SRM160;SRRM1;SRM160;SRRM1	1	S628	PKRRTASPPPPPK	0.9962	0.9962	1.0771	NaN	+	1.0074	1.0074	0.9947	NaN	+	0.9962	0.992654	+	—
B4DKA3;Q9UBC2;A2RRF3;A8K5P4;A5PL29;A5PKY0	B4DKA3	B4DKA3	cDNA FLJ60624, highly similar to Epidermal growth factor receptor substrate 15-like 1;Epidermal growth factor receptor substrate 15-like 1;Eps15-related protein;cDNA FLJ14104 fis, clone MAMMA1001198, highly similar to Epidermal growth factor receptor substrate 15-like 1;Epidermal growth factor receptor pathway substrate 15-like 1, isoform CRA_a;EPS15L1 protein;cDNA FLJ77869;EPS15L1 protein;EPS15L…	EPS15L1;EPS15R;EPS15L1;hCG_36964;EPS15L1;EPS15L1	1	S49	LKKSGLSDIILGK	1.0153	1.0153	NaN	NaN	+	1.0041	1.0041	NaN	NaN	+	1.0153	0.995917	+	—
D3DU97;Q9UQ35;O60382	D3DU97	D3DU97	Serine/arginine repetitive matrix 2, isoform CRA_a;300 kDa nuclear matrix antigen;Serine/arginine repetitive matrix protein 2;Serine/arginine-rich splicing factor-related nuclear matrix protein of 300 kDa;Splicing coactivator subunit SRm300;Tax-responsive enhancer element-binding protein 803;KIAA0324	hCG_15616;SRRM2;HSPC075;KIAA0324;SRL300;SRM300;SRRM2;KIAA0324	1	S2343	NLVGPRSAHATAP	1.1099	1.1099	NaN	NaN	+	1.0987	1.0987	NaN	NaN	+	1.1099	0.910167	+	—
P52272;P52272-2;Q7KYM9;Q59ES8;B4DEG4	P52272	P52272	Heterogeneous nuclear ribonucleoprotein M;Heterogeneous nuclear ribonucleoprotein M;ORF protein;Heterogeneous nuclear ribonucleoprotein M isoform a variant;cDNA FLJ60435, highly similar to Heterogeneous nuclear ribonucleoprotein M	HNRNPM;HNRPM;NAGR1;HNRNPM;HNRPM;NAGR1;ORF	1	S397	GGGGGGSVPGIER	0.88502	0.88502	NaN	NaN	+	0.87379	0.87379	NaN	NaN	+	0.88502	1.14444	+	—
Q8N1G1;Q05DB0	Q8N1G1	Q8N1G1	Elongin-A-binding protein 1;RNA exonuclease 1 homolog;Transcription elongation factor B polypeptide 3-binding protein 1;REXO1 protein	ELOABP1;KIAA1138;REXO1;TCEB3BP1;REXO1	1	S358	PPAKPASPAQVQS	0.87593	0.87593	NaN	NaN	+	0.88717	0.88717	NaN	NaN	+	0.87593	1.12718	+	—
Q9NTI5;Q9NTI5-2	Q9NTI5	Q9NTI5	Androgen-induced proliferation inhibitor;Androgen-induced prostate proliferative shutoff-associated protein AS3;Sister chromatid cohesion protein PDS5 homolog B;Androgen-induced proliferation inhibitor;Androgen-induced prostate proliferative shutoff-associated protein AS3;Sister chromatid cohesion protein PDS5 homolog B	APRIN;AS3;KIAA0979;PDS5B;APRIN;AS3;KIAA0979;PDS5B	1	S1383	RPSKTPSPSQPKK	0.96766	0.96766	NaN	NaN	+	0.97892	0.97892	NaN	NaN	+	0.96766	1.02153	+	—
Q8NHQ9;Q8IYH0	Q8NHQ9	Q8NHQ9	ATP-dependent RNA helicase DDX55;DEAD box protein 55;DDX55 protein	DDX55;KIAA1595;DDX55	1	S544	RKREEGSDIEDED	0.98229	0.98229	NaN	NaN	+	0.97102	0.97102	NaN	NaN	+	0.98229	1.02984	+	—
Q9NQG5	Q9NQG5	Q9NQG5	Cell cycle-related and expression-elevated protein in tumor;Regulation of nuclear pre-mRNA domain-containing protein 1B	C20orf77;CREPT;RPRD1B	1	S134	SMEDSKSPPPKAT	1.0099	1.0099	NaN	NaN	+	1.0212	1.0212	NaN	NaN	+	1.0099	0.97924	+	—
P05387;Q6FG96	P05387	P05387	60S acidic ribosomal protein P2;Renal carcinoma antigen NY-REN-44;cDNA, FLJ92222, Homo sapiens ribosomal protein, large P2 (RPLP2), mRNA;Ribosomal protein, large, P2, isoform CRA_a;RPLP2 protein	D11S2243E;RPLP2;RPP2;hCG_1778304;RPLP2	1	S86	AAPAAGSAPAAAE	1.0676	1.0676	NaN	NaN	+	1.0563	1.0563	NaN	NaN	+	1.0676	0.946701	+	—
C9JMZ0;D6RC63;D6RB91;D6R942	C9JMZ0;D6R942	C9JMZ0	Putative uncharacterized protein MEF2C	MEF2C	2	S98	ENKGCESPDPDSS	0.95526	0.95526	1.1905	NaN	+	0.94394	0.94394	1.2611	NaN	+	0.95526	1.05939	+	—
A8K287;O00161	A8K287	A8K287	Synaptosomal-associated protein;Synaptosomal-associated protein 23;Vesicle-membrane fusion protein SNAP-23	hCG_40424;SNAP23;SNAP23	1	S110	GDGGENSPCNVVS	0.99023	0.99023	NaN	NaN	+	0.97889	0.97889	NaN	NaN	+	0.99023	1.02157	+	—
Q8NDI1;Q8NDI1-2;Q8NDI1-3;A8K930;B5MC86;C9K0H9	Q8NDI1	Q8NDI1	EH domain-binding protein 1;EH domain-binding protein 1;EH domain-binding protein 1;cDNA FLJ75500, highly similar to Homo sapiens EH domain binding protein 1, mRNA;Putative uncharacterized protein EHBP1;Putative uncharacterized protein EHBP1	EHBP1;KIAA0903;NACSIN;EHBP1;KIAA0903;NACSIN;EHBP1;KIAA0903;NACSIN;EHBP1;EHBP1	1	S171	TDEDMQSLASLMS	0.99466	0.99466	0.96608	NaN	+	1.006	1.006	1.0362	NaN	+	0.99466	0.994036	+	—
Q15434;C9JFH9;B7Z5Y7	Q15434	Q15434	RNA-binding motif, single-stranded-interacting protein 2;Suppressor of CDC2 with RNA-binding motif 3;Putative uncharacterized protein ENSP00000395989;cDNA FLJ53090, moderately similar to RNA-binding motif, single-stranded-interacting protein 2	RBMS2;SCR3	1	S106	GFVDFDSPSAAQK	0.9068	0.9068	NaN	NaN	+	0.89545	0.89545	NaN	NaN	+	0.9068	1.11676	+	—
D3DQK2;B2RBA0;O95391	D3DQK2	D3DQK2	Step II splicing factor SLU7, isoform CRA_a;cDNA, FLJ95388, highly similar to Homo sapiens step II splicing factor SLU7 (SLU7), mRNA;Pre-mRNA-splicing factor SLU7	hCG_16308;SLU7;SLU7	2	S215	LVEQANSPKHQWG	0.9712	0.9712	1.037	NaN	+	0.98257	0.98257	0.92402	NaN	+	0.9712	1.01774	+	—
Q8IX90;Q8IX90-3	Q8IX90	Q8IX90	Spindle and kinetochore-associated protein 3;Spindle and kinetochore-associated protein 3	C13orf3;RAMA1;SKA3;C13orf3;RAMA1;SKA3	1	S34	ALDGEESDFEDYP	1.0993	1.0993	NaN	NaN	+	1.0879	1.0879	NaN	NaN	+	1.0993	0.919202	+	—
P39687;Q08AJ6;Q6PKH8;Q3KPI8;O43423;O95626	P39687	P39687	Acidic leucine-rich nuclear phosphoprotein 32 family member A;Acidic nuclear phosphoprotein pp32;Leucine-rich acidic nuclear protein;Mapmodulin;Potent heat-stable protein phosphatase 2A inhibitor I1PP2A;Putative HLA-DR-associated protein I;ANP32A protein;ANP32A protein;ANP32A protein;Acidic leucine-rich nuclear phosphoprotein 32 family member C;Phosphoprotein 32-related protein 1;Tumorigenic prot…	ANP32A;C15orf1;LANP;MAPM;PHAP1;ANP32A;ANP32A;ANP32A;ANP32C;PP32R1;ANP32D;PP32R2	1	S104	NKIKDLSTIEPLK	0.9911	0.9911	NaN	NaN	+	1.0025	1.0025	NaN	NaN	+	0.9911	0.997506	+	—
Q99504;Q8IVX7;B4DIR7;B4DNZ7;Q99504-2;B1APR7	Q99504	Q99504	Eyes absent homolog 3;EYA3 protein;Eyes absent homolog 3 (Drosophila);HCG1640928, isoform CRA_b;cDNA FLJ50734, highly similar to Eyes absent homolog 3 (EC 3.1.3.48);cDNA FLJ60747, highly similar to Eyes absent homolog 3 (EC 3.1.3.48);Eyes absent homolog 3;Eyes absent homolog 3 (Drosophila)	EYA3;EYA3;hCG_1640928;RP11-460I13.4-003;EYA3;EYA3;RP11-460I13.4-004	1	S438	NVGGLLSPQRKEA	1.1556	1.1556	NaN	NaN	+	1.167	1.167	NaN	NaN	+	1.1556	0.856898	+	—
O75909;A8MZK4;O75909-1;C9JI13;O75909-4	O75909	O75909	Cyclin-K;Putative uncharacterized protein CCNK;Cyclin-K;Putative uncharacterized protein CCNK;Cyclin-K	CCNK;CPR4;CCNK;CCNK;CPR4;CCNK;CCNK;CPR4	2	S329	PSPQPSSPRQVKR	1.1708	NaN	1.1708	NaN	+	1.1594	NaN	1.1594	NaN	+	1.1708	0.862515	+	—
Q8IWX8;B4DPM4;B4DL82;Q59ET1	Q8IWX8	Q8IWX8	Calcium homeostasis endoplasmic reticulum protein;ERPROT 213-21;SR-related CTD-associated factor 6;cDNA FLJ51519, highly similar to Homo sapiens calcium homeostasis endoplasmic reticulum protein (CHERP), mRNA;cDNA FLJ51520, highly similar to Homo sapiens calcium homeostasis endoplasmic reticulum protein (CHERP), mRNA;Calcium homeostasis endoplasmic reticulum protein variant	CHERP;DAN26;SCAF6	1	S857	KMGWSGSGGLGAK	0.96075	0.96075	NaN	NaN	+	0.94931	0.94931	NaN	NaN	+	0.96075	1.0534	+	—
Q8IY67-2;Q8IY67	Q8IY67-2	Q8IY67-2	Protein raver-1;Ribonucleoprotein PTB-binding 1;Protein raver-1;Ribonucleoprotein PTB-binding 1	KIAA1978;RAVER1;KIAA1978;RAVER1	2	S672	GSSPLGSGEGLLG	1.0541	NaN	1.0541	NaN	+	1.0426	NaN	1.0426	NaN	+	1.0541	0.959141	+	—
Q9BWG6;Q9BWG6-2	Q9BWG6	Q9BWG6	Sodium channel modifier 1;Sodium channel modifier 1	SCNM1;SCNM1	1	S219	ENVEFDSDEEEPP	1.0886	1.0886	NaN	NaN	+	1.0771	1.0771	NaN	NaN	+	1.0886	0.928419	+	—
Q9NSI6;Q9NSI6-2;C9JK25;Q9NSI6-3	Q9NSI6	Q9NSI6	Bromodomain and WD repeat-containing protein 1;WD repeat-containing protein 9;Bromodomain and WD repeat-containing protein 1;WD repeat-containing protein 9;Putative uncharacterized protein BRWD1;Bromodomain and WD repeat-containing protein 1;WD repeat-containing protein 9	BRWD1;C21orf107;WDR9;BRWD1;C21orf107;WDR9;BRWD1;BRWD1;C21orf107;WDR9	2	S2018	QALNGDSDSEDML	0.99874	NaN	0.99874	NaN	+	1.0103	NaN	1.0103	NaN	+	0.99874	0.989805	+	—
Q9NSI6;Q9NSI6-2;C9JK25;Q9NSI6-3	Q9NSI6	Q9NSI6	Bromodomain and WD repeat-containing protein 1;WD repeat-containing protein 9;Bromodomain and WD repeat-containing protein 1;WD repeat-containing protein 9;Putative uncharacterized protein BRWD1;Bromodomain and WD repeat-containing protein 1;WD repeat-containing protein 9	BRWD1;C21orf107;WDR9;BRWD1;C21orf107;WDR9;BRWD1;BRWD1;C21orf107;WDR9	2	S2020	LNGDSDSEDMLNS	0.99874	NaN	0.99874	NaN	+	1.0103	NaN	1.0103	NaN	+	0.99874	0.989805	+	—
Q14155-5;B1ALK7;Q14155-1;Q14155-6;B1ALK5;Q5ZEZ3;B7Z6G2;Q14155;Q14155-3;Q14155-2;Q5W9H1	Q14155-5;B7Z6G2	B7Z6G2	Beta-Pix;COOL-1;p85;PAK-interacting exchange factor beta;Rho guanine nucleotide exchange factor 7;Rho guanine nucleotide exchange factor (GEF) 7;Beta-Pix;COOL-1;p85;PAK-interacting exchange factor beta;Rho guanine nucleotide exchange factor 7;Beta-Pix;COOL-1;p85;PAK-interacting exchange factor beta;Rho guanine nucleotide exchange factor 7;Rho guanine nucleotide exchange factor (GEF) 7;Rho guanine…	ARHGEF7;COOL1;KIAA0142;Nbla10314;P85SPR;PAK3BP;PIXB;ARHGEF7;RP11-494P5.1-001;ARHGEF7;COOL1;KIAA0142;Nbla10314;P85SPR;PAK3BP;PIXB;ARHGEF7;COOL1;KIAA0142;Nbla10314;P85SPR;PAK3BP;PIXB;ARHGEF7;RP11-494P5.1-004;ARHGEF7;ARHGEF7;COOL1;KIAA0142;Nbla10314;P85SPR;PAK3BP;PIXB;ARHGEF7;COOL1;KIAA0142;Nbla10314;P85SPR;PAK3BP;PIXB;ARHGEF7;COOL1;KIAA0142;Nbla10314;P85SPR;PAK3BP;PIXB;KIAA0142	1	S154	KSGTLKSPPKGFD	1.0635	1.0635	NaN	NaN	+	1.0519	1.0519	NaN	NaN	+	1.0635	0.950661	+	—
O43143;B4E0S6	O43143	O43143	ATP-dependent RNA helicase #46;DEAH box protein 15;Putative pre-mRNA-splicing factor ATP-dependent RNA helicase DHX15;cDNA FLJ55635, highly similar to pre-mRNA-splicing factorATP-dependent RNA helicase DHX15 (EC 3.6.1.-)	DBP1;DDX15;DHX15	1	S15	LGEDYPSGKKRAG	0.82158	0.82158	NaN	NaN	+	0.80998	0.80998	NaN	NaN	+	0.82158	1.2346	+	—
Q86YV0;Q86YV0-2	Q86YV0	Q86YV0	RAS protein activator like-3;RAS protein activator like-3	RASAL3;RASAL3	1	S18	TQPTATSPLTSYR	0.84942	0.84942	NaN	NaN	+	0.86102	0.86102	NaN	NaN	+	0.84942	1.16141	+	—
Q59EG8;Q13200;Q53XQ4;B4DM22;Q9NSM5;B4DX07;B4DXY1	Q59EG8	Q59EG8	Proteasome 26S non-ATPase subunit 2 variant;26S proteasome non-ATPase regulatory subunit 2;26S proteasome regulatory subunit RPN1;26S proteasome regulatory subunit S2;26S proteasome subunit p97;Protein 55.11;Tumor necrosis factor type 1 receptor-associated protein 2;Proteasome (Prosome, macropain) 26S subunit, non-ATPase, 2;cDNA FLJ53357, highly similar to 26S proteasome non-ATPase regulatory sub…	PSMD2;TRAP2;DKFZp564A2282	1	S366	NNRFGGSGSQVDS	1.0278	1.0278	NaN	NaN	+	1.0394	1.0394	NaN	NaN	+	1.0278	0.962094	+	—
D3DR98;Q5TCZ1;B7Z9C6;B7Z286;Q5TCZ1-3;B7Z2H8;B7Z9L8;B7Z3B0;Q5TCZ1-2;B3KPL1;B7Z7H2	D3DR98	D3DR98	SH3 and PX domains 2A, isoform CRA_b;Adaptor protein TKS5;Five SH3 domain-containing protein;SH3 and PX domain-containing protein 2A;SH3 multiple domains protein 1;cDNA FLJ57808, highly similar to Homo sapiens SH3 multiple domains 1 (SH3MD1), mRNA;cDNA FLJ53508, highly similar to Homo sapiens SH3 multiple domains 1 (SH3MD1), mRNA;Adaptor protein TKS5;Five SH3 domain-containing protein;SH3 and PX …	hCG_1811015;SH3PXD2A;FISH;KIAA0418;SH3MD1;SH3PXD2A;FISH;KIAA0418;SH3MD1;SH3PXD2A;FISH;KIAA0418;SH3MD1;SH3PXD2A	2	S767	FLNRAESQSQEKM	1.1138	NaN	1.1138	NaN	+	1.1254	NaN	1.1254	NaN	+	1.1138	0.888573	+	—
D3DR98;Q5TCZ1;B7Z9C6;B7Z286;Q5TCZ1-3;B7Z2H8;B7Z9L8;B7Z3B0;Q5TCZ1-2;B3KPL1;B7Z7H2	D3DR98	D3DR98	SH3 and PX domains 2A, isoform CRA_b;Adaptor protein TKS5;Five SH3 domain-containing protein;SH3 and PX domain-containing protein 2A;SH3 multiple domains protein 1;cDNA FLJ57808, highly similar to Homo sapiens SH3 multiple domains 1 (SH3MD1), mRNA;cDNA FLJ53508, highly similar to Homo sapiens SH3 multiple domains 1 (SH3MD1), mRNA;Adaptor protein TKS5;Five SH3 domain-containing protein;SH3 and PX …	hCG_1811015;SH3PXD2A;FISH;KIAA0418;SH3MD1;SH3PXD2A;FISH;KIAA0418;SH3MD1;SH3PXD2A;FISH;KIAA0418;SH3MD1;SH3PXD2A	2	S769	NRAESQSQEKMDI	1.1138	NaN	1.1138	NaN	+	1.1254	NaN	1.1254	NaN	+	1.1138	0.888573	+	—
B4DWJ3;Q96CJ1;Q96CJ1-2	B4DWJ3	B4DWJ3	cDNA FLJ60185, highly similar to ELL-associated factor 2;ELL-associated factor 2;Testosterone-regulated apoptosis inducer and tumor suppressor protein;ELL-associated factor 2;Testosterone-regulated apoptosis inducer and tumor suppressor protein	BM-040;EAF2;TRAITS;BM-040;EAF2;TRAITS	1	S154	DKMSPASPIDDIE	0.97406	0.97406	NaN	NaN	+	0.9857	0.9857	NaN	NaN	+	0.97406	1.01451	+	—
Q86UE4	Q86UE4	Q86UE4	3D3/LYRIC;Astrocyte elevated gene-1 protein;Lysine-rich CEACAM1 co-isolated protein;Metadherin;Metastasis adhesion protein;Protein LYRIC	AEG1;LYRIC;MTDH	1	S426	PDDQKVSDDDKEK	0.99466	0.99466	NaN	NaN	+	1.0063	1.0063	NaN	NaN	+	0.99466	0.993739	+	—
Q96S08;Q8WVB6-2;D3DU68;Q8WVB6;B4DEY3	Q96S08	Q96S08	Protein CTF18 homolog.;CHL12;Chromosome transmission fidelity protein 18 homolog;CTF18, chromosome transmission fidelity factor 18 homolog (S. cerevisiae), isoform CRA_c;CHL12;Chromosome transmission fidelity protein 18 homolog;cDNA FLJ56678, highly similar to Homo sapiens CTF18, chromosome transmission fidelity factor 18 homolog, mRNA	CHTF18;RUVBL;C16orf41;CHTF18;CTF18;CHTF18;hCG_1985551;C16orf41;CHTF18;CTF18	2	S270	PAASVGSSQGGAR	1.0013	NaN	1.0013	NaN	+	0.98966	NaN	0.98966	NaN	+	1.0013	1.01045	+	—
D3DPL5;Q8N5D0;Q8N5D0-4;Q8N5D0-2;Q8N5D0-6;Q8N5D0-3;Q8N5D0-5	D3DPL5	D3DPL5	WD and tetratricopeptide repeats 1, isoform CRA_b;WD and tetratricopeptide repeats protein 1;WD and tetratricopeptide repeats protein 1;WD and tetratricopeptide repeats protein 1;WD and tetratricopeptide repeats protein 1;WD and tetratricopeptide repeats protein 1;WD and tetratricopeptide repeats protein 1	hCG_2032514;WDTC1;KIAA1037;WDTC1;KIAA1037;WDTC1;KIAA1037;WDTC1;KIAA1037;WDTC1;KIAA1037;WDTC1;KIAA1037;WDTC1	1	S511	STSRKDSISEDEM	0.95776	0.95776	NaN	NaN	+	0.9461	0.9461	NaN	NaN	+	0.95776	1.05697	+	—
D3DTG3;Q8IWS0;A8K230;B4E0G4	D3DTG3	D3DTG3	PHD finger protein 6, isoform CRA_b;PHD finger protein 6;PHD-like zinc finger protein;cDNA FLJ77450, highly similar to Homo sapiens PHD finger protein 6 (PHF6), transcript variant 3, mRNA;cDNA FLJ60207, highly similar to PHD finger protein 6	hCG_1783600;PHF6;KIAA1823;PHF6	2	S155	HELEPSSPKSKKK	0.9967	NaN	0.9967	NaN	+	0.98503	NaN	0.98503	NaN	+	0.9967	1.0152	+	—
D3DU97;Q9UQ35;Q9UQ35-2;Q9UQ39	D3DU97	D3DU97	Serine/arginine repetitive matrix 2, isoform CRA_a;300 kDa nuclear matrix antigen;Serine/arginine repetitive matrix protein 2;Serine/arginine-rich splicing factor-related nuclear matrix protein of 300 kDa;Splicing coactivator subunit SRm300;Tax-responsive enhancer element-binding protein 803;300 kDa nuclear matrix antigen;Serine/arginine repetitive matrix protein 2;Serine/arginine-rich splicing f…	hCG_15616;SRRM2;HSPC075;KIAA0324;SRL300;SRM300;SRRM2;HSPC075;KIAA0324;SRL300;SRM300;SRRM2	2	S876	RSCFESSPDPELK	1.0168	1.0168	1.0385	NaN	+	1.0051	1.0051	1.019	NaN	+	1.0168	0.994926	+	—
Q9HAW4;Q1RMC5;Q9HAW4-3;Q9HAW4-2;Q05D30	Q9HAW4	Q9HAW4	Claspin;Claspin homolog (Xenopus laevis);Claspin;Claspin;CLSPN protein	CLSPN;CLSPN;CLSPN;CLSPN;CLSPN	1	S225	LEDENNSPLEDEE	1.1623	1.1623	NaN	NaN	+	1.174	1.174	NaN	NaN	+	1.1623	0.851789	+	—
B9EGP0;Q9P1Y6;Q9P1Y6-3;B7ZM66;B7ZM65;C9JS82;Q9P1Y6-2	B9EGP0	B9EGP0	PHD and ring finger domains 1;PHD and RING finger domain-containing protein 1;PHD and RING finger domain-containing protein 1;PHRF1 protein;PHRF1 protein;Putative uncharacterized protein PHRF1;PHD and RING finger domain-containing protein 1	PHRF1;KIAA1542;PHRF1;KIAA1542;PHRF1;PHRF1;PHRF1;PHRF1;KIAA1542;PHRF1	1	S1124	PRGRECSPTSSLE	1.0369	1.0369	1.0957	NaN	+	1.0252	1.0252	1.0967	NaN	+	1.0369	0.975419	+	—
Q9UMN6;A8MVY7	Q9UMN6	Q9UMN6	Histone-lysine N-methyltransferase MLL4;Lysine N-methyltransferase 2D;Myeloid/lymphoid or mixed-lineage leukemia protein 4;Trithorax homolog 2;WW domain-binding protein 7;Putative uncharacterized protein ENSP00000380130	HRX2;KIAA0304;KMT2D;MLL2;MLL4;TRX2;WBP7	2	S2070	VDDGTDSEAEAVQ	1.1415	NaN	1.1415	NaN	+	1.1298	NaN	1.1298	NaN	+	1.1415	0.885112	+	—
P78559-2;P78559	P78559-2	P78559-2	MAP1 light chain LC2;Microtubule-associated protein 1A;Proliferation-related protein p80;MAP1 light chain LC2;Microtubule-associated protein 1A;Proliferation-related protein p80	MAP1A;MAP1L;MAP1A;MAP1L	2	S2090	CSPDRRSPSPKES	1.1872	NaN	1.1872	NaN	+	1.1989	NaN	1.1989	NaN	+	1.1872	0.834098	+	—
P78559-2;P78559	P78559-2	P78559-2	MAP1 light chain LC2;Microtubule-associated protein 1A;Proliferation-related protein p80;MAP1 light chain LC2;Microtubule-associated protein 1A;Proliferation-related protein p80	MAP1A;MAP1L;MAP1A;MAP1L	2	S2092	PDRRSPSPKESGR	1.1872	NaN	1.1872	NaN	+	1.1989	NaN	1.1989	NaN	+	1.1872	0.834098	+	—
Q01804;Q01804-3	Q01804	Q01804	HIV-1-induced protein HIN-1;OTU domain-containing protein 4;HIV-1-induced protein HIN-1;OTU domain-containing protein 4	HIN1;KIAA1046;OTUD4;HIN1;KIAA1046;OTUD4	1	S1005	TAADVVSPGANSV	1.1018	1.1018	NaN	NaN	+	1.09	1.09	NaN	NaN	+	1.1018	0.917431	+	—
Q5TZA2;B1AKD8;Q5TZA2-2	Q5TZA2	Q5TZA2	Ciliary rootlet coiled-coil protein;Rootletin;Ciliary rootlet coiled-coil, rootletin;Ciliary rootlet coiled-coil protein;Rootletin	CROCC;KIAA0445;CROCC;RP1-37C10.1-002;CROCC;KIAA0445	1	S1660	LELQRRSLEGELQ	1.0108	1.0108	NaN	NaN	+	1.0226	1.0226	NaN	NaN	+	1.0108	0.977899	+	—
Q6IEH8;Q6KC79	Q6IEH8	Q6IEH8	Transcriptional regulator;Delangin;Nipped-B-like protein;SCC2 homolog	NIPBL;IDN3;NIPBL	2	S2672	ETEDDESDGEDRG	1.0126	NaN	1.0126	NaN	+	1.0244	NaN	1.0244	NaN	+	1.0126	0.976181	+	—
A9Z1X7;Q8IYB3;Q8IYB3-2;B7Z7U0	A9Z1X7;B7Z7U0	B7Z7U0	Putative uncharacterized protein SRRM1;Serine/arginine repetitive matrix 1;Ser/Arg-related nuclear matrix protein;Serine/arginine repetitive matrix protein 1;SR-related nuclear matrix protein of 160 kDa;Ser/Arg-related nuclear matrix protein;Serine/arginine repetitive matrix protein 1;SR-related nuclear matrix protein of 160 kDa;cDNA FLJ61739, highly similar to Serine/arginine repetitive matrix p…	RP11-373M8.1-002;SRRM1;SRM160;SRRM1;SRM160;SRRM1	2	S561	SGRRRRSPSPPPT	1.0609	NaN	1.0609	NaN	+	1.0491	NaN	1.0491	NaN	+	1.0609	0.953198	+	—
A9Z1X7;Q8IYB3;Q8IYB3-2;B7Z7U0	A9Z1X7;B7Z7U0	B7Z7U0	Putative uncharacterized protein SRRM1;Serine/arginine repetitive matrix 1;Ser/Arg-related nuclear matrix protein;Serine/arginine repetitive matrix protein 1;SR-related nuclear matrix protein of 160 kDa;Ser/Arg-related nuclear matrix protein;Serine/arginine repetitive matrix protein 1;SR-related nuclear matrix protein of 160 kDa;cDNA FLJ61739, highly similar to Serine/arginine repetitive matrix p…	RP11-373M8.1-002;SRRM1;SRM160;SRRM1;SRM160;SRRM1	2	S563	RRRRSPSPPPTRR	1.0609	NaN	1.0609	NaN	+	1.0491	NaN	1.0491	NaN	+	1.0609	0.953198	+	—
D3DNL8;Q9NTJ3;Q9NTJ3-2;B3KXX5;Q58F29;Q6NSG3;C9JR83;Q6P169;C9JJ64;C9IYK2;C9JWF0	D3DNL8	D3DNL8	SMC4 structural maintenance of chromosomes 4-like 1 (Yeast), isoform CRA_a;Chromosome-associated polypeptide C;Structural maintenance of chromosomes protein 4;XCAP-C homolog;Chromosome-associated polypeptide C;Structural maintenance of chromosomes protein 4;XCAP-C homolog;cDNA FLJ46264 fis, clone TESTI4026080, highly similar to Structural maintenance of chromosomes 4-like 1 protein;SMC4 protein;S…	hCG_17224;SMC4L1;CAPC;SMC4;SMC4L1;CAPC;SMC4;SMC4L1;SMC4;SMC4;SMC4;SMC4;SMC4;SMC4;SMC4	2	S27	PSPDGASSDAEPE	1.0799	NaN	1.0799	NaN	+	1.0681	NaN	1.0681	NaN	+	1.0799	0.936242	+	—
B7Z5R7;B7Z7Q8;Q7Z460;C9JW97;B7Z2P0;Q68D09;B7Z7C4;B7Z4J0;B7ZLX3;A2RU21;B7Z4E5	B7Z5R7;B7ZLX3	B7Z5R7	cDNA FLJ61355, highly similar to CLIP-associating protein 1;cDNA FLJ53242, highly similar to CLIP-associating protein 1;CLIP-associating protein 1;Cytoplasmic linker-associated protein 1;Multiple asters homolog 1;Protein Orbit homolog 1;Putative uncharacterized protein CLASP1;cDNA FLJ55778, highly similar to CLIP-associating protein 1;Putative uncharacterized protein DKFZp686D1968;cDNA FLJ56898, …	CLASP1;KIAA0622;MAST1;CLASP1;DKFZp686D1968;CLASP1;CLASP1	1	S919	RDGGAASPATEGR	1.1049	1.1049	NaN	NaN	+	1.1167	1.1167	NaN	NaN	+	1.1049	0.895496	+	—
Q8WYP5-2;Q8WYP5;B3KRD0	Q8WYP5-2	Q8WYP5-2	Embryonic large molecule derived from yolk sac;Protein ELYS;Protein MEL-28;Putative AT-hook-containing transcription factor 1;Embryonic large molecule derived from yolk sac;Protein ELYS;Protein MEL-28;Putative AT-hook-containing transcription factor 1;cDNA FLJ34045 fis, clone FCBBF2007095, highly similar to AT-hook-containing transcription factor 1	AHCTF1;ELYS;MSTP108;TMBS62;AHCTF1;ELYS;MSTP108;TMBS62	1	S2158	PLFSPASEVPRKA	0.86534	0.86534	NaN	NaN	+	0.87715	0.87715	NaN	NaN	+	0.86534	1.14006	+	—
P51610;A6NEM2;P51610-2	P51610	P51610	C1 factor;CFF;HCF C-terminal chain 1;HCF C-terminal chain 2;HCF C-terminal chain 3;HCF C-terminal chain 4;HCF C-terminal chain 5;HCF C-terminal chain 6;HCF N-terminal chain 1;HCF N-terminal chain 2;HCF N-terminal chain 3;HCF N-terminal chain 4;HCF N-terminal chain 5;HCF N-terminal chain 6;Host cell factor 1;VCAF;VP16 accessory protein;Putative uncharacterized protein HCFC1;C1 factor;CFF;HCF C-ter…	HCF1;HCFC1;HFC1;HCFC1;HCF1;HCFC1;HFC1	1	S1838	PDDAVPSDDDLGT	0.96695	0.96695	NaN	NaN	+	0.9551	0.9551	NaN	NaN	+	0.96695	1.04701	+	—
Q96L94;Q6ZTF9;Q8WUS9	Q96L94	Q96L94	Sorting nexin-22;cDNA FLJ44699 fis, clone BRACE3016020;SNX22 protein	SNX22	1	S19	AEGPRQSPEKSHM	1.005	1.005	NaN	NaN	+	1.0169	1.0169	NaN	NaN	+	1.005	0.983381	+	—
O75896	O75896	O75896	Fusion 1 protein;PDGFA-associated protein 2;Tumor suppressor candidate 2	C3orf11;FUS1;LGCC;PDAP2;TUSC2	1	S50	VFTRRGSMFYDED	1.0252	1.0252	NaN	NaN	+	1.0371	1.0371	NaN	NaN	+	1.0252	0.964227	+	—
Q04726;Q04726-4;Q6PI57;Q6PRX2;Q04726-3;Q04726-2;B3KUA2;B4DPT0;Q6PRX3	Q04726	Q04726	Enhancer of split groucho-like protein 3;Transducin-like enhancer protein 3;Enhancer of split groucho-like protein 3;Transducin-like enhancer protein 3;TLE3 protein;Transducin-like enhancer of split 3 splice variant 2;Enhancer of split groucho-like protein 3;Transducin-like enhancer protein 3;Enhancer of split groucho-like protein 3;Transducin-like enhancer protein 3;cDNA FLJ39460 fis, clone PROS…	KIAA1547;TLE3;KIAA1547;TLE3;TLE3;KIAA1547;TLE3;KIAA1547;TLE3;TLE3	1	S203	SANNSVSPSESLR	1.0435	1.0435	1.1284	NaN	+	1.0316	1.0316	1.1042	0.13018	+	1.0435	0.969368	+	—
A2RRB4;O94916	A2RRB4	A2RRB4	NFAT5 protein;Nuclear factor of activated T-cells 5;T-cell transcription factor NFAT5;Tonicity-responsive enhancer-binding protein	NFAT5;KIAA0827;NFAT5;TONEBP	1	S17	ADLDLESPKSLYS	0.92164	0.92164	NaN	NaN	+	0.90967	0.90967	NaN	NaN	+	0.92164	1.0993	+	—
C9K008;Q76FK4;A6NJK7;Q76FK4-4;A6H8Z4;Q76FK4-2;Q76FK4-3;Q6AI50;B4DM91	C9K008	C9K008	Putative uncharacterized protein NOL8;Nucleolar protein 8;Nucleolar protein Nop132;Putative uncharacterized protein NOL8;Nucleolar protein 8;Nucleolar protein Nop132;NOL8 protein;Nucleolar protein 8;Nucleolar protein Nop132;Nucleolar protein 8;Nucleolar protein Nop132;Putative uncharacterized protein DKFZp686P12242;cDNA FLJ60085, highly similar to Nucleolar protein 8	NOL8;C9orf34;NOL8;NOP132;NOL8;C9orf34;NOL8;NOP132;NOL8;C9orf34;NOL8;NOP132;C9orf34;NOL8;NOP132;DKFZp686P12242	2	S333	SINESESDPFEVV	0.9744	0.9744	1.0067	NaN	+	0.96243	0.96243	1.1192	NaN	+	0.9744	1.03904	+	—
Q9UEW8;Q6E0B2;Q53SL7	Q9UEW8	Q9UEW8	DCHT;Serine/threonine-protein kinase 39;STE20/SPS1-related proline-alanine-rich protein kinase;Small intestine SPAK-like kinase;Putative uncharacterized protein STK39	SPAK;STK39;STK39	1	S387	DGDWEWSDDEMDE	0.97539	0.97539	NaN	NaN	+	0.98736	0.98736	NaN	NaN	+	0.97539	1.0128	+	—
Q13404-1;E1P629;Q13404-2;Q13404-7;Q13404;Q5TGE0;E2QRA5;Q13404-6	Q13404-1	Q13404-1	CROC-1;TRAF6-regulated IKK activator 1 beta Uev1A;Ubiquitin-conjugating enzyme E2 variant 1;CROC-1;TRAF6-regulated IKK activator 1 beta Uev1A;Ubiquitin-conjugating enzyme E2 variant 1;CROC-1;TRAF6-regulated IKK activator 1 beta Uev1A;Ubiquitin-conjugating enzyme E2 variant 1;CROC-1;TRAF6-regulated IKK activator 1 beta Uev1A;Ubiquitin-conjugating enzyme E2 variant 1;Ubiquitin-conjugating enzyme E2…	CROC1;P/OKcl.19;UBE2V;UBE2V1;UEV1;CROC1;P/OKcl.19;UBE2V;UBE2V1;UEV1;CROC1;P/OKcl.19;UBE2V;UBE2V1;UEV1;CROC1;P/OKcl.19;UBE2V;UBE2V1;UEV1;RP5-1185N5.3-005;UBE2V1;CROC1;P/OKcl.19;UBE2V;UBE2V1;UEV1	1	S220	PEGQCYSN_____	1.0382	1.0382	NaN	NaN	+	1.0502	1.0502	NaN	NaN	+	1.0382	0.9522	+	—
O00488	O00488	O00488	Zinc finger protein 593;Zinc finger protein T86	ZNF593	1	S133	VPEMDTST_____	1.0536	1.0536	NaN	NaN	+	1.0416	1.0416	NaN	NaN	+	1.0536	0.960061	+	—
Q4KMQ1	Q4KMQ1	Q4KMQ1	Taperin	C9orf75;TPRN	1	S274	PSATPASPPASAT	1.113	1.113	NaN	NaN	+	1.125	1.125	NaN	NaN	+	1.113	0.888889	+	—
Q5UIP0	Q5UIP0	Q5UIP0	Rap1-interacting factor 1 homolog;Telomere-associated protein RIF1	RIF1	1	S2265	LSPGSRSPKFKSS	1.1516	NaN	1.1516	NaN	+	1.1396	NaN	1.1396	NaN	+	1.1516	0.877501	+	—
Q96T37;Q96T37-3;Q3ZB86;Q86VW9;Q96T37-2;A1A693	Q96T37	Q96T37	One-twenty two protein 1;Putative RNA-binding protein 15;RNA-binding motif protein 15;One-twenty two protein 1;Putative RNA-binding protein 15;RNA-binding motif protein 15;RBM15 protein;RBM15 protein;One-twenty two protein 1;Putative RNA-binding protein 15;RNA-binding motif protein 15;RNA binding motif protein 15 isoform L2	OTT;OTT1;RBM15;OTT;OTT1;RBM15;RBM15;RBM15;OTT;OTT1;RBM15;RBM15	1	S253	IEAVYVSRRRSRS	0.9411	0.9411	NaN	NaN	+	0.95315	0.95315	NaN	NaN	+	0.9411	1.04915	+	—
Q92934;Q6FH21;B4DZQ9	Q92934	Q92934	Bcl2 antagonist of cell death;Bcl-2-binding component 6;Bcl-2-like protein 8;Bcl-XL/Bcl-2-associated death promoter;BAD protein;BCL2-antagonist of cell death protein;BCL2-antagonist of cell death, isoform CRA_c;BCL2-associated agonist of cell death;cDNA FLJ75743, highly similar to Homo sapiens BCL2-antagonist of cell death (BAD), transcript variant 1, mRNA;cDNA FLJ61193, highly similar to Bcl2 an…	BAD;BBC6;BCL2L8;BAD;hCG_21372	1	S99	FRGRSRSAPPNLW	0.90762	0.90762	NaN	NaN	+	0.91968	0.91968	NaN	NaN	+	0.90762	1.08733	+	—
P55081	P55081	P55081	Microfibrillar-associated protein 1	MFAP1	2	S53	YAPMESSDEEDEE	1.0018	NaN	1.0018	NaN	+	1.0139	NaN	1.0139	NaN	+	1.0018	0.986291	+	—
Q9NS91	Q9NS91	Q9NS91	E3 ubiquitin-protein ligase RAD18;Postreplication repair protein RAD18;RING finger protein 73	RAD18;RNF73	1	S99	LQFALESPAKSPA	1.0155	1.0155	NaN	NaN	+	1.0276	1.0276	NaN	NaN	+	1.0155	0.973141	+	—
Q8N960;Q8N960-2;B4DLH5	Q8N960	Q8N960	Centrosomal protein of 120 kDa;Coiled-coil domain-containing protein 100;Centrosomal protein of 120 kDa;Coiled-coil domain-containing protein 100;cDNA FLJ61311	CCDC100;CEP120;CCDC100;CEP120	1	S935	KDGPHGSVLEEGL	1.0392	1.0392	NaN	NaN	+	1.0513	1.0513	NaN	NaN	+	1.0392	0.951203	+	—
Q96A47;A8K3X7;P61371;D6RBJ1	Q96A47	Q96A47	Insulin gene enhancer protein ISL-2;cDNA FLJ77081, highly similar to Homo sapiens ISL1 transcription factor, LIM/homeodomain, (islet-1), mRNA;Insulin gene enhancer protein ISL-1	ISL2;ISL1	1	S231	VEMTGLSPRVIRV	1.0591	1.0591	NaN	NaN	+	1.0712	1.0712	NaN	NaN	+	1.0591	0.933532	+	—
A4D1T0;Q9H0J9	A4D1T0	A4D1T0	Poly (ADP-ribose) polymerase family, member 12, isoform CRA_b;Zinc finger CCCH type domain containing 1;Poly [ADP-ribose] polymerase 12;Zinc finger CCCH domain-containing protein 1	hCG_1811077;PARP12;tcag7.1054;ZC3HDC1;PARP12;ZC3HDC1	1	S263	DSSGSVSPNTLSQ	0.88682	0.88682	NaN	NaN	+	0.89893	0.89893	NaN	NaN	+	0.88682	1.11243	+	—
Q9NW45;Q9NWD6;Q3YEC7-2;A8QVZ7;Q3YEC7;B3KXX7;B1AMX5;B3KSV0	Q9NW45	Q9NW45	cDNA FLJ10322 fis, clone NT2RM2000522, weakly similar to SKIN SECRETORY PROTEIN XP2;cDNA FLJ10101 fis, clone HEMBA1002475, weakly similar to SKIN SECRETORY PROTEIN XP2;Partner of ARF;Putative GTP-binding protein Parf;Rab-like GTP-binding protein 1A;Partner of ARF;Putative GTP-binding protein Parf;cDNA FLJ46277 fis, clone TESTI4029731;Chromosome 9 open reading frame 86;cDNA FLJ37063 fis, clone BRA…	C9orf86;PARF;C9orf86;PARF;C9orf86;RP11-216L13.9-004	2	S355	SQDITLSSEEEAE	0.96358	NaN	0.96358	NaN	+	0.95141	NaN	0.95141	NaN	+	0.96358	1.05107	+	—
B4DIK2;P49790;Q7Z743;Q4LE47	B4DIK2	B4DIK2	cDNA FLJ60565, highly similar to Nuclear pore complex protein Nup153;153 kDa nucleoporin;Nuclear pore complex protein Nup153;Nucleoporin Nup153;Nucleoporin 153kDa;NUP153 variant protein	NUP153;NUP153;NUP153 variant protein	1	S320	SLEKMSSPLADAK	0.99523	0.99523	NaN	NaN	+	1.0074	1.0074	NaN	NaN	+	0.99523	0.992654	+	—
P19338;B3KTP9;Q6ZS99;B3KM80	P19338	P19338	Nucleolin;Protein C23;cDNA FLJ38578 fis, clone HCHON2007674, highly similar to NUCLEOLIN;cDNA FLJ45706 fis, clone FEBRA2028457, highly similar to Nucleolin;cDNA FLJ10452 fis, clone NT2RP1000966, highly similar to NUCLEOLIN;Nucleolin, isoform CRA_c	NCL;hCG_33980;NCL	1	S328	ELKTGISDVFAKN	1.0939	1.0939	NaN	NaN	+	1.1061	1.1061	NaN	NaN	+	1.0939	0.904077	+	—
Q8IYV2;Q8NEH0;Q8TDR3;Q9UHI6	Q8IYV2	Q8IYV2	DEAD (Asp-Glu-Ala-Asp) box polypeptide 20;DEAD (Asp-Glu-Ala-Asp) box polypeptide 20;DEAD-box corepressor DP103;Component of gems 3;DEAD box protein 20;DEAD box protein DP 103;Gemin-3;Probable ATP-dependent RNA helicase DDX20	DDX20;DDX20;DDX20;DDX20;DP103;GEMIN3	1	S703	EQPPNGSDTPNPE	0.99343	0.99343	1.1879	NaN	+	0.9812	0.9812	0.71433	NaN	+	0.99343	1.01916	+	—
Q14CB6;Q7Z4H7;Q2TA91;Q5VY60;B4DX82	Q14CB6	Q14CB6	Family with sequence similarity 29, member A;HAUS augmin-like complex subunit 6;FAM29A protein;Family with sequence similarity 29, member A;cDNA FLJ57221, highly similar to Protein FAM29A	FAM29A;DGT6;FAM29A;HAUS6;KIAA1574;FAM29A;FAM29A;RP11-296P7.3-002	1	S805	FKLEPNSPMHGGT	0.75832	0.75832	NaN	NaN	+	0.77058	0.77058	NaN	NaN	+	0.75832	1.29772	+	—
P49792	P49792	P49792	358 kDa nucleoporin;E3 SUMO-protein ligase RanBP2;Nuclear pore complex protein Nup358;Nucleoporin Nup358;p270;Ran-binding protein 2	NUP358;RANBP2	1	S2668	NRPDYVSEEEEDD	1.0163	1.0163	NaN	NaN	+	1.004	1.004	NaN	NaN	+	1.0163	0.996016	+	—
P23528;B4E112	P23528	P23528	18 kDa phosphoprotein;Cofilin, non-muscle isoform;Cofilin-1;cDNA FLJ51435, moderately similar to Cofilin-1	CFL;CFL1	2	S3	____MASGVAVSD	1.0189	1.0189	1.1351	NaN	+	1.0066	1.0066	1.0351	NaN	+	1.0189	0.993443	+	—
Q5VWN6;Q5VWN6-2	Q5VWN6	Q5VWN6	Uncharacterized protein C10orf18;Uncharacterized protein C10orf18	C10orf18;KIAA2006;C10orf18;KIAA2006	1	S1541	TGDFSPSPEKLVK	1.0209	1.0209	NaN	NaN	+	1.0086	1.0086	NaN	NaN	+	1.0209	0.991473	+	—
Q7Z3J3;B9A029;P49792;O14715;D3DX73;Q99666;C9J8M9;Q99666-2;C9JRL5;C9J149;Q7Z3J3-2;C9J6W1;C9JF75;C9J1W9	Q7Z3J3;P49792	P49792	RanBP2-like and GRIP domain-containing protein 4;Putative uncharacterized protein RGPD4;358 kDa nucleoporin;E3 SUMO-protein ligase RanBP2;Nuclear pore complex protein Nup358;Nucleoporin Nup358;p270;Ran-binding protein 2;Ran-binding protein 2-like 3;RANBP2-like and GRIP domain-containing protein 8;HCG1994636, isoform CRA_b;Ran-binding protein 2-like 1/2;RANBP2-like and GRIP domain-containing prote…	RGP4;RGPD4;RGPD4;NUP358;RANBP2;RANBP2ALPHA;RANBP2L1;RANBP2L3;RGPD8;hCG_1994636;RANBP2L1;RANBP2L2;RGP5;RGP6;RGP7;RGPD5;RGPD6;RGPD7;RGPD8;RANBP2L1;RANBP2L2;RGP5;RGP6;RGP7;RGPD5;RGPD6;RGPD7;RANBP2;RGPD3;RGP4;RGPD4;RGPD5;RGPD6;RGPD5	1	S128	AKLFPGSPAIYKL	1.0264	1.0264	NaN	NaN	+	1.0141	1.0141	NaN	NaN	+	1.0264	0.986096	+	—
Q8NFC6	Q8NFC6	Q8NFC6	Biorientation of chromosomes in cell division protein 1-like;Protein FAM44A	BOD1L;FAM44A;KIAA1327	1	S3019	RSKTQLSPSIKRK	1.0491	1.0491	NaN	NaN	+	1.0614	1.0614	NaN	NaN	+	1.0491	0.942152	+	—
D3DUI0;Q15311;B4DUY4	D3DUI0	D3DUI0	RalA binding protein 1, isoform CRA_a;76 kDa Ral-interacting protein;Dinitrophenyl S-glutathione ATPase;RalA-binding protein 1;Ral-interacting protein 1;cDNA FLJ61419, highly similar to RalA-binding protein 1	hCG_1994952;RALBP1;RALBP1;RLIP1;RLIP76	2	S92	AAFQEDSSGDEAE	1.0746	NaN	1.0746	NaN	+	1.0869	NaN	1.0869	NaN	+	1.0746	0.920048	+	—
D3DUI0;Q15311;B4DUY4	D3DUI0	D3DUI0	RalA binding protein 1, isoform CRA_a;76 kDa Ral-interacting protein;Dinitrophenyl S-glutathione ATPase;RalA-binding protein 1;Ral-interacting protein 1;cDNA FLJ61419, highly similar to RalA-binding protein 1	hCG_1994952;RALBP1;RALBP1;RLIP1;RLIP76	2	S93	AFQEDSSGDEAES	1.0746	NaN	1.0746	NaN	+	1.0869	NaN	1.0869	NaN	+	1.0746	0.920048	+	—
Q15648;B2RAG9;B4DSK7	Q15648;B4DSK7	Q15648	Activator-recruited cofactor 205 kDa component;Mediator complex subunit 1;Mediator of RNA polymerase II transcription subunit 1;p53 regulatory protein RB18A;Peroxisome proliferator-activated receptor-binding protein;Thyroid hormone receptor-associated protein complex 220 kDa component;Thyroid receptor-interacting protein 2;Vitamin D receptor-interacting protein complex component DRIP205;cDNA, FLJ…	ARC205;CRSP1;CRSP200;DRIP205;DRIP230;MED1;PBP;PPARBP;PPARGBP;RB18A;TRAP220;TRIP2	1	S1156	GGKPGSSPITKHG	1.3462	1.3462	NaN	NaN	+	1.3339	1.3339	NaN	NaN	+	1.3462	0.749681	+	—
D6W557;Q8WUA4;Q53SY8	D6W557	D6W557	General transcription factor 3C polypeptide 2;TF3C-beta;Transcription factor IIIC 110 kDa subunit;Transcription factor IIIC subunit beta;Putative uncharacterized protein GTF3C2	GTF3C2;KIAA0011;GTF3C2	1	S765	LIPYQDSPEGPDH	0.8379	0.8379	NaN	NaN	+	0.82556	0.82556	NaN	NaN	+	0.8379	1.2113	+	—
P35579;Q60FE2;P35579-2;Q6ZNL4	P35579	P35579	Cellular myosin heavy chain, type A;Myosin heavy chain 9;Myosin heavy chain, non-muscle IIa;Myosin-9;Non-muscle myosin heavy chain A;Non-muscle myosin heavy chain IIa;MYH9 variant protein;Myosin, heavy polypeptide 9, non-muscle, isoform CRA_a;Non-muscle myosin heavy polypeptide 9;Cellular myosin heavy chain, type A;Myosin heavy chain 9;Myosin heavy chain, non-muscle IIa;Myosin-9;Non-muscle myosin…	MYH9;hCG_41454;MYH9;MYH9;FLJ00279	1	S1943	KGAGDGSDEEVDG	0.98097	0.98097	NaN	NaN	+	0.96858	0.96858	NaN	NaN	+	0.98097	1.03244	+	—
B3KXW2;Q9HCE3;B4DQV3	B3KXW2	B3KXW2	cDNA FLJ46178 fis, clone TESTI4003944, highly similar to Homo sapiens zinc finger protein 532 (ZNF532), mRNA;Zinc finger protein 532;cDNA FLJ55793, highly similar to Homo sapiens zinc finger protein 532 (ZNF532), mRNA	KIAA1629;ZNF532	1	S1022	ETKKVASPGWTCW	1.0987	1.0987	NaN	NaN	+	1.0863	1.0863	NaN	NaN	+	1.0987	0.920556	+	—
Q6PKG0;Q6PKG0-3	Q6PKG0	Q6PKG0	La ribonucleoprotein domain family member 1;La-related protein 1;La ribonucleoprotein domain family member 1;La-related protein 1	KIAA0731;LARP;LARP1;KIAA0731;LARP;LARP1	1	S774	PTTVPESPNYRNT	1.0108	1.0108	0.95657	NaN	+	1.0232	1.0232	1.0838	NaN	+	1.0108	0.977326	+	—
Q02223;Q6PE46;Q2TQ40	Q02223	Q02223	B-cell maturation protein;Tumor necrosis factor receptor superfamily member 17;Tumor necrosis factor receptor superfamily, member 17;B cell maturation antigen transcript variant 4;Tumor necrosis factor receptor superfamily member 17	BCM;BCMA;TNFRSF17;TNFRSF17;BCMA;TNFRSF17	1	S107	NIDLEKSRTGDEI	0.99392	0.99392	NaN	NaN	+	0.98147	0.98147	NaN	NaN	+	0.99392	1.01888	+	—
O95684;O95684-2	O95684	O95684	FGFR1 oncogene partner;FGFR1 oncogene partner	FGFR1OP;FOP;FGFR1OP;FOP	2	S156	DLSDVHSPPKSPE	0.94344	NaN	0.94344	NaN	+	0.95595	NaN	0.95595	NaN	+	0.94344	1.04608	+	—
Q14839-2;Q14839;B3KY63	Q14839-2	Q14839-2	ATP-dependent helicase CHD4;Chromodomain-helicase-DNA-binding protein 4;Mi-2 autoantigen 218 kDa protein;Mi2-beta;ATP-dependent helicase CHD4;Chromodomain-helicase-DNA-binding protein 4;Mi-2 autoantigen 218 kDa protein;Mi2-beta;cDNA FLJ16830 fis, clone UTERU3022536, highly similar to Chromodomain helicase-DNA-binding protein 4 (EC 3.6.1.-)	CHD4;CHD4	1	S428	EAKEDNSEGEEIL	0.99773	0.99773	NaN	NaN	+	1.0103	1.0103	NaN	NaN	+	0.99773	0.989805	+	—
Q9H6A9;Q9H6A9-2	Q9H6A9	Q9H6A9	Pecanex-like protein 3;Pecanex-like protein 3	PCNXL3;PCNXL3	1	S246	LLKGSLSQELSKS	0.89122	0.89122	NaN	NaN	+	0.90382	0.90382	NaN	NaN	+	0.89122	1.10641	+	—
Q9ULI0;Q9ULI0-2;B3KWS5	Q9ULI0	Q9ULI0	ATPase family AAA domain-containing protein 2B;ATPase family AAA domain-containing protein 2B;cDNA FLJ43730 fis, clone TESTI1000390	ATAD2B;KIAA1240;ATAD2B;KIAA1240	1	S1347	EKLEPGSDVEVKD	1.0113	1.0113	NaN	NaN	+	1.0239	1.0239	0.88292	NaN	+	1.0113	0.976658	+	—
P09543;P09543-2	P09543	P09543	2',3'-cyclic-nucleotide 3'-phosphodiesterase;2',3'-cyclic-nucleotide 3'-phosphodiesterase	CNP;CNP	1	S170	KNQWQLSADDLKK	1.0571	1.0571	NaN	NaN	+	1.0445	1.0445	NaN	NaN	+	1.0571	0.957396	+	—
A8K566;B3KY12;D3DPT5;Q12874;Q53HM6;A8K7V1;B4DW90	A8K566	A8K566	cDNA FLJ78246, highly similar to Homo sapiens splicing factor 3a, subunit 3, 60kDa (SF3A3), mRNA;cDNA FLJ46581 fis, clone THYMU3043200, highly similar to Splicing factor 3A subunit 3;Splicing factor 3a, subunit 3, 60kDa, isoform CRA_a;SF3a60;Spliceosome-associated protein 61;Splicing factor 3A subunit 3;Splicing factor 3a, subunit 3 variant;cDNA FLJ78053, highly similar to Homo sapiens splicing f…	hCG_2031763;SF3A3;SAP61;SF3A3	1	S299	LESLDTSLFAKNP	1.0666	1.0666	NaN	NaN	+	1.0792	1.0792	NaN	NaN	+	1.0666	0.926612	+	—
B7Z8D8;D6R946	B7Z8D8	B7Z8D8	cDNA FLJ56276, highly similar to Recombining binding protein suppressor of hairless		1	S18	PPAHAPSPGKFGE	1.0539	1.0539	NaN	NaN	+	1.0413	1.0413	NaN	NaN	+	1.0539	0.960338	+	—
Q7Z6E9;Q7Z6E9-2	Q7Z6E9	Q7Z6E9	p53-associated cellular protein of testis;Proliferation potential-related protein;Protein P2P-R;Retinoblastoma-binding protein 6;Retinoblastoma-binding Q protein 1;p53-associated cellular protein of testis;Proliferation potential-related protein;Protein P2P-R;Retinoblastoma-binding protein 6;Retinoblastoma-binding Q protein 1	My038;P2PR;PACT;RBBP6;RBQ1;My038;P2PR;PACT;RBBP6;RBQ1	1	S1179	TEIVKPSPKRKME	1.0075	1.0075	NaN	NaN	+	1.0202	1.0202	NaN	NaN	+	1.0075	0.9802	+	—
O95714;B4DE84	O95714	O95714	HECT domain and RCC1-like domain-containing protein 2;Probable E3 ubiquitin-protein ligase HERC2;cDNA FLJ55955, highly similar to HECT domain and RCC1-like domain-containing protein 2	HERC2	1	S2454	VKRRKQSPVPALP	1.0587	1.0587	NaN	NaN	+	1.0714	1.0714	NaN	NaN	+	1.0587	0.933358	+	—
A3RJH1;Q92499;B4DME8;B4DPN6;B4DP70	A3RJH1	A3RJH1	cDNA, FLJ94573, Homo sapiens DEAD (Asp-Glu-Ala-Asp) box polypeptide 1 (DDX1), mRNA;DEAD (Asp-Glu-Ala-Asp) box polypeptide 1, isoform CRA_d;DEAD box polypeptide 1;ATP-dependent RNA helicase DDX1;DEAD box protein 1;DEAD box protein retinoblastoma;cDNA FLJ57326, highly similar to ATP-dependent RNA helicase DDX1 (EC 3.6.1.-);cDNA FLJ51031, highly similar to ATP-dependent RNA helicase DDX1 (EC 3.6.1.-…	DDX1;hCG_15914;DDX1	1	S481	TRPGANSPEMWSE	1.2998	1.2998	NaN	NaN	+	1.2871	1.2871	NaN	NaN	+	1.2998	0.77694	+	—
B4E2Q6;Q5VT52;Q5VT52-3;Q5VT52-2	B4E2Q6;Q5VT52	Q5VT52	cDNA FLJ54323;Regulation of nuclear pre-mRNA domain-containing protein 2;Regulation of nuclear pre-mRNA domain-containing protein 2;Regulation of nuclear pre-mRNA domain-containing protein 2	HSPC099;KIAA0460;RPRD2;HSPC099;KIAA0460;RPRD2;HSPC099;KIAA0460;RPRD2	2	S665	LESESTSPSLEMK	0.95432	0.95432	NaN	NaN	+	0.94161	0.94161	NaN	NaN	+	0.95432	1.06201	+	—
B8X1J0;Q5VZK9;B2RTQ5;Q5VZK9-2;Q5VZK9-3;C9J822;Q8IW66	B8X1J0	B8X1J0	CARMIL1a;CARMIL homolog;Leucine-rich repeat-containing protein 16A;LRRC16A protein;CARMIL homolog;Leucine-rich repeat-containing protein 16A;CARMIL homolog;Leucine-rich repeat-containing protein 16A;Putative uncharacterized protein LRRC16A;LRRC16A protein	LRRC16A;CARMIL;LRRC16;LRRC16A;LRRC16A;CARMIL;LRRC16;LRRC16A;CARMIL;LRRC16;LRRC16A;LRRC16A;LRRC16A	1	S122	KIFPGLSPVRIMK	1.0016	1.0016	NaN	NaN	+	0.98888	0.98888	NaN	NaN	+	1.0016	1.01125	+	—
P02751-15;P02751-7;P02751;P02751-11;P02751-3;P02751-8;P02751-13;P02751-14;B7ZLE5;P02751-9;P02751-5;Q6MZM7;P02751-6;B7ZLF0;P02751-10;P02751-12;Q68CX6;Q6N084;B4DTK1;Q59G22;B4DU16;B4DTH2;B4DN21;Q6PJE5;Q7L553;Q9H382;Q53S27	P02751-15	P02751-15	Anastellin;Cold-insoluble globulin;Fibronectin;Ugl-Y1;Ugl-Y2;Ugl-Y3;Anastellin;Cold-insoluble globulin;Fibronectin;Ugl-Y1;Ugl-Y2;Ugl-Y3;Anastellin;Cold-insoluble globulin;Fibronectin;Ugl-Y1;Ugl-Y2;Ugl-Y3;Anastellin;Cold-insoluble globulin;Fibronectin;Ugl-Y1;Ugl-Y2;Ugl-Y3;Anastellin;Cold-insoluble globulin;Fibronectin;Ugl-Y1;Ugl-Y2;Ugl-Y3;Anastellin;Cold-insoluble globulin;Fibronectin;Ugl-Y1;Ugl-Y…	FN;FN1;FN;FN1;FN;FN1;FN;FN1;FN;FN1;FN;FN1;FN;FN1;FN;FN1;FN1;FN;FN1;FN;FN1;DKFZp686O12165;FN;FN1;FN1;hCG_1813428;FN;FN1;FN;FN1;DKFZp686O13149;DKFZp686L11144;FN1;FN1;FN1	1	S2475	QADREDSRE____	0.019093	0.019093	NaN	NaN	+	0.03183	0.03183	NaN	NaN	+	0.019093	31.4169	+	—
Q96JK2;Q96JK2-2;Q8NCX5	Q96JK2	Q96JK2	Breakpoint cluster region protein 2;DDB1- and CUL4-associated factor 5;WD repeat-containing protein 22;Breakpoint cluster region protein 2;DDB1- and CUL4-associated factor 5;WD repeat-containing protein 22;Putative uncharacterized protein DKFZp434A035	BCRG2;DCAF5;KIAA1824;WDR22;BCRG2;DCAF5;KIAA1824;WDR22;DKFZp434A035	1	S794	RAEEPPSPPVPKA	0.87796	0.87796	NaN	NaN	+	0.86521	0.86521	NaN	NaN	+	0.87796	1.15579	+	—
B2R6D0;Q99460;Q99460-2;Q05CW6;Q05BX4	B2R6D0	B2R6D0	cDNA, FLJ92896, highly similar to Homo sapiens proteasome (prosome, macropain) 26S subunit, non-ATPase, 1 (PSMD1), mRNA;26S proteasome non-ATPase regulatory subunit 1;26S proteasome regulatory subunit RPN2;26S proteasome regulatory subunit S1;26S proteasome subunit p112;26S proteasome non-ATPase regulatory subunit 1;26S proteasome regulatory subunit RPN2;26S proteasome regulatory subunit S1;26S p…	PSMD1;PSMD1;PSMD1;PSMD1	2	S315	GKTPEASPEPKDQ	0.96986	NaN	0.96986	NaN	+	0.95708	NaN	0.95708	NaN	+	0.96986	1.04484	+	—
Q96T37;Q96T37-3;Q3ZB86;Q86VW9;Q96T37-2;A1A693;Q59EY1	Q96T37	Q96T37	One-twenty two protein 1;Putative RNA-binding protein 15;RNA-binding motif protein 15;One-twenty two protein 1;Putative RNA-binding protein 15;RNA-binding motif protein 15;RBM15 protein;RBM15 protein;One-twenty two protein 1;Putative RNA-binding protein 15;RNA-binding motif protein 15;RNA binding motif protein 15 isoform L2;RNA binding motif protein 15 variant	OTT;OTT1;RBM15;OTT;OTT1;RBM15;RBM15;RBM15;OTT;OTT1;RBM15;RBM15	1	S741	APTEGKSPLKKED	0.99175	0.99175	NaN	NaN	+	0.97896	0.97896	NaN	NaN	+	0.99175	1.02149	+	—
B2RN10;Q9UPN4-2;A6NHI8;Q9UPN4-3;Q9UPN4	B2RN10	B2RN10	5-azacytidine induced 1;5-azacytidine-induced protein 1;Centrosomal protein of 131 kDa;Pre-acrosome localization protein 1;Putative uncharacterized protein AZI1;5-azacytidine-induced protein 1;Centrosomal protein of 131 kDa;Pre-acrosome localization protein 1;5-azacytidine-induced protein 1;Centrosomal protein of 131 kDa;Pre-acrosome localization protein 1	AZI1;AZI1;CEP131;KIAA1118;AZI1;AZI1;CEP131;KIAA1118;AZI1;CEP131;KIAA1118	1	S47	PIVRSVSVVTGSE	1.0905	1.0905	NaN	NaN	+	1.0777	1.0777	NaN	NaN	+	1.0905	0.927902	+	—
P23381;P23381-2	P23381	P23381	Interferon-induced protein 53;T1-TrpRS;T2-TrpRS;Tryptophan--tRNA ligase;Tryptophanyl-tRNA synthetase, cytoplasmic;Interferon-induced protein 53;T1-TrpRS;T2-TrpRS;Tryptophan--tRNA ligase;Tryptophanyl-tRNA synthetase, cytoplasmic	IFI53;WARS;WRS;IFI53;WARS;WRS	1	S467	MTPRKLSFDFQ__	1.146	1.146	NaN	NaN	+	1.1332	1.1332	NaN	NaN	+	1.146	0.882457	+	—
B9EGE4;Q68D13;Q7Z4S6-4;Q7Z4S6;Q7Z4S6-2;Q7Z4S6-3;Q2UVF1	B9EGE4;Q7Z4S6-4	B9EGE4	KIF21A protein;Putative uncharacterized protein DKFZp779C159;Kinesin-like protein KIF2;Kinesin-like protein KIF21A;Renal carcinoma antigen NY-REN-62;Kinesin-like protein KIF2;Kinesin-like protein KIF21A;Renal carcinoma antigen NY-REN-62;Kinesin-like protein KIF2;Kinesin-like protein KIF21A;Renal carcinoma antigen NY-REN-62;Kinesin-like protein KIF2;Kinesin-like protein KIF21A;Renal carcinoma anti…	KIF21A;DKFZp779C159;KIAA1708;KIF2;KIF21A;KIAA1708;KIF2;KIF21A;KIAA1708;KIF2;KIF21A;KIAA1708;KIF2;KIF21A;KIF21A	1	S1625	LQDGQISDTGDLG	1.222	1.222	1.0784	NaN	+	1.2348	1.2348	1.2285	NaN	+	1.222	0.809848	+	—
Q59GJ0;B9EGQ7;O43432;B4DH17;Q504Z1;B4DZE1	Q59GJ0	Q59GJ0	Eukaryotic translation initiation factor 4 gamma, 3 variant;EIF4G3 protein;eIF-4-gamma II;Eukaryotic translation initiation factor 4 gamma 3;cDNA FLJ59298, highly similar to Eukaryotic translation initiation factor 4 gamma 3;EIF4G3 protein;cDNA FLJ53944, highly similar to Eukaryotic translation initiation factor 4 gamma 3	EIF4G3;EIF4G3;EIF4G3	1	S1604	DFIESDSPCSSEA	0.73545	0.73545	NaN	NaN	+	0.72265	0.72265	NaN	NaN	+	0.73545	1.3838	+	—
Q68DC2-4;Q68DC2;B3KXP1	Q68DC2-4	Q68DC2-4	Ankyrin repeat and SAM domain-containing protein 6;Ankyrin repeat domain-containing protein 14;SamCystin;Sterile alpha motif domain-containing protein 6;Ankyrin repeat and SAM domain-containing protein 6;Ankyrin repeat domain-containing protein 14;SamCystin;Sterile alpha motif domain-containing protein 6;cDNA FLJ45802 fis, clone NT2RI3001967, highly similar to Ankyrin repeat and SAM domain-contai…	ANKRD14;ANKS6;SAMD6;ANKRD14;ANKS6;SAMD6	1	S735	TTSKSTSPTLTPS	1.1185	1.1185	NaN	NaN	+	1.1057	1.1057	NaN	NaN	+	1.1185	0.904404	+	—
B4DX61;D3DQB8;P30307;P30307-2;D6RJC2;D6RD20	B4DX61	B4DX61	cDNA FLJ56262, highly similar to M-phase inducer phosphatase 3 (EC 3.1.3.48);Cell division cycle 25C, isoform CRA_a;Dual specificity phosphatase Cdc25C;M-phase inducer phosphatase 3;Dual specificity phosphatase Cdc25C;M-phase inducer phosphatase 3	CDC25C;hCG_1782671;CDC25C;CDC25C	2	S78	GDSANLSILSGGT	1.0052	NaN	1.0052	NaN	+	0.99237	NaN	0.99237	NaN	+	1.0052	1.00769	+	—
Q92576;Q92576-2;B4DQ09	Q92576	Q92576	PHD finger protein 3;PHD finger protein 3;cDNA FLJ55896, highly similar to PHD finger protein 3	KIAA0244;PHF3;KIAA0244;PHF3	1	S1133	PPVDDLSPKKVKV	1.0227	1.0227	NaN	NaN	+	1.0098	1.0098	NaN	NaN	+	1.0227	0.990295	+	—
B2RTU6;B7ZML2;Q8TEU7;A3KN82;Q8TEU7-3;Q8TEU7-2;B7Z7Y1;Q9UHV4;A5PLL6;O43386;D6RB02;D6RIH0;D6RD23;Q8WYF9	B2RTU6	B2RTU6	HCG1981012, isoform CRA_b;RAPGEF6 protein;RAPGEF6 protein;PDZ domain-containing guanine nucleotide exchange factor 2;RA-GEF-2;Rap guanine nucleotide exchange factor 6;RAPGEF6 protein;PDZ domain-containing guanine nucleotide exchange factor 2;RA-GEF-2;Rap guanine nucleotide exchange factor 6;PDZ domain-containing guanine nucleotide exchange factor 2;RA-GEF-2;Rap guanine nucleotide exchange factor …	hCG_1981012;RAPGEF6;RAPGEF6;PDZGEF2;RAPGEF6;RAPGEF6;PDZGEF2;RAPGEF6;PDZGEF2;RAPGEF6;RAPGEF6;KIA001LB	1	S230	PEGPVDSEDDEEE	0.9499	0.9499	NaN	NaN	+	0.9628	0.9628	NaN	NaN	+	0.9499	1.03864	+	—
B9EK46;Q9P2M7;Q9P2M7-2;A6PVU7;A2A3M4	B9EK46	B9EK46	Cingulin;Cingulin;Cingulin;Cingulin;Cingulin	CGN;CGN;KIAA1319;CGN;KIAA1319;CGN;RP11-74C1.3-007;CGN;RP11-74C1.3-005	1	S137	KLLRSHSQASLAG	1.0296	1.0296	0.9916	NaN	+	1.0167	1.0167	0.88937	NaN	+	1.0296	0.983574	+	—
D3DSZ3;Q96HH9;B7Z6D8;B7Z3R1;B7Z8T2;B7Z2F0;B7Z1F2;B7Z4W8;B7Z527;D6REP5	D3DSZ3	D3DSZ3	GRAM domain containing 3, isoform CRA_a;GRAM domain-containing protein 3;HCV NS3-transactivated protein 2;cDNA FLJ59422, highly similar to GRAM domain-containing protein 3;cDNA, FLJ79187, highly similar to GRAM domain-containing protein 3;cDNA FLJ51759, highly similar to GRAM domain-containing protein 3;cDNA FLJ55291, highly similar to GRAM domain-containing protein 3;GRAM domain containing 3, is…	GRAMD3;hCG_27577;GRAMD3;NS3TP2;GRAMD3;hCG_27577	1	S252	DFNDEFSDLDGVV	1.0478	1.0478	NaN	NaN	+	1.0349	1.0349	NaN	NaN	+	1.0478	0.966277	+	—
A7BI36;Q9P2E9;Q9P2E9-2;Q9P2E9-3;A1A5C4	A7BI36	A7BI36	p180/ribosome receptor;180 kDa ribosome receptor homolog;ES/130-related protein;Ribosome receptor protein;Ribosome-binding protein 1;180 kDa ribosome receptor homolog;ES/130-related protein;Ribosome receptor protein;Ribosome-binding protein 1;180 kDa ribosome receptor homolog;ES/130-related protein;Ribosome receptor protein;Ribosome-binding protein 1;RRBP1 protein	RRBP1;KIAA1398;RRBP1;KIAA1398;RRBP1;KIAA1398;RRBP1;RRBP1	1	S745	NTDVAQSPEAPKQ	0.97666	0.97666	NaN	NaN	+	0.96375	0.96375	NaN	NaN	+	0.97666	1.03761	+	—
D3DR79;O60502;O60502-3	D3DR79	D3DR79	Meningioma expressed antigen 5 (Hyaluronidase), isoform CRA_a;Beta-hexosaminidase;Beta-N-acetylhexosaminidase;Bifunctional protein NCOAT;Hexosaminidase C;Histone acetyltransferase;Meningioma-expressed antigen 5;N-acetyl-beta-D-glucosaminidase;N-acetyl-beta-glucosaminidase;Nuclear cytoplasmic O-GlcNAcase and acetyltransferase;O-GlcNAcase;Beta-hexosaminidase;Beta-N-acetylhexosaminidase;Bifunctional…	hCG_25645;MGEA5;HEXC;KIAA0679;MEA5;MGEA5;HEXC;KIAA0679;MEA5;MGEA5	1	S364	KLENEGSDEDIET	0.98337	0.98337	NaN	NaN	+	0.9963	0.9963	NaN	NaN	+	0.98337	1.00371	+	—
P78527;P78527-2	P78527	P78527	DNA-dependent protein kinase catalytic subunit;DNPK1;p460;DNA-dependent protein kinase catalytic subunit;DNPK1;p460	HYRC;HYRC1;PRKDC;HYRC;HYRC1;PRKDC	1	S4026	MLKKGGSWIQEIN	0.93051	0.93051	NaN	NaN	+	0.91756	0.91756	NaN	NaN	+	0.93051	1.08985	+	—
O14979;O14979-2;O14979-3;B4DTA2	O14979	O14979	AU-rich element RNA-binding factor;Heterogeneous nuclear ribonucleoprotein D-like;JKT41-binding protein;Protein laAUF1;AU-rich element RNA-binding factor;Heterogeneous nuclear ribonucleoprotein D-like;JKT41-binding protein;Protein laAUF1;AU-rich element RNA-binding factor;Heterogeneous nuclear ribonucleoprotein D-like;JKT41-binding protein;Protein laAUF1;cDNA FLJ60148, highly similar to Homo sapi…	HNRPDL;JKTBP;HNRPDL;JKTBP;HNRPDL;JKTBP	1	S241	VFVGGLSPDTSEE	0.98944	0.98944	NaN	NaN	+	1.0024	1.0024	NaN	NaN	+	0.98944	0.997606	+	—
D3DWA3;Q16594;D6RIE8	D3DWA3	D3DWA3	TAF9 RNA polymerase II, TATA box binding protein (TBP)-associated factor, 32kDa, isoform CRA_c;RNA polymerase II TBP-associated factor subunit G;STAF31/32;Transcription initiation factor TFIID 31 kDa subunit;Transcription initiation factor TFIID 32 kDa subunit;Transcription initiation factor TFIID subunit 9	hCG_37060;TAF9;TAF2G;TAF9;TAFII31	1	S158	SVTSRPSTPTLGT	0.95342	NaN	0.95342	0.69474	+	0.94046	NaN	0.94046	0.77607	+	0.95342	1.06331	+	—
Q96T23;Q96T23-2;C9JNJ1;Q96T23-3	Q96T23	Q96T23	HBV pX-associated protein 8;Hepatitis B virus X-associated protein;p325 subunit of RSF chromatin-remodeling complex;Remodeling and spacing factor 1;HBV pX-associated protein 8;Hepatitis B virus X-associated protein;p325 subunit of RSF chromatin-remodeling complex;Remodeling and spacing factor 1;Putative uncharacterized protein RSF1;HBV pX-associated protein 8;Hepatitis B virus X-associated protei…	HBXAP;RSF1;XAP8;HBXAP;RSF1;XAP8;RSF1;HBXAP;RSF1;XAP8	1	S604	KDAQRLSPIPEEV	0.9485	0.9485	NaN	NaN	+	0.93553	0.93553	NaN	NaN	+	0.9485	1.06891	+	—
Q16512-2;Q16512;Q16512-3	Q16512-2	Q16512-2	Protease-activated kinase 1;Protein kinase C-like 1;Protein kinase C-like PKN;Protein kinase PKN-alpha;Protein-kinase C-related kinase 1;Serine/threonine-protein kinase N1;Serine-threonine protein kinase N;Protease-activated kinase 1;Protein kinase C-like 1;Protein kinase C-like PKN;Protein kinase PKN-alpha;Protein-kinase C-related kinase 1;Serine/threonine-protein kinase N1;Serine-threonine prot…	PAK1;PKN;PKN1;PRK1;PRKCL1;PAK1;PKN;PKN1;PRK1;PRKCL1;PAK1;PKN;PKN1;PRK1;PRKCL1	2	S539	TGTGTFSPGASPG	0.97833	NaN	0.97833	NaN	+	0.96536	NaN	0.96536	NaN	+	0.97833	1.03588	+	—
Q9P258	Q9P258	Q9P258	Protein RCC2;RCC1-like protein TD-60;Telophase disk protein of 60 kDa	KIAA1470;RCC2;TD60	2	S51	SSGGGSSGDEDGL	1.1166	NaN	1.1166	1.0945	+	1.1036	NaN	1.1036	1.068	+	1.1166	0.906125	+	—
Q7Z7L8	Q7Z7L8	Q7Z7L8	Protein Ag2 homolog	AG2	1	S399	KKSFLQSLECLRR	1.2064	1.2064	NaN	NaN	+	1.2194	1.2194	NaN	NaN	+	1.2064	0.820075	+	—
Q9H2Y7;B4DZ40	Q9H2Y7	Q9H2Y7	Zinc finger protein 106 homolog;Zinc finger protein 474;cDNA FLJ56182, highly similar to Zinc finger protein 106	SH3BP3;ZFP106;ZNF474	1	S1279	TRNRENSPSSQSA	0.70112	0.70112	NaN	NaN	+	0.68803	0.68803	NaN	NaN	+	0.70112	1.45342	+	—
Q9Y613;B4DVN5	Q9Y613	Q9Y613	FH1/FH2 domain-containing protein 1;Formin homolog overexpressed in spleen 1;Formin homology 2 domain-containing protein 1;cDNA FLJ55372, highly similar to FH1/FH2 domain-containing protein	FHOD1;FHOS;FHOS1	1	S523	EPLIPASPKAEPI	0.92752	0.92752	NaN	NaN	+	0.94061	0.94061	NaN	NaN	+	0.92752	1.06314	+	—
Q02241;Q02241-2;B4E1K0	Q02241;Q02241-2	Q02241-2	Kinesin-like protein 5;Kinesin-like protein KIF23;Mitotic kinesin-like protein 1;Kinesin-like protein 5;Kinesin-like protein KIF23;Mitotic kinesin-like protein 1;cDNA FLJ58416, highly similar to Kinesin-like protein KIF23	KIF23;KNSL5;MKLP1;KIF23;KNSL5;MKLP1	1	S763	THQELASDGEIET	1.0586	1.0586	NaN	NaN	+	1.0455	1.0455	NaN	NaN	+	1.0586	0.95648	+	—
B2ZZ89;Q01082;D6W5C0;B4DIF8	B2ZZ89	B2ZZ89	Spectrin beta non-erythrocytic 1;Spectrin, beta, non-erythrocytic 1, isoform CRA_d;Beta-II spectrin;Fodrin beta chain;Spectrin beta chain, brain 1;Spectrin, non-erythroid beta chain 1;cDNA FLJ55845, highly similar to Spectrin beta chain, brain 1;Spectrin, beta, non-erythrocytic 1, isoform CRA_c	hCG_17370;SPTBN1;SPTB2;SPTBN1;hCG_17370;SPTBN1	2	S2164	RTSSKESSPIPSP	0.97865	NaN	0.97865	NaN	+	0.99182	NaN	0.99182	NaN	+	0.97865	1.00825	+	—
Q9HCK8;Q9HCK8-2	Q9HCK8	Q9HCK8	ATP-dependent helicase CHD8;Chromodomain-helicase-DNA-binding protein 8;Helicase with SNF2 domain 1;ATP-dependent helicase CHD8;Chromodomain-helicase-DNA-binding protein 8;Helicase with SNF2 domain 1	CHD8;HELSNF1;KIAA1564;CHD8;HELSNF1;KIAA1564	1	S2519	APGYPSSPVTTAS	1.0082	1.0082	NaN	NaN	+	0.99502	0.99502	NaN	NaN	+	1.0082	1.005	+	—
B2RAR6;D3DWK1;P29692-2;Q9H7G6;Q71RH4;D3DWK3;P29692;B4DDU4;Q9BW34;Q4VBZ6	B2RAR6;Q9BW34	B2RAR6	cDNA, FLJ95068, highly similar to Homo sapiens eukaryotic translation elongation factor 1 delta (guanine nucleotide exchange protein) (EEF1D), transcript variant 1, mRNA;Eukaryotic translation elongation factor 1 delta (Guanine nucleotide exchange protein), isoform CRA_b;Antigen NY-CO-4;Elongation factor 1-delta;cDNA: FLJ20897 fis, clone ADKA03573;FP1047;Eukaryotic translation elongation factor 1…	EEF1D;hCG_1994718;EEF1D;EF1D;EEF1D;hCG_1994718;EEF1D;EF1D;EEF1D;EEF1D;hCG_1994718	1	S499	PQTQHVSPMRQVE	1.0025	1.0025	NaN	NaN	+	1.0157	1.0157	NaN	NaN	+	1.0025	0.984543	+	—
Q9H501	Q9H501	Q9H501	ABT1-associated protein;ESF1 homolog	ABTAP;C20orf6;ESF1;HDCMC28P	2	S657	ALAEEASEEELPS	1.0679	NaN	1.0679	NaN	+	1.0547	NaN	1.0547	NaN	+	1.0679	0.948137	+	—
B2R9F5;Q96HI0;B4DY82	B2R9F5	B2R9F5	cDNA, FLJ94365;Sentrin/SUMO-specific protease SENP5;Sentrin-specific protease 5;cDNA FLJ56806, highly similar to Sentrin-specific protease 5 (EC 3.4.22.-)	FKSG45;SENP5	2	S424	ADTSVSSVDGPVS	1.1235	NaN	1.1235	NaN	+	1.1367	NaN	1.1367	NaN	+	1.1235	0.87974	+	—
B9EGE7;Q8TCN5;Q8TCN5-2	B9EGE7	B9EGE7	ZNF507 protein;Zinc finger protein 507;Zinc finger protein 507	ZNF507;KIAA1084;ZNF507;KIAA1084;ZNF507	1	S195	KAQQCVSPSSSLC	0.83753	0.83753	NaN	NaN	+	0.85076	0.85076	NaN	NaN	+	0.83753	1.17542	+	—
Q8IZL8-2;C9JFV4;B4DR36;A8K548;Q8IZL8;A6NDZ9;O15451;B4DEX7	Q8IZL8-2	Q8IZL8-2	Modulator of non-genomic activity of estrogen receptor;Proline-, glutamic acid- and leucine-rich protein 1;Transcription factor HMX3;Putative uncharacterized protein PELP1;cDNA FLJ56414, highly similar to Homo sapiens proline-, glutamic acid-, leucine-rich protein 1 (PELP1), mRNA;cDNA FLJ75008, highly similar to Homo sapiens proline-, glutamic acid-, leucine-rich protein 1 (PELP1), mRNA;Modulator…	HMX3;MNAR;PELP1;PELP1;HMX3;MNAR;PELP1;PELP1	1	S888	DPILAPSGTPPPT	0.94716	0.94716	NaN	NaN	+	0.96041	0.96041	NaN	NaN	+	0.94716	1.04122	+	—
A8K3Q7;D3DQH4;P08133;A6NN80;B7Z8A7;Q6ZP35	A8K3Q7	A8K3Q7	cDNA FLJ75116, highly similar to Homo sapiens annexin A6, transcript variant 1, mRNA;Annexin A6, isoform CRA_a;67 kDa calelectrin;Annexin A6;Annexin VI;Annexin-6;Calphobindin-II;Chromobindin-20;Lipocortin VI;p68;p70;Protein III;Annexin A6, isoform CRA_c;Putative uncharacterized protein ANXA6;cDNA FLJ53686, highly similar to Annexin A6;cDNA FLJ26567 fis, clone LNF05260, highly similar to Annexin VI	ANXA6;hCG_39152;ANX6;ANXA6;ANXA6;hCG_39152	1	S49	ILDIITSRSNRQR	0.83791	0.83791	NaN	NaN	+	0.82463	0.82463	NaN	NaN	+	0.83791	1.21267	+	—
B4DTC6;B1PRL2;Q01543-2;B4DFV4;Q01543	B4DTC6;Q01543	Q01543	cDNA FLJ53915, highly similar to Friend leukemia integration 1 transcription factor;EWS/FLI fusion protein;Friend leukemia integration 1 transcription factor;Proto-oncogene Fli-1;Transcription factor ERGB;cDNA FLJ52260, highly similar to Friend leukemia integration 1 transcription factor;Friend leukemia integration 1 transcription factor;Proto-oncogene Fli-1;Transcription factor ERGB	FLI1;FLI1	1	S241	NSGLNKSPPLGGA	1.0497	1.0497	NaN	NaN	+	1.063	1.063	NaN	NaN	+	1.0497	0.940734	+	—
A4D7U9;A4D7V5;A4D7U7	A4D7U9	A4D7U9	Activating transcription factor 2 splice variant ATF2-var6;Activating transcription factor 2 splice variant ATF2-var9;Activating transcription factor 2 splice variant ATF2-var12;Activating transcription factor 2 splice variant ATF2-var10;Activating transcription factor 2 splice variant ATF2-var4	ATF2;ATF2;ATF2	1	S6	_MPLDLSPLATPI	1.193	1.193	NaN	NaN	+	1.2063	1.2063	NaN	NaN	+	1.193	0.828981	+	—
A8K1M8;Q9UBP5	A8K1M8	A8K1M8	cDNA FLJ75594, highly similar to Homo sapiens hairy/enhancer-of-split related with YRPW motif 2 (HEY2), mRNA;Cardiovascular helix-loop-helix factor 1;Class B basic helix-loop-helix protein 32;Hairy and enhancer of split-related protein 2;Hairy/enhancer-of-split related with YRPW motif protein 2;Hairy-related transcription factor 2;HES-related repressor protein 2;Protein gridlock homolog	BHLHB32;CHF1;GRL;HERP;HERP1;HEY2;HRT2	1	S39	SVIRLNSPTTTSQ	1.0067	1.0067	NaN	NaN	+	1.02	1.02	NaN	NaN	+	1.0067	0.980392	+	—
Q8IY67-2;Q8IY67	Q8IY67-2	Q8IY67-2	Protein raver-1;Ribonucleoprotein PTB-binding 1;Protein raver-1;Ribonucleoprotein PTB-binding 1	KIAA1978;RAVER1;KIAA1978;RAVER1	2	S680	EGLLGLSPGPNGH	1.0318	NaN	1.0318	NaN	+	1.0185	NaN	1.0185	NaN	+	1.0318	0.981836	+	—
Q92878-2;Q92878;Q92878-3;Q32P42	Q92878-2	Q92878-2	DNA repair protein RAD50;DNA repair protein RAD50;DNA repair protein RAD50;RAD50 protein	RAD50;RAD50;RAD50;RAD50	1	S641	LFDVCGSQDFESD	1.0469	1.0469	NaN	NaN	+	1.0602	1.0602	NaN	NaN	+	1.0469	0.943218	+	—
Q5BJF6;Q5BJF6-4;Q5BJF6-3;Q5BJF6-2;Q6PJQ8	Q5BJF6	Q5BJF6	Cenexin;Outer dense fiber of sperm tails protein 2;Outer dense fiber protein 2;Cenexin;Outer dense fiber of sperm tails protein 2;Outer dense fiber protein 2;Cenexin;Outer dense fiber of sperm tails protein 2;Outer dense fiber protein 2;Cenexin;Outer dense fiber of sperm tails protein 2;Outer dense fiber protein 2;ODF2 protein	ODF2;ODF2;ODF2;ODF2;ODF2	2	S819	YSTFLTSSPIRSR	1.0639	NaN	1.0639	NaN	+	1.0506	NaN	1.0506	NaN	+	1.0639	0.951837	+	—
Q4LE66;D3DVC0;Q14814;Q14814-4;Q05BX2;Q5IRN4	Q4LE66;Q5IRN4	Q4LE66	MEF2D variant protein;MADS box transcription enhancer factor 2, polypeptide D (Myocyte enhancer factor 2D), isoform CRA_a;Myocyte-specific enhancer factor 2D;Myocyte-specific enhancer factor 2D;MEF2D protein;Myocyte enhancer factor 2D/deleted in azoospermia associated protein 1 fusion protein	MEF2D variant protein;hCG_1999219;MEF2D;MEF2D;MEF2D;MEF2D;MEF2D/DAZAP1 fusion	1	S103	GFNGCDSPEPDGE	1.0722	1.0722	1.0303	NaN	+	1.0589	1.0589	0.97197	NaN	+	1.0722	0.944376	+	—
Q9UKA4;Q6AI61	Q9UKA4	Q9UKA4	A-kinase anchor protein 11;A-kinase anchor protein 220 kDa;Protein kinase A-anchoring protein 11;Putative uncharacterized protein DKFZp781I12161	AKAP11;AKAP220;KIAA0629;DKFZp781I12161	2	S444	KASREDSGLFSPI	1.1316	1.1316	1.0557	NaN	+	1.1449	NaN	1.1449	NaN	+	1.1316	0.873439	+	—
Q69YN4;Q69YN4-3;Q69YN4-2;Q69YN4-4	Q69YN4	Q69YN4	Protein virilizer homolog;Protein virilizer homolog;Protein virilizer homolog;Protein virilizer homolog	KIAA1429;MSTP054;KIAA1429;MSTP054;KIAA1429;MSTP054;KIAA1429;MSTP054	1	S133	SVDRVISHDRDSP	0.94569	0.94569	NaN	NaN	+	0.95904	0.95904	NaN	NaN	+	0.94569	1.04271	+	—
P35568	P35568	P35568	Insulin receptor substrate 1	IRS1	1	S3	____MASPPESDG	0.73883	0.73883	NaN	NaN	+	0.72547	0.72547	NaN	NaN	+	0.73883	1.37842	+	—
Q13330;Q59FW1;Q9BRL8	Q13330	Q13330	Metastasis-associated protein MTA1;Metastasis associated protein variant;MTA1 protein	MTA1	1	S522	LPEASQSPLVLKQ	1.0467	1.0467	NaN	NaN	+	1.0333	1.0333	NaN	NaN	+	1.0467	0.967773	+	—
Q8NDX6	Q8NDX6	Q8NDX6	OriLyt TD-element-binding protein 7;Zinc finger protein 740	TB7;ZNF740	1	S44	NGERAGSPDVLRC	1.0532	1.0532	NaN	NaN	+	1.0398	1.0398	NaN	NaN	+	1.0532	0.961723	+	—
Q9Y2U5	Q9Y2U5	Q9Y2U5	MAPK/ERK kinase kinase 2;Mitogen-activated protein kinase kinase kinase 2	MAP3K2;MAPKKK2;MEKK2	1	S239	RMPRAQSYPDNHQ	1.0636	1.0636	NaN	NaN	+	1.077	1.077	NaN	NaN	+	1.0636	0.928505	+	—
D3DNS8;Q8WZ60;Q9H7N9	D3DNS8	D3DNS8	Kelch-like 6 (Drosophila), isoform CRA_b;Kelch-like protein 6;FLJ00029 protein	hCG_2021191;KLHL6;KLHL6;FLJ00029	1	S620	IVPGAVSV_____	1.0523	1.0523	NaN	NaN	+	1.0657	1.0657	NaN	NaN	+	1.0523	0.93835	+	—
Q8NEZ4-3;Q8NEZ4;Q8NEZ4-2	Q8NEZ4-3	Q8NEZ4-3	Histone-lysine N-methyltransferase MLL3;Homologous to ALR protein;Lysine N-methyltransferase 2C;Myeloid/lymphoid or mixed-lineage leukemia protein 3;Histone-lysine N-methyltransferase MLL3;Homologous to ALR protein;Lysine N-methyltransferase 2C;Myeloid/lymphoid or mixed-lineage leukemia protein 3;Histone-lysine N-methyltransferase MLL3;Homologous to ALR protein;Lysine N-methyltransferase 2C;Myelo…	HALR;KIAA1506;KMT2C;MLL3;HALR;KIAA1506;KMT2C;MLL3;HALR;KIAA1506;KMT2C;MLL3	2	S4357	QLPEKASPPASPP	0.99911	NaN	0.99911	NaN	+	0.98567	NaN	0.98567	NaN	+	0.99911	1.01454	+	—
Q8NEZ4-3;Q8NEZ4;Q8NEZ4-2	Q8NEZ4-3	Q8NEZ4-3	Histone-lysine N-methyltransferase MLL3;Homologous to ALR protein;Lysine N-methyltransferase 2C;Myeloid/lymphoid or mixed-lineage leukemia protein 3;Histone-lysine N-methyltransferase MLL3;Homologous to ALR protein;Lysine N-methyltransferase 2C;Myeloid/lymphoid or mixed-lineage leukemia protein 3;Histone-lysine N-methyltransferase MLL3;Homologous to ALR protein;Lysine N-methyltransferase 2C;Myelo…	HALR;KIAA1506;KMT2C;MLL3;HALR;KIAA1506;KMT2C;MLL3;HALR;KIAA1506;KMT2C;MLL3	2	S4361	KASPPASPPIAFP	0.99911	NaN	0.99911	NaN	+	0.98567	NaN	0.98567	NaN	+	0.99911	1.01454	+	—
Q86VZ1	Q86VZ1	Q86VZ1	P2Y purinoceptor 8	P2RY8	1	S324	LDTRRESLFSART	0.88415	0.88415	0.86431	NaN	+	0.87067	0.87067	1.1011	NaN	+	0.88415	1.14854	+	—
O15417;C9JS29;A8MSW5;B5ME58	O15417	O15417	Long CAG trinucleotide repeat-containing gene 79 protein;Trinucleotide repeat-containing gene 18 protein;Putative uncharacterized protein TNRC18;Putative uncharacterized protein TNRC18;Putative uncharacterized protein TNRC18	CAGL79;KIAA1856;TNRC18;TNRC18;TNRC18;TNRC18	3	S999	PPSPRASPVAALK	1.0978	NaN	NaN	1.0978	+	1.1113	NaN	NaN	1.1113	+	1.0978	0.899847	+	—
B2RWN5;Q9H583;Q5T3Q7	B2RWN5	B2RWN5	HEAT repeat containing 1;HEAT repeat-containing protein 1;Protein BAP28;HEAT repeat containing 1	HEATR1;BAP28;HEATR1;HEATR1;RP11-385F5.3-002	1	S516	KEGVDESFIKEAV	1.2142	1.2142	NaN	NaN	+	1.2007	1.2007	NaN	NaN	+	1.2142	0.832848	+	—
B3KX07;Q96E09;B4E242	B3KX07	B3KX07	cDNA FLJ44415 fis, clone UTERU1000384;Protein FAM122A;cDNA FLJ53128	C9orf42;FAM122A	2	S270	TTDSPVSPAQAAS	1.0161	1.0161	0.76186	NaN	+	1.0296	1.0296	1.0061	NaN	+	1.0161	0.971251	+	—
Q6IEH8;Q6KC79;Q6KC79-2	Q6IEH8;Q6KC79-2	Q6IEH8	Transcriptional regulator;Delangin;Nipped-B-like protein;SCC2 homolog;Delangin;Nipped-B-like protein;SCC2 homolog	NIPBL;IDN3;NIPBL;IDN3;NIPBL	2	S2658	SLLGGGSPKNNTA	1.0301	1.0301	0.81214	NaN	+	1.0166	1.0166	0.98039	NaN	+	1.0301	0.983671	+	—
Q7Z5K2-3;Q7Z5K2-2;Q7Z5K2;B2RTX8	Q7Z5K2-3	Q7Z5K2-3	Friend of EBNA2 protein;Wings apart-like protein homolog;Friend of EBNA2 protein;Wings apart-like protein homolog;Friend of EBNA2 protein;Wings apart-like protein homolog;WAPAL protein	FOE;KIAA0261;WAPAL;WAPL;FOE;KIAA0261;WAPAL;WAPL;FOE;KIAA0261;WAPAL;WAPL;WAPAL	2	S544	FGFDDLSESEDDE	1.0459	NaN	1.0459	NaN	+	1.0324	NaN	1.0324	NaN	+	1.0459	0.968617	+	—
Q7Z5K2-3;Q7Z5K2-2;Q7Z5K2;B2RTX8	Q7Z5K2-3	Q7Z5K2-3	Friend of EBNA2 protein;Wings apart-like protein homolog;Friend of EBNA2 protein;Wings apart-like protein homolog;Friend of EBNA2 protein;Wings apart-like protein homolog;WAPAL protein	FOE;KIAA0261;WAPAL;WAPL;FOE;KIAA0261;WAPAL;WAPL;FOE;KIAA0261;WAPAL;WAPL;WAPAL	2	S546	FDDLSESEDDEDD	1.0459	NaN	1.0459	NaN	+	1.0324	NaN	1.0324	NaN	+	1.0459	0.968617	+	—
Q9ULD9;D3DSZ2;Q9ULD9-2	Q9ULD9	Q9ULD9	Renal carcinoma antigen NY-REN-36;Zinc finger protein 608;Zinc finger protein 608, isoform CRA_b;Renal carcinoma antigen NY-REN-36;Zinc finger protein 608	KIAA1281;ZNF608;hCG_27002;ZNF608;KIAA1281;ZNF608	1	S964	MRSKASSPSDIIS	1.0493	1.0493	NaN	NaN	+	1.0628	1.0628	NaN	NaN	+	1.0493	0.940911	+	—
O00512;Q1JQ81	O00512	O00512	B-cell CLL/lymphoma 9 protein;Protein legless homolog;B-cell CLL/lymphoma 9	BCL9;BCL9	1	S689	EGPLSPSRGDFPK	0.99017	0.99017	NaN	NaN	+	1.0037	1.0037	NaN	NaN	+	0.99017	0.996314	+	—
B5BUD5;B2R8E4;P35813	B5BUD5	B5BUD5	Protein phosphatase 1A isoform 1;cDNA, FLJ93859, highly similar to Homo sapiens protein phosphatase 1A (formerly 2C), magnesium-dependent, alpha isoform (PPM1A), mRNA;Protein phosphatase 1A;Protein phosphatase 2C isoform alpha;Protein phosphatase IA	PPM1A;PPM1A;PPPM1A	1	S377	DDTDSTSTDDMW_	0.96851	0.96851	0.54802	NaN	+	0.95496	0.95496	NaN	NaN	+	0.96851	1.04716	+	—
Q9UK61;Q9UK61-3	Q9UK61	Q9UK61	CTCL tumor antigen se89-1;Retinoblastoma-associated protein RAP140;Uncharacterized protein C3orf63;CTCL tumor antigen se89-1;Retinoblastoma-associated protein RAP140;Uncharacterized protein C3orf63	C3orf63;KIAA1105;C3orf63;KIAA1105	1	S945	QTPGMKSPEEQLV	0.88311	0.88311	NaN	NaN	+	0.86953	0.86953	NaN	NaN	+	0.88311	1.15005	+	—
P04049-2;P04049;D7PBN3;B4E0X2;B4E1N6;C7TPG7;P10398;Q96II5;B4DV85	P04049-2;P10398	P04049-2	Proto-oncogene c-RAF;RAF proto-oncogene serine/threonine-protein kinase;Raf-1;Proto-oncogene c-RAF;RAF proto-oncogene serine/threonine-protein kinase;Raf-1;cDNA FLJ57286, highly similar to RAF proto-oncogene serine/threonine-protein kinase (EC 2.7.11.1);cDNA FLJ50355, highly similar to RAF proto-oncogene serine/threonine-protein kinase (EC 2.7.11.1);SRGAP3:RAF1 fusion protein;Proto-oncogene A-Raf…	RAF;RAF1;RAF;RAF1;SRGAP3:RAF1;ARAF;ARAF1;PKS;PKS2;ARAF	1	S641	KIERSASEPSLHR;KINRSASEPSLHR	1.0372	1.0372	NaN	NaN	+	1.0236	1.0236	NaN	NaN	+	1.0372	0.976944	+	—
B2R5W3;P09874;B4E0E1	B2R5W3	B2R5W3	cDNA, FLJ92658, highly similar to Homo sapiens poly (ADP-ribose) polymerase family, member 1 (PARP1), mRNA;NAD(+) ADP-ribosyltransferase 1;Poly [ADP-ribose] polymerase 1;Poly[ADP-ribose] synthase 1;cDNA FLJ53442, highly similar to Poly (ADP-ribose) polymerase 1 (EC 2.4.2.30)	ADPRT;PARP1;PPOL	1	S902	YFADMVSKSANYC	1.0379	1.0379	NaN	NaN	+	1.0243	1.0243	NaN	NaN	+	1.0379	0.976276	+	—
D6RDV3;A6H8U5;O60271;D6RC32;O60271-2;O60271-4;B4DHH2;O60271-3;O60271-5;C9J404;B4DS36;O60271-6;D6RHD8;Q5JB53	D6RDV3	D6RDV3	cDNA FLJ61493, highly similar to C-jun-amino-terminal kinase-interacting protein 4;Putative uncharacterized protein SPAG9;SPAG9 protein;Cancer/testis antigen 89;C-Jun-amino-terminal kinase-interacting protein 4;Human lung cancer oncogene 6 protein;JNK-associated leucine-zipper protein;Mitogen-activated protein kinase 8-interacting protein 4;Proliferation-inducing protein 6;Protein highly expresse…	SPAG9;HLC6;HSS;KIAA0516;MAPK8IP4;SPAG9;SYD1;HLC6;HSS;KIAA0516;MAPK8IP4;SPAG9;SYD1;HLC6;HSS;KIAA0516;MAPK8IP4;SPAG9;SYD1;HLC6;HSS;KIAA0516;MAPK8IP4;SPAG9;SYD1;HLC6;HSS;KIAA0516;MAPK8IP4;SPAG9;SYD1;SPAG9;HLC6;HSS;KIAA0516;MAPK8IP4;SPAG9;SYD1	1	S594	SVKKRSSTLSQLP	0.96267	0.96267	NaN	NaN	+	0.94905	0.94905	NaN	NaN	+	0.96267	1.05369	+	—
[truncated: 14,708 more rows]
