# Supplementary material for: Investigation of the anti-tumor mechanism of tirabrutinib, a highly selective Bruton’s tyrosine kinase inhibitor, by phosphoproteomics and transcriptomics
Source: PLoS One. 2023 Mar 10;18(3):e0282166. doi: 10.1371/journal.pone.0282166 (PMC10004634; doi:10.1371/journal.pone.0282166)
Supplement: S5 Table — Phosphosites of BTK-related effectors in both TMD8 and U-2932 cells were sorted from S3 Table and S4 Table and the responsible kinase and/or function of each phosphorylation site are described. (XLSX) [file pone.0282166.s012.xlsx]

## Sheet: S5 Table
Category	Protein	Gene	Position	Sequence window	TMD8			U-2932			Responsible kinase and/or function of each phosphorylation site	References
					Tirabrutinib/ctrl. rep. 1	Tirabrutinib/ctrl. rep. 2	Regulation of Phosphorylation Site	Tirabrutinib/ctrl. rep. 1	Tirabrutinib/ctrl. rep. 2	Regulation of Phosphorylation Site
Btk substrate	Phospholipase C-gamma-2	PLCG2	S160	DQTRRNSISLREL	0.8643	1.09351	ー	ー	ー		ー
			S443	SADQLPSPSQLRE	0.84101	1.41295	ー	ー	ー		ー
			Y753	RDINSLYDVSRMY	0.78654	0.547465	ー	ー	ー		phosphrylated by Btk and FYN, and correlated with the lipase activity of PLCγ2	Kim et al. Mol Cell Biol. 2004;24:9986-99.
			S871	QGKNQKSFVFILE	ー	ー		0.99165	0.978474	ー	ー
			S341	QLRSESSPEAYIR	ー	ー		0.83604	1.25478	ー	ー
			S1236	ALVKEFSVNENQL	ー	ー		1.1749	0.994135	ー	ー
Reported BTK indirect effector	Protein kinase C beta type	PRKCB	S241	DKDRRLSVEIWDW	3.0214	1.76298	↑	ー	ー		ー
			T641	RHPPVLTPPDQEV	0.99545	1.00862	ー	1.0173	0.996016	ー	Autophosphorylated and maintains catalytic competence of PKCβ	Keranen et al. Curr Biol. 1995;5:1394-403.
			T642	RQPVELTPTDKLF	0.99454	1.91832	ー	ー	ー		Autophosphorylated and maintains catalytic competence of PKCβ	Keranen et al. Curr Biol. 1995;5:1394-403.
			S673	LKPEVKS______	0.8847	0.597621	ー	ー	ー		ー
			T497	DGVTTRTFCGTPD	ー	ー		0.98771	0.998104	ー	ー
			T500	DGVTTKTFCGTPD;DGVTTRTFCGTPD	0.7083	1.08409	ー	0.98771	0.998104	ー	ー
New BTK direct/indirect effector	Serine/threonine-protein kinase D2 (PKD2)	PRKD2	S214	RLGTSESLPCTAE	0.46257	0.480561	↓	ー	ー		ー
			S206	SLASGHSVRLGTS	0.31723	0.484473	↓	0.86245	0.830841	ー	ー
			S710	EKSFRRSVVGTPA	0.44926	0.56079	↓	0.90174	0.771188	ー	phosphorylated by PKCs and leads to catalytic activity of PKD2	Sturany et al. J Biol Chem. 2002;277:29431-6; von Blume et al. EMBO J. 2007;26:4619-33.
			S198	RKRRLSSTSLASG	0.54913	0.692473	ー	ー	ー		ー
			S375	GGKAQSSLGYIPL	ー	ー		0.90694	0.810307	ー	ー
			S189	SIPNNCSGARKRR	ー	ー		0.89823	0.700133	ー	ー
			S706	RIIGEKSFRRSVV	ー	ー		0.77289	0.497191	ー	phosphorylated by PKCs and leads to catalytic activity of PKD2	Sturany et al. J Biol Chem. 2002;277:29431-6; von Blume et al. EMBO J. 2007;26:4619-33.
Reported BTK direct/indirect effector	PKCν (PKD3)	PRKD3	S735	EKSFRRSVVGTPA	0.40888	0.433877	↓	0.84824	0.771069	ー	phosphorylated by PKCs and leads to catalytic activity of PKD3	Rey et al. J Biol Chem. 2003;278:23773-85.
			S364	DDTEEPSPPEDKM	0.98009	0.968429	ー	1.055	1.2043	ー	ー
			S731	RIIGEKSFRRSVV	ー	ー		0.7248	0.476735	ー	phosphorylated by PKC and leads to catalytic activity of PKD3	Rey et al. J Biol Chem. 2003;278:23773-85.
			S31	AASPCSSPKTGLS	0.76271	0.85317	ー	0.98984	0.974469	ー	ー
			S395	TISPSTSNNIPLM	0.76839	0.653509	ー	ー	ー		ー
			S213	VRKRRLSNVSLPG	1.404	1.1139	ー	1.288	1.25145	ー	ー
			S543	QASVCTSPGQGKD	ー	ー		ー	1.04704		ー
			S27	AVLPAASPCSSPK	ー	ー		ー	0.985028		ー
			S6	_MSANNSPPSAQK	ー	ー		ー	0.876962		ー
			S30	PAASPCSSPKTGL	ー	ー		0.97295	ー		ー
			S44	ARLSNGSFSAPSL	ー	ー		1.0893	1.0409	ー	ー
			S376	MFFLDPSDLDVER	ー	ー		0.8025	0.944822	ー	ー
			S391	DANRTISPSTSNN;EAVKTISPSTSNN	ー	ー		0.98614	0.974659	ー	ー
NF-kB signaling pathway	Caspase recruitment domain-containing protein 11 (CARD11)	CARD11	S610	VEEDNDSGGFDAL	0.98673	0.962094	ー	0.98946	0.963577	ー	ー (corresponds to Ser-593 in the UniProtKB entry Q9BXL7)
			S903	TSDPRVSPRLSRA	1.3356	1.37325	ー	1.0996	1.31154	ー	ー (corresponds to Ser-886 in the UniProtKB entry Q9BXL7)
			S622	LDLDDDSHERYSF	1.0149	1.05311	ー	ー			ー (corresponds to Ser-605 in the UniProtKB entry Q9BXL7)
			S942	VRIISGSPLGSLA	0.91735	0.777605	ー	0.95829	0.967492	ー	ー (corresponds to Ser-925 in the UniProtKB entry Q9BXL7)
			S554	GTDASPSSCGSLP	1.061	0.794407	ー	ー	ー		ー (corresponds to Ser-537 in the UniProtKB entry Q9BXL7)
			S483	QDFGDASPRTNGQ	0.72014	1.2607	ー	ー	1.78212		ー (corresponds to Ser-464 in the UniProtKB entry Q9BXL7)
			S529	QLQRAKSPISLKR	0.89395	0.898069	ー	ー	ー		ー (corresponds to Ser-512 in the UniProtKB entry Q9BXL7)
			S910	PRLSRASFLFGQL	ー	ー		1.7849	0.951565	ー	an inhibitory phosphorylation site that restrained antigen receptor–induced CBM formation and lymphocyte activation (corresponds to Ser-893 in the UniProtKB entry Q9BXL7)	Kutzner et al. Sci Signal. 2022;15:eabk3083.
NF-kB signaling pathway	NFkappaB essential modulator (NEMO)	IKBKG	S455	LPSQRRSPPEEPP	1.1676	0.973047	ー	1.1459	0.866776	ー	ー
NF-kB signaling pathway	Inhibitor of nuclear factor kappa-B kinase subunit beta (IKKβ)	IKBKB	S550	IVDLQRSPMGRKQ	ー	ー		0.86016	0.96637	ー	ー
			S672	RGPVSGSPDSMNA	ー	ー		1.0399	1.20459	ー	ー
NF-kB signaling pathway	Transcription factor p65	RELA	S238	GWEARGSFSQADV	0.83959	1.06589	ー	1.2611	0.861475	ー	regulating the interaction of RelA with IκBα	Lanucara et al. Open Biol. 2016;6:160055.
			S203	CRVNRNSGSCLGG	0.85436	1.22888	ー	ー	ー		regulating the interaction of RelA with IκBα	Lanucara et al. Open Biol. 2016;6:160055.
Erk signalling pathway	Extracellular signal-regulated kinase 1	MAPK3	Y204	TGFLTEYVATRWY	0.26341	0.417293	↓	ー	ー		required for enzyme activation	Roskoski Jr. Pharmacol Res. 2019;142:151-68.
Erk signalling pathway	Extracellular signal-regulated kinase 2	MAPK1	Y187	TGFLTEYVATRWY	0.34105	0.466723	↓	0.22747	0.407897	↓	required for enzyme activation	Roskoski Jr. Pharmacol Res. 2019;142:151-68.
			T185	DHTGFLTEYVATR	ー	ー		0.22747	0.407897	↓	required for enzyme activation	Roskoski Jr. Pharmacol Res. 2019;142:151-68.
Erk signalling pathway	90 kDa ribosomal protein S6 kinase 1 (RSK1)	RPS6KA1	S741	RVRKLPSTTL___	0.61131	0.586545	↓	1.1595	0.873897	ー	ー
			S230	HEKKAYSFCGTVE	0.93146	0.892937	ー	0.98883	0.988631	ー	ー
			T234	AYSFCGTVEYMAP	0.92759	0.955657	ー	ー	ー		ー
			S389	QLFRGFSFVATGL	ー	ー		1.5536	1.00034	ー	ー
Erk substrate	Proto-oncogene c-RAF kinase	RAF1	S1055	ACTLTTSPRLPVF	0.60885	0.609756	↓	ー	ー		phosphorylated by Erk and contributes to the downregulation of Raf-1 as a negative feedback mechanism(identical with Ser-642 in the UniProtKB entry P04049)	Dougherty et al. Mol Cell. 2005;17:215-24.
			S316	PSALSSSPNNLSP	ー	ー		ー	0.939496		phosphorylated by Erk1 and contributes to the upregulation of Raf-1 as a positive feedback mechanism (Ser316 of isoform a is identical with Ser-296 of isoform b)	Balan et al. Mol Biol Cell. 2006;17:1141-53.
			T661	NACTLTTSPRLPV	ー	ー		ー	0.72998		Not found (Thr-661 of isoform a is identical with Ser-641 of isoform b)
			S641	KIERSASEPSLHR;KINRSASEPSLHR	ー	ー		1.0372	0.976944	ー	critical for Raf-1 kinase activity (Ser-641 of isoform a is identical with Ser-621 of isoform b)	Tzivion et al. Nature. 1998;394:88-92.
			S377	LSTRIGSGSFGTV;VGQRIGSGSFGTV	ー	ー		0.98276	1.07817	ー	ー (Ser-377 of isform a is identical with Ser-357 of isoform b)
			S12	GAWKTISNGFGFK	ー	ー		1.4517	0.877655	ー	ー
Erk substrate	Activating transcription factor 2	ATF2	S112	KMPLDLSPLATPI	1.0691	0.832709	ー	1.0164	0.997805	ー	ー
			T69	VIVADQTPTPTRF	0.531	0.525735	↓	ー	ー		phosphorylated by JNK and activates transcriptional factor activity of ATF2	Livingstone et al. EMBO J. 1995;14:1785-97; Gupta et al. Science. 1995;267:389-93.
			T71	VADQTPTPTRFLK	0.50354	0.525735	↓	0.98716	0.864155	ー	phosphorylated by Erk and JNK, then activates transcriptional factor activity of ATF2	Livingstone et al. EMBO J. 1995;14:1785-97; Ouwens et al. EMBO J. 2002;21:3782-93; Gupta et al. Science. 1995;267:389-93.
			T73	DQTPTPTRFLKNC	ー	ー		0.68819	ー		phosphorylated by VRK1 and results in transcriptional activation	Sevilla et al. J Biol Chem. 2004;279:27458-65.
			S90	LFNELASPFENEF	ー	ー		0.87047	0.932749	ー	phosphorylated by JNK	Kirsch et al. Nat Commun. 2020;11:5769.
Erk substrate	ETS domain-containing protein Elk-1	ELK1	S501	STPVVLSPGPQKP	0.33007	0.484966	↓	ー	ー		phosphrylated by Erk1 and lead to transcription activity of ELK1 (corresponds to Ser-422 in the UniProtKB entry P19419)	Gille et al. EMBO J. 1995;14:951-62.
Erk substrate	ETS domain-containing transcription factor ERF	ERF	T526	EAGGPLTPRRVSS	0.84503	0.870095	ー	ー	ー		phosphrylated by Erk in the nuclear and facilitate the release of ERF in the cytoplasm	Gallic et al. Mol Cell Biol. 2004;24:1206-18.
			S327	VYNYHLSPRAFLH	0.59469	0.496475	↓	ー	ー		ー
			S21	AYKPESSPGSRQI	ー	ー		0.26427	ー		ー
Erk signalling pathway	ETS translocation variant 3	ETV3	S245	MYPDPHSPFAVSP	0.29965	0.281968	↓	ー	ー		ー
			S250	HSPFAVSPIPGRG	0.29965	0.281968	↓	ー	ー		ー
Akt signalling pathway	AKT serine/threonine kinase 1	AKT1	S124	MDFRSGSPSDNSG	0.9735	1.01455	ー	ー	0.962464		contributing for activation of AKT1	Bellacosa et al. Oncogene. 1998;17;313-25.
			S129	GSPSDNSGAEEME	1.0717	0.942152	ー	ー	ー		phosphorylated by CK2 and correlates with a further increase in catalytic activity of AKT1	Maira et al. Cell Death Differ. 2005;12:668-77.
Akt signalling pathway	AKT serine/threonine kinase 2	AKT2	S126	MDYKCGSPSDSST	0.94609	0.949938	ー	1.088	0.97012	ー	ー
			T451	AQSITITPPDRYD	1.0044	0.944822	ー	ー	ー		ー
Akt signalling pathway	Phosphoinositide 3-kinase adapter protein 1 (BCAP)	PIK3AP1	S642	QKKRSESFRFQQE	0.93724	1.02774	ー	1.2226	0.884956	ー	ー
			S759	EVTRSRSPGPPQV	0.82584	0.693289	ー	ー	ー		ー
			T151	SGCDSVTDTEPED	1.0722	1.0209	ー	1.0201	1.07399	ー	ー
			Y570	ERPGNFYVSSESI	0.50676	0.413377	↓	ー	ー		ー
Akt substrate	Astrocytic phosphoprotein PEA-15	PEA15	S137	DIIRQPSEEEIIK	0.35027	0.285519	↓	1.1801	1.03001	ー	phosphorylated by Akt and stabilizes the anti-apoptotic action of PEA-15(identical to Ser-116 in the UniProtKB entry Q15121)	Trencia et al. Mol Cell Biol. 2003;23:4511-21.
			S82	LDKDNLSYIEHIF	0.88009	0.956663	ー	0.88553	0.856825	ー	ー
Akt/Erk substrate	Sodium/hydrogen exchanger 1	NHE1	S796	RIQRCLSDPGPHP	0.62297	0.781494	ー	0.80289	0.778513	ー	phosphorylated by Akt	Snabaitis et al. Circ Res 2008;103:881-90.
			S785	TPAPSDSPSSQRI	1.1133	1.28898	ー	1.0753	1.26236	ー	phosphorylated by Erk2	Liu et al. Anal Chem. 2004;76:4223-32.
			S693	PAHKLDSPTMSRA	1.2052	1.00304	ー	ー	ー		phosphorylated by Erk2	Liu et al. Anal Chem. 2004;76:4223-32.
			S703	SRARIGSDPLAYE	0.55486	0.513558	↓	ー	ー		the contribution of AKT is questionable	Snabaitis et al. Circ Res 2008;103:881-90.
			S602	KIPSAVSTVSMQN	ー	ー		0.9611	0.919202	ー	ー
			S605	SAVSTVSMQNIHP	ー	ー		0.95491	0.919709	ー	ー
Akt substrate	Heat shock 27 kDa protein	HSP27	S82	ALSRQLSSGVSEI	0.6248	0.596374	↓	1.0865	0.764643	ー	phosphorylated by Akt and controls the anti-apoptotic activity of the heat shock protein, phosphorylated by MAPKAPK2	Rane et al. J Biol Chem. 2003;278:27828-35; Landry et al. J Biol Chem. 1992;267:794-803.
			S78	AYSRALSRQLSSG	0.67225	0.686483	ー	1.1448	0.792581	ー	phosphorylated by MAPKAPK2	Landry et al. J Biol Chem. 1992;267:794-803.
			S15	SLLRGPSWDPFRD	0.58853	1.31041	ー	ー	ー		phosphorylated by MAPKAPK2	Landry et al. J Biol Chem. 1992;267:794-803.
			S86	QLSSGVSEIRHTA	ー	ー		0.81351	1.15876	ー	ー
Akt substrate	Nuclease-sensitive element-binding protein 1 (YB-1)	YBX1	S102	PRKYLRSVGDGET	0.59763	0.45583	↓	ー	ー		phosphorylated by Akt and controls nuclear translocation of YB-1	Sutherland et al. Oncogene. 2005;24:4281-92.
			S167	NYQNSESGEKNEG	1.0677	1.06225	ー	0.91263	1.13099	ー	ー
			S165	QQNYQNSESGEKN	0.91496	0.963855	ー	0.9782	0.905879	ー	critical for the activation of NF-κB by YBX1	Prabhu et al. Oncotarget. 2015; 6:29396-412.
			S2	_____MSSEAETQ	ー	ー		ー	0.992753		ー
			S3	____MSSEAETQQ	ー	ー		ー	0.992753		ー
Akt substrate	40 kDa proline-rich AKT substrate (PRAS40)	AKT1S1	S183	TQQYAKSLPVSVP	0.69264	0.646538	ー	0.86107	0.932314	ー	phosphorylated by mTOR	Oshiro et al. J Biol Chem. 2007;282:20329-39.
			S203	RTEARSSDEENGP	1.1621	1.11172	ー	ー	ー		phosphorylated by PKM2 and activates mTORC1	He et al. Sci Rep. 2016;6:21524.
			S202	KRTEARSSDEENG	1.2945	1.178	ー	ー	ー		phosphorylated by PKM2 and activates mTORC1	He et al. Sci Rep. 2016;6:21524.
			S211	EENGPPSSPDLDR	0.97837	0.817327	ー	ー	ー		ー
			T246	PRPRLNTSDFQKL	0.6137	0.507125	↓	0.84328	0.869112	ー	phosphorylated by Akt and regulates the functional activity of PRAS40	Havel et al. Oncogene. 2015;34:1487-98; Wang et al. J Biol Chem. 2008:283;15619-27; Volkers et al. Cell Cycle. 2013;12:3579-80.
			S88	PAPQPPSPTPSPP	ー	ー		1.155	1.03493	ー	ー
			T97	PSPPRPTLAREDN	ー	ー		ー	0.838223		ー
Akt substrate	Tuberin (TSC2)	TSC2	S1418	PEVKARSQSGTLD	1.1242	1.10018	↓	ー	ー		ー
			S1411	ADVGRLSPEVKAR	1.0721	1.15257	↓	0.92567	0.977995	ー	ー
			S1799	RKRLISSVEDFTE	1.1527	0.889205	↓	ー	ー		ー
			S1385	SQPLSKSSSSPEL	ー	ー		1.0095	1.29956	ー	ー
			S1798	QRKRLISSVEDFT	ー	ー		0.75587	0.7259	ー	phosphorylated by SGK1	Castel et al. Cancer Cell. 2016;30: 229-42.
			S1336	TDAYSRSSSVSSQ	ー	ー		1.5863	1.32792	ー	ー
			S1254	ALYKSLSVPAAST	ー	ー		0.44242	0.699937	ー	phosphorylated by MAPKAPK2	Karyala et al. PLoS One. 2010;5:e14408.
			S1449	GPLPSSSPRSPSG	ー	ー		1.1631	ー		ー
			S1448	EGPLPSSSPRSPS	ー	ー		ー	1.43384		ー
			S1420	VKARSQSGTLDGE	ー	ー		ー	0.927214		ー
			S1132	DRVRSMSGGHGLR	ー	ー		1.1537	0.891424	ー	phosphorylated by SGK1	Castel et al. Cancer Cell. 2016;30: 229-42.
			S1346	SSQEEKSLHAEEL	ー	ー		1.1357	1.02043	ー	ー
			S1364	PIERVVSSEGGRP	ー	ー		0.82424	0.980104	ー	ー
			S1452	PSSSPRSPSGLRP	ー	ー		1.1631	1.04248	ー	phosphorylated by CDK4/6 and leads to activation of mTORC1	Romero-Pozuelo et al. Cell Rep. 2020;31:107504.
					-; No data	-; No data	-; No change	-; No data	-; No data	-; No change	-; No report was found
