# Supplementary material for: Investigation of the anti-tumor mechanism of tirabrutinib, a highly selective Bruton’s tyrosine kinase inhibitor, by phosphoproteomics and transcriptomics
Source: PLoS One. 2023 Mar 10;18(3):e0282166. doi: 10.1371/journal.pone.0282166 (PMC10004634; doi:10.1371/journal.pone.0282166)
Supplement: S6 Table — The microarray data were normalized to the 75th percentile signal intensity as recommended by Agilent. Welch’s t-test of log-converted expression values was performed to find significant differentially expressed genes between the tirabrutinib and vehicle groups. Fold changes, nominal P-values and q-values of the differentially expressed genes are shown. Benjamini-Hochberg method was used as the correction method for the q-value. Geometric means of expression values for the tirabrutinib and vehicle groups are also shown. (XLSX) [file pone.0282166.s013.xlsx]

## Sheet: Welch's test T3 vs vehicle
Probe ID	Gene Symbol	Fold change [tirabrutinib 3/vehicle]	P-Value	Q-Value	tirabrutinib 3 (mean)	vehicle (mean)
A_23_P104464	ALOX5	7.32117	1.03784e-13	4.40095e-09	14465.9	1975.9
A_23_P42882	CAMK2B	3.54668	1.31675e-12	2.79183e-08	502.521	141.688
A_23_P106682	EMP2	0.256753	6.80439e-12	7.381e-08	299.518	1166.56
A_23_P148737	MYBPH	0.402317	6.96238e-12	7.381e-08	561.652	1396.04
A_23_P58506	ELL2	0.396319	1.26906e-11	9.40668e-08	1080.8	2727.1
A_23_P116414	PLA2G16	0.22613	1.33098e-11	9.40668e-08	87.8423	388.459
A_23_P49816	ADAP2	3.97687	3.10416e-11	1.70176e-07	977.812	245.875
A_23_P346093	TMC8	3.49086	3.41462e-11	1.70176e-07	663.913	190.186
A_23_P251881	NCR3	2.18864	3.87306e-11	1.70176e-07	64.2189	29.3419
A_24_P500422	LOC730101	0.419996	4.0131e-11	1.70176e-07	129.772	308.985
A_24_P258846	NFATC1	2.31947	4.63185e-11	1.78558e-07	535.439	230.845
A_23_P14083	AMIGO2	3.20364	5.79769e-11	1.95028e-07	882.997	275.623
A_23_P304682	EMP2	0.219434	6.62664e-11	1.95028e-07	110.996	505.828
A_33_P3241393	SLC4A5	0.278689	6.75674e-11	1.95028e-07	176.761	634.257
A_33_P3266828	TMEM8B	0.512913	6.93102e-11	1.95028e-07	104.489	203.716
A_33_P3286046	DPCD	0.535233	8.11648e-11	1.95028e-07	698.237	1304.55
A_33_P3240200	DPCD	0.519125	8.29874e-11	1.95028e-07	2490.3	4797.1
A_33_P3210561	LOC391359	0.319675	8.36768e-11	1.95028e-07	243.594	762.007
A_23_P372834	AQP1	0.103058	8.73845e-11	1.95028e-07	14.5313	141.002
A_33_P3355230	LAIR1	2.52818	1.1533e-10	2.40345e-07	157.19	62.1753
A_33_P3353190	IER5L	0.380215	1.19025e-10	2.40345e-07	221.778	583.295
A_23_P137470	SIPA1L2	5.67943	1.27633e-10	2.46013e-07	1016.33	178.95
A_23_P206359	CDH1	0.170532	1.54109e-10	2.84131e-07	307.403	1802.61
A_23_P91764	TNFRSF13C	2.73531	1.71023e-10	2.90319e-07	761.214	278.292
A_23_P41194	LRRC34	0.569352	1.71159e-10	2.90319e-07	354.677	622.948
A_33_P3396214	KREMEN2	0.500889	2.02621e-10	3.30467e-07	307.734	614.375
A_23_P112634	C4orf34	6.01577	2.18382e-10	3.41424e-07	3686.7	612.838
A_24_P299911	PASK	0.511403	2.25442e-10	3.41424e-07	1132.41	2214.33
A_23_P376488	TNF	3.27037	2.55566e-10	3.68134e-07	5797.65	1772.78
A_23_P404667	BIK	4.07692	2.62663e-10	3.68134e-07	1151.64	282.477
A_24_P348989	LILRA1	3.1493	2.69123e-10	3.68134e-07	551.33	175.064
A_23_P115919	PHYH	0.510845	2.79061e-10	3.698e-07	164.215	321.457
A_23_P379649	BMF	0.37824	3.01393e-10	3.86632e-07	122.365	323.512
A_23_P69810	AGPAT9	0.36125	3.09999e-10	3.86632e-07	509.001	1409
A_24_P365767	CYBB	4.25223	3.63698e-10	4.17033e-07	3188.43	749.826
A_23_P90099	TMEM205	0.509458	3.64696e-10	4.17033e-07	1248.7	2451.04
A_23_P46936	EGR2	2.80015	3.90914e-10	4.17033e-07	2171.26	775.41
A_23_P122414	GUCA1A	0.298287	3.93024e-10	4.17033e-07	25.2403	84.6175
A_19_P00801752		0.309225	3.96992e-10	4.17033e-07	474.961	1535.97
A_24_P915692	PHLDA1	0.515108	3.99564e-10	4.17033e-07	670.991	1302.62
A_33_P3419790	ADTRP	0.165183	4.03216e-10	4.17033e-07	89.6414	542.678
A_33_P3405743	CRYZ	0.505086	4.26934e-10	4.3105e-07	1233.54	2442.24
A_33_P3364268	LBH	2.1526	4.48285e-10	4.34777e-07	395.162	183.574
A_33_P3408938	LILRP2	3.98574	4.51131e-10	4.34777e-07	184.796	46.3644
A_23_P75430	C11orf75	0.613657	4.82809e-10	4.54967e-07	1190.62	1940.21
A_23_P404162	HDAC9	4.23484	4.97503e-10	4.55247e-07	11.77	2.77933
A_33_P3252588	LOC100130093	0.303527	5.14875e-10	4.55247e-07	487.023	1604.54
A_23_P51187	PRKCZ	0.485169	5.1646e-10	4.55247e-07	99.3356	204.744
A_23_P372478	SERPINA9	2.85733	5.30374e-10	4.55247e-07	656.375	229.716
A_33_P3415032	KCNA3	0.457851	5.36784e-10	4.55247e-07	235.732	514.867
A_23_P37736	TNFRSF17	0.198549	5.64179e-10	4.69034e-07	91.024	458.445
A_33_P3342285	RAP1A	0.635388	5.75162e-10	4.69034e-07	6613.85	10409.1
A_33_P3343175	CXCL10	0.145297	5.89812e-10	4.71905e-07	119.66	823.555
A_33_P3227990	MBP	0.167662	6.11593e-10	4.8027e-07	64.7831	386.39
A_23_P200710	PIK3C2B	2.36081	6.25113e-10	4.81962e-07	1659.35	702.874
A_23_P200260	PCNXL2	3.55592	6.51984e-10	4.93703e-07	414.871	116.671
A_23_P90497	LILRA4	2.18371	6.76507e-10	5.03286e-07	2496.88	1143.41
A_23_P156826	ADTRP	0.19901	6.96709e-10	5.07283e-07	345.036	1733.76
A_23_P208009	SEC11C	0.598693	7.05806e-10	5.07283e-07	13251.3	22133.7
A_33_P3356686	DKFZp686O1327	4.2067	7.69794e-10	5.40112e-07	91.6759	21.7928
A_23_P43157	MYBL1	4.25423	7.76956e-10	5.40112e-07	900.943	211.776
A_24_P10233	DAPK2	0.319473	8.14362e-10	5.50255e-07	85.6252	268.02
A_33_P3234202	DNASE1L3	0.348623	8.175e-10	5.50255e-07	538.616	1544.98
A_23_P137097	SLC16A2	2.69911	9.54858e-10	6.32668e-07	83.4391	30.9136
A_32_P159192	IGKC	0.451796	9.91729e-10	6.46989e-07	280.734	621.373
A_23_P83838	CA8	1.5977	1.00936e-09	6.48516e-07	1110.31	694.944
A_23_P200252	NTPCR	1.57739	1.10529e-09	6.98763e-07	3375.12	2139.69
A_23_P30634	BACH2	3.43148	1.12052e-09	6.98763e-07	93.4012	27.2189
A_33_P3265185	CSNK1E	0.638119	1.158e-09	7.11665e-07	19790.1	31013.2
A_33_P3358943	GRM2	0.216171	1.25537e-09	7.60485e-07	31.8861	147.504
A_19_P00322333		6.67402	1.3697e-09	8.1806e-07	87.305	13.0813
A_23_P250347	CAMK4	0.253842	1.44559e-09	8.51392e-07	13.0752	51.5093
A_19_P00317953		6.93516	1.48405e-09	8.62069e-07	255.545	36.8478
A_23_P120227	LBH	1.94436	1.50634e-09	8.63193e-07	2117.03	1088.81
A_32_P109922	ZFAT	0.602822	1.69976e-09	9.5037e-07	1426.25	2365.96
A_23_P208085	MBP	0.151483	1.70329e-09	9.5037e-07	3.56867	23.5583
A_23_P53126	LMO2	3.89116	1.94774e-09	1.06374e-06	11776.1	3026.39
A_23_P393607	SNAP47	0.560973	1.95664e-09	1.06374e-06	6407.54	11422.2
A_23_P7562	ACSL6	0.182876	2.03438e-09	1.09182e-06	14.534	79.475
A_23_P156683	LTA	2.11057	2.08393e-09	1.09182e-06	210.887	99.9194
A_24_P49349	RABGAP1L	0.62921	2.08554e-09	1.09182e-06	283.264	450.189
A_33_P3382125	LOC728675	0.669907	2.13027e-09	1.10163e-06	186.482	278.37
A_23_P156880	ENPP1	9.70757	2.17261e-09	1.11e-06	1182.24	121.785
A_24_P38347	DPYSL2	0.548753	2.27354e-09	1.14773e-06	425.918	776.155
A_33_P3343066	PAX2	0.424685	2.30458e-09	1.14971e-06	142.65	335.897
A_32_P24140	GAS2	0.146719	2.36664e-09	1.16694e-06	49.6322	338.282
A_24_P12626	CAV1	0.213856	2.45064e-09	1.1871e-06	187.603	877.241
A_23_P257111	FBP1	0.250594	2.4635e-09	1.1871e-06	28.9706	115.608
A_23_P99163	DRAM1	0.461962	2.51965e-09	1.20052e-06	311.062	673.35
A_33_P3400389	SPATS2L	1.47399	2.57354e-09	1.21257e-06	980.143	664.96
A_23_P168403	KCNH2	0.254051	2.6913e-09	1.25412e-06	23.3104	91.7549
A_33_P3213962	OR13A1	9.50524	2.87024e-09	1.31107e-06	289.778	30.4862
A_23_P86079	ANKRD65	0.099685	2.89758e-09	1.31107e-06	29.7127	298.066
A_33_P3346618	LOC441179	0.111832	2.90857e-09	1.31107e-06	24.364	217.863
A_23_P330616	WIPF1	1.47078	2.93719e-09	1.31107e-06	261.042	177.485
A_23_P91334	HSPA12B	0.600496	3.02459e-09	1.33602e-06	1580.69	2632.31
A_33_P3281985	CR2	2.42073	3.16329e-09	1.38288e-06	178.147	73.5923
A_23_P300150	NFATC1	2.39007	3.2217e-09	1.39404e-06	2840.04	1188.27
A_23_P218047	KRT5	0.0400776	3.26716e-09	1.39943e-06	3.17944	79.3322
A_24_P393740	FYB	3.27965	3.30236e-09	1.40036e-06	22.0879	6.73484
A_23_P202219	CALHM2	3.78517	3.43643e-09	1.44279e-06	434.514	114.794
A_24_P159094	UBR7	1.67502	3.77181e-09	1.56808e-06	5297.36	3162.57
A_23_P3302	MNS1	0.5128	3.9363e-09	1.62057e-06	209.635	408.805
A_19_P00807053		0.572207	4.19429e-09	1.71018e-06	213.873	373.769
A_23_P361773	CCND3	1.81207	4.50041e-09	1.81752e-06	2565.11	1415.57
A_23_P39454	ZNF556	0.333933	4.77157e-09	1.89199e-06	56.9941	170.675
A_23_P251377	C3orf37	4.81857	4.81703e-09	1.89199e-06	222.885	46.2554
A_32_P505730	HLA-DPB2	2.19318	4.81866e-09	1.89199e-06	57.99	26.441
A_23_P119362	EMP3	2.08752	5.08144e-09	1.96566e-06	4212.91	2018.14
A_33_P3333054	SYBU	0.456052	5.13496e-09	1.96566e-06	46.5909	102.161
A_33_P3287303	ASCL4	3.1446	5.15999e-09	1.96566e-06	213.605	67.9276
A_23_P118234	CES5A	8.50496	5.22441e-09	1.96566e-06	34.5297	4.05995
A_23_P200001	NEXN	2.50845	5.26006e-09	1.96566e-06	475.617	189.606
A_23_P378416	GPM6B	0.184521	5.28441e-09	1.96566e-06	82.1141	445.011
A_33_P3242649	KIF18A	0.750255	5.49073e-09	1.99232e-06	447.488	596.447
A_23_P216630	SLC44A1	0.463663	5.49151e-09	1.99232e-06	1341.02	2892.24
A_23_P135271	B4GALT1	0.448403	5.49704e-09	1.99232e-06	586.84	1308.73
A_23_P134454	CAV1	0.196812	5.6763e-09	2.00145e-06	202.253	1027.65
A_23_P503127	SEPT3	0.393536	5.67795e-09	2.00145e-06	215.638	547.951
A_33_P3241388	SLC4A5	0.31556	5.68662e-09	2.00145e-06	120.387	381.504
A_24_P410587	AMZ2P1	0.770412	5.71102e-09	2.00145e-06	1523.32	1977.28
A_24_P381441	LMO3	0.0494848	6.13194e-09	2.13135e-06	4.42553	89.4321
A_23_P85800	CD52	6.19842	6.3334e-09	2.18348e-06	11055.9	1783.67
A_23_P214330	SERPINB1	1.8121	6.5117e-09	2.22684e-06	2239.58	1235.9
A_24_P105933	VIPR1	1.65232	6.87806e-09	2.29887e-06	149.614	90.548
A_19_P00808865		0.31378	6.89575e-09	2.29887e-06	461.653	1471.26
A_32_P55871	C3orf15	0.276834	6.94427e-09	2.29887e-06	50.0969	180.963
A_33_P3404588	FGD4	0.378271	6.96182e-09	2.29887e-06	108.932	287.973
A_33_P3326713	FAM188B	0.361179	6.99366e-09	2.29887e-06	14.0027	38.7696
A_32_P203786	ULK4P1	0.433851	7.04994e-09	2.29887e-06	31.5016	72.6093
A_19_P00332241		0.478773	7.10179e-09	2.29887e-06	30.2827	63.2505
A_23_P312132	ITGAX	0.214548	7.24387e-09	2.32709e-06	76.0194	354.324
A_33_P3248794	NAB2	2.62452	7.90922e-09	2.52173e-06	4107.04	1564.87
A_23_P501547	ADCY6	0.237881	8.16364e-09	2.58343e-06	2.85061	11.9834
A_33_P3340342	CMTM3	1.40579	8.36462e-09	2.62742e-06	2536.75	1804.5
A_23_P383915	BTBD16	0.268346	8.49954e-09	2.63125e-06	1816.72	6770.07
A_33_P3256391	CRB3	0.360418	8.50092e-09	2.63125e-06	67.5066	187.301
A_23_P10232	BANK1	1.98559	8.58899e-09	2.63925e-06	1957.13	985.667
A_24_P303091	CXCL10	0.143818	8.98052e-09	2.73971e-06	124.152	863.26
A_23_P161439	C10orf116	0.120791	9.22826e-09	2.78582e-06	297.294	2461.22
A_23_P108948	MREG	0.600112	9.26309e-09	2.78582e-06	197.755	329.53
A_23_P129064	GATM	0.59517	9.41957e-09	2.81293e-06	10224.6	17179.4
A_33_P3222977	TEKT5	0.366436	9.89611e-09	2.93458e-06	186.786	509.736
A_33_P3249674	LOC541472	2.10915	1.01872e-08	2.99991e-06	224.435	106.41
A_23_P34915	ATF3	0.442712	1.06781e-08	3.10458e-06	2401.97	5425.57
A_23_P151337	DLEU1	0.716993	1.0689e-08	3.10458e-06	909.176	1268.04
A_24_P226008	MGLL	0.582171	1.22704e-08	3.53925e-06	1430.14	2456.55
A_23_P48997	PSTPIP1	1.55833	1.23525e-08	3.53925e-06	1497.04	960.666
A_33_P3225091	NUMBL	0.590543	1.27394e-08	3.61748e-06	499.934	846.565
A_32_P192376	ENPP1	10.4446	1.27962e-08	3.61748e-06	296.483	28.3863
A_33_P3382565	KIF26B	0.411898	1.32556e-08	3.72254e-06	148.478	360.472
A_24_P160969	TP53I11	0.575721	1.37059e-08	3.82367e-06	96.3197	167.303
A_24_P343233	HLA-DRB1	1.7382	1.38233e-08	3.83122e-06	16365.6	9415.24
A_23_P168847	FBXO16	0.383237	1.39891e-08	3.852e-06	92.8914	242.386
A_23_P370830	KLHL14	0.547666	1.45945e-08	3.97878e-06	1119.45	2044.03
A_24_P304154	AMPD3	0.359902	1.46372e-08	3.97878e-06	162.957	452.78
A_24_P332081	JAKMIP3	0.234477	1.55289e-08	4.19427e-06	38.417	163.841
A_33_P3294966	LOC554206	0.552661	1.645e-08	4.41495e-06	117.791	213.135
A_24_P158946	FGD4	0.359184	1.66289e-08	4.41565e-06	294.206	819.095
A_23_P255535	ASMT	0.468588	1.66609e-08	4.41565e-06	4331.12	9242.92
A_23_P12884	GRK5	1.58627	1.7741e-08	4.6512e-06	584.075	368.207
A_33_P3281795	MGLL	0.412203	1.7769e-08	4.6512e-06	474.28	1150.6
A_23_P113825	NACC2	4.78354	1.80546e-08	4.69698e-06	431.478	90.2006
A_23_P422851	CABLES1	0.43387	1.82238e-08	4.71206e-06	3327.62	7669.62
A_33_P3360972	EXOC3L4	0.377778	1.93666e-08	4.97722e-06	291.617	771.927
A_23_P118042	LRRC36	0.330479	1.98321e-08	5.06614e-06	22.8935	69.2735
A_19_P00802619		0.363655	2.02287e-08	5.13651e-06	51.0368	140.344
A_23_P212617	TFRC	0.565311	2.03944e-08	5.14776e-06	15758.6	27876
A_33_P3304794	LOC100506657	0.484148	2.07856e-08	5.1896e-06	15.0772	31.1418
A_23_P63929	WDR11	0.621926	2.08049e-08	5.1896e-06	508.746	818.016
A_23_P135669	SLCO5A1	2.12544	2.10621e-08	5.22303e-06	299.172	140.758
A_23_P408095	DSTN	0.616029	2.13414e-08	5.26153e-06	4101.11	6657.33
A_23_P310931	CNR2	0.293987	2.28196e-08	5.59345e-06	83.5752	284.282
A_33_P3323722	ARL4C	3.43544	2.34712e-08	5.72009e-06	1455.97	423.809
A_23_P31109	GINM1	0.662991	2.39185e-08	5.79579e-06	622.913	939.55
A_23_P76364	CD9	0.450716	2.46266e-08	5.93347e-06	138.867	308.103
A_23_P19182	REEP2	0.546449	2.53191e-08	6.06586e-06	439.617	804.497
A_23_P208493	LILRB2	5.46872	2.58436e-08	6.15674e-06	94.8935	17.352
A_23_P368711	LILRB3	1.588	2.61889e-08	6.17493e-06	1674.04	1054.18
A_33_P3412975	SIX5	0.597188	2.62113e-08	6.17493e-06	725.292	1214.51
A_33_P3310981	ZNF215	0.568259	2.66012e-08	6.23217e-06	106.282	187.031
A_33_P3399571	VNN1	0.493079	2.69391e-08	6.27668e-06	747.731	1516.45
A_23_P166993	EPHB1	0.56909	2.77364e-08	6.42712e-06	320.211	562.672
A_23_P206501	CLEC18B	0.305251	2.7934e-08	6.43773e-06	214.772	703.591
A_33_P3405068	NAV1	0.712998	2.87109e-08	6.581e-06	78.2399	109.734
A_33_P3288189	RHOBTB3	0.603346	2.92485e-08	6.64713e-06	59.3374	98.3473
A_33_P3261927	ZNF789	0.663206	2.93129e-08	6.64713e-06	879.835	1326.64
A_33_P3381265	CYB5R2	0.636204	2.96331e-08	6.68398e-06	2633	4138.61
A_33_P3346891	MYBL1	4.72516	2.98738e-08	6.70265e-06	54.6595	11.5677
A_23_P216556	EPB41L4B	0.183119	3.01569e-08	6.71556e-06	10.6016	57.8944
A_23_P143526	S100B	0.145955	3.02481e-08	6.71556e-06	24.5855	168.446
A_23_P154605	SULF2	0.302712	3.08108e-08	6.80359e-06	225.651	745.432
A_23_P92132	IFRD2	1.28253	3.09655e-08	6.80359e-06	3484.46	2716.87
A_24_P357847		0.469812	3.4043e-08	7.4045e-06	295.707	629.416
A_23_P27606	IL27RA	2.16543	3.4168e-08	7.4045e-06	433.652	200.261
A_23_P309261	AKAP9	0.609345	3.42243e-08	7.4045e-06	1358.84	2230
A_19_P00803558		2.27314	3.47726e-08	7.48494e-06	208.453	91.7026
A_24_P103469	LST1	2.83323	3.50803e-08	7.51303e-06	42.6896	15.0675
A_19_P00321583		0.433582	3.59799e-08	7.66698e-06	31.9203	73.6201
A_23_P389102	MYO1D	0.465085	3.78023e-08	8.01503e-06	124.247	267.15
A_33_P3310780	CTTN	0.529202	3.98642e-08	8.31067e-06	583.713	1103.01
A_23_P64404	FADS3	3.75163	3.98704e-08	8.31067e-06	223.971	59.6997
A_33_P3238250	F11R	0.630574	3.99017e-08	8.31067e-06	71.4976	113.385
A_23_P50946	RAMP1	0.48084	3.99806e-08	8.31067e-06	4489.63	9337.05
A_33_P3391476	CRYZ	0.472349	4.09709e-08	8.47183e-06	368.853	780.891
A_23_P148473	IL2RG	1.73242	4.11555e-08	8.47183e-06	637.814	368.162
A_33_P3240972	LOC100133758	0.500163	4.20152e-08	8.58134e-06	45.6017	91.1736
A_33_P3333960	LINC00426	3.38659	4.20922e-08	8.58134e-06	158.106	46.6859
A_23_P259451	LSM6	1.36087	4.24387e-08	8.61058e-06	8585.36	6308.72
A_32_P152696	LOC729983	0.648397	4.35822e-08	8.80051e-06	1338.36	2064.1
A_23_P144677	LNPEP	1.54289	4.4459e-08	8.93499e-06	3959.5	2566.29
A_23_P129486	MSRB1	0.519529	4.66077e-08	9.24206e-06	2336.77	4497.87
A_33_P3235004	MYH10	0.717256	4.66923e-08	9.24206e-06	250.459	349.191
A_23_P316511	HOXB3	0.367021	4.69288e-08	9.24206e-06	22.9808	62.6144
A_23_P213562	F2R	0.416241	4.70533e-08	9.24206e-06	58.2758	140.005
A_23_P53884	MAB21L1	4.27954	4.70767e-08	9.24206e-06	713.109	166.632
A_23_P333498	EEPD1	2.15834	4.76331e-08	9.30822e-06	328.981	152.423
A_33_P3251073	TMEM52	0.479425	4.98673e-08	9.6868e-06	79.1907	165.178
A_23_P200325	RABGAP1L	0.667573	5.00274e-08	9.6868e-06	1413.06	2116.72
A_23_P93311	DDR1	0.674035	5.25903e-08	1.01223e-05	98.8718	146.686
A_33_P3247342	ANO7	0.489129	5.28547e-08	1.01223e-05	68.718	140.491
A_33_P3304172	MUC6	0.0528771	5.29925e-08	1.01223e-05	86.328	1632.61
A_33_P3364808	PTPRC	2.02331	5.5312e-08	1.04975e-05	839.482	414.906
A_33_P3211739	CREB3L2	0.654905	5.54518e-08	1.04975e-05	2007.19	3064.85
A_23_P86653	SRGN	0.612463	5.71325e-08	1.07676e-05	1938.84	3165.65
A_23_P8763	PTPN12	0.673361	5.77623e-08	1.08381e-05	1896.01	2815.74
A_23_P70670	CD83	1.79717	5.84545e-08	1.09197e-05	11468.9	6381.66
A_24_P160696	C3orf15	0.323901	6.17906e-08	1.14922e-05	52.4248	161.854
A_24_P295010	SERPINB9	2.49409	6.24526e-08	1.15646e-05	1899.86	761.746
A_24_P365901	TSPAN33	1.51232	6.49894e-08	1.19766e-05	1016.08	671.871
A_23_P154566	TOX2	0.500334	6.5415e-08	1.19766e-05	4171.32	8337.07
A_23_P27035	TMEM98	0.638815	6.5591e-08	1.19766e-05	1822.62	2853.12
A_23_P91140	PECR	0.681827	6.58069e-08	1.19766e-05	174.79	256.356
A_23_P151405	CKAP2	0.817834	6.86315e-08	1.24373e-05	1487.39	1818.7
A_23_P110531	FST	0.159248	6.97293e-08	1.257e-05	3.70616	23.2728
A_33_P3719083	CHRNA7	0.35241	6.9957e-08	1.257e-05	12.7684	36.2316
A_23_P214208	CNR1	3.14155	7.11123e-08	1.27237e-05	2698.42	858.944
A_24_P353638	SLAMF7	0.369818	7.1842e-08	1.2783e-05	1503.14	4064.54
A_23_P162486	PTPN6	1.65245	7.20464e-08	1.2783e-05	5315.94	3217.01
A_33_P3301469	ANKRD30BL	0.334005	7.3372e-08	1.29639e-05	95.2946	285.309
A_33_P3368495	CSNK1E	0.462008	7.62064e-08	1.33796e-05	3269.4	7076.5
A_23_P36641	AICDA	0.38347	7.63556e-08	1.33796e-05	1877.2	4895.3
A_24_P787947	YPEL2	0.49743	7.68531e-08	1.34113e-05	54.0205	108.599
A_24_P168416	PRDX2	0.330607	7.86276e-08	1.36648e-05	119.211	360.583
A_33_P3222630	FBXO43	0.6021	7.97104e-08	1.37787e-05	258.465	429.273
A_33_P3328426	ANO10	0.6562	7.99331e-08	1.37787e-05	297.753	453.754
A_23_P20225	RRM2B	0.706201	8.36531e-08	1.43616e-05	314.441	445.257
A_33_P3314031	TMEM154	0.258277	8.46284e-08	1.44704e-05	3.69671	14.313
A_23_P116942	LAG3	0.3734	8.5355e-08	1.45331e-05	491.052	1315.08
A_24_P183128	PLAC8	2.9543	8.56804e-08	1.45331e-05	6586.64	2229.51
A_33_P3288844	IL6R	0.452895	8.76432e-08	1.47979e-05	20.1831	44.5647
A_23_P216455	RLN2	0.605906	8.79392e-08	1.47979e-05	60.8936	100.5
A_23_P117506	DHRS7	0.721157	8.86249e-08	1.48543e-05	852.544	1182.19
A_32_P159651	KAT2B	0.78051	8.99316e-08	1.5014e-05	330.829	423.863
A_33_P3332438	GINM1	0.664315	9.0711e-08	1.50518e-05	232.494	349.975
A_33_P3238215	COBLL1	0.423339	9.08682e-08	1.50518e-05	611.03	1443.36
A_33_P3233906	RAMP1	0.474944	9.17109e-08	1.51323e-05	1005.17	2116.39
A_24_P941831	TMEM237	0.661714	9.30605e-08	1.52955e-05	241.196	364.501
A_33_P3248265	LTB	3.61575	9.4229e-08	1.54277e-05	4762.64	1317.19
A_23_P59718	SRI	0.609586	9.50806e-08	1.55073e-05	138.952	227.944
A_33_P3268472	CTSC	0.611202	9.63251e-08	1.56501e-05	800.575	1309.84
A_24_P230938	MORN4	0.424433	9.81667e-08	1.58884e-05	15.4438	36.3868
A_23_P335239	GAB1	0.358319	9.9307e-08	1.59531e-05	23.9949	66.9651
A_23_P113462	KIF21A	0.581437	9.93186e-08	1.59531e-05	27.7706	47.7621
A_33_P3227443	C16orf54	3.47016	9.97895e-08	1.59682e-05	55.4447	15.9776
A_33_P3419785	BNIP3	0.494434	1.00743e-07	1.59776e-05	2715.88	5492.9
A_33_P3210085	NET1	0.755335	1.00926e-07	1.59776e-05	852.172	1128.2
A_24_P281975	GNPTAB	0.703241	1.00978e-07	1.59776e-05	447.806	636.775
A_33_P3275873	SFTPB	0.372087	1.015e-07	1.60003e-05	27.8839	74.9391
A_32_P224149	FKBP15	1.52606	1.04419e-07	1.63532e-05	1492.13	977.772
A_23_P22352	FRMD4A	0.646564	1.04509e-07	1.63532e-05	2657.71	4110.51
A_23_P164148	MLX	1.34266	1.05215e-07	1.63568e-05	2264.79	1686.8
A_19_P00810219		0.615277	1.05304e-07	1.63568e-05	133.235	216.545
A_33_P3342081	PRDM1	0.624838	1.0688e-07	1.65118e-05	3943.22	6310.78
A_23_P83192	PHPT1	0.735867	1.0708e-07	1.65118e-05	4363.04	5929.11
A_23_P411806	SLC44A1	0.407301	1.08717e-07	1.67035e-05	98.0813	240.808
A_24_P406334	STEAP1	0.67358	1.09417e-07	1.67504e-05	719.575	1068.28
A_23_P41476	SHISA3	0.29192	1.10702e-07	1.68861e-05	270.846	927.809
A_33_P3227225	LOC100287617	1.87333	1.15713e-07	1.75836e-05	109.928	58.6807
A_23_P408239	PASK	0.594911	1.16105e-07	1.75836e-05	85.9697	144.509
A_23_P64611	P2RY6	0.225171	1.1725e-07	1.76939e-05	22.4798	99.8342
A_33_P3285965	NEUROD1	2.74645	1.20786e-07	1.81629e-05	70.2604	25.5823
A_23_P421423	TNFAIP2	0.687984	1.21351e-07	1.81833e-05	6731.71	9784.7
A_33_P3349444	NAGA	0.656803	1.22436e-07	1.82813e-05	1418.23	2159.29
A_23_P206510	GLG1	0.674133	1.23769e-07	1.84155e-05	4414.53	6548.46
A_24_P944253	KLHL6	2.00177	1.25494e-07	1.86068e-05	912.361	455.778
A_23_P209978	VSNL1	0.638184	1.27488e-07	1.8795e-05	1840.89	2884.57
A_23_P17870	TMEM184B	0.591962	1.2775e-07	1.8795e-05	8030.78	13566.4
A_32_P48615	LOC100128108	0.805364	1.28393e-07	1.8795e-05	567.806	705.03
A_23_P71037	IL6	3.05421	1.28535e-07	1.8795e-05	3382.93	1107.63
A_23_P126844	TNFRSF25	2.7644	1.29978e-07	1.89406e-05	2080.11	752.461
A_33_P3213767	CCDC157	0.665226	1.37709e-07	1.99316e-05	80.2685	120.664
A_23_P3379	RASGRF1	1.87784	1.37719e-07	1.99316e-05	73.0733	38.9135
A_33_P3405213	PECAM1	0.255041	1.43703e-07	2.06633e-05	4.04191	15.8481
A_23_P419213	KIAA1407	0.337462	1.43749e-07	2.06633e-05	142.391	421.947
A_33_P3222689	H2BFM	0.713174	1.50858e-07	2.15655e-05	144.949	203.245
A_24_P756289	SOX2-OT	0.470441	1.51202e-07	2.15655e-05	110.299	234.46
A_23_P64058	RASGRP2	1.48568	1.51551e-07	2.15655e-05	10376.4	6984.32
A_23_P10506	HPGDS	2.47623	1.52083e-07	2.15688e-05	12.3674	4.99443
A_23_P30175	ERBB2IP	0.672688	1.55391e-07	2.19645e-05	2510.33	3731.79
A_23_P30358	PSD2	0.0659139	1.6656e-07	2.33512e-05	3.13263	47.5261
A_23_P385771	PAOX	0.525911	1.67162e-07	2.33512e-05	1117.51	2124.9
A_23_P211572	SEPT3	0.258912	1.67494e-07	2.33512e-05	11.8053	45.5958
A_32_P84242	FAM169A	0.635964	1.67546e-07	2.33512e-05	183.733	288.904
A_32_P192545	TCEAL6	0.667472	1.68399e-07	2.33512e-05	1639.47	2456.24
A_23_P138125	FAIM3	2.88338	1.68748e-07	2.33512e-05	179.535	62.2653
A_32_P83784	ARAP2	0.619058	1.69056e-07	2.33512e-05	449.396	725.935
A_23_P372255	ITPKB	1.79738	1.71305e-07	2.3585e-05	1566.27	871.422
A_23_P113317	P4HTM	0.70152	1.73317e-07	2.37848e-05	108.063	154.041
A_33_P3226985	CDK5R1	0.721071	1.81972e-07	2.48243e-05	4917.6	6819.86
A_23_P125423	C1R	0.662195	1.82062e-07	2.48243e-05	89.8025	135.613
A_23_P72117	SMPDL3A	2.3144	1.82979e-07	2.48694e-05	571.907	247.108
A_23_P88222	PLD4	1.96053	1.85231e-07	2.50949e-05	807.481	411.868
A_24_P402690	ITM2C	1.64062	1.87549e-07	2.51577e-05	6476.72	3947.74
A_33_P3284036	LOC728816	0.550746	1.87718e-07	2.51577e-05	487.888	885.867
A_23_P401076	SUSD3	0.342832	1.87754e-07	2.51577e-05	890.474	2597.4
A_24_P182494	DUSP10	1.46697	1.88067e-07	2.51577e-05	105.299	71.7799
A_24_P28295	RABGAP1L	0.619337	1.91935e-07	2.55867e-05	361.89	584.319
A_23_P119337	ATF5	0.357168	1.92481e-07	2.55867e-05	8744.99	24484.3
A_24_P12413	TRAM2	0.564112	1.93666e-07	2.56638e-05	526.056	932.539
A_33_P3314176	FAM46C	0.220409	1.9576e-07	2.58605e-05	121.231	550.027
A_23_P113572	CD19	1.81447	1.98722e-07	2.61531e-05	18205.7	10033.6
A_23_P150281	TP53I11	0.383621	1.99209e-07	2.61531e-05	253.157	659.914
A_33_P3371910	HNRPLL	0.605894	2.07006e-07	2.70928e-05	315.751	521.132
A_24_P100517	SAPCD2	0.642423	2.07971e-07	2.71344e-05	515.178	801.93
A_33_P3306679	PLEKHG7	0.413638	2.08603e-07	2.71344e-05	133.916	323.751
A_32_P21246	HCG27	0.490313	2.09619e-07	2.71831e-05	34.8666	71.1108
A_23_P351844	CD1B	2.22262	2.10591e-07	2.72259e-05	33.631	15.1312
A_23_P146497	PPP1R26	0.429297	2.11279e-07	2.72319e-05	83.8483	195.315
A_24_P33895	ATF3	0.449746	2.12101e-07	2.72549e-05	110.905	246.594
A_24_P229884	LOC440335	0.520109	2.13551e-07	2.73584e-05	29.6552	57.0172
A_33_P3393821	C1R	0.686937	2.15855e-07	2.75106e-05	569.262	828.696
A_33_P3309075	TBC1D8	0.416142	2.16037e-07	2.75106e-05	158.068	379.841
A_23_P19619	HIVEP1	0.611014	2.17363e-07	2.75967e-05	1237.51	2025.34
A_19_P00805106		0.561821	2.1965e-07	2.78037e-05	82.0899	146.114
A_33_P3351536	PTK2B	1.77554	2.20575e-07	2.78355e-05	980.064	551.98
A_23_P211850	ABHD6	0.646334	2.21213e-07	2.78355e-05	1532.14	2370.51
A_23_P256821	CR1	0.378578	2.22105e-07	2.78649e-05	16.682	44.0648
A_23_P123848	DAB2IP	0.411591	2.23167e-07	2.79156e-05	21.2863	51.7172
A_33_P3230219	TMEM54	0.462417	2.24174e-07	2.79592e-05	102.431	221.511
A_33_P3308105	GGH	0.766679	2.26741e-07	2.81963e-05	3666.91	4782.85
A_23_P64661	ARHGAP9	1.59258	2.28644e-07	2.83498e-05	2565.17	1610.7
A_19_P00321585		0.384671	2.2945e-07	2.83668e-05	20.2703	52.6952
A_23_P436353	MLLT4	0.608692	2.35907e-07	2.90803e-05	338.325	555.823
A_23_P116557	LGALS9	2.27926	2.39452e-07	2.94318e-05	793.928	348.328
A_33_P3350488	NUSAP1	0.782843	2.40711e-07	2.9479e-05	3667.33	4684.63
A_33_P3340613	FAM95B1	0.443775	2.41226e-07	2.9479e-05	54.8178	123.526
A_32_P120895	LYSMD2	1.48391	2.4216e-07	2.95081e-05	2297.71	1548.42
A_23_P47340	DSCAML1	2.1829	2.48496e-07	3.01933e-05	687.494	314.946
A_24_P178631		0.728645	2.50217e-07	3.03061e-05	965.067	1324.47
A_33_P3310475	SEPT11	0.691222	2.50854e-07	3.03061e-05	781.91	1131.2
A_23_P47282	ST14	0.589438	2.55369e-07	3.0764e-05	621.736	1054.8
A_32_P210202	E2F7	0.633626	2.5677e-07	3.08452e-05	648.59	1023.62
A_33_P3317460	LOC100287617	1.95129	2.58698e-07	3.09186e-05	363.228	186.148
A_23_P86900	B3GNT1	0.79149	2.5884e-07	3.09186e-05	550.334	695.314
A_33_P3227899	LOC440896	1.50799	2.62128e-07	3.10675e-05	245.209	162.606
A_23_P70249	CDC25C	0.666788	2.62584e-07	3.10675e-05	337.496	506.152
A_33_P3235975	CHCHD6	0.750137	2.62726e-07	3.10675e-05	173.848	231.755
A_23_P215525	OSBPL3	1.73572	2.63017e-07	3.10675e-05	1135.34	654.103
A_33_P3358342	SIAH2	1.52559	2.70023e-07	3.1802e-05	17119.3	11221.5
A_32_P453321	C1orf228	1.70484	2.70735e-07	3.1802e-05	474.147	278.119
A_33_P3369311	BBX	0.709458	2.77732e-07	3.24922e-05	1539.09	2169.38
A_33_P3262020	C8G	0.597485	2.78144e-07	3.24922e-05	185.034	309.688
A_23_P34452	LOR	0.254134	2.82167e-07	3.28717e-05	30.7151	120.862
A_23_P171117	MORC4	0.793261	2.83012e-07	3.28797e-05	999.829	1260.4
A_33_P3364263	LBH	2.19505	2.87016e-07	3.32539e-05	158.192	72.0677
A_24_P416370	HOXB4	0.72378	2.88999e-07	3.33924e-05	444.776	614.518
A_23_P334727	NRG4	0.35439	2.92156e-07	3.36654e-05	12.378	34.9276
A_33_P3324786	COL9A3	0.423131	2.95356e-07	3.39419e-05	202.63	478.882
A_23_P76529	ITGB7	0.591939	2.96777e-07	3.39468e-05	1206.12	2037.58
A_33_P3423121	RDX	0.542531	2.97684e-07	3.39468e-05	23.2905	42.9293
A_23_P2181	CYB5R2	0.653424	2.978e-07	3.39468e-05	14846.7	22721.3
A_23_P94422	MELK	0.780189	3.01091e-07	3.423e-05	3341.53	4282.97
A_23_P146284	SQLE	0.689937	3.07971e-07	3.49185e-05	2515.06	3645.35
A_23_P303718	DST	0.611176	3.12693e-07	3.53593e-05	106.939	174.972
A_23_P125278	CXCL11	0.284732	3.18095e-07	3.58317e-05	5.70167	20.0247
A_33_P3317628	PKP3	0.461099	3.19279e-07	3.58317e-05	835.943	1812.93
A_23_P45999	FBXO2	0.550602	3.19406e-07	3.58317e-05	535.04	971.736
A_24_P917819	ANKRD30BP2	0.302358	3.27943e-07	3.66924e-05	153.522	507.751
A_23_P12784	FRAT2	1.61813	3.33618e-07	3.72291e-05	4215.35	2605.07
A_23_P81392	WWC1	0.461719	3.3456e-07	3.72363e-05	174.028	376.914
A_33_P3356910	TCEAL6	0.661269	3.37266e-07	3.73634e-05	1095.15	1656.13
A_32_P452655	LGALS9C	2.05591	3.37465e-07	3.73634e-05	14352.5	6981.09
A_23_P61398	PIM3	1.43608	3.4385e-07	3.79712e-05	9702.85	6756.48
A_23_P96271	MYOM1	0.364481	3.47633e-07	3.82893e-05	231.89	636.219
A_33_P3253144	DOK3	1.58749	3.51957e-07	3.86651e-05	3614.09	2276.61
A_33_P3270311	HECW2	2.37349	3.56836e-07	3.90859e-05	32.3247	13.6191
A_33_P3393927	MTMR11	0.270459	3.57972e-07	3.90859e-05	29.3253	108.428
A_23_P154962	RIMBP3	0.595026	3.58552e-07	3.90859e-05	194.19	326.355
A_23_P70814	C6orf123	0.259839	3.60625e-07	3.90869e-05	9.43001	36.2917
A_23_P97141	RGS1	0.432916	3.61214e-07	3.90869e-05	1375.86	3178.12
A_23_P54488	ACSBG1	0.689592	3.61327e-07	3.90869e-05	354.745	514.427
A_33_P3343390		3.86932	3.65979e-07	3.94895e-05	49.9061	12.8979
A_23_P23279	RCSD1	2.47327	3.70109e-07	3.97606e-05	1523.8	616.108
A_23_P96599	TMSB15B	0.713289	3.70367e-07	3.97606e-05	638.849	895.638
A_33_P3259183	FAM78B	0.511186	3.73334e-07	3.99253e-05	600.053	1173.85
A_23_P12082	CHI3L2	2.73103	3.73785e-07	3.99253e-05	166.241	60.8711
A_32_P701268	MED12L	0.455307	3.7516e-07	3.99715e-05	22.7666	50.0026
A_33_P3286278	GRN	0.719447	3.81984e-07	4.05966e-05	60394.6	83945.8
A_23_P35219	NEK2	0.747038	3.8473e-07	4.07001e-05	507.55	679.416
A_23_P202978	CASP1	1.84089	3.84878e-07	4.07001e-05	1322.06	718.165
A_24_P273143	LINC00152	0.705663	3.96543e-07	4.17272e-05	5877.2	8328.61
A_24_P25326	ZMYM6	0.718219	3.96835e-07	4.17272e-05	148.541	206.818
A_19_P00810465		2.30003	3.98568e-07	4.17272e-05	358.044	155.67
A_24_P237443	SASH3	2.12316	3.98912e-07	4.17272e-05	1323.33	623.281
A_23_P56703	TRABD2A	0.532423	4.00296e-07	4.17272e-05	188.195	353.469
A_23_P77731	CRYM	3.10731	4.00625e-07	4.17272e-05	11250.4	3620.62
A_23_P163647	ECI1	0.691196	4.01478e-07	4.17272e-05	14494.9	20970.8
A_33_P3281616	CDPF1	0.789313	4.0411e-07	4.1898e-05	821.822	1041.19
A_33_P3336760	ABCB4	1.61704	4.07162e-07	4.21115e-05	223.413	138.161
A_24_P205130	FNBP1	0.673366	4.10894e-07	4.23941e-05	489.738	727.299
A_23_P349406	RIMKLA	0.283614	4.1782e-07	4.26377e-05	26.7409	94.2863
A_32_P108655	AK4	0.572873	4.18188e-07	4.26377e-05	3385.26	5909.26
A_23_P103803	FCRL3	1.45627	4.18426e-07	4.26377e-05	679.754	466.776
A_23_P361584	TMEM154	0.340018	4.18696e-07	4.26377e-05	54.1677	159.308
A_23_P73150	TTC25	0.567793	4.1941e-07	4.26377e-05	33.9722	59.832
A_33_P3212989	DLX6-AS1	0.539141	4.20231e-07	4.26377e-05	64.8007	120.192
A_19_P00328247		0.71273	4.20294e-07	4.26377e-05	60.9601	85.5305
A_24_P8075	LOC100129637	0.737849	4.23345e-07	4.28447e-05	1801.8	2441.97
A_23_P370097	TMEM237	0.749299	4.2684e-07	4.30956e-05	1026.38	1369.79
A_33_P3281435	IGKV1D-8	0.487448	4.28991e-07	4.32099e-05	115.831	237.628
A_23_P113161	C1orf21	0.432906	4.31075e-07	4.33169e-05	16.6706	38.5086
A_33_P3216517	NEK6	1.81273	4.34797e-07	4.35107e-05	611.546	337.363
A_33_P3283044	SOGA2	0.546789	4.35056e-07	4.35107e-05	169.724	310.402
A_32_P123255	SOWAHD	1.79803	4.40193e-07	4.39209e-05	2816.92	1566.67
A_23_P81241	NDFIP1	0.704574	4.44313e-07	4.4228e-05	1194.4	1695.21
A_24_P942321	FRMD4A	0.641323	4.48445e-07	4.45347e-05	250.778	391.032
A_23_P9293	TJP2	0.591986	4.59396e-07	4.55156e-05	149.82	253.08
A_33_P3297345	TTC24	2.69066	4.60589e-07	4.55275e-05	538.481	200.13
A_23_P69537	NMU	0.523085	4.66926e-07	4.60465e-05	1564.9	2991.67
A_24_P29733	CDK14	1.926	4.72965e-07	4.65339e-05	134.61	69.891
A_24_P66027	APOBEC3B	0.618148	4.74167e-07	4.65442e-05	25.8244	41.7771
A_33_P3269403	FOXI1	3.66564	4.7815e-07	4.68266e-05	1571.97	428.838
A_23_P319583	RIMS3	0.446138	4.79865e-07	4.68864e-05	257.605	577.411
A_23_P335495	ANO7	0.595273	4.85911e-07	4.73679e-05	53.8352	90.4379
A_33_P3262191	CPNE7	0.607231	4.96614e-07	4.81846e-05	1271.43	2093.82
A_33_P3327921	RHOQ	0.680584	4.96911e-07	4.81846e-05	121.515	178.545
A_33_P3220352	CNPY1	0.291745	4.97698e-07	4.81846e-05	3.70419	12.6967
A_23_P88865	CMTM3	1.28973	5.05425e-07	4.88213e-05	12895.2	9998.41
A_23_P380857	APOL4	0.632505	5.15915e-07	4.97213e-05	70.6426	111.687
A_33_P3214105	ATF3	0.596518	5.18912e-07	4.98968e-05	238.117	399.178
A_23_P254852	OTOF	1.58989	5.26171e-07	5.04394e-05	2333.27	1467.57
A_33_P3393650	PLEKHA5	0.630579	5.26934e-07	5.04394e-05	61.866	98.1098
A_23_P257763	BOC	1.97602	5.35587e-07	5.10493e-05	62.5941	31.6768
A_23_P39386	HCST	2.30117	5.35714e-07	5.10493e-05	1732.66	752.947
A_33_P3246026	DEFB131	1.76474	5.41374e-07	5.1473e-05	37.8252	21.4339
A_23_P52610	DDB2	0.724683	5.47783e-07	5.19621e-05	6080.95	8391.18
A_23_P347048	SGPP1	1.56607	5.50131e-07	5.19621e-05	180.882	115.501
A_32_P162250	ARHGAP18	0.471382	5.50194e-07	5.19621e-05	95.8132	203.26
A_23_P144165	DZIP3	0.749125	5.51599e-07	5.19791e-05	375.203	500.854
A_23_P53588	WNT5B	0.586732	5.53364e-07	5.20297e-05	55.6023	94.7661
A_23_P124122	PXMP2	0.720283	5.55617e-07	5.2126e-05	2469.53	3428.56
A_23_P386942	DIRAS1	0.504507	5.73851e-07	5.37178e-05	171.973	340.874
A_23_P255444	DAPP1	0.773668	5.8533e-07	5.46717e-05	770.324	995.677
A_23_P206059	PRC1	0.795354	5.89222e-07	5.49142e-05	5517.68	6937.39
A_24_P245838	MGAT3	3.60288	5.92475e-07	5.50962e-05	447.047	124.081
A_23_P83931	NET1	0.733715	5.96063e-07	5.53087e-05	3238.48	4413.81
A_23_P115200	FCRL4	3.41647	5.99406e-07	5.54974e-05	996.31	291.619
A_24_P122403	TCEB3	0.76234	6.09811e-07	5.63378e-05	456.108	598.3
A_32_P225659	UTS2D	2.60446	6.11395e-07	5.63614e-05	201.234	77.2651
A_33_P3368014	HVCN1	2.12279	6.14365e-07	5.64056e-05	307.233	144.731
A_23_P74359	CSRP1	0.738088	6.14536e-07	5.64056e-05	598.238	810.525
A_33_P3253394	LAIR1	8.18362	6.18574e-07	5.66536e-05	382.998	46.8006
A_23_P77328	GCHFR	0.58192	6.23302e-07	5.69636e-05	572.494	983.801
A_33_P3365432	NCF4	1.69817	6.37542e-07	5.80737e-05	878.894	517.553
A_23_P119102	VASP	1.34612	6.38903e-07	5.80737e-05	7313.84	5433.29
A_24_P280113	IL13RA1	0.49885	6.39557e-07	5.80737e-05	478.654	959.515
A_23_P388993	ZC3H12C	0.467902	6.45302e-07	5.84702e-05	81.219	173.581
A_33_P3772996	PRKACB	1.53737	6.5055e-07	5.88199e-05	1156.62	752.337
A_32_P35969	CHRFAM7A	0.30749	6.52572e-07	5.88772e-05	18.9358	61.5819
A_23_P48358	PCCA	0.665903	6.56837e-07	5.91363e-05	449.416	674.897
A_23_P83781	CYTH1	0.517461	6.63074e-07	5.95713e-05	4219.93	8155.07
A_23_P129577	TIGD7	0.634084	6.73595e-07	6.03886e-05	111.39	175.67
A_24_P943472	NR1D2	0.685719	6.75212e-07	6.04059e-05	99.8989	145.685
A_24_P159227	PAK6	0.758632	6.80315e-07	6.07342e-05	76.6491	101.036
A_23_P136683	HLA-DQB1	1.91319	7.14835e-07	6.36819e-05	36.6261	19.144
A_24_P48177	ST3GAL2	0.497816	7.17191e-07	6.37578e-05	894.619	1797.09
A_23_P203023	RDX	0.693343	7.20529e-07	6.38092e-05	143.649	207.183
A_23_P79094	LILRA3	1.54466	7.20779e-07	6.38092e-05	522.218	338.079
A_23_P132147	CRYAA	0.251045	7.39506e-07	6.53308e-05	13.0231	51.8756
A_32_P177955	LOC441461	0.567916	7.43009e-07	6.55038e-05	117.328	206.594
A_23_P403898	PTPN3	0.165758	7.52321e-07	6.61871e-05	2.9059	17.5309
A_24_P166311	C5orf54	0.696587	7.56092e-07	6.63811e-05	78.8231	113.156
A_24_P119545	ITPKB	1.63905	7.60879e-07	6.66634e-05	42.2886	25.8007
A_33_P3275878	SFTPB	0.392173	7.6282e-07	6.66957e-05	57.158	145.747
A_19_P00321253		0.606855	7.66286e-07	6.68609e-05	169.053	278.572
A_23_P42080	TMEM14A	0.744731	7.69981e-07	6.70453e-05	1182.92	1588.38
A_32_P182388	ZNF77	0.433026	7.76166e-07	6.74454e-05	7.12962	16.4647
A_23_P308305	TTC39C	0.668929	7.84004e-07	6.79872e-05	925.296	1383.25
A_33_P3254946	PLEKHH3	0.600881	7.92015e-07	6.85416e-05	280.778	467.277
A_23_P137931	ADORA3	0.344711	7.97174e-07	6.88477e-05	10.1678	29.4965
A_23_P8913	CA2	2.38613	8.03094e-07	6.92179e-05	429.82	180.133
A_32_P206479	ZNF831	8.2051	8.08865e-07	6.95739e-05	19.7789	2.41056
A_24_P193295	RAB15	0.46067	8.14614e-07	6.99265e-05	595.384	1292.43
A_33_P3237674	TRA@	1.59028	8.16619e-07	6.99571e-05	48.1228	30.2606
A_24_P68311	SYNE2	0.667971	8.19137e-07	7.00313e-05	121.856	182.428
A_33_P3424612	IGKC	0.640678	8.22019e-07	7.01362e-05	107.408	167.648
A_23_P201778	PTPN7	1.76946	8.27447e-07	7.02461e-05	1854.77	1048.22
A_33_P3326904	LOC728650	1.5232	8.2872e-07	7.02461e-05	454.7	298.516
A_33_P3380211	AKAP9	0.660037	8.28924e-07	7.02461e-05	837.021	1268.14
A_19_P00323827		0.505115	8.29933e-07	7.02461e-05	59.871	118.529
A_24_P208345	SLC45A3	0.649969	8.33973e-07	7.04475e-05	373.018	573.902
A_24_P73730	CCDC113	0.573886	8.49871e-07	7.16477e-05	53.3083	92.8901
A_24_P408047	PLEKHA4	0.563339	8.54774e-07	7.19181e-05	88.5417	157.173
A_23_P83579	ARNT2	0.44016	8.60221e-07	7.22331e-05	150.042	340.881
A_23_P144054	PRKCD	1.44371	8.64991e-07	7.249e-05	3854.7	2670
A_33_P3420416	LGALS9	1.75346	8.7974e-07	7.34794e-05	484.964	276.575
A_23_P502350	RFX2	0.628182	8.80263e-07	7.34794e-05	49.1312	78.2117
A_23_P71170	TRPV6	0.546034	8.84757e-07	7.36277e-05	13.4152	24.5684
A_23_P105307	DGKA	1.62219	8.8692e-07	7.36277e-05	305.158	188.114
A_33_P3677061	LOC283887	0.56422	8.87249e-07	7.36277e-05	245.654	435.387
A_24_P691826	LOC645638	0.585375	8.92868e-07	7.39493e-05	6668.32	11391.5
A_33_P3277714		3.81652	8.94956e-07	7.39778e-05	41.3959	10.8465
A_24_P54390	RASGRP3	0.743808	8.96706e-07	7.39782e-05	2734.5	3676.36
A_32_P220472	ZFAND6	1.33117	9.01787e-07	7.42434e-05	6739.47	5062.82
A_23_P328259	FHDC1	2.38259	9.03421e-07	7.42434e-05	24.2473	10.1769
A_33_P3257182	MYBPC2	1.91132	9.17334e-07	7.51843e-05	95.197	49.8068
A_23_P46356	TNFAIP8L2	2.11156	9.18417e-07	7.51843e-05	432.355	204.756
A_24_P336577	FAM212B	0.808064	9.22076e-07	7.53384e-05	297.072	367.634
A_24_P67534	CXorf69	0.295014	9.40282e-07	7.66782e-05	5.66456	19.201
A_23_P10442	OSBPL1A	0.404921	9.51415e-07	7.74372e-05	6.3678	15.7261
A_23_P38154	FDXR	0.755455	9.54113e-07	7.74941e-05	6375.97	8439.92
A_32_P95067	AK4	0.62037	9.5577e-07	7.74941e-05	348.757	562.176
A_23_P146576	GBGT1	2.37796	9.66303e-07	7.81986e-05	121.75	51.1993
A_33_P3423185	DPF3	0.323108	9.79225e-07	7.90934e-05	10.772	33.3386
A_23_P109636	LRIG1	0.694316	9.85629e-07	7.94593e-05	1529.38	2202.71
A_24_P306594	C1orf167	0.349939	9.96977e-07	8.02217e-05	30.8904	88.2736
A_19_P00802887		2.25172	1.00042e-06	8.0346e-05	377.2	167.516
A_23_P92499	TLR2	1.66598	1.00957e-06	8.09276e-05	1258.91	755.656
A_33_P3329133		0.197777	1.03476e-06	8.27907e-05	2.47845	12.5315
A_24_P122732	SLC41A1	0.718256	1.04853e-06	8.36722e-05	5839.45	8130.03
A_23_P147245	OSBPL10	0.601619	1.04973e-06	8.36722e-05	619.595	1029.88
A_24_P408457	NAGA	0.683372	1.0631e-06	8.45796e-05	144.665	211.693
A_19_P00316344		0.663669	1.06862e-06	8.48592e-05	218.539	329.289
A_33_P3406843	LOC442132	0.443471	1.0729e-06	8.50396e-05	20.0257	45.1568
A_24_P945283	DLG3	0.559652	1.07678e-06	8.51877e-05	117.556	210.052
A_19_P00810972		1.19579	1.09181e-06	8.62161e-05	182.74	152.82
A_33_P3311770	ZNF789	0.660772	1.09988e-06	8.66876e-05	924.027	1398.4
A_23_P126103	CTH	0.627785	1.10187e-06	8.66876e-05	144.166	229.642
A_23_P47682	NRIP3	2.01043	1.10455e-06	8.67376e-05	49.4499	24.5967
A_23_P112478	NUDT2	0.815231	1.10899e-06	8.69253e-05	758.515	930.428
A_23_P904	BEND5	0.441328	1.11513e-06	8.71766e-05	223.924	507.387
A_33_P3337609	LOC100290819	0.627275	1.11631e-06	8.71766e-05	350.568	558.874
A_33_P3231878	PIK3C2A	0.808629	1.12014e-06	8.73153e-05	881.331	1089.91
A_23_P110492	MARCH6	0.750798	1.12913e-06	8.78547e-05	1090.03	1451.83
A_23_P329573	ITGB2	1.42414	1.14141e-06	8.86478e-05	1461.96	1026.55
A_32_P117464	MB21D2	0.651154	1.15639e-06	8.96469e-05	38.7364	59.4888
A_23_P129014	EFCAB11	0.768176	1.16357e-06	9.00387e-05	259.174	337.389
A_23_P146367	C9orf89	0.624169	1.18184e-06	9.1286e-05	2047.37	3280.15
A_23_P87532	CAPRIN2	0.704374	1.18564e-06	9.14128e-05	222.441	315.8
A_23_P51646	PLK3	1.40584	1.1996e-06	9.23213e-05	3750.23	2667.61
A_33_P3441576	SRGAP2C	0.714159	1.20447e-06	9.25283e-05	239.94	335.976
A_23_P129221	FAH	1.40938	1.21011e-06	9.27936e-05	485.011	344.131
A_32_P126311	SLC38A9	0.739687	1.22234e-06	9.35624e-05	1759.34	2378.5
A_33_P3456233	LOC286254	0.715424	1.23272e-06	9.41867e-05	147.284	205.869
A_33_P3342957	STK17B	1.69588	1.2411e-06	9.46561e-05	1114.43	657.14
A_19_P00811369		0.533488	1.2466e-06	9.49053e-05	73.4688	137.714
A_23_P418373	BCL2L2	0.749743	1.24982e-06	9.49797e-05	430.449	574.129
A_24_P236091	ENO2	0.506396	1.27631e-06	9.65732e-05	203.283	401.431
A_23_P8108	HLA-DQB1	1.61397	1.27669e-06	9.65732e-05	1941.91	1203.19
A_32_P6015	MNX1	0.608151	1.27872e-06	9.65732e-05	251.782	414.013
A_23_P119196	KLF2	1.87397	1.2799e-06	9.65732e-05	3452.06	1842.11
A_23_P74778	C1orf54	0.59515	1.28277e-06	9.66179e-05	468.56	787.297
A_23_P15564	AMZ2	0.778421	1.28993e-06	9.6985e-05	2960.32	3802.99
A_23_P383986	CHST15	0.320158	1.31347e-06	9.85797e-05	3.00558	9.38779
A_23_P73589	MSN	1.49958	1.31829e-06	9.87669e-05	4872.42	3249.2
A_24_P52921	BCAT1	0.721192	1.33441e-06	9.97984e-05	506.085	701.735
A_19_P00320866		1.48798	1.34207e-06	0.000100194	79.079	53.1453
A_23_P26854	ARHGAP44	0.792412	1.36679e-06	0.000101826	627.131	791.421
A_23_P422115	C9orf116	0.678803	1.37612e-06	0.000101826	119.713	176.359
A_33_P3535175		0.627436	1.37697e-06	0.000101826	700.676	1116.73
A_23_P381102	CCDC74B	0.649447	1.37794e-06	0.000101826	114.38	176.12
A_24_P130363	C18orf1	1.58133	1.37835e-06	0.000101826	1043.22	659.711
A_19_P00813554		0.682101	1.3793e-06	0.000101826	196.349	287.859
A_23_P333683	IGSF10	0.15537	1.38073e-06	0.000101826	10.8667	69.9408
A_23_P35645	RBM17	0.790795	1.38863e-06	0.000102231	2003.25	2533.21
A_23_P93431	AIG1	0.635318	1.39285e-06	0.000102364	45.4641	71.5613
A_33_P3376234	PHTF1	0.70296	1.42088e-06	0.000104243	299.127	425.525
A_33_P3242883	DLX6	0.618474	1.42856e-06	0.000104625	330.21	533.91
A_33_P3299510	SCXA	0.512157	1.46012e-06	0.000106708	77.5305	151.38
A_24_P122337	SYTL4	4.33483	1.46202e-06	0.000106708	11.8698	2.73824
A_23_P314805	TMEM56	0.136974	1.48155e-06	0.00010779	2.84236	20.7511
A_23_P406071	C14orf181	0.741017	1.48233e-06	0.00010779	78.2503	105.598
A_23_P347059	MOB1B	0.658275	1.48448e-06	0.00010779	803.068	1219.96
A_33_P3211520	SNAP47	0.590038	1.50111e-06	0.000108812	590.119	1000.14
A_23_P403991	TRPM8	4.71832	1.50538e-06	0.000108838	70.6084	14.9647
A_24_P126425	FAM188B	0.690414	1.50661e-06	0.000108838	102.396	148.312
A_23_P14105	RCBTB2	0.674257	1.50925e-06	0.000108843	790.897	1172.99
A_23_P214627	AIF1	1.89341	1.51228e-06	0.000108877	275.831	145.68
A_23_P205228	ATP7B	0.627969	1.51702e-06	0.000109032	99.2159	157.995
A_23_P143147	TCFL5	0.513105	1.54603e-06	0.000110827	890.996	1736.48
A_23_P19369	LRRC16A	0.555408	1.54741e-06	0.000110827	49.2943	88.7533
A_33_P3713357	ALCAM	0.76558	1.54983e-06	0.000110827	1588.53	2074.94
A_23_P216225	EGR3	4.3373	1.5603e-06	0.000111388	42.0648	9.69838
A_24_P300777	ADAM8	0.611371	1.5743e-06	0.000112199	4307.41	7045.5
A_23_P385861	CDCA2	0.797111	1.58028e-06	0.000112328	2331.56	2925.01
A_23_P252283	RNF135	1.40861	1.58141e-06	0.000112328	2603.59	1848.33
A_23_P122906	AUTS2	3.61549	1.60966e-06	0.000113778	21.6514	5.9885
A_23_P17512	DTD1	0.693919	1.60988e-06	0.000113778	1875.94	2703.4
A_23_P152002	BCL2A1	1.37513	1.60988e-06	0.000113778	8180.76	5949.07
A_24_P410797	KALRN	9.73057	1.6181e-06	0.000114169	25.8233	2.65383
A_23_P160159	SLC2A5	0.563217	1.62577e-06	0.00011452	6239.95	11079.1
A_33_P3363245	NXPH4	0.377757	1.64774e-06	0.000115875	975.418	2582.13
A_33_P3338166	NUAK2	0.286796	1.65121e-06	0.000115926	166.124	579.243
A_23_P212655	KLHL6	2.09773	1.69526e-06	0.00011875	2569.43	1224.86
A_23_P217755	SHROOM2	1.92517	1.69784e-06	0.00011875	135.987	70.6363
A_23_P210900	ACSS2	0.439588	1.69983e-06	0.00011875	65.7437	149.558
A_24_P97374	EOMES	0.68274	1.72485e-06	0.0001203	100.442	147.116
A_23_P128574	ENOX1	0.441911	1.7328e-06	0.000120656	61.7308	139.691
A_33_P3410459	SCARB2	0.542879	1.76371e-06	0.000122606	3447.54	6350.48
A_23_P317756	ACSM3	0.649472	1.77439e-06	0.000123127	30.1127	46.3649
A_33_P3267799	LILRB4	1.31422	1.77701e-06	0.000123127	15299.8	11641.8
A_24_P109214	APOC1	0.578088	1.78489e-06	0.000123472	24.4513	42.2969
A_23_P256107	HPSE	1.9038	1.79071e-06	0.000123673	48.1626	25.2982
A_33_P3353791	ITGA1	0.385495	1.80776e-06	0.000124647	2.77156	7.18961
A_33_P3421611		0.669276	1.81943e-06	0.00012508	186.513	278.68
A_33_P3366120	FLNA	1.43272	1.82041e-06	0.00012508	1550.27	1082.05
A_23_P359245	MET	1.56148	1.82288e-06	0.00012508	2550.52	1633.4
A_23_P162807	MRPS31	0.838404	1.83892e-06	0.000125976	3939.62	4698.96
A_33_P3382856	DCN	1.96661	1.85176e-06	0.000126651	207.68	105.603
A_33_P3397579	T1560	0.608723	1.89336e-06	0.000129288	1997.39	3281.28
A_24_P489164	LOC100131943	0.504266	1.8994e-06	0.000129492	16.9614	33.6359
A_19_P00808852		0.678942	1.91071e-06	0.000130054	313.804	462.195
A_33_P3316323	RBMS1	1.35496	1.91865e-06	0.000130385	4197.23	3097.67
A_23_P103433	OSCP1	0.687403	1.93958e-06	0.000131596	71.6196	104.189
A_24_P399942	ATP11C	0.715807	1.95629e-06	0.000132416	364.844	509.696
A_24_P329795	C10orf10	0.617639	1.9579e-06	0.000132416	764.543	1237.85
A_33_P3245178	BEX2	0.764016	1.96218e-06	0.000132494	991.241	1297.41
A_23_P402670	CD1A	3.26671	1.96743e-06	0.000132637	57.4547	17.588
A_23_P23346	MLLT11	0.685934	1.97526e-06	0.000132954	690.132	1006.12
A_23_P92727	RAI14	0.208837	1.98969e-06	0.000133713	14.6515	70.1577
A_33_P3303086	HNRPLL	0.571259	1.99503e-06	0.000133859	466.773	817.096
A_23_P43273	EXT1	1.3668	2.07537e-06	0.000138989	424.211	310.367
A_24_P940166	PAPSS2	1.55324	2.07803e-06	0.000138989	114.615	73.7913
A_23_P129433	SLC9A5	0.77459	2.08523e-06	0.000139241	637.55	823.081
A_23_P165333	BIN1	1.99241	2.08836e-06	0.000139241	66.7024	33.4783
A_33_P3306048	DPRXP4	1.5219	2.11638e-06	0.000140887	214.263	140.787
A_33_P3391736		0.422351	2.1211e-06	0.000140916	341.85	809.399
A_23_P103932	FGR	2.04352	2.12346e-06	0.000140916	30.7283	15.037
A_23_P40108	COL9A3	0.543067	2.13918e-06	0.000141416	9769.02	17988.6
A_23_P168211	VOPP1	0.70122	2.13942e-06	0.000141416	5025.25	7166.44
A_24_P272451	SCIMP	2.95821	2.14299e-06	0.000141416	18.7694	6.34485
A_33_P3400374	PRIC285	1.99199	2.15002e-06	0.000141416	956.293	480.07
A_33_P3540725	FLJ25917	1.6607	2.15071e-06	0.000141416	158.61	95.508
A_24_P544882	SSR1	0.832264	2.15238e-06	0.000141416	289.239	347.533
A_23_P19723	BMP5	0.133707	2.1559e-06	0.000141416	16.9341	126.651
A_24_P458479	FAM27E1	0.744693	2.15768e-06	0.000141416	92.2756	123.911
A_33_P3222069	SPHK1	1.28206	2.1894e-06	0.000143274	2520.48	1965.96
A_23_P50108	NDC80	0.814607	2.19544e-06	0.000143448	8000.99	9821.9
A_23_P66241	MT1M	0.359973	2.20151e-06	0.000143623	97.7802	271.632
A_24_P225635	HNRPLL	0.483785	2.21781e-06	0.000144464	87.5339	180.935
A_23_P150092	SEPHS1	0.667415	2.23698e-06	0.000145327	2743.19	4110.18
A_23_P103361	LCK	1.77635	2.23791e-06	0.000145327	25.8713	14.5643
A_24_P161973	ATP11A	0.720967	2.26064e-06	0.000146579	364.673	505.811
A_33_P3391756	LOC100288271	0.499685	2.27753e-06	0.000147448	23.2199	46.4691
A_24_P393864	PHTF1	0.754292	2.28286e-06	0.000147568	184.995	245.256
A_23_P151166	HVCN1	2.11155	2.31037e-06	0.000148818	318.183	150.687
A_23_P23221	GADD45A	0.635548	2.31125e-06	0.000148818	666.9	1049.33
A_33_P3803639	TRAF2	0.77786	2.31553e-06	0.000148818	5775.86	7425.32
A_24_P16004		0.239577	2.31623e-06	0.000148818	3.52006	14.6928
A_33_P3281444		0.517534	2.32028e-06	0.000148853	100.692	194.561
A_23_P53198	DGAT2	0.671311	2.33776e-06	0.000149713	201.572	300.266
A_23_P100730	SKAP1	0.371263	2.34075e-06	0.000149713	35.8669	96.6077
A_19_P00807743		0.463069	2.34875e-06	0.000149961	20.9447	45.2302
A_24_P383523	SAMD4A	2.36954	2.3517e-06	0.000149961	180.781	76.2938
A_33_P3297020	PSORS1C3	0.601523	2.35761e-06	0.000150112	267.072	443.994
A_24_P844984	PIGR	1.55613	2.3678e-06	0.000150535	916.007	588.643
A_33_P3311160	NUP160	1.27654	2.40503e-06	0.000152672	890.995	697.974
A_24_P636882	STK17B	1.65169	2.43675e-06	0.000154455	427.296	258.703
A_23_P116173	C11orf93	0.384473	2.45206e-06	0.000155193	127.834	332.491
A_23_P53891	KLF5	0.454552	2.45615e-06	0.000155221	51.4404	113.167
A_23_P372096	C20orf112	0.590241	2.46458e-06	0.000155522	24.6555	41.7719
A_32_P210031	ACSL6	0.489793	2.47343e-06	0.000155586	20.2485	41.341
A_23_P86100	KLHDC9	0.486835	2.4748e-06	0.000155586	255.364	524.539
A_24_P119609	MYO1D	0.565488	2.47661e-06	0.000155586	28.2724	49.9964
A_23_P91081	EPCAM	0.522827	2.52451e-06	0.000158354	44.3049	84.7409
A_33_P3336557		0.472791	2.52813e-06	0.000158354	40.8194	86.3371
A_23_P116898	A2M	0.341663	2.55455e-06	0.000159773	17.4486	51.0696
A_24_P34155	RUNX1	0.625159	2.56102e-06	0.000159941	167.638	268.152
A_23_P121356	BBX	0.710465	2.58001e-06	0.00016089	2371.13	3337.43
A_23_P92687	DAP	0.710515	2.61686e-06	0.000162717	749.876	1055.4
A_23_P85783	PHGDH	0.681639	2.61697e-06	0.000162717	1097.64	1610.29
A_33_P3231542	ZFHX3	0.783757	2.63231e-06	0.000163431	539.562	688.43
A_33_P3527721	LOC284219	0.681362	2.65198e-06	0.000164411	1186.97	1742.06
A_23_P378690	TMEM64	1.39303	2.6839e-06	0.000166147	704.651	505.84
A_23_P77000	VASH1	0.487355	2.6894e-06	0.000166245	363.677	746.225
A_23_P52480	CYP2C18	0.276981	2.69494e-06	0.000166345	4.4874	16.2011
A_23_P101013	TMC6	1.23832	2.70483e-06	0.000166712	1195.27	965.234
A_33_P3369058	LRRK2	0.638866	2.72205e-06	0.00016753	701.358	1097.82
A_23_P416178	CCDC136	0.50193	2.74525e-06	0.000168713	21.8126	43.4575
A_33_P3210278	SYNE2	0.655287	2.75162e-06	0.000168836	692.439	1056.7
A_23_P502797	WDFY1	0.681375	2.75521e-06	0.000168836	332.605	488.138
A_24_P810290	PPAPDC1A	0.281607	2.7945e-06	0.000170997	18.6241	66.135
A_23_P156061	LNPEP	1.67615	2.81884e-06	0.000172238	1094.73	653.124
A_23_P25746	ARHGAP5-AS1	1.39879	2.85099e-06	0.000173951	301.428	215.493
A_24_P944458	INSIG2	0.64218	2.86126e-06	0.000174227	288.863	449.816
A_23_P74112	IL28RA	1.70186	2.86373e-06	0.000174227	292.678	171.975
A_33_P3535972	CELF4	3.41792	2.89575e-06	0.000175923	61.3521	17.9501
A_23_P19592	PGM3	0.781048	2.91892e-06	0.000177077	612.056	783.634
A_23_P258088	PACSIN1	0.696442	2.94602e-06	0.000178466	210.947	302.893
A_23_P412321	CCR5	2.07438	2.9511e-06	0.000178519	122.868	59.2314
A_23_P408175	LINC00477	0.580065	2.97096e-06	0.000179464	31.5131	54.3269
A_23_P11685	PLA2G4A	0.635483	2.9942e-06	0.00018061	96.587	151.99
A_33_P3241984	PTPN22	0.534759	3.00093e-06	0.000180759	68.8411	128.733
A_24_P148717	CCR1	2.00471	3.04512e-06	0.000182979	14.9439	7.45438
A_33_P3244104	LOC646676	0.450063	3.04642e-06	0.000182979	12.4356	27.6309
A_23_P218637	RGPD5	0.748426	3.06175e-06	0.00018364	796.03	1063.61
A_23_P398275	LOC388152	0.692127	3.07681e-06	0.000184283	715.655	1033.99
A_33_P3309999	DCAF12L2	1.24401	3.11873e-06	0.00018653	429.997	345.653
A_23_P94030	LAMB1	0.294239	3.13786e-06	0.00018741	6.9212	23.5224
A_23_P52017	ASPM	0.817105	3.18042e-06	0.000189685	4951.76	6060.13
A_19_P00809656		1.49905	3.19185e-06	0.000189899	741.141	494.406
A_19_P00315793		0.62043	3.19297e-06	0.000189899	23.9053	38.5303
A_32_P183367	CELF4	4.61448	3.25321e-06	0.000193029	111.841	24.237
A_23_P24004	IFIT2	1.87705	3.25471e-06	0.000193029	303.819	161.86
A_23_P23765	ITGB3BP	0.795127	3.27269e-06	0.000193788	541.256	680.717
A_23_P39955	ACTG2	0.430429	3.27665e-06	0.000193788	3642.29	8461.99
A_23_P47377	HSD17B12	0.831066	3.29023e-06	0.000194321	3178.51	3824.62
A_24_P271363	CDS2	0.671871	3.32035e-06	0.000195827	1266.7	1885.33
A_33_P3328772	PLEKHA5	0.647423	3.34821e-06	0.000197196	95.9243	148.163
A_23_P120254	DUSP22	0.662474	3.36211e-06	0.00019774	3614.95	5456.74
A_23_P127495	BBOX1	2.9107	3.37287e-06	0.000198048	67.3675	23.1448
A_33_P3319491	AZIN1	0.806923	3.3767e-06	0.000198048	1741.73	2158.49
A_24_P247978	ZNF589	0.680482	3.40792e-06	0.000199604	98.2384	144.366
A_32_P100683	TTC28	0.423374	3.46792e-06	0.000202837	31.0914	73.4371
A_33_P3271323	RHOQ	0.705006	3.48379e-06	0.000203485	4234.26	6005.98
A_24_P192805	CARD17	1.64018	3.50739e-06	0.000204582	174.779	106.561
A_33_P3332744	CYTH1	0.489047	3.56328e-06	0.000207556	118.57	242.451
A_32_P226186	KIAA1549	0.546449	3.58409e-06	0.000208482	62.5908	114.541
A_24_P212481	MCTP1	1.51627	3.60636e-06	0.00020949	251.125	165.62
A_32_P103291	SMYD3	0.713851	3.68189e-06	0.000213585	2202.22	3084.98
A_33_P3490572	PM20D1	0.608936	3.69446e-06	0.000214021	123.977	203.597
A_24_P398130	USP6NL	1.80394	3.70225e-06	0.00021418	301.262	167.002
A_23_P250102	CAND2	0.641371	3.71727e-06	0.000214678	327.538	510.684
A_33_P3224710	TFEC	0.674692	3.72099e-06	0.000214678	2804.4	4156.56
A_23_P320739	MEF2C	0.776981	3.78394e-06	0.000218014	1880.01	2419.64
A_33_P3336387	PAOX	0.58644	3.81924e-06	0.000219551	85.9689	146.595
A_23_P347468	FZD3	0.666032	3.82253e-06	0.000219551	538.708	808.831
A_24_P396994	ATP6V1A	0.890328	3.82616e-06	0.000219551	4336.18	4870.32
A_33_P3240946	DPF3	0.25933	3.83893e-06	0.000219704	81.7461	315.221
A_24_P248606	ACSL3	0.651535	3.83918e-06	0.000219704	1079.54	1656.92
A_19_P00315508		2.24701	3.85395e-06	0.000220252	357.806	159.237
A_24_P15388		0.593204	3.87643e-06	0.000221238	13.9492	23.515
A_23_P48936	SMAD3	0.667969	3.8839e-06	0.000221367	341.794	511.691
A_23_P386320	MFI2	3.20028	3.89975e-06	0.000221952	40.5998	12.6863
A_23_P69293	CHDH	0.628376	3.90465e-06	0.000221952	172.645	274.748
A_19_P00322587		0.645334	3.91267e-06	0.000222111	1377.55	2134.63
A_33_P3714341	IGKC	0.464877	3.92855e-06	0.000222714	14.1891	30.5222
A_23_P45099	HLA-DRB5	1.42638	3.97743e-06	0.000225055	5337.62	3742.07
A_23_P202156	NFKB2	1.49569	3.98046e-06	0.000225055	645.895	431.836
A_23_P398836	TXNDC16	0.715359	3.99029e-06	0.000225311	142.672	199.441
A_33_P3418541	ACTG2	0.452309	4.00432e-06	0.000225802	49.5207	109.484
A_33_P3397473		3.04182	4.04475e-06	0.000227779	8.5217	2.80151
A_23_P50646	PINLYP	0.556515	4.06363e-06	0.000228538	55.4527	99.6427
A_33_P3398697	PICK1	0.698298	4.10763e-06	0.000230707	1928.61	2761.87
A_23_P24384	CCDC88B	0.705475	4.16173e-06	0.000233213	5342.5	7572.91
A_33_P3255509	FCHO1	1.60008	4.16323e-06	0.000233213	1962.22	1226.33
A_24_P154037	IRS2	0.551501	4.17664e-06	0.000233536	78.0107	141.451
A_24_P937325	FGD4	0.356413	4.18002e-06	0.000233536	37.9278	106.415
A_24_P319364	F11R	0.61025	4.20885e-06	0.000234837	470.061	770.275
A_19_P00318883		0.822889	4.23417e-06	0.000235483	939.762	1142.03
A_23_P9415	ACO1	0.801644	4.23674e-06	0.000235483	401.366	500.678
A_19_P00321044		0.572553	4.23709e-06	0.000235483	62.5327	109.217
A_23_P169460	FRMPD1	0.531082	4.28182e-06	0.000237658	91.3281	171.966
A_23_P76538	TESC	0.444451	4.34276e-06	0.000240725	2858.4	6431.3
A_33_P3219279	JPH4	0.432526	4.35645e-06	0.000241169	23.0185	53.2188
A_33_P3424867		0.639785	4.50836e-06	0.000249253	83.9644	131.238
A_23_P160618	SH2D2A	1.50168	4.57658e-06	0.000252422	3702.1	2465.31
A_33_P3271635	HLA-DPB1	1.36176	4.57758e-06	0.000252422	3760.7	2761.64
A_24_P250227	NR1D1	1.41282	4.62028e-06	0.000254445	144.881	102.547
A_23_P434398	TXLNB	0.438757	4.63319e-06	0.000254826	102.21	232.955
A_33_P3315425	METTL4	0.818917	4.64863e-06	0.000255343	312.982	382.19
A_24_P148796	MST1	0.647901	4.66632e-06	0.000255984	410.788	634.029
A_23_P134347	CPVL	0.770422	4.71802e-06	0.000257923	543.764	705.799
A_23_P251937	CPEB4	0.628279	4.71916e-06	0.000257923	1714.97	2729.62
A_23_P316150	IFT80	0.759567	4.72241e-06	0.000257923	223.647	294.44
A_23_P27724	SEPW1	0.407869	4.726e-06	0.000257923	340.958	835.951
A_23_P423074	FAM169A	0.653608	4.74897e-06	0.000258843	343.531	525.593
A_23_P500614	TNFRSF8	0.440014	4.7736e-06	0.000259642	69.4479	157.831
A_23_P113382	GRIP1	0.423345	4.77748e-06	0.000259642	9.06789	21.4196
A_23_P27795	SPINT2	0.551935	4.78198e-06	0.000259642	1427.85	2586.99
A_23_P43800	BOP1	1.25848	4.86037e-06	0.00026356	3325.58	2642.53
A_33_P3336384	PAOX	0.575714	4.86896e-06	0.000263689	106.335	184.701
A_23_P121657	HS3ST1	2.91292	4.88011e-06	0.000263955	127.055	43.6176
A_23_P344555	NEDD9	1.50976	4.8876e-06	0.000264024	440.087	291.495
A_24_P291826	SYTL3	0.32833	4.91169e-06	0.000264987	11.3424	34.5458
A_23_P47704	UCP2	1.44078	4.98803e-06	0.000268764	5393.7	3743.59
A_23_P100660	SERPINF1	0.579731	5.00985e-06	0.000269135	1438.11	2480.65
A_33_P3334448	SNORA62	1.52872	5.01101e-06	0.000269135	1049.43	686.471
A_23_P259621	LAT2	1.25508	5.01395e-06	0.000269135	12235.1	9748.43
A_33_P3357530	SLC12A7	0.626171	5.0296e-06	0.000269308	17571.9	28062.5
A_33_P3419458	SNORA59B	0.530755	5.02988e-06	0.000269308	54.0791	101.891
A_32_P827528	S1PR2	3.55959	5.05637e-06	0.000270385	714.02	200.591
A_33_P3702364	SNX24	0.586941	5.0841e-06	0.000271526	245.463	418.207
A_23_P74278	PDE4B	0.539376	5.11682e-06	0.00027293	1579.74	2928.82
A_23_P340263	RNF175	2.02624	5.13397e-06	0.0002735	199.654	98.5344
A_32_P204239	CDHR3	0.550542	5.16258e-06	0.000274589	41.0445	74.5528
A_23_P430411	ITGB2	1.59659	5.16736e-06	0.000274589	29.8906	18.7216
A_23_P76914	SIX1	2.11296	5.19615e-06	0.000275773	996.213	471.478
A_23_P58606	CCNG1	0.733349	5.2132e-06	0.000276332	1133.25	1545.31
A_23_P217564	ACSL4	1.29352	5.26133e-06	0.000278219	420.506	325.088
A_23_P389987	TLX2	0.7248	5.26192e-06	0.000278219	2075.48	2863.52
A_33_P3400273	SELL	0.334812	5.27076e-06	0.00027834	358.824	1071.72
A_23_P352435	RGS12	0.541645	5.28874e-06	0.000278942	16.2796	30.0559
A_23_P133345	CLINT1	0.790157	5.31364e-06	0.000279907	4237.76	5363.18
A_23_P424582	EGFL8	0.566836	5.3331e-06	0.000280236	113.169	199.65
A_23_P99540	ZFP36L1	1.36626	5.33536e-06	0.000280236	7964.46	5829.39
A_33_P3265180	CSNK1E	0.719431	5.33971e-06	0.000280236	430.915	598.966
A_24_P229726	LOC440181	0.631489	5.3758e-06	0.000281781	81.8418	129.601
A_23_P9823	MLXIP	1.35016	5.38316e-06	0.000281818	1340.11	992.562
A_32_P121085	DOK3	1.46809	5.41672e-06	0.000283226	4702.83	3203.36
A_23_P113793	ZBED2	2.83356	5.43627e-06	0.000283898	14.8188	5.22975
A_24_P251734	FSTL5	0.636476	5.46167e-06	0.000284807	502.824	790.013
A_33_P3371650	STK17B	1.74611	5.46711e-06	0.000284807	71.5269	40.9636
A_23_P125078	SLC26A11	0.647178	5.5034e-06	0.000286346	363.702	561.982
A_23_P25913	DNAL1	0.745053	5.51816e-06	0.000286762	233.964	314.024
A_24_P8494	SEC61B	0.723587	5.54527e-06	0.000287519	32064.4	44313.2
A_23_P43726	NUP160	1.29929	5.54629e-06	0.000287519	3064.96	2358.96
A_19_P00315768		0.663687	5.6116e-06	0.000290549	586.635	883.902
A_23_P380917	SEC11A	0.830539	5.62903e-06	0.000291097	7404.85	8915.71
A_33_P3281273	S1PR4	2.7091	5.6411e-06	0.000291173	147.922	54.602
A_23_P156852	ECI2	0.802078	5.65074e-06	0.000291173	2750.41	3429.1
A_23_P104583	CORO1B	1.41715	5.65111e-06	0.000291173	861.531	607.934
A_23_P307544	PLXNA2	0.397509	5.75575e-06	0.000296205	2.34839	5.90777
A_23_P85716	FCGR2A	1.44583	5.83377e-06	0.000299856	145.647	100.736
A_23_P27515	PLD3	1.55117	5.85291e-06	0.000300475	578.674	373.058
A_33_P3339650	DST	0.687958	5.98725e-06	0.000307	16.7754	24.3843
A_23_P163408	SCAPER	0.618022	6.03852e-06	0.000308095	219.976	355.935
A_23_P91350	GPCPD1	0.718088	6.04348e-06	0.000308095	702.279	977.985
A_23_P388900	SLC22A15	0.581158	6.04917e-06	0.000308095	27.9315	48.0617
A_23_P102117	WNT10A	0.486719	6.04986e-06	0.000308095	269.177	553.044
A_33_P3416712	LOC400958	0.526108	6.05734e-06	0.000308095	70.2344	133.498
A_23_P14515	ACOT4	0.638001	6.06002e-06	0.000308095	75.3296	118.071
A_32_P122940	LOC642852	0.690352	6.06637e-06	0.000308095	53.0156	76.795
A_23_P201845	ZMYM6	0.731783	6.06672e-06	0.000308095	133.772	182.803
A_23_P78802	PRKD2	1.57602	6.20278e-06	0.000314627	1929.92	1224.55
A_23_P43476	VLDLR	0.471952	6.23298e-06	0.000315782	167.949	355.86
A_23_P111273	TBC1D7	0.780782	6.25303e-06	0.000316264	738.285	945.571
A_23_P157736	PPAPDC3	1.60609	6.25741e-06	0.000316264	117.045	72.8758
A_23_P147822	EPS8L2	0.62957	6.43027e-06	0.000324614	247.39	392.951
A_23_P3221	SQRDL	0.588988	6.46617e-06	0.000326038	1082.78	1838.38
A_33_P3283480	CTSC	0.542811	6.48804e-06	0.000326331	254.74	469.299
A_24_P100551	SH3RF1	0.492642	6.49175e-06	0.000326331	88.6872	180.024
A_23_P26704	MFSD11	0.865622	6.49507e-06	0.000326331	528.328	610.345
A_23_P394836	INF2	1.95433	6.62197e-06	0.00033175	343.75	175.892
A_33_P3319760	TAGLN2	0.799651	6.62622e-06	0.00033175	5323.48	6657.25
A_33_P3311439	GCH1	1.84197	6.62641e-06	0.00033175	255.02	138.45
A_23_P111701	GNG11	2.13756	6.65619e-06	0.000332849	2463.6	1152.53
A_24_P322353	PSTPIP2	0.568166	6.69062e-06	0.000334176	65.3585	115.034
A_23_P7282	ELMOD2	0.785604	6.73035e-06	0.000335765	1435.83	1827.68
A_23_P202860	CYP2R1	0.764339	6.74743e-06	0.000336222	1966.06	2572.24
A_33_P3364508	C7orf43	1.23693	6.79989e-06	0.000338438	355.986	287.799
A_23_P212447	IFT122	0.703423	6.8309e-06	0.000339339	206.306	293.289
A_33_P3495234	ORF1	5.6858	6.834e-06	0.000339339	25.8029	4.53813
A_19_P00316734		0.52735	6.86913e-06	0.000340572	1114.44	2113.29
A_23_P130149	ENO3	0.682039	6.87489e-06	0.000340572	4722.86	6924.61
A_33_P3240543	AGAP3	0.68008	6.89383e-06	0.000341112	565.304	831.232
A_24_P167642	GCH1	1.84732	6.93513e-06	0.000342706	550.159	297.815
A_24_P56194	CREBL2	0.782808	6.94222e-06	0.000342706	196.244	250.692
A_23_P321703	BCL2A1	1.2138	6.95374e-06	0.000342876	13431.3	11065.5
A_24_P13831	SNX20	1.42346	7.02057e-06	0.000345769	144.517	101.525
A_23_P156907	SOBP	1.4075	7.05813e-06	0.000346766	1044.68	742.228
A_32_P180971	LOC728323	0.643585	7.06734e-06	0.000346766	1310.2	2035.78
A_23_P103720	AGMAT	1.25897	7.06952e-06	0.000346766	188.472	149.703
A_23_P69310	CCRL2	0.634443	7.07352e-06	0.000346766	133.875	211.011
A_24_P416131	COTL1	1.3177	7.13994e-06	0.000349618	10905.1	8275.82
A_23_P350451	PRDM1	0.688467	7.16433e-06	0.000350408	806.268	1171.11
A_23_P17955	FBXL2	0.594033	7.17346e-06	0.00035045	65.3253	109.969
A_23_P114883	FMOD	0.48688	7.22885e-06	0.00035275	6.68151	13.7231
A_23_P398189	IGSF11	1.64447	7.24167e-06	0.000352969	760.468	462.439
A_33_P3278410	MLLT4	0.681041	7.29247e-06	0.000354593	68.4298	100.478
A_23_P167818	FAM184A	0.619737	7.29313e-06	0.000354593	173.818	280.471
A_23_P206077	AEN	0.709475	7.30918e-06	0.000354593	829.548	1169.24
A_33_P3382147	STARD13	0.703785	7.30942e-06	0.000354593	28.4916	40.4834
A_23_P252052	FILIP1L	1.9533	7.31679e-06	0.000354593	643.082	329.227
A_23_P164179	TOB1	1.44725	7.33459e-06	0.00035505	1323.31	914.359
A_24_P27412	SNUPN	1.26024	7.35322e-06	0.000355546	471.857	374.418
A_24_P362193	CD84	1.83533	7.39211e-06	0.000357019	76.0809	41.4535
A_24_P142503	SLC47A1	0.2253	7.40218e-06	0.000357098	15.122	67.1194
A_23_P253321	PNOC	0.601291	7.54636e-06	0.000363319	1369.83	2278.15
A_23_P168882	TP53INP1	0.607879	7.54827e-06	0.000363319	72.5668	119.377
A_23_P64173	CARD16	1.50569	7.64534e-06	0.000367574	569.331	378.121
A_23_P166408	OSM	1.37441	7.67547e-06	0.000368605	90.8001	66.065
A_33_P3210363	TMPO-AS1	0.689176	7.68581e-06	0.000368684	54.5162	79.1035
A_33_P3319126	CR1L	0.392843	7.70612e-06	0.000368968	34.9978	89.0887
A_24_P143189	TMSB4XP8	1.19869	7.70912e-06	0.000368968	104271	86987.3
A_19_P00810045		1.27789	7.74182e-06	0.000370115	638.803	499.888
A_23_P60387	NOTCH1	0.774707	7.7677e-06	0.000370934	42.4233	54.7604
A_23_P35349	SVIL	1.64548	7.81788e-06	0.000372831	218.108	132.55
A_23_P138680	IL15RA	0.618375	7.82502e-06	0.000372831	194.534	314.589
A_23_P129103	AGSK1	0.682476	7.8662e-06	0.000374373	2209.77	3237.86
A_19_P00321811		0.625334	7.90591e-06	0.000375841	544.175	870.214
A_23_P15146	IL32	0.662451	7.94643e-06	0.000377344	36.8026	55.5552
A_24_P627984	EPM2AIP1	0.813033	7.97202e-06	0.000378136	290.307	357.066
A_23_P151368	N6AMT2	1.28559	8.02194e-06	0.000379923	577.309	449.06
A_23_P40025	DAZAP2	1.26693	8.02762e-06	0.000379923	15854.3	12514
A_32_P137399	KTN1-AS1	0.684337	8.07508e-06	0.000381529	230.778	337.228
A_24_P915196	C9orf91	0.698887	8.07955e-06	0.000381529	1323.51	1893.73
A_23_P122852	SMARCD3	0.604159	8.257e-06	0.000389475	129.469	214.297
A_19_P00322169		0.646447	8.26675e-06	0.000389502	415.654	642.981
A_24_P228717	RAC2	1.36602	8.3008e-06	0.000390357	4942.41	3618.11
A_23_P31453	STEAP1	0.658078	8.3033e-06	0.000390357	1411.21	2144.45
A_23_P49376	CETP	2.03359	8.3357e-06	0.000391446	39.6827	19.5136
A_24_P541919	DENND5B	0.689378	8.42767e-06	0.000395327	636.549	923.368
A_19_P00317460		0.642999	8.54732e-06	0.000400497	561.52	873.282
A_23_P165624	TNFAIP6	0.39949	8.58188e-06	0.000401672	11.3559	28.4259
A_33_P3227774	AGSK1	0.663516	8.63648e-06	0.000403782	811.161	1222.52
A_24_P207995	L1CAM	3.98748	8.65096e-06	0.000403995	76.6806	19.2303
A_23_P417942	FNBP1L	0.671549	8.66082e-06	0.000403995	687.065	1023.11
A_23_P308150	FAM123B	1.37256	8.66963e-06	0.000403995	393.1	286.398
A_23_P368225	EME1	0.848526	8.7135e-06	0.000405594	389.69	459.256
A_24_P3005	SCN9A	0.722292	8.74435e-06	0.000406502	112.153	155.273
A_33_P3244083	KIF13B	0.787121	8.75217e-06	0.000406502	318.477	404.61
A_23_P319565	PGBD3	0.727516	8.83316e-06	0.000409814	119.193	163.836
A_24_P270728	NUPR1	0.535911	8.84297e-06	0.000409821	31.9947	59.7016
A_23_P408996	MBOAT1	0.602451	8.90566e-06	0.000412276	163.447	271.303
A_33_P3282688		0.583531	8.92512e-06	0.000412726	29.9638	51.3491
A_32_P29806	CRADD	0.792058	8.98159e-06	0.000414885	437.637	552.531
A_23_P9883	NLRP3	0.324241	9.01335e-06	0.000415564	33.1771	102.322
A_24_P139901	GYPC	0.759595	9.01588e-06	0.000415564	2749.04	3619.09
A_19_P00326179		0.784997	9.0591e-06	0.000417102	276.324	352.006
A_24_P11506	KYNU	1.3126	9.11925e-06	0.000419416	1050.93	800.649
A_33_P3212274	F2R	0.566314	9.15266e-06	0.000420497	33.7226	59.5475
A_23_P213137	LNX1	0.714268	9.18633e-06	0.000421587	151.913	212.683
A_23_P17382	ZNF335	1.26021	9.22492e-06	0.000422447	826.881	656.147
A_23_P21800		0.423525	9.2264e-06	0.000422447	105.275	248.567
A_33_P3221303	CCR10	0.553641	9.23496e-06	0.000422447	1558.92	2815.75
A_23_P92042	ITPR1	0.702602	9.25064e-06	0.000422709	342.599	487.615
A_19_P00322935		0.657852	9.29396e-06	0.000424231	657.595	999.609
A_33_P3277943	CNOT6L	0.800538	9.31849e-06	0.000424443	502.979	628.302
A_23_P140876	ABCA3	0.549295	9.31864e-06	0.000424443	15.2498	27.7624
A_33_P3239527	LOC100128517	1.80117	9.37187e-06	0.000425878	66.888	37.1358
A_23_P92057	PIK3CA	1.22234	9.37562e-06	0.000425878	462.84	378.651
A_19_P00317793		1.21751	9.38026e-06	0.000425878	865.754	711.088
A_23_P213699	NRG2	0.379957	9.50139e-06	0.000430916	79.2146	208.483
A_23_P67127	TMEM145	0.67379	9.62745e-06	0.000436167	283.581	420.875
A_23_P315602	ARPP21	2.3664	9.63803e-06	0.00043618	303.443	128.23
A_23_P88331	DLGAP5	0.80627	9.69984e-06	0.000438509	2401.24	2978.2
A_24_P944640	EPB41L5	0.739745	9.71143e-06	0.000438566	188.8	255.223
A_33_P3315906	PTP4A3	1.49963	9.79022e-06	0.00044092	591.437	394.389
A_33_P3424222	HLA-DQB1	2.62967	9.79394e-06	0.00044092	9544.2	3629.43
A_23_P79217	LCT	0.741103	9.80286e-06	0.00044092	170.022	229.417
A_32_P230547	DOCK7	1.34167	9.80516e-06	0.00044092	883.393	658.43
A_33_P3369034	BCAR1	0.724992	9.90463e-06	0.000444921	343.343	473.581
A_23_P82351	BBS9	0.759094	9.92073e-06	0.000445173	169.187	222.88
A_23_P160886	TAS1R1	0.543207	1.00051e-05	0.000448487	44.6654	82.2255
A_23_P259506	CYSTM1	0.725782	1.00784e-05	0.000451293	4361.4	6009.25
A_24_P389415	PNMA2	0.572265	1.02124e-05	0.00045681	99.9886	174.724
A_33_P3278103		0.477852	1.02353e-05	0.000457353	797.995	1669.96
A_19_P00321002		0.638643	1.04013e-05	0.000464282	491.023	768.853
A_23_P113701	PDGFA	0.355647	1.05098e-05	0.000468631	10.3679	29.1521
A_24_P134235	KHSRP	1.34321	1.05589e-05	0.000470325	404.42	301.085
A_24_P322354	SKA1	0.865514	1.06083e-05	0.00047203	699.523	808.217
A_23_P99260	METAP2	1.28432	1.06296e-05	0.000472481	21857.3	17018.6
A_19_P00319843		0.648369	1.0655e-05	0.000473117	19.6977	30.3803
A_23_P143987	ATG7	1.09835	1.06928e-05	0.000473844	252.083	229.51
A_33_P3420266	ANKRD20A2	0.687279	1.06937e-05	0.000473844	51.2392	74.5537
A_23_P48109	NINJ2	1.73461	1.0744e-05	0.000475574	53.4882	30.836
A_33_P3213086		0.656078	1.08098e-05	0.000477986	206.163	314.236
A_23_P45786	COL9A2	0.569756	1.0883e-05	0.000480723	54.3887	95.4596
A_23_P26325	CCL17	0.525895	1.09081e-05	0.000481332	288.64	548.855
A_23_P24389	CCDC88B	0.69074	1.09251e-05	0.000481577	355.27	514.332
A_23_P91414	C20orf160	1.99524	1.09739e-05	0.000483227	155.774	78.0725
A_24_P388528	ST6GAL1	0.676302	1.09883e-05	0.000483358	6962.27	10294.6
A_33_P3363799	NCAM1	0.284406	1.10091e-05	0.000483772	9.34877	32.8712
A_33_P3329652	ZFP90	0.744607	1.10312e-05	0.00048424	915.403	1229.38
A_32_P172864	FAM102B	0.819318	1.11159e-05	0.00048734	1030.24	1257.43
A_24_P27234	SOX5	0.694211	1.11248e-05	0.00048734	55.3551	79.7381
A_23_P413303	DKFZP434I0714	0.654212	1.12878e-05	0.000493971	86.1562	131.695
A_23_P44244	SMARCA1	0.69286	1.13693e-05	0.000497004	491.89	709.942
A_33_P3309984	KHK	0.70079	1.13805e-05	0.000497004	29.8773	42.6337
A_33_P3330209	AUTS2	3.35043	1.14036e-05	0.000497502	40.5187	12.0936
A_33_P3351745	PVRIG	1.76015	1.14155e-05	0.000497509	145.005	82.3824
A_23_P132121	SIK1	0.763578	1.14753e-05	0.0004996	1012.7	1326.25
A_23_P62647	SLAMF1	1.52807	1.14887e-05	0.000499669	167.357	109.522
A_33_P3271490	RBMS1	1.29499	1.15712e-05	0.000502741	550.326	424.965
A_33_P3391865	INF2	1.46959	1.15995e-05	0.000503456	134.915	91.8044
A_24_P753161	BMPR2	0.595044	1.16384e-05	0.00050441	31.5134	52.9598
A_23_P3371	RASGRF1	1.79446	1.16453e-05	0.00050441	80.3214	44.7607
A_19_P00810403		1.63874	1.17939e-05	0.000510328	179.787	109.711
A_23_P77493	TUBB3	0.527728	1.18816e-05	0.000513596	316.588	599.908
A_33_P3244274	RNF208	0.504335	1.19557e-05	0.000516275	210.233	416.853
A_23_P257503	HERC1	0.665096	1.20138e-05	0.000518117	1440.42	2165.72
A_23_P48217	APOLD1	0.621011	1.20228e-05	0.000518117	70.0033	112.725
A_19_P00810734		0.420198	1.20822e-05	0.000519625	21.0468	50.0878
A_33_P3325349	TSPAN5	0.550875	1.20823e-05	0.000519625	60.1727	109.231
A_23_P60002	EMC2	0.862226	1.21229e-05	0.000520843	1553.41	1801.63
A_23_P327361	DMXL2	0.645286	1.21565e-05	0.000521758	49.6846	76.9962
A_23_P502312	CD97	0.52584	1.21852e-05	0.000522461	136.806	260.167
A_33_P3424217	LOC100133583	2.32578	1.22123e-05	0.000523092	106.821	45.9292
A_33_P3362088	P2RX4	0.672878	1.22418e-05	0.000523828	282.819	420.312
A_33_P3812669	GABARAPL1	0.680027	1.22672e-05	0.000523867	90.8012	133.526
A_23_P29594	RPL39L	0.784829	1.22674e-05	0.000523867	1167.05	1487.02
A_23_P41114	CSTA	0.643913	1.2303e-05	0.000524518	84.649	131.46
A_24_P305570	RIN2	1.71216	1.23074e-05	0.000524518	98.1839	57.3452
A_24_P37409	DUSP2	1.60228	1.23415e-05	0.000525444	2386.36	1489.35
A_23_P71790	MAMDC4	0.622258	1.23844e-05	0.000526741	173.585	278.96
A_23_P310022	KIAA1217	0.693185	1.24137e-05	0.000527457	500.648	722.242
A_33_P3338440	SNX29	0.754066	1.24943e-05	0.000530353	49.6056	65.7841
A_33_P3232504	C9orf169	0.621278	1.25492e-05	0.000531857	118.867	191.327
A_32_P173058	TMEM41B	0.836073	1.25549e-05	0.000531857	864.097	1033.52
A_33_P3240951	DPF3	0.295162	1.26691e-05	0.000536162	11.5757	39.2183
A_23_P92334	TMEM156	0.620856	1.27174e-05	0.00053767	48.947	78.8379
A_23_P120566	RRBP1	0.737514	1.27971e-05	0.000539977	1336.86	1812.66
A_19_P00329737		0.755768	1.27975e-05	0.000539977	203.747	269.589
A_19_P00804124		1.52239	1.28499e-05	0.00054165	389.761	256.019
A_23_P132910	RBM47	0.725324	1.29101e-05	0.000543649	864.165	1191.42
A_23_P28485	GCA	1.35641	1.29268e-05	0.000543809	4247.95	3131.76
A_33_P3299958	LOC100129036	2.14492	1.30392e-05	0.000547994	83.6663	39.0067
A_23_P19510	HLA-DQB2	1.42845	1.3087e-05	0.00054946	42.5426	29.7823
A_33_P3700794	METTL1	1.33023	1.31393e-05	0.00055111	891.127	669.905
A_23_P43425	C9orf40	1.26028	1.32463e-05	0.00055377	2214.03	1756.78
A_23_P53057	ZNF215	0.529399	1.32516e-05	0.00055377	183.742	347.076
A_23_P255076	RWDD2A	0.666906	1.32532e-05	0.00055377	129.201	193.732
A_23_P11980		0.191915	1.3255e-05	0.00055377	2.88354	15.0251
A_24_P369232	CCDC3	0.747045	1.33013e-05	0.000555161	130.399	174.554
A_33_P3266022	LOC100130431	1.32799	1.34012e-05	0.000558778	44.9723	33.8649
A_33_P3234989	IFT81	0.619272	1.34561e-05	0.000560515	204.296	329.897
A_23_P34676	CD247	1.99082	1.34796e-05	0.000560529	250.475	125.815
A_33_P3287825	CCDC136	0.689657	1.34828e-05	0.000560529	172.668	250.368
A_33_P3401902	ANKRD20A2	0.555696	1.34973e-05	0.000560583	172.106	309.713
A_23_P211252	LSS	0.567292	1.35439e-05	0.000561968	112.32	197.993
A_23_P255376	CCDC109B	1.3364	1.3594e-05	0.000563492	1955.35	1463.15
A_23_P99967	BBS4	0.777989	1.36079e-05	0.000563519	821.706	1056.19
A_19_P00332305		0.808632	1.36247e-05	0.000563663	9599.93	11871.8
A_33_P3399768	LOC100129269	0.732708	1.3658e-05	0.000564395	85.8935	117.228
A_23_P337800	IL29	0.363851	1.3669e-05	0.000564395	7.32011	20.1184
A_23_P206293	GPR114	2.0261	1.37811e-05	0.000568469	57.6575	28.4573
A_33_P3293918	SH2D3C	0.599864	1.38209e-05	0.00056956	4458.32	7432.22
A_23_P201790	PPP1R12B	0.658839	1.38426e-05	0.000569899	1137.25	1726.14
A_32_P150086	ANKRD20A9P	0.590346	1.38936e-05	0.000571434	34.6127	58.6312
A_33_P3231670		0.525926	1.39206e-05	0.000571434	217.875	414.269
A_19_P00802409		0.791022	1.3922e-05	0.000571434	255.804	323.384
A_23_P95823	NSMCE1	0.816659	1.39338e-05	0.000571434	1027.07	1257.65
A_24_P344961	AMOT	0.7759	1.40065e-05	0.000573862	43.9737	56.6744
A_19_P00327808		0.493762	1.40355e-05	0.000574269	998.928	2023.1
A_33_P3369631	EIF3J	1.18594	1.40436e-05	0.000574269	1763.24	1486.78
A_33_P3250083	NFATC4	0.573634	1.40692e-05	0.000574604	80.1169	139.666
A_33_P3455785	LOC401312	2.28065	1.40789e-05	0.000574604	410.276	179.894
A_32_P86763	TGM2	0.446661	1.41609e-05	0.000577396	13.9194	31.1632
A_23_P250571	DMXL1	1.16368	1.42214e-05	0.000579113	1096.57	942.332
A_24_P388703	MGC42157	1.33697	1.42303e-05	0.000579113	280.267	209.629
A_23_P121898	PARP8	0.81091	1.43169e-05	0.000582078	959.633	1183.4
A_33_P3261054	CCDC114	1.81986	1.43417e-05	0.00058253	75.1397	41.2887
A_32_P73796	PPM1E	0.729944	1.43566e-05	0.000582574	178.79	244.936
A_23_P257198	NDUFS4	0.847631	1.43972e-05	0.000583666	4576.97	5399.72
A_23_P253317	GPR171	0.648975	1.44241e-05	0.000584197	90.3133	139.163
A_24_P64167	PTGS1	2.14321	1.44505e-05	0.000584708	20.5075	9.56857
A_32_P137266	EFCAB7	0.702538	1.44718e-05	0.000585011	634.298	902.868
A_23_P30283	FAM174A	0.820252	1.44974e-05	0.000585489	233.505	284.674
A_23_P160881	SMPDL3B	0.560527	1.45584e-05	0.00058739	27.8893	49.7556
A_33_P3233160	CCDC104	0.75837	1.45828e-05	0.000587671	407.867	537.82
A_33_P3278362	ANKRD2	0.680259	1.4593e-05	0.000587671	29.6551	43.5938
A_19_P00317904		1.60858	1.4718e-05	0.00059214	147.999	92.0061
A_23_P52727	NAV2	0.263589	1.48404e-05	0.0005965	6.54949	24.8473
A_23_P336565	FAM185A	0.868402	1.49478e-05	0.00059997	209.45	241.191
A_24_P238499	C18orf56	0.700461	1.4955e-05	0.00059997	306.527	437.608
A_24_P626951		0.457522	1.50831e-05	0.000603482	73.1327	159.845
A_23_P257649	RBP1	1.64068	1.50835e-05	0.000603482	547.199	333.519
A_33_P3259042	MYOCD	0.647473	1.50918e-05	0.000603482	417.185	644.329
A_23_P408455	SLC25A36	0.76453	1.51005e-05	0.000603482	840.538	1099.42
A_23_P18452	CXCL9	0.365206	1.51142e-05	0.000603482	325.942	892.486
A_23_P67847	GALNT14	1.93584	1.51373e-05	0.000603482	440.741	227.674
A_23_P98565	MS4A14	2.5544	1.51422e-05	0.000603482	30.7078	12.0215
A_32_P208120	CAMK1D	1.31985	1.51857e-05	0.000604253	2737.49	2074.09
A_23_P54996	TEX14	0.700186	1.519e-05	0.000604253	68.3554	97.6246
A_23_P116743	LOC338799	0.727437	1.5208e-05	0.000604401	2917.45	4010.58
A_24_P225679	IRS1	1.50779	1.52422e-05	0.000605194	104.721	69.4535
A_33_P3329974	CGN	0.749196	1.5331e-05	0.000607604	131.615	175.675
A_33_P3374443	L1CAM	2.88089	1.5335e-05	0.000607604	10.9832	3.81244
A_23_P134925	BNIP3L	0.567216	1.53459e-05	0.000607604	1332.1	2348.48
A_23_P140290	RTN1	3.09651	1.58946e-05	0.00062874	19.0066	6.13808
A_23_P58407	UGT2B15	0.459867	1.59549e-05	0.000630539	15.5496	33.8133
A_24_P322395	EGLN2	1.39063	1.61085e-05	0.000635558	3236.22	2327.16
A_33_P3390477	MRPL4	1.19432	1.61119e-05	0.000635558	23249.8	19466.9
A_23_P2814	SMAD9	0.613865	1.61314e-05	0.000635736	38.2196	62.2607
A_33_P3383912	HLA-DRB3	1.4166	1.63522e-05	0.000643126	5865.15	4140.29
A_33_P3250278	AGXT	0.683785	1.63591e-05	0.000643126	36.7473	53.7411
A_32_P133767	C12orf42	0.380251	1.63644e-05	0.000643126	18.5409	48.7597
A_33_P3343972	RSPH1	0.604307	1.64129e-05	0.000644434	21.7042	35.9159
A_23_P24192	RRP12	1.31493	1.64701e-05	0.000646083	1359.93	1034.23
A_23_P414519	NRN1	0.264758	1.64855e-05	0.00064609	33.1078	125.049
A_32_P205110	FOXC1	0.510972	1.65017e-05	0.000646126	180.667	353.575
A_23_P316460	C7orf29	0.702931	1.65265e-05	0.000646499	692.607	985.312
A_23_P2616	CLEC4C	0.550593	1.65643e-05	0.000647383	52.8387	95.9668
A_33_P3346461	NAIP	0.683995	1.66348e-05	0.000649191	34.8514	50.9527
A_32_P34552	POLB	0.820068	1.66412e-05	0.000649191	172.512	210.362
A_24_P787897	XYLT1	1.47997	1.66773e-05	0.000650002	296.959	200.652
A_32_P515431		1.32516	1.67353e-05	0.000651662	334.733	252.599
A_33_P3414482	GOT2	0.830414	1.68055e-05	0.000653796	32364	38973.3
A_33_P3344264	DUS3L	1.3571	1.68261e-05	0.000653999	5925.36	4366.19
A_23_P204801	SLC41A2	0.670531	1.687e-05	0.000655101	63.7113	95.0162
A_33_P3228402		0.281441	1.69251e-05	0.000656643	16.3734	58.177
A_24_P944049	CEP68	0.689946	1.70395e-05	0.000660475	114.968	166.634
A_23_P22444	CFP	2.61825	1.7072e-05	0.00066113	1355.2	517.6
A_23_P215175	ABCF2	1.19676	1.71052e-05	0.000661811	2361.69	1973.4
A_23_P153372	HSH2D	0.726816	1.7125e-05	0.000661976	1383.52	1903.53
A_23_P73493	CETN2	0.834465	1.72189e-05	0.000664999	868.958	1041.33
A_23_P76102	GDF11	1.42108	1.73089e-05	0.000667867	276.157	194.329
A_23_P406131	TMEM159	1.49187	1.73371e-05	0.000668345	4216.69	2826.44
A_24_P227091	KIF11	0.811129	1.74419e-05	0.000671773	2794.69	3445.44
A_23_P430902	MORN4	0.276001	1.74846e-05	0.000672808	7.54697	27.344
A_32_P190303	LONRF2	0.395151	1.76808e-05	0.00067974	13.3494	33.7829
A_24_P68222	CD99P1	0.764122	1.77608e-05	0.000682198	199.022	260.458
A_24_P269062	SPRY4	2.12842	1.78794e-05	0.000686132	31.3629	14.7353
A_24_P353794	GALNT2	0.700142	1.80255e-05	0.000691115	235.193	335.922
A_23_P8452	LFNG	1.81987	1.8095e-05	0.00069315	801.603	440.473
A_23_P93169	LGSN	3.72953	1.82656e-05	0.000699056	8.26809	2.21693
A_23_P142671	ZNF513	1.43775	1.8372e-05	0.000702493	324.464	225.675
A_23_P201939	PPM1J	0.692089	1.84779e-05	0.000705907	367.971	531.681
A_23_P47484	GLYATL2	2.56685	1.84982e-05	0.000706045	23.5442	9.17242
A_33_P3237899	CHN2	0.692737	1.85593e-05	0.000707739	1456.75	2102.9
A_24_P227927	IL21R	0.773239	1.86183e-05	0.000709354	2529.69	3271.56
A_24_P95439	CARS	0.735082	1.86489e-05	0.00070988	1015.2	1381.07
A_24_P171058	TMEM64	1.63361	1.86663e-05	0.000709905	803.661	491.953
A_33_P3237634	TSC22D3	2.137	1.87417e-05	0.000712134	788.246	368.856
A_19_P00319675		1.26172	1.88583e-05	0.000715924	48.7062	38.6029
A_24_P370472	HLA-DRB4	1.31334	1.89246e-05	0.000717797	4570.83	3480.31
A_32_P524014	UTRN	2.12012	1.90147e-05	0.000720571	113.418	53.4958
A_33_P3264926	SAMD4A	2.3511	1.9095e-05	0.000722967	89.5041	38.0691
A_23_P304450	GATA6	2.36306	1.91954e-05	0.00072612	303.293	128.348
A_23_P163481	BUB1B	0.785659	1.92235e-05	0.000726535	2694.46	3429.56
A_33_P3371224	ANO10	0.621125	1.92686e-05	0.000727593	68.1117	109.659
A_23_P502047	CHRD	0.618205	1.93083e-05	0.000728441	101.621	164.38
A_19_P00807587		1.20463	1.9488e-05	0.000734567	377.47	313.351
A_32_P18470	TCEAL5	0.68566	1.95991e-05	0.000738099	977.885	1426.19
A_24_P378987	DHRSX	0.729566	1.97481e-05	0.000743049	876.398	1201.26
A_33_P3402615	SLC6A9	0.48334	1.98012e-05	0.000744389	77.5743	160.496
A_24_P48898	APOL2	0.608218	1.99267e-05	0.000748217	2290.35	3765.68
A_23_P114952	TMEM9	0.764675	1.99383e-05	0.000748217	596.072	779.51
A_24_P303097	SNX25	0.794181	2.00144e-05	0.000750106	542.174	682.683
A_19_P00322058		2.27568	2.0024e-05	0.000750106	543.723	238.928
A_32_P107002	SNX29	2.11767	2.01807e-05	0.000755306	273.612	129.204
A_19_P00326708		0.599252	2.05238e-05	0.000767471	15.3471	25.6104
A_23_P45185	FIGF	0.745363	2.07125e-05	0.000773845	219.064	293.902
A_23_P87150	LPXN	1.46353	2.08602e-05	0.000778245	1191.82	814.342
A_24_P506977	SNHG15	1.35097	2.0867e-05	0.000778245	7220.8	5344.89
A_23_P116642	SLC26A10	0.638007	2.1007e-05	0.000782665	54.8209	85.9252
A_23_P150394	FXYD6	0.578913	2.10224e-05	0.000782665	69.6407	120.296
A_24_P807031	ATP6AP1L	0.712887	2.11232e-05	0.000785728	110.765	155.375
A_23_P41390	SH3TC1	0.633099	2.12115e-05	0.000788321	2948.44	4657.16
A_19_P00811218		0.414425	2.1264e-05	0.000789579	23.9185	57.7149
A_19_P00811196		0.797344	2.12837e-05	0.000789621	1293.12	1621.79
A_23_P348253	CDHR3	0.393781	2.13444e-05	0.000791179	105.863	268.837
A_23_P109881	ITIH4	1.34231	2.13726e-05	0.000791532	495.672	369.269
A_23_P209449	FZD7	0.730973	2.14344e-05	0.000793128	90.061	123.207
A_19_P00322371		1.5357	2.15416e-05	0.000796402	53.8101	35.0395
A_23_P204375	LPAR5	1.55169	2.15723e-05	0.000796843	170.312	109.759
A_23_P209055	CD22	1.52458	2.16224e-05	0.000797996	1689.42	1108.12
A_23_P217737	ATP7A	0.646292	2.16845e-05	0.000798984	30.9998	47.9656
A_23_P83094	TLE4	0.740623	2.16963e-05	0.000798984	494.283	667.388
A_33_P3289426	ZNF775	0.724532	2.17057e-05	0.000798984	520.701	718.672
A_23_P31896	ST3GAL1	0.636666	2.17315e-05	0.00079924	180.342	283.26
A_23_P126584	CD5L	0.574707	2.17925e-05	0.000800788	31.5642	54.9223
A_24_P144601	POU5F1	0.546223	2.19767e-05	0.000806861	188.176	344.503
A_19_P00801248		0.701195	2.20594e-05	0.000809196	22.0561	31.455
A_24_P376391	PLXND1	1.51027	2.22996e-05	0.000817298	558.513	369.809
A_33_P3563369	SNORA10	1.26253	2.23374e-05	0.000817582	3081.48	2440.72
A_23_P397391	FFAR2	2.64041	2.23724e-05	0.000817582	46.4925	17.6081
A_32_P161033		0.663721	2.238e-05	0.000817582	53.959	81.2976
A_24_P88763	LOXL3	0.634761	2.24024e-05	0.000817582	164.231	258.729
A_24_P126741		0.741623	2.24132e-05	0.000817582	1156.26	1559.1
A_23_P87769	PARPBP	0.818281	2.2423e-05	0.000817582	1963.76	2399.86
A_24_P345209	DYRK3	2.04872	2.24785e-05	0.0008189	78.7109	38.4195
A_23_P16683	TRMT1	1.28198	2.24991e-05	0.000818949	3073.27	2397.28
A_23_P127533	DCUN1D5	1.21792	2.25323e-05	0.000819453	3570.35	2931.51
A_23_P127128	DNAJC1	0.732603	2.25732e-05	0.000820236	416.098	567.972
A_23_P102000	CXCR4	0.476309	2.26224e-05	0.000821322	6489.83	13625.3
A_23_P203743	GAB2	0.715724	2.26544e-05	0.000821778	1274.81	1781.15
A_33_P3285987	METTL15	0.816357	2.29547e-05	0.000831962	465.221	569.874
A_19_P00322306		1.28338	2.30412e-05	0.000834383	1895.68	1477.1
A_33_P3299254	VPREB3	2.03787	2.3122e-05	0.000836595	422.551	207.35
A_19_P00800241		0.77431	2.32999e-05	0.000841835	1241.78	1603.72
A_23_P400066	RALGAPB	0.873229	2.33066e-05	0.000841835	516.55	591.54
A_23_P145965	TPST1	0.634619	2.34582e-05	0.000846217	36.5241	57.5528
A_33_P3309643		0.738343	2.34678e-05	0.000846217	105.219	142.507
A_33_P3239222	EIF3B	1.19637	2.36087e-05	0.000849949	15206.5	12710.6
A_33_P3215457	MTTP	1.91805	2.36114e-05	0.000849949	21.5894	11.2559
A_23_P118834	TOP2A	0.83533	2.38232e-05	0.000856846	3028.36	3625.35
A_19_P00322880		1.43182	2.38794e-05	0.000858142	118.107	82.4874
A_23_P306890	POLI	0.604425	2.39404e-05	0.000859604	348.627	576.79
A_23_P36882	NTS	0.429734	2.4094e-05	0.000864388	12.6038	29.3293
A_24_P212024		0.558773	2.41245e-05	0.00086475	195.139	349.228
A_23_P250516		0.423785	2.41522e-05	0.000864993	163.725	386.34
A_33_P3245517	LOC441666	0.25796	2.41721e-05	0.000864993	19.517	75.659
A_33_P3365750	EML5	0.647654	2.4348e-05	0.000870538	51.2893	79.1924
A_33_P3281437	IGKV1D-8	0.517257	2.43681e-05	0.000870538	117.961	228.051
A_23_P16116	RAB4B	1.41241	2.43966e-05	0.000870823	1019.69	721.952
A_23_P102950	RSPH1	0.582488	2.44863e-05	0.000873289	24.9761	42.8783
A_23_P391443	PPM1H	2.13645	2.46366e-05	0.000877914	48.2981	22.6067
A_23_P5983	PLTP	2.05079	2.47615e-05	0.000881622	1845.91	900.099
A_23_P369479	MSI2	0.77272	2.48715e-05	0.000884207	745.945	965.35
A_33_P3351554	ETNK2	0.562881	2.48758e-05	0.000884207	33.0389	58.6961
A_19_P00322691		2.32368	2.50516e-05	0.00088971	5.874	2.52788
A_23_P421401	PDGFRB	0.509438	2.51713e-05	0.000893212	21.5599	42.3211
A_23_P21473	CEP70	0.780118	2.53844e-05	0.00090002	166.345	213.231
A_19_P00321255		0.642858	2.57113e-05	0.000910852	487.441	758.24
A_19_P00315551		0.771796	2.59311e-05	0.000917871	358.138	464.032
A_19_P00316103		1.83949	2.60365e-05	0.000920189	203.138	110.431
A_23_P145024	ADRB2	0.653713	2.604e-05	0.000920189	780.492	1193.94
A_23_P215214	LMBR1	0.712843	2.61386e-05	0.000922561	108.975	152.874
A_23_P14165	GPR18	1.55203	2.61731e-05	0.000922561	1277.67	823.224
A_33_P3390357	SPIRE1	0.557084	2.61818e-05	0.000922561	92.0908	165.309
A_33_P3409934	SEH1L	1.27928	2.62149e-05	0.000922561	923.775	722.106
A_23_P36120	MS4A6A	0.69196	2.62366e-05	0.000922561	1635.33	2363.33
A_23_P382705	TMTC2	2.26488	2.62377e-05	0.000922561	80.7486	35.6525
A_33_P3254412	ULK2	0.786325	2.63989e-05	0.000927462	123.333	156.848
A_23_P170587	SMYD2	0.722141	2.64382e-05	0.000928074	2303.25	3189.48
A_32_P154342	SLCO4C1	0.55996	2.64618e-05	0.000928133	23.8121	42.5246
A_33_P3728698	FLJ45248	0.702541	2.65318e-05	0.000929821	86.2294	122.739
A_23_P99172	CCDC77	0.815401	2.6565e-05	0.000930213	1497.64	1836.7
A_33_P3368785	DLGAP1-AS1	0.725999	2.66529e-05	0.000931882	2127.14	2929.94
A_24_P15502		1.40619	2.66566e-05	0.000931882	2988.64	2125.35
A_33_P3352098	MS4A7	1.98233	2.67227e-05	0.000933425	347.571	175.335
A_24_P104407	SYNM	0.415011	2.68104e-05	0.00093525	2.96661	7.14825
A_33_P3312119	C6orf99	2.29887	2.68191e-05	0.00093525	29.9331	13.0208
A_24_P100368	DYNLT3	1.34179	2.68644e-05	0.000936062	172.761	128.754
A_23_P69383	PARP9	1.37483	2.69225e-05	0.000937313	1063.25	773.37
A_24_P174613	FBXW7	0.776823	2.7347e-05	0.000951313	1235.3	1590.19
A_33_P3321342	INSIG2	0.719818	2.74501e-05	0.000953204	430.572	598.168
A_23_P16523	GDF15	0.61921	2.74571e-05	0.000953204	83.8951	135.487
A_23_P40315	DZANK1	0.782427	2.74688e-05	0.000953204	350.792	448.339
A_24_P217365	ANKRD28	0.710218	2.75088e-05	0.00095381	514.92	725.016
A_23_P112103	GSDMD	0.624681	2.75359e-05	0.00095397	190.922	305.631
A_32_P190951	IGHA2	3.01907	2.77091e-05	0.000959187	53.1445	17.603
A_33_P3659876	NCAPG2	0.784201	2.78308e-05	0.000962614	699.259	891.683
A_19_P00317704		0.549854	2.79371e-05	0.000964836	40.3383	73.3619
A_23_P146077	ZNF395	0.455921	2.79405e-05	0.000964836	2274.4	4988.58
A_23_P424269	ERCC6L2	0.810995	2.80484e-05	0.000967774	241.654	297.972
A_19_P00316105		0.739682	2.8083e-05	0.000968178	274.143	370.623
A_33_P3408212	HSP90B1	0.789783	2.81804e-05	0.000970747	1392.77	1763.48
A_33_P3365760	STAP1	1.50622	2.82055e-05	0.000970822	94.6687	62.852
A_23_P326142	SND1-IT1	1.31867	2.83291e-05	0.000974288	516.673	391.815
A_24_P37441	PDK1	0.616796	2.84352e-05	0.000975963	653.42	1059.38
A_33_P3320888	CREB3L2	0.805817	2.84437e-05	0.000975963	132.672	164.643
A_33_P3396951	BNIP3L	0.652628	2.84562e-05	0.000975963	496.149	760.233
A_23_P431139	CTRB1	0.299864	2.84915e-05	0.000975963	4.40645	14.6948
A_23_P429092	HBS1L	1.28597	2.84929e-05	0.000975963	64.8563	50.4337
A_33_P3867584	LOC285758	0.663169	2.8531e-05	0.000976478	114.841	173.17
A_33_P3342992	UBE2Q2P2	0.721844	2.85952e-05	0.000977886	77.1212	106.839
A_23_P11201	GPR34	2.25079	2.86283e-05	0.000978229	9.85474	4.37835
A_23_P139500	BHLHE41	0.784141	2.87281e-05	0.00098076	4660.27	5943.16
A_33_P3286754	SEC14L2	0.58634	2.87672e-05	0.00098076	41.4965	70.7721
A_19_P00322375		2.38247	2.87758e-05	0.00098076	7.01595	2.94483
A_24_P85158	SIRT3	0.774878	2.87949e-05	0.00098076	733.606	946.736
A_23_P8582	FAM126A	1.21169	2.8834e-05	0.000981232	203.494	167.942
A_23_P102965	BCL2L13	0.743112	2.8855e-05	0.000981232	610.064	820.958
A_23_P137157	RENBP	1.47529	2.89708e-05	0.000984194	72.7868	49.3373
A_33_P3390731	AKTIP	0.810542	2.89885e-05	0.000984194	102.164	126.044
A_32_P197489	KLF13	0.862442	2.91006e-05	0.000987208	14511.2	16825.7
A_24_P79617	KIAA0040	0.677802	2.91466e-05	0.000987979	199.69	294.614
A_33_P3287348	CHN2	0.697961	2.91934e-05	0.000988211	2091.24	2996.21
A_33_P3338413	LAMB4	0.333696	2.92141e-05	0.000988211	3.64627	10.9269
A_33_P3233580	KIAA1217	0.705253	2.92234e-05	0.000988211	554.251	785.89
A_32_P10936	CDH12	2.46612	2.93306e-05	0.000991048	80.5418	32.6593
A_24_P938614	CDS1	0.683241	2.94271e-05	0.000993517	109.253	159.904
A_23_P205997	APH1B	0.805906	2.94518e-05	0.00099356	885.19	1098.38
A_33_P3401990	VPREB3	2.71913	2.98014e-05	0.00100455	283.221	104.159
A_19_P00325653		1.42379	3.03152e-05	0.00102106	111.358	78.2124
A_23_P395075	KDM3A	0.617494	3.05421e-05	0.00102789	273.308	442.608
A_23_P46378	PIGV	0.777342	3.05702e-05	0.00102789	211.403	271.956
A_24_P374634	STAU2	0.682841	3.05908e-05	0.00102789	93.7903	137.353
A_33_P3347320		0.537413	3.07312e-05	0.00103114	19.4085	36.1147
A_33_P3318668	C9orf169	0.589931	3.07361e-05	0.00103114	98.3329	166.685
A_23_P357104	ANXA6	1.513	3.10065e-05	0.00103939	1713.83	1132.74
A_23_P134744	RNF122	0.668592	3.11052e-05	0.00104188	566.65	847.527
A_33_P3215797	AHDC1	0.548355	3.11578e-05	0.00104281	747.143	1362.52
A_23_P407565	CX3CR1	0.65732	3.1199e-05	0.00104337	354.366	539.108
A_23_P88630	BLM	0.814334	3.12948e-05	0.0010457	5066.89	6222.13
A_24_P38572	NOL6	1.31763	3.13181e-05	0.0010457	312.947	237.507
A_24_P802145	IRS1	1.89973	3.16377e-05	0.00105423	31.4631	16.5619
A_23_P409462	DCBLD1	0.608041	3.1638e-05	0.00105423	25.1525	41.3665
A_23_P420692	PPFIA4	0.265756	3.16674e-05	0.00105423	10.9978	41.3829
A_19_P00321820		0.647787	3.16728e-05	0.00105423	558.463	862.109
A_23_P205746	EML1	0.361857	3.17992e-05	0.0010569	10.7846	29.8035
A_23_P334263	SENP8	0.704183	3.18206e-05	0.0010569	58.2264	82.6864
A_23_P136817	KNTC1	0.783822	3.18278e-05	0.0010569	1437.35	1833.77
A_24_P164505	FAM106CP	0.391087	3.19619e-05	0.00106052	3.23215	8.26453
A_24_P28722	RSAD2	3.16715	3.2092e-05	0.001064	9.70907	3.06556
A_33_P3330211	AUTS2	1.63112	3.21371e-05	0.00106424	56.0144	34.341
A_23_P165414	KLHL23	0.731957	3.21493e-05	0.00106424	403.187	550.835
A_23_P109593	TBC1D22A	0.761773	3.22078e-05	0.00106534	667.23	875.891
A_33_P3233436	PNMA6A	0.78073	3.22362e-05	0.00106545	623.228	798.263
A_23_P127522	HYLS1	0.732897	3.22688e-05	0.0010657	254.911	347.813
A_33_P3324765	CSNK1D	1.28063	3.23137e-05	0.00106635	831.305	649.138
A_23_P346982	DTWD2	1.49216	3.23668e-05	0.00106728	177.671	119.07
A_23_P316741	TSPAN4	0.652543	3.27358e-05	0.00107856	591.954	907.149
A_23_P390518	TNFRSF11A	0.5968	3.27598e-05	0.00107856	141.369	236.877
A_33_P3236813	GPR19	0.597802	3.28709e-05	0.00108079	39.9798	66.878
A_33_P3330503	ALDH7A1	0.652234	3.28813e-05	0.00108079	23.1432	35.483
A_33_P3361896	LOC100127994	3.57009	3.29041e-05	0.00108079	31.0707	8.70305
A_33_P3242014	PHC1	0.744545	3.29864e-05	0.0010823	316.76	425.442
A_33_P3240512	KCTD12	1.43126	3.30011e-05	0.0010823	2394.62	1673.08
A_24_P166443	HLA-DPB1	1.25486	3.33162e-05	0.00109179	9816.51	7822.79
A_23_P308032	NUP98	1.2665	3.35383e-05	0.00109822	1090.87	861.329
A_23_P169838	SUN1	0.8434	3.36625e-05	0.00110143	1018.22	1207.28
A_19_P00807145		1.25167	3.37712e-05	0.00110414	201.322	160.842
A_23_P302094	IMP4	1.2924	3.41258e-05	0.00111487	5507.74	4261.64
A_24_P683011	LOC100127983	0.779023	3.43686e-05	0.00112194	134.05	172.075
A_24_P402779	PARP3	0.681011	3.44658e-05	0.00112364	98.787	145.059
A_23_P142154	GRWD1	1.25648	3.44737e-05	0.00112364	10137.6	8068.3
A_24_P287974	CUEDC1	1.62194	3.46427e-05	0.00112828	68.5384	42.2571
A_23_P99906	HOMER2	0.7927	3.46933e-05	0.00112906	83.7864	105.698
A_24_P261929	IFI27L1	0.793181	3.47365e-05	0.0011296	3350.3	4223.88
A_19_P00809632		0.496843	3.48063e-05	0.00113101	29.0678	58.505
A_23_P431252	KBTBD8	1.33769	3.48984e-05	0.00113283	540.362	403.952
A_23_P19226	DSE	0.68537	3.4916e-05	0.00113283	819.721	1196.03
A_24_P86868	METTL10	0.857127	3.50365e-05	0.00113587	633.565	739.174
A_23_P393051	C1orf172	0.507001	3.51739e-05	0.00113946	19.0012	37.4777
A_23_P59138	POU5F1	0.597474	3.53815e-05	0.00114407	2292.91	3837.68
A_23_P431410	RBMS1	1.30778	3.53869e-05	0.00114407	4115.27	3146.76
A_32_P199301	TFDP1	1.22332	3.53972e-05	0.00114407	1454.46	1188.95
A_32_P120791	LOC727916	0.420602	3.54988e-05	0.00114648	3.68614	8.76397
A_33_P3308534	OSBPL1A	0.562358	3.5583e-05	0.00114832	31.479	55.9768
A_33_P3379669	RNF208	0.664495	3.56175e-05	0.00114856	72.5627	109.2
A_33_P3260669	STK3	0.747364	3.58916e-05	0.00115652	906.13	1212.43
A_19_P00810729		0.67652	3.60257e-05	0.00115935	48.6216	71.8701
A_33_P3272442	LOC100129195	0.779705	3.60341e-05	0.00115935	142.949	183.337
A_24_P838483	C12orf74	0.46727	3.60953e-05	0.00116044	17.3469	37.124
A_23_P62133	MTM1	1.59072	3.62555e-05	0.00116471	46.1944	29.0399
A_33_P3233499	C6orf123	0.32831	3.62884e-05	0.00116488	2.61052	7.95138
A_19_P00806129		0.81435	3.65382e-05	0.00117121	70.2298	86.2404
A_23_P129246	PLEKHO2	1.29221	3.65527e-05	0.00117121	1249.14	966.666
A_33_P3220813		0.594398	3.65781e-05	0.00117121	21.4457	36.0796
A_23_P253301	PFN2	0.679605	3.65959e-05	0.00117121	126.088	185.531
A_23_P149613	FMO1	0.704116	3.69896e-05	0.00118212	83.1378	118.074
A_19_P00802368		0.532149	3.69927e-05	0.00118212	22.3776	42.0514
A_24_P376129	DFNB31	0.585499	3.70723e-05	0.00118319	21.718	37.0931
A_23_P32785	C3orf38	0.863081	3.7082e-05	0.00118319	1216.81	1409.85
A_24_P655268	OIP5-AS1	0.849245	3.75631e-05	0.00119764	766.756	902.868
A_33_P3217480	HIRIP3	1.12219	3.76352e-05	0.00119813	3552.1	3165.33
A_33_P3310567	LOC100129466	0.527681	3.76523e-05	0.00119813	526.841	998.408
A_23_P20876	PTPDC1	0.78975	3.76633e-05	0.00119813	401.85	508.832
A_23_P170574	SNAI3	0.591422	3.78229e-05	0.00120231	20.2777	34.2863
A_33_P3464555	LOC283070	1.34401	3.80687e-05	0.00120922	1970.17	1465.89
A_23_P27285	MPPE1	0.687529	3.82467e-05	0.00121328	1190.49	1731.55
A_24_P244944	MCTP2	1.53352	3.82539e-05	0.00121328	171.573	111.882
A_32_P902957	ARL11	1.49628	3.83082e-05	0.0012141	73.5196	49.1351
A_19_P00800061		0.693115	3.83475e-05	0.00121443	42.5858	61.4412
A_23_P117734	LYSMD4	0.773545	3.84958e-05	0.00121822	187.031	241.784
A_33_P3233645	MT1G	0.215322	3.85538e-05	0.00121914	143.104	664.606
A_33_P3245575	GLT25D1	1.6275	3.8938e-05	0.00123038	253.63	155.84
A_19_P00327882		1.30283	3.91401e-05	0.00123584	104.781	80.4259
A_23_P103011	RAB36	1.9985	3.92088e-05	0.00123709	174.41	87.2704
A_19_P00803151		1.73997	3.94317e-05	0.0012429	35.3917	20.3403
A_23_P311640	AGFG2	0.725003	3.94517e-05	0.0012429	122.501	168.966
A_23_P211244	PRMT2	0.807509	3.97061e-05	0.00124999	446.054	552.382
A_33_P3350493	CLPSL2	0.580838	3.97945e-05	0.00125184	15.924	27.4155
A_33_P3272563	NMT2	0.611778	3.98863e-05	0.00125339	13.4671	22.0131
A_24_P287043	IFITM2	1.43976	3.99029e-05	0.00125339	10056.3	6984.73
A_33_P3348924	LOC100128348	0.640008	4.00442e-05	0.0012569	56.7874	88.7292
A_33_P3860067	LOC554174	0.461449	4.02201e-05	0.00126149	8.91005	19.3089
A_23_P73721	RRAGB	0.785143	4.03214e-05	0.00126373	48.9053	62.2884
A_33_P3320678	CLEC18C	0.425141	4.04218e-05	0.00126594	11.7744	27.6954
A_33_P3367077		0.686081	4.04545e-05	0.00126603	39.6285	57.7607
A_23_P357546	PNKD	1.90551	4.05195e-05	0.00126713	25.8756	13.5794
A_23_P376557	MMP25	0.616897	4.06137e-05	0.00126914	63.1929	102.437
A_23_P407684	ZNF598	1.15239	4.07763e-05	0.00127328	1179.23	1023.29
A_23_P102391	SLC40A1	0.56967	4.0914e-05	0.00127632	20.7045	36.3447
A_33_P3399090	DIXDC1	0.605084	4.09337e-05	0.00127632	33.4455	55.2741
A_33_P3410194	H3F3B	0.740375	4.09703e-05	0.00127652	1234.1	1666.85
A_24_P77082	KMO	1.35006	4.10005e-05	0.00127652	634.241	469.788
A_19_P00315506		0.692403	4.11999e-05	0.00128179	2911.9	4205.51
A_23_P30338	CCNH	1.17344	4.13126e-05	0.00128435	4202.24	3581.12
A_23_P111995	LOXL2	0.733936	4.14086e-05	0.00128581	985.542	1342.82
A_23_P32404	ISG20	0.670598	4.142e-05	0.00128581	7942.49	11843.9
A_24_P918907	LOC154761	0.347838	4.18522e-05	0.00129828	5.63262	16.1932
A_19_P00323375		0.755787	4.19582e-05	0.00130061	66.377	87.8251
A_33_P3415633	TMEM136	0.729216	4.20703e-05	0.00130314	42.1571	57.8116
A_23_P309381	HIST2H2AA4	0.788022	4.21089e-05	0.00130338	1858.33	2358.22
A_33_P3303697	CR2	2.90887	4.21829e-05	0.00130459	21.4495	7.37382
A_23_P167005	GPR160	0.522369	4.22407e-05	0.00130459	37.4208	71.6369
A_23_P129835	PPP1R1B	2.19396	4.22551e-05	0.00130459	113.971	51.9477
A_33_P3396646	BEND3	1.29419	4.22712e-05	0.00130459	82.8475	64.0151
A_23_P129695	VASN	1.53988	4.27449e-05	0.00131807	270.471	175.644
A_23_P164089	RFFL	0.697048	4.277e-05	0.00131807	1355.93	1945.25
A_23_P115838	C10orf12	1.26626	4.28914e-05	0.00132085	166.347	131.369
A_33_P3273719	ELOVL5	1.35254	4.29918e-05	0.00132298	427.324	315.943
A_24_P822704	TMEM198	0.598719	4.30249e-05	0.00132304	28.5206	47.636
A_33_P3368453	MICA	0.686641	4.3112e-05	0.00132476	786.255	1145.07
A_19_P00329850		1.23535	4.32097e-05	0.0013268	291.599	236.046
A_23_P2143	SPCS2	0.873914	4.32939e-05	0.00132708	3681.31	4212.44
A_33_P3346801	BMF	0.517867	4.33034e-05	0.00132708	7.62382	14.7216
A_33_P3380101	MAP7D1	1.13834	4.33384e-05	0.00132708	1999.34	1756.36
A_23_P429581	TMEM67	0.692215	4.33442e-05	0.00132708	29.6707	42.8634
A_33_P3409062	TYROBP	1.49513	4.34646e-05	0.00132981	4425.38	2959.87
A_32_P70158	LILRB3	1.59493	4.3725e-05	0.00133631	185.738	116.455
A_33_P3320212		0.255801	4.37486e-05	0.00133631	15.5635	60.8422
A_24_P289170	CCDC88C	0.68319	4.37715e-05	0.00133631	384.491	562.788
A_33_P3360684	CORO1B	1.65977	4.39731e-05	0.0013415	188.834	113.772
A_24_P923251	TGM2	0.535823	4.4109e-05	0.00134468	56.8709	106.138
A_19_P00316107		0.72293	4.41987e-05	0.00134644	286.234	395.936
A_23_P252062	PPARG	2.87144	4.43959e-05	0.00135148	10.6157	3.697
A_19_P00320573		0.638272	4.45542e-05	0.00135531	145.741	228.337
A_33_P3344579	DLD	0.852035	4.45858e-05	0.00135531	352.684	413.931
A_23_P15889	CBLN2	2.64013	4.47937e-05	0.00136066	59.9913	22.7229
A_23_P79562	FABP1	3.16708	4.48945e-05	0.00136274	9.63334	3.04171
A_19_P00318587		0.746641	4.49448e-05	0.00136297	317.097	424.698
A_23_P207319	MAP3K14	0.740746	4.49664e-05	0.00136297	864.537	1167.12
A_23_P29994	RBPJ	0.745383	4.52019e-05	0.00136913	3397.61	4558.21
A_33_P3257574	LOC100130179	0.166577	4.5284e-05	0.00137064	71.0249	426.379
A_24_P943957	PIKFYVE	1.39227	4.55251e-05	0.00137694	2221.64	1595.7
A_33_P3343485		0.636442	4.55572e-05	0.00137694	56.5249	88.8139
A_32_P352358	LOC650293	0.611453	4.56054e-05	0.00137742	51.2248	83.7755
A_23_P145541	FIG4	0.823951	4.56741e-05	0.00137851	171.894	208.622
A_23_P44112	LAT	1.1881	4.58847e-05	0.00138388	893.057	751.671
A_23_P326319	C16orf45	0.599543	4.59521e-05	0.00138493	75.7841	126.403
A_19_P00316650		0.705615	4.60742e-05	0.00138762	71.8925	101.886
A_33_P3300297		1.42532	4.62916e-05	0.00139318	70.801	49.6738
A_33_P3317376	RHOG	1.26317	4.64049e-05	0.0013956	1799.85	1424.87
A_33_P3407691		0.588922	4.6525e-05	0.00139822	263.905	448.115
A_33_P3359071	ACD	1.18241	4.66135e-05	0.00139906	3215.56	2719.51
A_32_P75792	FAM132A	1.44823	4.6619e-05	0.00139906	63.6742	43.9668
A_33_P3241661	LOC388780	0.648202	4.67423e-05	0.00140177	190.727	294.24
A_33_P3692756	LHFPL3-AS2	0.660411	4.6857e-05	0.00140422	23.05	34.9025
A_19_P00316371		1.39343	4.68996e-05	0.0014045	138.202	99.1813
A_23_P210176	ITGA6	2.03138	4.70169e-05	0.00140688	49.6704	24.4515
A_33_P3360204		0.731574	4.70452e-05	0.00140688	182.189	249.037
A_23_P6066	CPXM1	2.04074	4.72845e-05	0.00141304	1313.19	643.489
A_33_P3278407	MLLT4	0.667412	4.73674e-05	0.00141357	717.967	1075.75
A_24_P203072	PHF16	0.827183	4.73689e-05	0.00141357	368.224	445.154
A_23_P148546	NAA10	1.20462	4.74947e-05	0.00141632	2659.09	2207.41
A_24_P173754	C1orf21	0.649439	4.76043e-05	0.0014186	222.419	342.479
A_33_P3232682	LOC728701	0.717717	4.77286e-05	0.00142061	739.427	1030.25
A_23_P111487	SRRT	1.22544	4.77388e-05	0.00142061	1008.55	823.009
A_33_P3304538	RNF207	0.415387	4.78078e-05	0.00142166	15.1263	36.415
A_23_P383227	S100A1	2.05723	4.78493e-05	0.0014219	120.24	58.4478
A_23_P11543	FUCA1	0.695496	4.82943e-05	0.00143408	659.034	947.574
A_33_P3556532	DNAH17	0.314082	4.83269e-05	0.00143408	7.64853	24.352
A_23_P416894	PION	0.567145	4.85611e-05	0.00143913	294.935	520.035
A_19_P00317164		0.557166	4.85648e-05	0.00143913	23.9765	43.0329
A_23_P316381	ACOX3	0.786662	4.88744e-05	0.00144729	214.403	272.548
A_24_P157926	TNFAIP3	0.749786	4.90081e-05	0.00145024	1180.57	1574.54
A_23_P110473	NAIP	0.739394	4.94332e-05	0.0014618	544.166	735.961
A_33_P3347971	TPD52	0.638804	4.95485e-05	0.00146418	419.853	657.248
A_24_P219053	KIAA1704	0.841468	4.96026e-05	0.00146476	143.092	170.05
A_32_P178966	TMEM170B	0.825597	4.99006e-05	0.00147254	1430	1732.08
A_32_P218355	C6orf132	0.733307	5.01003e-05	0.0014774	136.42	186.035
A_24_P139604	PYHIN1	2.76228	5.02299e-05	0.00148019	22.223	8.04516
A_23_P137366	C1QB	1.98955	5.03214e-05	0.00148186	2588.66	1301.13
A_23_P30069	DDX60L	2.09136	5.07867e-05	0.00149452	65.5395	31.3382
A_24_P923102	KLHL23	0.777134	5.08971e-05	0.00149674	444.162	571.538
A_24_P410516	GOLGA6L9	0.783891	5.0989e-05	0.0014984	3787.35	4831.47
A_19_P00317864		0.658884	5.12575e-05	0.00150277	444.751	675.006
A_23_P257256	GRK6	1.22	5.12736e-05	0.00150277	727.227	596.086
A_23_P403081	C5orf34	0.765676	5.12746e-05	0.00150277	140.497	183.494
A_33_P3335147	MURC	0.727401	5.1293e-05	0.00150277	47.8215	65.743
A_19_P00315755		1.45659	5.13151e-05	0.00150277	4153.77	2851.7
A_33_P3336810	NUDT17	0.769363	5.13752e-05	0.0015035	749.239	973.843
A_33_P3417865	ZFP36L1	1.42531	5.16962e-05	0.00151185	7344.48	5152.89
A_23_P49546	GRIN2C	0.685216	5.20416e-05	0.0015209	43.8633	64.0138
A_33_P3265224	CEP68	0.755723	5.21142e-05	0.00152119	274.55	363.295
A_33_P3245908	C10orf128	1.70324	5.21234e-05	0.00152119	264.084	155.048
A_33_P3309481	PTPRVP	0.630325	5.22882e-05	0.00152434	37.3926	59.3227
A_33_P3319041	HMGB3	0.787361	5.23033e-05	0.00152434	703.752	893.811
A_24_P286114	SLC1A3	2.22316	5.25151e-05	0.00152947	62.4373	28.0849
A_24_P393844	DPH2	1.17621	5.26349e-05	0.0015319	2969.81	2524.9
A_24_P29686	ZMIZ2	0.757049	5.32118e-05	0.00154681	3702.91	4891.24
A_23_P103398	PSEN2	0.736234	5.32389e-05	0.00154681	327.056	444.229
A_24_P54174	TNFRSF1B	0.770889	5.32566e-05	0.00154681	236.159	306.347
A_23_P169978	ZNF608	1.26353	5.34479e-05	0.00155118	257.799	204.031
A_24_P331128	GNA15	0.407418	5.34801e-05	0.00155118	19.7501	48.4763
A_23_P115492	VASH2	0.740201	5.3578e-05	0.00155296	351.424	474.769
A_24_P150791	JPH3	0.415386	5.36353e-05	0.00155356	57.3999	138.184
A_23_P166269	FAM3B	0.385073	5.37852e-05	0.00155643	48.3358	125.524
A_23_P80098	GART	1.31702	5.3808e-05	0.00155643	5147.21	3908.22
A_33_P3286041	POLR3E	1.18094	5.41609e-05	0.00156557	2735.21	2316.12
A_23_P15450	TMEM100	1.79735	5.42283e-05	0.00156645	321.062	178.631
A_33_P3395008	ACOXL	0.751489	5.43841e-05	0.00156935	6590.97	8770.54
A_24_P360078	LRBA	0.744221	5.44073e-05	0.00156935	295.818	397.486
A_33_P3213377	IMMP2L	0.693946	5.44395e-05	0.00156935	412.412	594.299
A_23_P65789	MCTP2	1.3546	5.45276e-05	0.00157082	213.695	157.754
A_23_P142631	FKBP1B	0.764714	5.47802e-05	0.00157702	218.616	285.879
A_33_P3215422	LYL1	1.64088	5.48899e-05	0.00157848	308.829	188.209
A_24_P83808		0.840921	5.49052e-05	0.00157848	1057.31	1257.32
A_19_P00807448		1.51313	5.50482e-05	0.00158152	71.3915	47.1813
A_23_P214080	EGR1	1.84692	5.53533e-05	0.00158882	641.385	347.272
A_23_P24922	LIPT2	0.778175	5.53772e-05	0.00158882	240.61	309.197
A_24_P351283	MREG	0.637404	5.56112e-05	0.00159445	35.2058	55.2332
A_32_P62997	PBK	0.80178	5.56841e-05	0.00159546	3567.03	4448.89
A_23_P63825	GOT1	0.815516	5.57461e-05	0.00159616	1299.34	1593.27
A_23_P48835	KIF23	0.88967	5.59409e-05	0.00160066	3968.18	4460.29
A_23_P334218	WDR67	0.811225	5.62572e-05	0.00160843	472.265	582.162
A_32_P103945	B4GALT4	0.858235	5.62885e-05	0.00160843	514.675	599.69
A_23_P36658	MGST1	0.807647	5.64362e-05	0.00161157	6501.6	8050.06
A_23_P420326	FNDC5	2.93027	5.65965e-05	0.00161506	47.4749	16.2016
A_23_P204395	AACS	0.717393	5.69187e-05	0.00162316	214.581	299.112
A_23_P155857	NUDT6	0.835668	5.6992e-05	0.00162416	483.114	578.117
A_33_P3223472	AMZ2	0.818875	5.72579e-05	0.00162985	2879.02	3515.83
A_32_P47754	SLC2A14	1.76438	5.72686e-05	0.00162985	106.685	60.4661
A_33_P3294415		1.42385	5.73274e-05	0.00163043	43.8001	30.7617
A_23_P146187	RRS1	1.31405	5.75121e-05	0.00163458	4506.38	3429.38
A_19_P00801759		0.724564	5.76156e-05	0.00163643	192.383	265.515
A_33_P3242080	DDX19A	1.2128	5.77116e-05	0.00163756	1925.6	1587.73
A_24_P97197	CTDSP1	1.25282	5.77327e-05	0.00163756	230.961	184.352
A_23_P28334	IL18RAP	0.460009	5.77789e-05	0.00163778	3.48638	7.57895
A_19_P00322109		0.778261	5.7858e-05	0.00163892	66.5971	85.5717
A_32_P22338	PDCD6IP	1.28009	5.80721e-05	0.00164389	725.335	566.628
A_33_P3263867	P2RX7	0.634571	5.83763e-05	0.0016496	26.2925	41.4335
A_24_P306720	FOXN3-AS1	1.5193	5.83787e-05	0.0016496	233.188	153.484
A_33_P3400107	FLJ41941	0.303626	5.84262e-05	0.0016496	2.55645	8.41972
A_24_P310616	SLC35A2	0.744776	5.8456e-05	0.0016496	879.817	1181.32
A_24_P130041	CYP51A1	0.767499	5.84685e-05	0.0016496	1927.58	2511.51
A_33_P3336622	ALDH3A2	0.769603	5.88013e-05	0.00165775	607.219	789.003
A_33_P3213892	PRDM15	1.40395	5.88352e-05	0.00165775	38.8816	27.6944
A_19_P00804072		0.719794	5.89491e-05	0.00165913	117.28	162.936
A_23_P386561	TWISTNB	1.17565	5.89901e-05	0.00165913	1105.56	940.383
A_23_P399156	IL12RB1	1.42695	5.90271e-05	0.00165913	59.951	42.0133
A_23_P356684	ANLN	0.786908	5.90409e-05	0.00165913	486.661	618.447
A_33_P3226050	GATSL3	0.582436	5.92519e-05	0.00166396	298.715	512.872
A_33_P3227716	GATSL3	0.6838	5.93708e-05	0.00166585	394.539	576.979
A_23_P379327	FAM63B	0.790985	5.93977e-05	0.00166585	150.029	189.674
A_23_P1292	ERCC6	0.774935	5.96492e-05	0.00167179	104.485	134.831
A_32_P88905	LOC647131	0.643281	5.98383e-05	0.00167599	85.541	132.976
A_23_P210048	HDAC4	1.39916	5.98911e-05	0.00167636	239.136	170.914
A_23_P79251	EHD3	1.50952	6.00413e-05	0.00167945	228.954	151.674
A_33_P3339376	WIPF1	1.51531	6.01719e-05	0.001682	467.286	308.377
A_23_P135061	CORO2A	0.667896	6.04041e-05	0.00168628	158.551	237.389
A_24_P934800	ERI2	0.801847	6.04046e-05	0.00168628	224.147	279.539
A_23_P394986	CREG2	3.4906	6.06108e-05	0.00169075	14.0353	4.0209
A_24_P69538	TLR4	1.47135	6.06446e-05	0.00169075	185.54	126.102
A_23_P55477	ADORA2B	0.658728	6.10292e-05	0.00170036	677.711	1028.82
A_33_P3251148	TSPO	1.49947	6.11319e-05	0.0017021	7342.42	4896.67
A_19_P00807678		0.65341	6.12936e-05	0.00170306	43.6113	66.7443
A_23_P131299	ZFAND2B	1.25026	6.12951e-05	0.00170306	417.923	334.269
A_23_P97265	GPATCH4	1.34397	6.13075e-05	0.00170306	3879.47	2886.58
A_33_P3298406	ERCC6L2	0.744842	6.13523e-05	0.00170306	127.504	171.183
A_32_P209208	CAPS2	0.25701	6.13673e-05	0.00170306	11.4201	44.4344
A_19_P00315780		0.728058	6.14485e-05	0.0017042	42.7641	58.7372
A_23_P84230	OTP	0.655113	6.14959e-05	0.0017044	29.5069	45.0409
A_33_P3340105	BASP1P1	1.29694	6.16145e-05	0.00170657	265.259	204.526
A_33_P3279720		0.722889	6.18779e-05	0.00171275	195.549	270.51
A_23_P320897	DENND1B	0.717475	6.20116e-05	0.00171433	345.344	481.332
A_19_P00800245		0.559568	6.20158e-05	0.00171433	40.3615	72.1298
A_19_P00316108		0.507372	6.2086e-05	0.00171515	28.1345	55.4514
A_32_P40463	NUDT9P1	0.592395	6.21755e-05	0.0017164	81.2582	137.169
A_24_P930741	EPHA10	0.361687	6.2212e-05	0.0017164	10.1099	27.952
A_23_P153320	ICAM1	0.730651	6.30601e-05	0.00173779	553.159	757.076
A_23_P361940	CD84	1.96506	6.30694e-05	0.00173779	74.6259	37.9764
A_33_P3289356	CD58	0.726403	6.329e-05	0.00174242	494.444	680.674
A_24_P149124	NREP	0.723251	6.33196e-05	0.00174242	2537.63	3508.65
A_32_P156851	RCAN2	3.20325	6.35021e-05	0.00174631	90.1809	28.1529
A_23_P54846	HERPUD1	0.687371	6.40407e-05	0.00175998	21886.5	31840.9
A_23_P101246	VSIG10L	0.852329	6.41159e-05	0.00176051	125.713	147.494
A_32_P170444	SUB1	0.810195	6.41431e-05	0.00176051	1310.05	1616.95
A_23_P216966	PTGS1	1.87667	6.42686e-05	0.00176281	31.4024	16.733
A_23_P30495	HMGCR	0.795325	6.43652e-05	0.00176432	2363.35	2971.56
A_33_P3286724	PLD2	0.878041	6.45374e-05	0.0017679	942.292	1073.18
A_32_P171313	GNB4	1.23837	6.45924e-05	0.00176826	4948.96	3996.34
A_33_P3629678	COL5A1	0.558211	6.50186e-05	0.00177878	345.002	618.049
A_33_P3691860	FAM122B	0.772674	6.52176e-05	0.00178308	305.357	395.195
A_23_P251695	NXT1	1.18471	6.56594e-05	0.001794	5349.62	4515.56
A_23_P157795	CTNNAL1	0.740257	6.58043e-05	0.0017968	1515.29	2046.97
A_32_P75094	AIFM2	0.840148	6.59687e-05	0.00180013	444.082	528.576
A_23_P108492	MARS2	1.31348	6.61636e-05	0.00180429	72.7026	55.3512
A_33_P3345816	GPER	0.329229	6.62943e-05	0.00180669	48.6239	147.69
A_23_P210939	EIF6	1.15457	6.64917e-05	0.00181091	11378.3	9855.01
A_32_P9382	MZT1	0.768536	6.65667e-05	0.00181178	2687.08	3496.36
A_23_P52176	ZNF124	0.87171	6.66244e-05	0.0018121	1828.45	2097.54
A_23_P1552	CTSC	0.821866	6.66636e-05	0.0018121	732.303	891.024
A_24_P386639	BET1L	1.19927	6.67517e-05	0.00181234	373.663	311.576
A_33_P3396492	CDH24	1.32337	6.67677e-05	0.00181234	105.054	79.3835
A_23_P119040	GREB1L	1.91511	6.68006e-05	0.00181234	16.2179	8.46837
A_32_P217750	IL3RA	0.511064	6.68536e-05	0.00181261	55.9662	109.509
A_33_P3319351	NBR1	0.66359	6.71817e-05	0.00182035	116.919	176.191
A_19_P00317683		1.47392	6.7313e-05	0.00182207	52.2737	35.4656
A_33_P3365582	RASGRP3	0.786975	6.73314e-05	0.00182207	286.062	363.496
A_24_P152649	LOC644189	0.65258	6.75038e-05	0.00182557	77.5375	118.817
A_33_P3223964	IGHV1-24	3.17103	6.76328e-05	0.0018279	14.7282	4.64462
A_23_P116797	C12orf10	1.26597	6.77592e-05	0.00183015	2618.31	2068.23
A_19_P00325104		1.226	6.78863e-05	0.00183241	118.363	96.5435
A_23_P258769	HLA-DPB1	1.20002	6.81768e-05	0.00183908	3911	3259.11
A_33_P3241989	PLAC8	3.47729	6.83472e-05	0.00184251	16.9129	4.86381
A_24_P913716	B3GNT7	1.25673	6.86559e-05	0.00184965	596.203	474.409
A_33_P3390102	GIPC1	0.756803	6.88123e-05	0.00185269	530.638	701.157
A_23_P106922	CHST6	0.622906	6.89833e-05	0.00185612	21.7903	34.9818
A_33_P3405500	SACS	1.33968	6.94951e-05	0.0018687	867.124	647.26
A_24_P111134	POMT2	0.803992	6.96186e-05	0.00187083	322.445	401.055
A_23_P21560	FAM49A	1.30062	6.97719e-05	0.00187377	1360.19	1045.81
A_23_P137484	L1TD1	1.37177	6.98618e-05	0.00187499	2596.04	1892.48
A_24_P398940	CASC4	0.768357	7.0111e-05	0.0018798	1377.72	1793.08
A_32_P36235	IER2	1.29096	7.01962e-05	0.0018798	7938.02	6148.94
A_23_P126939	RAB7L1	0.700326	7.034e-05	0.0018798	1255.47	1792.69
A_33_P3346688	HSPA8	1.53807	7.03805e-05	0.0018798	95.7965	62.2837
A_24_P655849	SMAD9	0.443783	7.04226e-05	0.0018798	8.68744	19.5759
A_23_P115872	CEP55	0.852675	7.04316e-05	0.0018798	1967.77	2307.76
A_23_P338325	ELK3	1.32954	7.0445e-05	0.0018798	250.202	188.186
A_32_P69465	MORN2	0.826955	7.04926e-05	0.0018798	929.761	1124.32
A_33_P3363355	ICAM4	1.41508	7.05112e-05	0.0018798	131.507	92.933
A_33_P3353816	ITGA4	1.31149	7.05142e-05	0.0018798	1229.7	937.639
A_24_P291231	PER3	0.498615	7.05284e-05	0.0018798	4.66844	9.36281
A_24_P880043	PCGF5	0.810519	7.06071e-05	0.00188071	1420.74	1752.87
A_23_P163567	SMPD3	0.736081	7.17259e-05	0.00190932	463.242	629.336
A_33_P3260605	CTNNAL1	0.716791	7.17753e-05	0.00190943	675.193	941.967
A_24_P179183	ANKRD12	0.766933	7.21895e-05	0.00191925	1648.58	2149.58
A_32_P82189	FAM161A	0.809034	7.29755e-05	0.00193893	393.93	486.914
A_33_P3409077	C6orf170	0.621721	7.33243e-05	0.00194606	123.22	198.192
A_24_P412976	TMEM143	0.776157	7.3364e-05	0.00194606	1057.29	1362.21
A_24_P194081	FXYD5	1.79829	7.33817e-05	0.00194606	298.717	166.112
A_23_P107684	ZNF324	1.16592	7.34412e-05	0.00194642	1434.85	1230.66
A_33_P3334102	ARHGAP27	0.754216	7.34962e-05	0.00194666	44.8447	59.4587
A_23_P136777	APOD	3.96537	7.35901e-05	0.00194744	19.8018	4.99368
A_32_P84728	LOC100131727	0.435901	7.36174e-05	0.00194744	158.801	364.306
A_32_P202125	LOC100128988	0.421608	7.39434e-05	0.00195484	36.6616	86.9565
A_32_P196047	DPY19L4	0.725854	7.40551e-05	0.00195658	317.669	437.649
A_33_P3231357	KISS1R	0.399806	7.42327e-05	0.00196005	8.6702	21.686
A_32_P49848	RHOQ	0.719111	7.46284e-05	0.00196927	878.818	1222.09
A_19_P00320261		1.47363	7.47424e-05	0.00197105	91.2865	61.9467
A_23_P14986	HSD11B2	1.39472	7.49462e-05	0.0019752	346.994	248.791
A_32_P31963		0.507923	7.50414e-05	0.00197521	31.8473	62.7011
A_33_P3293237		1.5316	7.51168e-05	0.00197521	124.916	81.559
A_23_P371865	CDYL2	1.28094	7.51176e-05	0.00197521	214.45	167.416
A_24_P241183	CLEC2D	0.55723	7.5133e-05	0.00197521	119.209	213.931
A_23_P137381	ID3	1.17927	7.52295e-05	0.00197652	633.639	537.314
A_32_P180958	PCYOX1	0.745227	7.53121e-05	0.00197747	336.988	452.196
A_23_P354734	PCDHGA8	2.01149	7.5578e-05	0.00198322	1124.08	558.83
A_23_P75647	HYOU1	1.15113	7.569e-05	0.00198493	100.592	87.3855
A_23_P408285	PRICKLE1	1.57368	7.58057e-05	0.00198568	500.596	318.106
A_23_P331908	PRDM11	0.749473	7.58123e-05	0.00198568	221.313	295.291
A_33_P3879161	PIK3AP1	1.2858	7.59798e-05	0.00198648	800.597	622.644
A_24_P64039	AP3M2	0.823089	7.5983e-05	0.00198648	867.855	1054.39
A_24_P683861		1.78016	7.59834e-05	0.00198648	40.2031	22.584
A_33_P3311371	PDLIM2	1.54762	7.61115e-05	0.00198861	284.27	183.683
A_19_P00322377		1.33602	7.64988e-05	0.00199659	147.812	110.636
A_23_P348063	SYNGR1	1.37293	7.65114e-05	0.00199659	52.0287	37.8961
A_33_P3341499	WNT5A	0.36585	7.66213e-05	0.00199823	13.6439	37.2937
A_33_P3330991	LOC100134237	1.22699	7.68203e-05	0.00200219	285.753	232.889
A_24_P162244	SCAPER	0.694888	7.70682e-05	0.00200742	168.849	242.988
A_33_P3278475	FOXN2	1.23204	7.75338e-05	0.00201775	2215.88	1798.54
A_23_P56746	FAP	2.6227	7.75602e-05	0.00201775	69.456	26.4826
A_24_P21410	NOL6	1.32245	7.77027e-05	0.00202022	1601.08	1210.69
A_19_P00315826		1.30203	7.77507e-05	0.00202023	133.278	102.362
A_23_P141555	TBX21	2.35388	7.80215e-05	0.00202603	123.651	52.5307
A_24_P243776	ZNF277	0.796837	7.8251e-05	0.00203074	559.403	702.029
A_33_P3414012		0.742057	7.86581e-05	0.00204006	39.4443	53.1553
A_23_P408473	HEATR7A	0.536251	7.87231e-05	0.0020405	256.742	478.773
A_23_P167882	IL17F	2.38075	7.87853e-05	0.00204086	35.8759	15.0692
A_23_P218841	NGLY1	0.737135	7.89138e-05	0.00204294	11741.3	15928.3
A_23_P170733	ANTXR2	0.720761	7.89907e-05	0.00204369	977.919	1356.79
A_19_P00317536		0.690312	7.91248e-05	0.00204505	37.4502	54.2511
A_24_P145122	NUCKS1	0.783835	7.91399e-05	0.00204505	198.663	253.45
A_33_P3302676		0.662397	7.9578e-05	0.00205512	91.3986	137.982
A_23_P68087	ATIC	1.15223	7.98263e-05	0.00206028	6794.76	5897.07
A_23_P21057	SEPT1	1.38733	8.0262e-05	0.0020692	571.178	411.709
A_33_P3404814	GNAO1	2.20872	8.02697e-05	0.0020692	30.4416	13.7825
A_23_P81441	C5orf20	0.548902	8.03614e-05	0.00207031	70.6526	128.716
A_23_P406135	IFT172	0.787572	8.08066e-05	0.00208051	1248.85	1585.7
A_24_P40907	PPAPDC2	0.759586	8.10522e-05	0.00208557	519.112	683.414
A_33_P3233165	CCDC104	0.644144	8.12614e-05	0.00208969	12.64	19.623
A_33_P3336103	TIGD5	1.22218	8.14632e-05	0.00209175	258	211.098
A_33_P3264875	GRK6	1.25138	8.14878e-05	0.00209175	377.789	301.897
A_23_P203376	MS4A6A	0.662711	8.14898e-05	0.00209175	404.73	610.718
A_33_P3393341	LPIN3	0.72447	8.18257e-05	0.00209844	364.751	503.473
A_24_P135753	PTPLB	1.17147	8.18494e-05	0.00209844	738.53	630.432
A_33_P3257005		1.238	8.23229e-05	0.00210915	165.502	133.685
A_23_P91390	THBD	0.375716	8.23667e-05	0.00210915	3.66903	9.76542
A_33_P3256396	DOC2B	0.619543	8.24547e-05	0.00210942	15.5315	25.0693
A_23_P41327	LYAR	1.39124	8.24851e-05	0.00210942	2044.9	1469.84
A_23_P361333	C3orf20	0.678327	8.25382e-05	0.00210942	26.0529	38.4076
A_33_P3240578	MLLT4-AS1	0.297892	8.25954e-05	0.00210942	4.31659	14.4905
A_23_P433218	OR7E91P	0.728184	8.26258e-05	0.00210942	82.3337	113.067
A_33_P3368452	MICA	0.687722	8.29985e-05	0.00211683	164.736	239.539
A_33_P3288159	ASPM	0.801418	8.30159e-05	0.00211683	769.008	959.559
A_24_P64329	STK32C	0.502718	8.32317e-05	0.00212001	38.4532	76.4905
A_24_P252497	TRIB1	0.757194	8.32405e-05	0.00212001	6464.15	8536.98
A_23_P67162	PIN1	0.805615	8.37479e-05	0.00213089	2262.03	2807.82
A_33_P3358253	INPPL1	1.29026	8.37746e-05	0.00213089	1139	882.763
A_23_P91430	PXMP4	0.833288	8.38186e-05	0.00213089	459.955	551.976
A_23_P98930	KIAA1551	1.3243	8.43246e-05	0.00214247	4086.64	3085.89
A_23_P119266	DNASE2	0.617999	8.49782e-05	0.00215779	116.306	188.198
A_23_P215883	NCALD	0.677879	8.55127e-05	0.00217006	56.0192	82.639
A_33_P3356935	C11orf92	0.553091	8.58651e-05	0.0021777	15.2906	27.6456
A_32_P175301	DENND3	1.30698	8.60206e-05	0.0021793	3928.97	3006.13
A_33_P3342481		0.649612	8.60312e-05	0.0021793	45.5422	70.1068
A_23_P112825	LCMT1	0.828051	8.6175e-05	0.00218164	1705.64	2059.82
A_33_P3326387	CCDC149	0.461958	8.64121e-05	0.00218534	5.55225	12.019
A_23_P80156	PRMT2	0.796486	8.64241e-05	0.00218534	588.441	738.796
A_32_P198303	DNAJC24	0.843154	8.69123e-05	0.00219638	312.102	370.16
A_23_P6914	OSBPL11	0.860078	8.72102e-05	0.00220259	1713.72	1992.52
A_32_P169735	TTC8	0.7371	8.73863e-05	0.00220572	107.637	146.028
A_33_P3474319	SLC37A2	1.59837	8.75774e-05	0.00220923	57.7172	36.11
A_33_P3221868	TMEM216	1.24005	8.76906e-05	0.00221077	752.274	606.648
A_23_P126266	HLX	1.36037	8.78926e-05	0.00221455	231.751	170.359
A_23_P47790	METTL1	1.32276	8.82062e-05	0.00222082	1528.36	1155.43
A_33_P3259507	FBXO10	0.765428	8.82557e-05	0.00222082	987.456	1290.07
A_24_P608302	LOC388796	1.25813	8.82985e-05	0.00222082	194.496	154.591
A_32_P163089	C12orf75	1.33515	8.83813e-05	0.00222158	1004.68	752.482
A_33_P3419865	LOC646719	1.87277	8.89551e-05	0.00223468	66.0259	35.2557
A_33_P3365178		0.521992	8.91811e-05	0.00223903	10.2896	19.7121
A_23_P250156	IGF2BP2	0.813881	8.9445e-05	0.00224433	43.0777	52.9287
A_33_P3407049		0.505875	8.96801e-05	0.0022482	125.663	248.408
A_23_P157268	CLDN12	0.768993	8.97084e-05	0.0022482	120.1	156.178
A_23_P367816	SNX29	0.720842	8.97582e-05	0.0022482	370.843	514.458
A_24_P151498	PRMT2	0.82041	9.05408e-05	0.00226646	755.464	920.837
A_24_P140204	PXK	1.49458	9.08139e-05	0.00227196	606.888	406.059
A_33_P3228558	ARHGAP27	1.16537	9.11302e-05	0.00227852	6981.98	5991.21
A_24_P312041	PLAGL1	0.825231	9.13385e-05	0.00228239	102.95	124.753
A_33_P3372705	SRGAP2B	0.825148	9.14196e-05	0.00228307	1189.13	1441.12
A_33_P3215059	NSMCE1	0.763474	9.16862e-05	0.00228838	512.404	671.148
A_23_P204364	NOP2	1.18887	9.17416e-05	0.00228841	3681.63	3096.76
A_19_P00813004		2.05917	9.20329e-05	0.00229409	125.175	60.7889
A_33_P3429242	LOC339988	1.5374	9.20774e-05	0.00229409	126.755	82.4478
A_23_P73660	TRAPPC2	0.852755	9.24205e-05	0.00230129	714.746	838.161
A_23_P389692	KIAA1328	0.775876	9.26318e-05	0.0023052	81.6817	105.277
A_32_P34387	SPATA7	0.741067	9.27215e-05	0.00230607	70.0315	94.5008
A_23_P47517	VPS37C	0.880536	9.27932e-05	0.0023065	1619.08	1838.75
A_33_P3388691	RGS21	7.05157	9.31272e-05	0.00231345	28.5179	4.04419
A_33_P3385148	C1orf186	0.726343	9.32964e-05	0.00231615	11135.4	15330.8
A_32_P63848	OXCT1	0.75635	9.33453e-05	0.00231615	1055.04	1394.91
A_32_P109683	PAGE2B	1.78189	9.3587e-05	0.00232079	21.7413	12.2013
A_23_P8185	DYNLT1	0.85094	9.36571e-05	0.00232117	1341.99	1577.07
A_33_P3299309	RPL28	1.65667	9.40906e-05	0.00233056	210.887	127.296
A_24_P161764	IGHG1	3.44049	9.41786e-05	0.00233137	9.556	2.77751
A_33_P3245449	LOC389834	0.71718	9.42754e-05	0.00233183	232.271	323.868
A_19_P00810748		0.749453	9.43072e-05	0.00233183	220.502	294.218
A_33_P3271445	COL4A3BP	0.854225	9.43927e-05	0.00233259	1274.94	1492.52
A_23_P74581	SNHG12	1.22354	9.47397e-05	0.00233912	5526.5	4516.8
A_23_P70843	BPGM	0.861897	9.47996e-05	0.00233912	971.223	1126.84
A_33_P3386760	CHEK2	1.47443	9.48225e-05	0.00233912	141.16	95.7392
A_19_P00318818		0.620719	9.50575e-05	0.00234356	156.027	251.365
A_33_P3243878	GOLGA6L9	0.775948	9.52565e-05	0.00234568	3328.55	4289.66
A_23_P307844	PHYHD1	1.57821	9.52616e-05	0.00234568	99.1374	62.8164
A_24_P358245	ATP8B5P	1.29375	9.53097e-05	0.00234568	385.93	298.304
A_23_P25030	HSD17B6	0.68732	9.56407e-05	0.00235146	87.2116	126.886
A_33_P3305775		0.779641	9.56554e-05	0.00235146	51.5392	66.1064
A_19_P00808658		0.76503	9.57909e-05	0.00235343	466.05	609.192
A_33_P3355247	CCDC69	1.18241	9.6067e-05	0.00235884	484.377	409.654
A_23_P331479	PPP1R18	1.29771	9.74841e-05	0.00239225	5412.06	4170.47
A_33_P3371089	SGTB	0.827113	9.76399e-05	0.00239323	970.263	1173.07
A_23_P139418	GALNTL4	2.49741	9.76958e-05	0.00239323	10.5947	4.2423
A_33_P3288614	LOC100128163	0.676501	9.77436e-05	0.00239323	105.776	156.357
A_23_P162719	DIAPH3	0.7809	9.77496e-05	0.00239323	265.705	340.255
A_23_P377882	KCNH2	0.670548	9.78264e-05	0.00239373	37.1887	55.4602
A_23_P253561	TTPAL	1.22819	9.82955e-05	0.00240382	2669.49	2173.51
A_33_P3218980	ENTPD1	0.754393	9.8863e-05	0.0024163	913.383	1210.75
A_33_P3231447	ITGA6	1.79583	9.90774e-05	0.00242015	43.3971	24.1656
A_23_P403955	TARDBP	0.874503	9.91476e-05	0.0024204	645.431	738.054
A_23_P105368	MGC16384	0.786407	9.92017e-05	0.0024204	158.398	201.42
A_24_P37519	LZTFL1	0.744096	9.95107e-05	0.00242654	141.808	190.577
A_23_P214411	GLO1	0.80485	9.9591e-05	0.0024271	839.122	1042.58
A_24_P353619	ALPL	0.604124	9.97389e-05	0.00242763	311.956	516.378
A_23_P77653	SLC12A3	0.555592	9.97503e-05	0.00242763	24.3457	43.8195
A_23_P144337	CCRN4L	1.46475	9.97845e-05	0.00242763	25.0517	17.1031
A_19_P00805642		0.763772	0.000100151	0.00243514	199.626	261.368
A_33_P3384133	C17orf99	1.56158	0.000100369	0.00243829	44.0267	28.1937
A_23_P401	CENPF	0.808983	0.00010044	0.00243829	9671.15	11954.7
A_33_P3348011	TOB2P1	0.714669	0.000100467	0.00243829	69.2263	96.8648
A_23_P300728	LMBR1	0.830104	0.00010051	0.00243829	508.154	612.157
A_23_P15864	MBD2	1.20225	0.000100627	0.00243973	10266	8538.99
A_33_P3214501	AEN	0.692694	0.000101813	0.00246708	476.716	688.206
A_24_P413437	NONO	1.15937	0.000102026	0.00247049	7013.14	6049.11
A_24_P228667	MRPL40	0.866033	0.00010207	0.00247049	1605.61	1853.99
A_23_P314642	ZNF280C	1.32938	0.000102247	0.00247334	1164.25	875.786
A_23_P340019	NLRC3	2.1239	0.000102712	0.00248319	38.1311	17.9533
A_23_P112774	PTP4A3	1.36888	0.000102857	0.00248528	383.658	280.272
A_23_P146444	CORO2A	0.710312	0.000102968	0.00248654	110.922	156.16
A_23_P131801	SGK2	0.607881	0.000103081	0.00248784	12.8253	21.0984
A_23_P20606	NIPSNAP3A	0.817554	0.000103151	0.00248812	608.233	743.967
A_33_P3259393	HAPLN3	0.755498	0.000103285	0.00248993	320.358	424.035
A_23_P152024	CSK	1.36532	0.000103437	0.00249218	5816.59	4260.23
A_23_P218770	RAC2	1.31793	0.000103695	0.00249699	32983.2	25026.5
A_23_P115022	TMEM125	0.665594	0.000103905	0.00250062	39.1196	58.7739
A_33_P3829391	LOC641510	0.595446	0.000104207	0.00250642	47.5751	79.8982
A_23_P321388	RNF19B	1.39939	0.00010428	0.00250642	105.821	75.6195
A_23_P206920	MYH11	1.45995	0.000104323	0.00250642	2427.85	1662.97
A_33_P3295077		1.47036	0.000104438	0.00250717	116.612	79.3088
A_23_P36888	PCED1B	1.47943	0.000104509	0.00250717	3638.86	2459.64
A_23_P35791	RPS6KA4	1.18982	0.000104532	0.00250717	675.211	567.491
A_23_P127460	SIPA1	1.28823	0.000104777	0.00251113	3576.66	2776.41
A_23_P103775	LRRC8C	0.713476	0.000104815	0.00251113	114.293	160.192
A_33_P3211956	RGS19	1.37055	0.000104981	0.00251355	5340.11	3896.33
A_23_P202837	CCND1	0.606831	0.000105035	0.00251355	116.504	191.988
A_32_P148122	IGKC	0.722217	0.000105106	0.00251382	283.002	391.851
A_19_P00329457		1.27634	0.000105256	0.00251599	425.397	333.295
A_24_P149645	PUF60	1.18461	0.00010536	0.00251706	6051.12	5108.12
A_33_P3228366	XPO5	1.19424	0.000105515	0.00251936	847.912	710
A_24_P860703	LOC388796	1.22949	0.000105581	0.00251951	3115.78	2534.21
A_24_P190168	TMEM97	0.780155	0.000105853	0.00252365	2726.24	3494.48
A_19_P00321671		0.509097	0.000105874	0.00252365	11.2406	22.0796
A_23_P41804	NKD2	0.624475	0.000106206	0.00253014	244.434	391.423
A_33_P3299319	RPL28	1.59001	0.000106284	0.00253058	2067.75	1300.46
A_33_P3379967	HLA-F	1.32341	0.000106985	0.00254585	806.048	609.071
A_24_P192994	FADS1	0.623333	0.000107212	0.00254982	133.849	214.731
A_24_P304071	IFIT2	1.89214	0.00010778	0.0025619	73.6717	38.9357
A_33_P3214635	FECH	0.838496	0.000107967	0.00256489	525.993	627.305
A_33_P3377391		1.58385	0.000108156	0.00256794	15.6872	9.90449
A_24_P69095	ENC1	0.711175	0.000108459	0.00257121	93.2482	131.119
A_24_P377499	OSBPL3	1.40159	0.000108467	0.00257121	163.628	116.744
A_19_P00319811		1.39133	0.000108481	0.00257121	3115.23	2239.03
A_32_P175934	CD48	0.713456	0.000108536	0.00257121	1697.88	2379.8
A_33_P3401621	CCNB1	0.870821	0.000109016	0.00258072	1828.49	2099.73
A_23_P432591	CCDC125	0.809014	0.00010907	0.00258072	706.466	873.244
A_23_P167920	DLL1	1.95774	0.00010912	0.00258072	18.9578	9.68352
A_19_P00808812		0.7898	0.000109309	0.00258375	27.4899	34.8062
A_24_P630490	DFNB59	0.639714	0.000110356	0.00260705	27.3808	42.8016
A_33_P3317321	TPMT	0.768418	0.000110683	0.00261288	405.629	527.876
A_24_P283341	MICAL1	1.31261	0.000110726	0.00261288	786.972	599.547
A_32_P50066	MAP9	0.768966	0.00011093	0.00261623	351.022	456.485
A_23_P57036	CD40	1.32274	0.000111024	0.00261699	1041.98	787.745
A_23_P371876	ALKBH8	1.2321	0.000111098	0.00261716	363.126	294.721
A_23_P37391	CCDC85C	0.654594	0.000111154	0.00261716	358.215	547.233
A_24_P302574	OSGEPL1	0.794877	0.000111464	0.00262298	404.557	508.956
A_23_P138461	C10orf2	1.16226	0.0001121	0.00263567	549.632	472.901
A_24_P120115	CFLAR	0.75175	0.000112127	0.00263567	592.088	787.613
A_33_P3377005	C11orf35	0.739303	0.000113192	0.00265922	428.12	579.086
A_33_P3297245	RRAS2	1.28348	0.000113295	0.00266017	4152.73	3235.52
A_19_P00322605		2.04027	0.000113413	0.00266147	153.844	75.4038
A_32_P77502	HNRNPA3	1.2474	0.000113592	0.00266314	16747.1	13425.6
A_32_P163247	CD8A	1.32057	0.000113609	0.00266314	288.398	218.389
A_23_P312920	POU2AF1	0.610319	0.000113731	0.00266389	8753.61	14342.7
A_24_P108301	RTTN	0.778732	0.000113768	0.00266389	506.013	649.792
A_33_P3373573	LOC100131316	0.613505	0.000114309	0.0026751	16.5669	27.0036
A_23_P500998	HOXA9	1.34551	0.000114616	0.00267946	126.13	93.7417
A_32_P106194	TMEM92	0.56575	0.000114622	0.00267946	15.3688	27.1654
A_24_P371399	C3orf58	0.719103	0.000115031	0.00268755	152.655	212.286
A_23_P127175	SAR1A	1.25077	0.000115265	0.00268984	8415.44	6728.21
A_24_P169234	ZAP70	2.15149	0.000115309	0.00268984	22.1829	10.3105
A_33_P3364854	TRPV6	0.40132	0.00011532	0.00268984	9.90965	24.6926
A_19_P00800282		1.82238	0.000115818	0.00269997	61.3894	33.6865
A_23_P99386	TNFSF11	1.74353	0.000116568	0.00271597	10.2478	5.87763
A_23_P369701	FAM108C1	0.820899	0.000116856	0.00272118	383.276	466.898
A_23_P571	SLC2A1	0.710791	0.000117046	0.00272412	1102.8	1551.5
A_23_P212749	HTT	0.738858	0.000117157	0.0027252	248.349	336.126
A_23_P162171	MCAM	0.764582	0.000117562	0.00273313	54.0664	70.7137
A_32_P68942	ANKRD20A11P	0.67716	0.000117649	0.00273365	76.2088	112.542
A_23_P61487	LRRC20	0.833806	0.000117983	0.00273991	965.535	1157.99
A_23_P94736	ST6GALNAC4	0.7266	0.000118149	0.00274227	1196.05	1646.09
A_19_P00328165		0.603626	0.000118508	0.00274908	203.465	337.071
A_32_P14762	OOEP	1.30929	0.000118615	0.00275006	1321.92	1009.65
A_33_P3310415		2.10587	0.000118718	0.00275009	93.735	44.5112
A_23_P215318	VPS41	0.731288	0.000118784	0.00275009	301.568	412.379
A_23_P39067	SPIB	1.29629	0.000118811	0.00275009	73502.3	56701.8
A_23_P314250	FAM78A	1.54535	0.000119027	0.00275361	109.507	70.8623
A_33_P3333488	HAGH	0.748848	0.000119531	0.00276375	979.506	1308.02
A_33_P3237096	INPP5F	0.783696	0.000119657	0.00276514	91.3499	116.563
A_24_P196851	TLN1	1.27213	0.000120825	0.0027869	1183.81	930.571
A_33_P3348529		1.26308	0.000120836	0.0027869	302.608	239.58
A_24_P79054	TGFB1	1.34833	0.000120854	0.0027869	1228.38	911.038
A_19_P00807230		0.696416	0.000120861	0.0027869	381.519	547.832
A_32_P169406	LOC400043	0.534895	0.000121382	0.00279738	677.263	1266.16
A_33_P3234864	UTRN	1.94238	0.000121603	0.00280096	27.9993	14.4149
A_23_P132856	LRRC33	1.61379	0.000121832	0.00280473	1504.94	932.551
A_23_P209735	ARMC9	0.692984	0.000121949	0.00280588	38.5418	55.6171
A_23_P63402	GPSM2	0.827937	0.000122294	0.00281102	372.744	450.208
A_19_P00331316		1.50166	0.000122355	0.00281102	1320.92	879.641
A_33_P3272209	MFSD6	0.810073	0.000122371	0.00281102	355.773	439.186
A_23_P92410	CASP3	0.874409	0.000122519	0.0028129	9591.89	10969.6
A_23_P78108	ALDOC	0.38913	0.000122693	0.00281537	239.271	614.886
A_23_P80122	WRB	0.755131	0.00012283	0.00281698	551.384	730.184
A_23_P216920	NEK6	1.50215	0.000123191	0.00282373	1956.02	1302.14
A_33_P3211804	RUNX1	0.842086	0.000123804	0.0028358	2043.17	2426.33
A_33_P3400547	MED21	0.827412	0.000123851	0.0028358	463.161	559.77
A_33_P3424267	NAA60	1.24004	0.000125306	0.00286756	86.6612	69.8855
A_24_P35478	PARD3	0.7743	0.000125859	0.00287868	116.415	150.349
A_23_P5392	TP53I3	1.28042	0.00012612	0.00288308	1191.29	930.388
A_23_P141315	NLE1	1.17529	0.000126463	0.00288936	6970.81	5931.12
A_23_P314712	CABYR	0.464707	0.000126713	0.00289352	22.7295	48.9115
A_23_P103276	KTI12	1.15766	0.000127479	0.00290943	303.662	262.306
A_23_P205567	PRKCH	1.48272	0.00012789	0.00291725	657.407	443.379
A_23_P128919	LGALS3	0.705208	0.000127974	0.0029176	6080.99	8622.97
A_23_P143047	ATP6V1E2	0.778613	0.00012806	0.002918	293.249	376.63
A_24_P14367	PTBP1	1.1962	0.000128314	0.00292221	335.523	280.492
A_33_P3288294	FUT10	0.747418	0.000128562	0.00292629	52.6564	70.451
A_23_P42257	IER3	0.644284	0.000128751	0.00292903	420.499	652.661
A_23_P90311	TICAM1	0.796267	0.000129285	0.00293959	3154.28	3961.33
A_23_P35343	ZNF248	0.786143	0.000129633	0.00294592	161.037	204.845
A_24_P373126	TRMT61A	1.26737	0.000129915	0.00295076	207.373	163.625
A_23_P166	MOB3C	1.28257	0.000130115	0.0029537	170.53	132.96
A_19_P00318261		1.27077	0.000130299	0.0029563	4867.31	3830.2
A_23_P430728	ATP4A	0.300476	0.000130563	0.00296071	6.0262	20.0555
A_32_P179676	TOB2	1.33464	0.000130816	0.00296487	1019.92	764.196
A_23_P169154	ERMP1	0.723209	0.000131165	0.00297117	149.593	206.846
A_32_P13795	DNAJC27	0.908311	0.00013221	0.00299326	244.947	269.673
A_24_P39454	INO80	1.27718	0.000132293	0.00299355	145.891	114.229
A_24_P941912	DTX3L	1.28906	0.000132395	0.00299424	689.545	534.921
A_33_P3215647	PCED1B	1.57509	0.000132725	0.00300011	501.676	318.505
A_24_P79040	CAPN12	0.617664	0.000133236	0.00301005	28.2064	45.6663
A_32_P68504	ZDBF2	0.502512	0.000133483	0.00301404	79.7758	158.754
A_23_P428640	PPP1R3E	0.765491	0.000133765	0.00301879	105.091	137.286
A_33_P3400943	C16orf5	0.834167	0.000133853	0.00301918	1845.3	2212.15
A_19_P00807575		1.17846	0.000134916	0.00304152	131.114	111.259
A_23_P45524	NGFRAP1	0.839934	0.000135104	0.00304415	12635	15042.8
A_33_P3741059	LOC100506459	0.735456	0.000135314	0.00304726	163.498	222.308
A_23_P48669	CDKN3	0.859568	0.000135585	0.00305174	3910.27	4549.11
A_32_P176018	ACTL8	0.705947	0.000135729	0.00305337	58.867	83.3872
A_33_P3334828	INSL3	1.35929	0.000135981	0.00305741	107.848	79.3411
A_23_P362637	UBR2	0.780992	0.000136209	0.00306091	1351.83	1730.91
A_23_P46039	FCRLA	0.654987	0.000136403	0.00306278	5866.34	8956.42
A_23_P78170	MYBBP1A	1.36218	0.000136436	0.00306278	2038.61	1496.58
A_33_P3382746	LCK	1.90049	0.000136813	0.00306867	151.606	79.772
A_23_P46871	SLC29A3	0.752903	0.000136844	0.00306867	123.734	164.343
A_23_P57268	CXADR	0.408116	0.000136967	0.00306982	11.2519	27.5703
A_23_P359854	BEND3	1.23355	0.000137563	0.00308059	940.64	762.549
A_23_P304171	KIAA0226	0.839113	0.000137593	0.00308059	3491.82	4161.31
A_33_P3314500	MUC6	0.243764	0.00013784	0.00308448	10.5076	43.1058
A_23_P259166	TCEAL4	0.845762	0.000137958	0.0030855	2657.02	3141.57
A_23_P37623	GOLGA8A	0.727139	0.000138121	0.00308751	503.863	692.939
A_23_P302550	RGS18	0.709211	0.000138571	0.00309595	916.102	1291.72
A_23_P59418	NRF1	1.28092	0.00013865	0.00309608	141.215	110.245
A_23_P410312	C12orf76	0.753857	0.000139243	0.00310768	1412.12	1873.2
A_33_P3377239	LOC100270804	0.662114	0.000139428	0.00311018	122.117	184.435
A_23_P210496	PCIF1	1.19685	0.000139934	0.00311983	786.428	657.084
A_23_P134755	TRPS1	0.813552	0.000140199	0.00312408	269.048	330.707
A_23_P104188	ELF3	1.57373	0.000140462	0.00312831	85.9801	54.6347
A_19_P00808035		0.697219	0.000140771	0.00313354	41.5391	59.5782
A_23_P79818	C20orf111	0.848135	0.000140863	0.00313394	2199.2	2592.98
A_23_P25566	GPR183	0.66173	0.000141209	0.00313924	1811.52	2737.55
A_23_P218608	EIF5B	1.1891	0.000141249	0.00313924	1443.51	1213.95
A_33_P3216433	TPM3P9	0.743123	0.000141783	0.00314946	471.653	634.69
A_24_P322474	PDE4A	0.727871	0.000142163	0.00315624	789.32	1084.42
A_33_P3240507	KCTD12	1.36857	0.000142537	0.00316288	1356.89	991.464
A_23_P434890	CARD10	0.59839	0.000142793	0.00316691	34.5933	57.8106
A_33_P3329769	BEND6	0.373573	0.000142903	0.00316769	6.81267	18.2365
A_33_P3420862	PAGE2B	1.41349	0.000143391	0.00317668	132.452	93.7055
A_23_P15516	TMEM101	0.806075	0.00014346	0.00317668	876.383	1087.22
A_24_P17722	TBC1D9B	0.814637	0.000143533	0.00317668	3868.96	4749.3
A_19_P00319857		1.24145	0.000143797	0.00318086	3591.4	2892.9
A_33_P3249773	TATDN3	0.784675	0.000143943	0.00318106	858.509	1094.09
A_23_P138328	PM20D1	0.701883	0.000143956	0.00318106	16.6015	23.6528
A_23_P47857	TM7SF3	0.858246	0.000144088	0.00318232	1719.39	2003.37
A_23_P132378	CELSR1	0.537522	0.000144277	0.00318483	18.6404	34.6784
A_33_P3326733	LOC729668	0.793139	0.000145186	0.00320153	1333.68	1681.52
A_23_P334282	BMP2K	1.25586	0.00014521	0.00320153	160.499	127.8
A_33_P3319251		0.289551	0.000145335	0.00320153	6.0869	21.0219
A_19_P00321430		1.59349	0.000145335	0.00320153	104.246	65.4202
A_23_P23947	MAP3K8	0.699252	0.000145465	0.00320271	769.893	1101.02
A_33_P3307660	KLHDC4	0.86304	0.000145837	0.00320924	502.383	582.109
A_23_P167983	HIST1H2AC	0.754682	0.000146118	0.00321187	2315.22	3067.81
A_24_P252945	CXCR5	1.29632	0.00014613	0.00321187	3556.37	2743.44
A_23_P139704	DUSP6	2.23572	0.000146183	0.00321187	100.754	45.0655
A_23_P380901	PTH2R	0.654985	0.000146477	0.00321664	24.6583	37.6472
A_23_P201483	MAPKAPK2	1.21023	0.000146651	0.0032188	1310.79	1083.09
A_23_P48717	NPC2	0.68885	0.000147261	0.0032294	5082.98	7378.94
A_33_P3253960		0.642725	0.000147286	0.0032294	27.7883	43.2351
A_23_P357207	MRAP2	0.269288	0.000147415	0.00323055	7.59991	28.2222
A_24_P347378	ALOX5AP	0.793998	0.000147741	0.00323603	2033.32	2560.86
A_23_P43226	KCTD9	0.813635	0.000148646	0.00325418	473.448	581.893
A_23_P146479	SURF2	1.24479	0.000149132	0.00326313	3052.06	2451.86
A_33_P3593774	PIK3R3	0.830497	0.000149454	0.00326849	95.6253	115.142
A_23_P84565	POLR3D	1.21248	0.000149686	0.00327187	296.155	244.256
A_23_P500364	BCL7B	1.22724	0.000149944	0.00327582	680.845	554.777
A_23_P27332	TCF4	0.785455	0.000150443	0.00328504	37453.6	47683.9
A_33_P3271316	RPP25	1.27622	0.000150878	0.00329285	213.802	167.528
A_19_P00332005		1.29968	0.000151219	0.00329858	230.998	177.734
A_33_P3254751	LOC100131355	0.718231	0.000151832	0.00330871	213.42	297.146
A_23_P106761	CORO1A	1.34031	0.00015184	0.00330871	13635.5	10173.4
A_33_P3259423	WDR55	1.14223	0.000152158	0.00331259	2547.57	2230.36
A_23_P386241	FAM110A	0.780301	0.000152174	0.00331259	1769.46	2267.67
A_33_P3232993	MARK2	1.2028	0.000152384	0.00331547	703.063	584.521
A_33_P3367795		1.20332	0.000152577	0.00331797	657.856	546.699
A_24_P126628	TMEM194A	0.844427	0.0001527	0.00331894	1248.75	1478.82
A_24_P131222	ATP13A2	1.41199	0.0001531	0.00332527	367.457	260.24
A_19_P00321756		1.4818	0.000153148	0.00332527	296.331	199.981
A_23_P135857	EIF2AK3	0.806775	0.00015323	0.00332535	106.762	132.332
A_23_P157072	EIF3B	1.1936	0.000153569	0.003331	17513.7	14673
A_23_P257365	GFI1	1.259	0.000154456	0.00334695	155.366	123.405
A_33_P3413216	TSPAN4	0.686852	0.000154463	0.00334695	264.085	384.486
A_19_P00315668		0.711092	0.000154736	0.00335117	101.885	143.28
A_23_P62932	ATP1B1	0.823234	0.000155224	0.00336003	5119.8	6219.12
A_33_P3374673	GNN	0.606459	0.000155429	0.00336274	14.5081	23.9227
A_23_P27744	FBXO46	0.824375	0.000156005	0.00337349	2637.27	3199.11
A_33_P3228709	KRTAP5-7	1.64661	0.000156167	0.00337527	62.9408	38.2245
A_23_P391228	MANEAL	0.765914	0.000156482	0.00338035	171.654	224.116
A_24_P136641	LOC100129250	0.808385	0.00015691	0.00338787	2734.05	3382.11
A_24_P86240	BMP2K	1.21301	0.000157257	0.00339226	1028.71	848.066
A_33_P3382769	UBE2Q2P3	0.777408	0.000157285	0.00339226	169.666	218.246
A_23_P136355	HHAT	0.627338	0.000157429	0.00339226	77.0187	122.771
A_23_P266	PIN1P1	0.854391	0.000157433	0.00339226	722.768	845.945
A_23_P31866	MED30	1.2624	0.000157514	0.00339227	663.318	525.443
A_33_P3263756	ZNF446	0.823111	0.000157735	0.00339531	2226.72	2705.25
A_24_P278747	CCND2	0.843392	0.000158048	0.00340032	5154.59	6111.74
A_33_P3361701	UBAP2L	1.20215	0.000158227	0.00340146	867.817	721.887
A_23_P12874	GTPBP4	1.29461	0.000158262	0.00340146	9085.36	7017.82
A_33_P3348362	ARHGAP5-AS1	1.2722	0.000158781	0.00341089	201.87	158.678
A_23_P137935	MNDA	0.80811	0.000159165	0.00341741	3370.69	4171.07
A_33_P3365810	MRPL12	1.21287	0.000159283	0.00341821	5308.9	4377.14
A_33_P3282898	TLN1	1.25745	0.000159592	0.00342312	232.863	185.186
A_33_P3254320	SH2D3A	1.24564	0.000159673	0.00342313	625.614	502.244
A_23_P102571	SLC2A4RG	0.712337	0.000160708	0.00344274	2281.03	3202.17
A_19_P00322893		1.2767	0.000160751	0.00344274	33318.5	26097.4
A_23_P134426	GPNMB	0.396756	0.000160932	0.00344489	8.94346	22.5415
A_33_P3338360	SCARNA13	1.5056	0.000161041	0.00344549	1904.7	1265.08
A_33_P3236102	IER5L	1.37407	0.000161968	0.00346358	121.987	88.778
A_23_P152218	E2F4	1.33736	0.000162264	0.00346813	780.988	583.978
A_33_P3216913	ABHD15	0.802039	0.000162345	0.00346813	212.442	264.878
A_23_P202170	MGEA5	0.828721	0.00016256	0.00347097	8876.21	10710.7
A_23_P500130	KANK1	1.18676	0.00016268	0.0034718	1740.05	1466.22
A_23_P50389	NAT14	0.804512	0.000162915	0.0034739	2245.91	2791.64
A_23_P83436	PEPD	0.795564	0.000162943	0.0034739	3673.07	4616.94
A_23_P143748	TTLL12	1.21438	0.000163057	0.00347459	5833.49	4803.66
A_33_P3245439	CD40	1.24828	0.000163335	0.00347877	955.299	765.29
A_32_P127350	LINC00461	0.763817	0.000164136	0.00349286	285.2	373.388
A_33_P3551349	LOC439911	0.728539	0.000164162	0.00349286	110.927	152.259
A_33_P3360611	MPP2	0.707397	0.000164551	0.00349794	92.2051	130.344
A_23_P319270	AZI1	0.843223	0.000164565	0.00349794	2228.24	2642.52
A_33_P3283599	ANKRD20A8P	0.7339	0.000164856	0.00350237	40.0735	54.6035
A_23_P57401	LZTR1	1.19591	0.000165035	0.0035044	244.055	204.076
A_24_P419300	PP7080	0.784008	0.000166211	0.00352762	405.111	516.718
A_33_P3421913	CADM1	1.29278	0.000166454	0.00352952	1152.48	891.471
[truncated: 40,406 more rows]

## Sheet: Welch's test_T10 vs vehicle
Probe ID	Gene Symbol	Fold change [tirabrutinib 10/vehicle]	P-Value	Q-Value	tirabrutinib 10 (mean)	vehicle (mean)
A_33_P3356686	DKFZp686O1327	6.14664	5.31506e-15	1.40498e-10	133.953	21.7928
A_32_P206479	ZNF831	18.0812	6.62646e-15	1.40498e-10	43.5858	2.41056
A_23_P34915	ATF3	0.360095	3.42347e-14	3.47599e-10	1953.72	5425.57
A_23_P37736	TNFRSF17	0.141543	4.05648e-14	3.47599e-10	64.8897	458.445
A_24_P258846	NFATC1	2.68165	4.09856e-14	3.47599e-10	619.045	230.845
A_33_P3419790	ADTRP	0.0933151	5.58446e-14	3.6804e-10	50.64	542.678
A_19_P00807053		0.536812	6.73585e-14	3.6804e-10	200.644	373.769
A_23_P104464	ALOX5	9.18866	6.94333e-14	3.6804e-10	18155.9	1975.9
A_23_P112634	C4orf34	6.7664	1.10867e-13	5.22369e-10	4146.71	612.838
A_33_P3240200	DPCD	0.447454	1.63546e-13	6.93519e-10	2146.48	4797.1
A_23_P106682	EMP2	0.195339	2.27283e-13	8.76177e-10	227.874	1166.56
A_23_P213562	F2R	0.387025	3.98578e-13	1.40847e-09	54.1854	140.005
A_23_P383915	BTBD16	0.20549	4.4395e-13	1.44813e-09	1391.18	6770.07
A_23_P206359	CDH1	0.0832374	4.92414e-13	1.49149e-09	150.045	1802.61
A_23_P42882	CAMK2B	4.14533	5.75543e-13	1.62706e-09	587.342	141.688
A_23_P115919	PHYH	0.459018	6.1836e-13	1.63885e-09	147.554	321.457
A_33_P3265185	CSNK1E	0.540171	6.91605e-13	1.6789e-09	16752.5	31013.2
A_23_P49816	ADAP2	4.78883	7.47981e-13	1.6789e-09	1177.45	245.875
A_23_P30634	BACH2	4.77493	7.52246e-13	1.6789e-09	129.969	27.2189
A_23_P116414	PLA2G16	0.169928	8.67828e-13	1.84001e-09	66.0099	388.459
A_24_P100517	SAPCD2	0.554051	1.1156e-12	2.16707e-09	444.31	801.93
A_23_P251881	NCR3	2.62619	1.12429e-12	2.16707e-09	77.0575	29.3419
A_24_P168416	PRDX2	0.25829	1.22721e-12	2.2626e-09	93.135	360.583
A_23_P372478	SERPINA9	3.76858	1.56423e-12	2.76381e-09	865.702	229.716
A_23_P346093	TMC8	4.35858	1.65285e-12	2.80357e-09	828.94	190.186
A_23_P81392	WWC1	0.355882	1.74019e-12	2.83819e-09	134.137	376.914
A_23_P314805	TMEM56	0.124905	2.00827e-12	3.1541e-09	2.59192	20.7511
A_33_P3210561	LOC391359	0.253509	2.39957e-12	3.63406e-09	193.175	762.007
A_33_P3234202	DNASE1L3	0.274301	2.6174e-12	3.65979e-09	423.789	1544.98
A_23_P369479	MSI2	0.70641	2.62022e-12	3.65979e-09	681.932	965.35
A_23_P156826	ADTRP	0.112746	2.80838e-12	3.65979e-09	195.475	1733.76
A_24_P500422	LOC730101	0.331749	2.84166e-12	3.65979e-09	102.505	308.985
A_33_P3252588	LOC100130093	0.20001	2.84809e-12	3.65979e-09	320.924	1604.54
A_33_P3355230	LAIR1	3.15494	3.11861e-12	3.88954e-09	196.16	62.1753
A_33_P3346618	LOC441179	0.0691511	3.47744e-12	4.13009e-09	15.0655	217.863
A_33_P3286046	DPCD	0.477916	3.50627e-12	4.13009e-09	623.465	1304.55
A_32_P109922	ZFAT	0.551318	4.0287e-12	4.55025e-09	1304.4	2365.96
A_33_P3241393	SLC4A5	0.197946	4.07757e-12	4.55025e-09	125.549	634.257
A_23_P200710	PIK3C2B	2.90334	4.24447e-12	4.59057e-09	2040.68	702.874
A_24_P348989	LILRA1	4.05886	4.33022e-12	4.59057e-09	710.561	175.064
A_33_P3410459	SCARB2	0.445588	4.5452e-12	4.62868e-09	2829.7	6350.48
A_23_P75430	C11orf75	0.550153	4.58447e-12	4.62868e-09	1067.41	1940.21
A_23_P404162	HDAC9	7.11015	6.28641e-12	6.19942e-09	19.7615	2.77933
A_33_P3405743	CRYZ	0.439566	6.53597e-12	6.29368e-09	1073.53	2442.24
A_24_P299911	PASK	0.435927	6.67882e-12	6.29368e-09	965.286	2214.33
A_24_P915692	PHLDA1	0.419386	7.26314e-12	6.6566e-09	546.301	1302.62
A_23_P200260	PCNXL2	4.83663	7.40494e-12	6.6566e-09	564.293	116.671
A_23_P208009	SEC11C	0.537575	7.53488e-12	6.6566e-09	11898.5	22133.7
A_33_P3343175	CXCL10	0.0687388	8.61636e-12	7.45667e-09	56.6102	823.555
A_23_P304682	EMP2	0.167886	9.16359e-12	7.77164e-09	84.9213	505.828
A_33_P3227990	MBP	0.09056	9.78913e-12	8.13937e-09	34.9915	386.39
A_23_P408095	DSTN	0.539468	1.14233e-11	9.31544e-09	3591.41	6657.33
A_23_P91764	TNFRSF13C	3.52054	1.28925e-11	1.01855e-08	979.737	278.292
A_33_P3314176	FAM46C	0.153132	1.29706e-11	1.01855e-08	84.2264	550.027
A_23_P135271	B4GALT1	0.342875	1.34031e-11	1.03338e-08	448.733	1308.73
A_23_P137097	SLC16A2	3.05826	1.52289e-11	1.11966e-08	94.5418	30.9136
A_33_P3317628	PKP3	0.331977	1.52719e-11	1.11966e-08	601.853	1812.93
A_24_P237443	SASH3	2.56708	1.53143e-11	1.11966e-08	1600.01	623.281
A_33_P3281795	MGLL	0.341166	1.56811e-11	1.12212e-08	392.544	1150.6
A_23_P122414	GUCA1A	0.178809	1.58772e-11	1.12212e-08	15.1304	84.6175
A_23_P137470	SIPA1L2	8.19868	1.61917e-11	1.12559e-08	1467.15	178.95
A_33_P3408938	LILRP2	5.05865	1.90903e-11	1.30568e-08	234.541	46.3644
A_23_P103932	FGR	2.94582	1.98495e-11	1.3165e-08	44.2961	15.037
A_23_P31109	GINM1	0.563186	1.98693e-11	1.3165e-08	529.142	939.55
A_33_P3360972	EXOC3L4	0.244605	2.06857e-11	1.3495e-08	188.817	771.927
A_19_P00801752		0.249638	2.18286e-11	1.40249e-08	383.437	1535.97
A_24_P10233	DAPK2	0.244446	2.26063e-11	1.43077e-08	65.5165	268.02
A_33_P3286278	GRN	0.648528	2.33122e-11	1.43393e-08	54441.2	83945.8
A_23_P418373	BCL2L2	0.652458	2.33324e-11	1.43393e-08	374.595	574.129
A_23_P90099	TMEM205	0.43059	2.3672e-11	1.43402e-08	1055.39	2451.04
A_23_P46356	TNFAIP8L2	2.48529	2.51094e-11	1.49967e-08	508.879	204.756
A_23_P145541	FIG4	0.729742	2.65658e-11	1.56461e-08	152.24	208.622
A_23_P120227	LBH	2.29144	2.73479e-11	1.58861e-08	2494.94	1088.81
A_32_P159192	IGKC	0.4174	2.96159e-11	1.64663e-08	259.361	621.373
A_33_P3358943	GRM2	0.145039	2.97494e-11	1.64663e-08	21.3939	147.504
A_23_P148473	IL2RG	1.94038	2.98409e-11	1.64663e-08	714.377	368.162
A_23_P99163	DRAM1	0.354244	2.98998e-11	1.64663e-08	238.53	673.35
A_23_P211850	ABHD6	0.609953	3.05735e-11	1.66214e-08	1445.9	2370.51
A_23_P251377	C3orf37	6.81421	3.18338e-11	1.70875e-08	315.194	46.2554
A_33_P3415032	KCNA3	0.375437	3.37718e-11	1.79012e-08	193.3	514.867
A_23_P58506	ELL2	0.35497	3.66255e-11	1.89226e-08	968.038	2727.1
A_23_P354734	PCDHGA8	2.16831	3.70274e-11	1.89226e-08	1211.72	558.83
A_23_P129064	GATM	0.483129	3.70376e-11	1.89226e-08	8299.84	17179.4
A_23_P90497	LILRA4	2.48472	3.76563e-11	1.90097e-08	2841.06	1143.41
A_23_P83192	PHPT1	0.65979	3.85538e-11	1.92338e-08	3911.96	5929.11
A_23_P39454	ZNF556	0.224998	3.97318e-11	1.93528e-08	38.4016	170.675
A_23_P27035	TMEM98	0.537713	4.016e-11	1.93528e-08	1534.16	2853.12
A_33_P3266828	TMEM8B	0.482507	4.01615e-11	1.93528e-08	98.2944	203.716
A_23_P147822	EPS8L2	0.537167	4.06516e-11	1.93689e-08	211.08	392.951
A_23_P214330	SERPINB1	2.17133	4.14818e-11	1.95449e-08	2683.55	1235.9
A_33_P3343066	PAX2	0.360463	4.40962e-11	2.05483e-08	121.078	335.897
A_23_P17870	TMEM184B	0.530331	4.59335e-11	2.11719e-08	7194.67	13566.4
A_23_P422851	CABLES1	0.359009	4.74693e-11	2.16444e-08	2753.46	7669.62
A_33_P3381265	CYB5R2	0.517532	5.00554e-11	2.2477e-08	2141.86	4138.61
A_23_P14083	AMIGO2	3.97432	5.03554e-11	2.2477e-08	1095.41	275.623
A_23_P43157	MYBL1	6.20358	5.14262e-11	2.27159e-08	1313.77	211.776
A_23_P404667	BIK	6.45619	5.37903e-11	2.32937e-08	1823.73	282.477
A_33_P3294966	LOC554206	0.452744	5.38327e-11	2.32937e-08	96.4955	213.135
A_23_P310931	CNR2	0.195933	5.78695e-11	2.47875e-08	55.7004	284.282
A_32_P192545	TCEAL6	0.551442	6.13172e-11	2.60015e-08	1354.48	2456.24
A_32_P152696	LOC729983	0.572409	6.77631e-11	2.84505e-08	1181.51	2064.1
A_24_P381441	LMO3	0.0313404	6.98856e-11	2.88067e-08	2.80284	89.4321
A_24_P332081	JAKMIP3	0.132317	6.99702e-11	2.88067e-08	21.679	163.841
A_24_P416131	COTL1	1.39009	7.47289e-11	3.047e-08	11504.2	8275.82
A_23_P27606	IL27RA	2.53829	7.73943e-11	3.12562e-08	508.322	200.261
A_33_P3364268	LBH	2.50624	8.59015e-11	3.43647e-08	460.082	183.574
A_23_P86079	ANKRD65	0.036887	8.78428e-11	3.48129e-08	10.9947	298.066
A_23_P85800	CD52	7.31845	8.90184e-11	3.48864e-08	13053.7	1783.67
A_33_P3241388	SLC4A5	0.226143	8.96737e-11	3.48864e-08	86.2743	381.504
A_32_P524014	UTRN	2.61182	9.07763e-11	3.49942e-08	139.721	53.4958
A_33_P3353190	IER5L	0.317458	9.40317e-11	3.59227e-08	185.172	583.295
A_33_P3342285	RAP1A	0.618187	9.50331e-11	3.59811e-08	6434.79	10409.1
A_23_P47282	ST14	0.500143	9.72002e-11	3.64758e-08	527.549	1054.8
A_23_P9293	TJP2	0.60131	9.81338e-11	3.65032e-08	152.179	253.08
A_23_P3302	MNS1	0.433379	1.01874e-10	3.75649e-08	177.168	408.805
A_23_P255076	RWDD2A	0.621325	1.09068e-10	3.98711e-08	120.37	193.732
A_23_P39386	HCST	2.60175	1.10731e-10	4.01329e-08	1958.98	752.947
A_23_P166993	EPHB1	0.467255	1.16454e-10	4.18494e-08	262.912	562.672
A_24_P343233	HLA-DRB1	2.07428	1.17773e-10	4.19678e-08	19529.9	9415.24
A_23_P7562	ACSL6	0.122611	1.22167e-10	4.29026e-08	9.74451	79.475
A_33_P3349444	NAGA	0.560827	1.2242e-10	4.29026e-08	1210.99	2159.29
A_33_P3391476	CRYZ	0.43328	1.2561e-10	4.35032e-08	338.345	780.891
A_33_P3312119	C6orf99	3.74486	1.26185e-10	4.35032e-08	48.7611	13.0208
A_23_P372834	AQP1	0.0824254	1.34866e-10	4.61211e-08	11.6221	141.002
A_33_P3227225	LOC100287617	2.3503	1.41212e-10	4.79049e-08	137.917	58.6807
A_23_P119362	EMP3	2.27704	1.43638e-10	4.83412e-08	4595.39	2018.14
A_24_P38347	DPYSL2	0.493235	1.47208e-10	4.91525e-08	382.827	776.155
A_23_P116942	LAG3	0.280686	1.54782e-10	5.12775e-08	369.125	1315.08
A_23_P53126	LMO2	4.63874	1.5799e-10	5.19061e-08	14038.6	3026.39
A_33_P3382125	LOC728675	0.626734	1.59312e-10	5.19061e-08	174.464	278.37
A_24_P271363	CDS2	0.608912	1.61234e-10	5.19061e-08	1148	1885.33
A_33_P3222977	TEKT5	0.302916	1.61575e-10	5.19061e-08	154.407	509.736
A_32_P18470	TCEAL5	0.561102	1.63087e-10	5.19977e-08	800.241	1426.19
A_23_P202219	CALHM2	4.45416	1.69418e-10	5.36133e-08	511.31	114.794
A_33_P3368495	CSNK1E	0.354365	1.7487e-10	5.47733e-08	2507.66	7076.5
A_24_P353638	SLAMF7	0.253761	1.75667e-10	5.47733e-08	1031.42	4064.54
A_32_P24140	GAS2	0.0932985	1.94113e-10	6.00829e-08	31.5611	338.282
A_23_P119337	ATF5	0.226013	2.03478e-10	6.25252e-08	5533.75	24484.3
A_23_P54488	ACSBG1	0.62364	2.06046e-10	6.28588e-08	320.817	514.427
A_23_P81241	NDFIP1	0.627276	2.20312e-10	6.67309e-08	1063.37	1695.21
A_23_P408996	MBOAT1	0.555262	2.24575e-10	6.75399e-08	150.644	271.303
A_33_P3265180	CSNK1E	0.63432	2.2937e-10	6.84959e-08	379.936	598.966
A_23_P12884	GRK5	1.79497	2.45872e-10	7.29104e-08	660.922	368.207
A_23_P74112	IL28RA	2.09363	2.51775e-10	7.36979e-08	360.054	171.975
A_23_P378416	GPM6B	0.140552	2.52003e-10	7.36979e-08	62.5474	445.011
A_23_P108948	MREG	0.499145	2.64265e-10	7.67546e-08	164.483	329.53
A_24_P273143	LINC00152	0.644031	2.69488e-10	7.76932e-08	5363.88	8328.61
A_23_P45999	FBXO2	0.497663	2.71161e-10	7.76932e-08	483.597	971.736
A_23_P8452	LFNG	2.13359	2.78034e-10	7.91278e-08	939.788	440.473
A_23_P83838	CA8	1.71207	2.82176e-10	7.97711e-08	1189.8	694.944
A_23_P10232	BANK1	2.33233	2.95103e-10	8.28732e-08	2298.9	985.667
A_24_P49349	RABGAP1L	0.595781	3.00282e-10	8.37729e-08	268.215	450.189
A_33_P3256391	CRB3	0.291873	3.17649e-10	8.77514e-08	54.6681	187.301
A_32_P827528	S1PR2	5.339	3.18682e-10	8.77514e-08	1070.95	200.591
A_33_P3303086	HNRPLL	0.460279	3.20951e-10	8.7806e-08	376.092	817.096
A_23_P139704	DUSP6	2.92919	3.37563e-10	9.15723e-08	132.005	45.0655
A_19_P00315768		0.554962	3.39037e-10	9.15723e-08	490.532	883.902
A_33_P3231670		0.381774	3.45526e-10	9.21549e-08	158.157	414.269
A_33_P3281616	CDPF1	0.737224	3.4554e-10	9.21549e-08	767.588	1041.19
A_33_P3399571	VNN1	0.382687	3.56454e-10	9.37178e-08	580.326	1516.45
A_23_P132910	RBM47	0.694875	3.57995e-10	9.37178e-08	827.887	1191.42
A_32_P55871	C3orf15	0.225858	3.58031e-10	9.37178e-08	40.872	180.963
A_32_P175934	CD48	0.594571	3.73644e-10	9.66527e-08	1414.96	2379.8
A_33_P3404588	FGD4	0.306676	3.73801e-10	9.66527e-08	88.3145	287.973
A_23_P201939	PPM1J	0.619038	3.83622e-10	9.83644e-08	329.131	531.681
A_19_P00317953		9.40598	3.85061e-10	9.83644e-08	346.59	36.8478
A_24_P410587	AMZ2P1	0.733987	4.07925e-10	1.03581e-07	1451.3	1977.28
A_23_P19182	REEP2	0.484627	4.2502e-10	1.07279e-07	389.881	804.497
A_23_P300150	NFATC1	2.90594	4.55939e-10	1.14071e-07	3453.03	1188.27
A_23_P22352	FRMD4A	0.554609	4.58377e-10	1.14071e-07	2279.73	4110.51
A_33_P3400389	SPATS2L	1.51627	4.59996e-10	1.14071e-07	1008.26	664.96
A_23_P20225	RRM2B	0.665215	4.87354e-10	1.19117e-07	296.192	445.257
A_33_P3232504	C9orf169	0.544189	4.88375e-10	1.19117e-07	104.118	191.327
A_23_P216556	EPB41L4B	0.179972	4.88772e-10	1.19117e-07	10.4194	57.8944
A_23_P76364	CD9	0.400264	4.99539e-10	1.21046e-07	123.322	308.103
A_23_P36641	AICDA	0.38863	5.28655e-10	1.26871e-07	1902.46	4895.3
A_33_P3393821	C1R	0.593845	5.29563e-10	1.26871e-07	492.117	828.696
A_23_P214208	CNR1	3.60853	5.32673e-10	1.26899e-07	3099.53	858.944
A_19_P00813554		0.566788	5.37183e-10	1.27258e-07	163.155	287.859
A_23_P27795	SPINT2	0.440027	5.5124e-10	1.29863e-07	1138.34	2586.99
A_24_P160969	TP53I11	0.547758	5.69205e-10	1.33354e-07	91.6414	167.303
A_33_P3332438	GINM1	0.602495	5.78474e-10	1.34615e-07	210.858	349.975
A_33_P3310780	CTTN	0.474782	5.835e-10	1.34615e-07	523.687	1103.01
A_23_P347048	SGPP1	1.81459	5.84107e-10	1.34615e-07	209.586	115.501
A_23_P144677	LNPEP	1.71484	5.90137e-10	1.34784e-07	4400.78	2566.29
A_23_P129665	ITGAD	0.19726	5.92317e-10	1.34784e-07	2.40666	12.2005
A_33_P3225091	NUMBL	0.535236	5.94378e-10	1.34784e-07	453.112	846.565
A_23_P118042	LRRC36	0.258473	6.0811e-10	1.37164e-07	17.9053	69.2735
A_23_P361773	CCND3	2.0683	6.21459e-10	1.38961e-07	2927.82	1415.57
A_23_P348253	CDHR3	0.316761	6.25503e-10	1.38961e-07	85.1571	268.837
A_24_P303091	CXCL10	0.0710509	6.25905e-10	1.38961e-07	61.3354	863.26
A_33_P3281985	CR2	3.35761	6.44773e-10	1.42404e-07	247.094	73.5923
A_24_P940166	PAPSS2	2.03257	6.62953e-10	1.45661e-07	149.986	73.7913
A_24_P756289	SOX2-OT	0.401923	6.87526e-10	1.50281e-07	94.2347	234.46
A_23_P212617	TFRC	0.492773	7.06274e-10	1.53354e-07	13736.6	27876
A_24_P226008	MGLL	0.51803	7.08819e-10	1.53354e-07	1272.57	2456.55
A_23_P168403	KCNH2	0.163258	7.13892e-10	1.53668e-07	14.9797	91.7549
A_23_P51187	PRKCZ	0.430687	7.2567e-10	1.55414e-07	88.1806	204.744
A_23_P117506	DHRS7	0.683246	7.45972e-10	1.5896e-07	807.727	1182.19
A_23_P2181	CYB5R2	0.540271	7.54833e-10	1.60044e-07	12275.7	22721.3
A_23_P74278	PDE4B	0.437796	8.12394e-10	1.71391e-07	1282.23	2928.82
A_19_P00808865		0.255804	8.49245e-10	1.78278e-07	376.355	1471.26
A_23_P307844	PHYHD1	1.92396	8.67935e-10	1.81304e-07	120.856	62.8164
A_33_P3227899	LOC440896	1.74866	8.77228e-10	1.81382e-07	284.344	162.606
A_23_P134925	BNIP3L	0.467864	8.8043e-10	1.81382e-07	1098.77	2348.48
A_33_P3241989	PLAC8	4.14856	8.81141e-10	1.81382e-07	20.1778	4.86381
A_33_P3294509	CD44	0.655525	9.08243e-10	1.85336e-07	21563.2	32894.6
A_23_P171117	MORC4	0.756572	9.09088e-10	1.85336e-07	953.587	1260.4
A_23_P148737	MYBPH	0.326674	9.79601e-10	1.98756e-07	456.05	1396.04
A_23_P124122	PXMP2	0.643786	9.90111e-10	1.99932e-07	2207.26	3428.56
A_23_P218047	KRT5	0.0340017	1.02457e-09	2.05909e-07	2.69743	79.3322
A_19_P00810465		2.85841	1.03211e-09	2.06446e-07	444.968	155.67
A_23_P376488	TNF	3.11291	1.10438e-09	2.19866e-07	5518.52	1772.78
A_33_P3356910	TCEAL6	0.547861	1.11189e-09	2.20326e-07	907.328	1656.13
A_23_P69537	NMU	0.408198	1.12073e-09	2.21045e-07	1221.19	2991.67
A_33_P3259042	MYOCD	0.528957	1.1748e-09	2.30636e-07	340.822	644.329
A_33_P3342081	PRDM1	0.585543	1.19014e-09	2.31662e-07	3695.23	6310.78
A_23_P50946	RAMP1	0.396223	1.19095e-09	2.31662e-07	3699.56	9337.05
A_23_P314145	UST	0.198359	1.2208e-09	2.36296e-07	2.30486	11.6197
A_33_P3346891	MYBL1	7.14784	1.22592e-09	2.36296e-07	82.6844	11.5677
A_23_P126844	TNFRSF25	4.17948	1.23502e-09	2.36972e-07	3144.89	752.461
A_23_P25913	DNAL1	0.650216	1.24516e-09	2.36993e-07	204.183	314.024
A_23_P105307	DGKA	1.79922	1.2463e-09	2.36993e-07	338.458	188.114
A_23_P143526	S100B	0.107677	1.30002e-09	2.46104e-07	18.1378	168.446
A_23_P156683	LTA	2.19398	1.33088e-09	2.50827e-07	219.221	99.9194
A_23_P157736	PPAPDC3	1.79272	1.35273e-09	2.53817e-07	130.645	72.8758
A_33_P3227443	C16orf54	4.81078	1.39151e-09	2.59895e-07	76.8646	15.9776
A_23_P93311	DDR1	0.592826	1.39774e-09	2.59895e-07	86.9595	146.686
A_23_P96599	TMSB15B	0.643222	1.40351e-09	2.59895e-07	576.094	895.638
A_23_P8763	PTPN12	0.624196	1.43493e-09	2.64558e-07	1757.58	2815.74
A_23_P331049	DPYSL4	0.0870754	1.44335e-09	2.64957e-07	5.71774	65.6642
A_23_P113572	CD19	2.28944	1.46075e-09	2.66995e-07	22971.3	10033.6
A_33_P3371910	HNRPLL	0.480811	1.51444e-09	2.75622e-07	250.566	521.132
A_33_P3235147	DLX5	0.345754	1.58012e-09	2.86183e-07	15.4324	44.634
A_33_P3391736		0.320744	1.58597e-09	2.86183e-07	259.61	809.399
A_23_P200001	NEXN	2.6975	1.59537e-09	2.86659e-07	511.463	189.606
A_23_P151337	DLEU1	0.686738	1.6074e-09	2.87603e-07	870.811	1268.04
A_23_P372255	ITPKB	2.22317	1.65432e-09	2.94754e-07	1937.32	871.422
A_23_P412321	CCR5	2.36051	1.73235e-09	3.07365e-07	139.816	59.2314
A_24_P319364	F11R	0.561154	1.74022e-09	3.07475e-07	432.243	770.275
A_23_P250245	CD72	1.61903	1.76804e-09	3.1031e-07	4347.02	2684.95
A_33_P3323722	ARL4C	4.15929	1.7709e-09	3.1031e-07	1762.75	423.809
A_33_P3287303	ASCL4	3.59123	1.79718e-09	3.12636e-07	243.944	67.9276
A_23_P6066	CPXM1	2.57798	1.79892e-09	3.12636e-07	1658.9	643.489
A_33_P3240543	AGAP3	0.494173	1.82398e-09	3.15698e-07	410.772	831.232
A_33_P3275873	SFTPB	0.266706	1.85075e-09	3.17902e-07	19.9867	74.9391
A_24_P159094	UBR7	1.76141	1.85171e-09	3.17902e-07	5570.58	3162.57
A_19_P00802619		0.30814	1.87265e-09	3.17999e-07	43.2456	140.344
A_23_P312132	ITGAX	0.190626	1.87596e-09	3.17999e-07	67.5435	354.324
A_24_P29733	CDK14	2.44255	1.8774e-09	3.17999e-07	170.712	69.891
A_33_P3238215	COBLL1	0.38903	1.88227e-09	3.17999e-07	561.509	1443.36
A_23_P48717	NPC2	0.627824	1.91101e-09	3.21573e-07	4632.67	7378.94
A_23_P86100	KLHDC9	0.376922	1.94149e-09	3.24265e-07	197.71	524.539
A_23_P59718	SRI	0.587567	1.9423e-09	3.24265e-07	133.933	227.944
A_24_P122337	SYTL4	6.7251	1.95867e-09	3.25715e-07	18.4149	2.73824
A_24_P182494	DUSP10	1.64602	1.98329e-09	3.28521e-07	118.151	71.7799
A_23_P168847	FBXO16	0.31743	1.99319e-09	3.28876e-07	76.9406	242.386
A_23_P154605	SULF2	0.228184	2.02864e-09	3.33428e-07	170.096	745.432
A_33_P3298057	ABCC5	1.90698	2.05276e-09	3.3609e-07	129.298	67.8028
A_23_P208493	LILRB2	7.90736	2.1007e-09	3.42171e-07	137.209	17.352
A_23_P147245	OSBPL10	0.542364	2.10604e-09	3.42171e-07	558.569	1029.88
A_23_P200325	RABGAP1L	0.610476	2.14325e-09	3.46888e-07	1292.2	2116.72
A_24_P158946	FGD4	0.286402	2.17164e-09	3.49503e-07	234.59	819.095
A_33_P3386242	CNKSR1	1.58179	2.1759e-09	3.49503e-07	63.9527	40.4306
A_33_P3233906	RAMP1	0.38596	2.21546e-09	3.54515e-07	816.842	2116.39
A_23_P333498	EEPD1	2.55536	2.25613e-09	3.59666e-07	389.497	152.423
A_23_P69810	AGPAT9	0.336328	2.31958e-09	3.65578e-07	473.886	1409
A_33_P3317460	LOC100287617	2.55457	2.32586e-09	3.65578e-07	475.527	186.148
A_23_P53891	KLF5	0.372604	2.32989e-09	3.65578e-07	42.1666	113.167
A_23_P206510	GLG1	0.639319	2.33438e-09	3.65578e-07	4186.56	6548.46
A_33_P3338166	NUAK2	0.259635	2.34444e-09	3.65578e-07	150.392	579.243
A_23_P114952	TMEM9	0.708135	2.34494e-09	3.65578e-07	551.999	779.51
A_23_P370830	KLHL14	0.457564	2.36261e-09	3.66984e-07	935.276	2044.03
A_33_P3247342	ANO7	0.397323	2.39597e-09	3.70807e-07	55.8202	140.491
A_23_P146497	PPP1R26	0.343305	2.44375e-09	3.76826e-07	67.0527	195.315
A_33_P3237634	TSC22D3	2.58124	2.46602e-09	3.78883e-07	952.105	368.856
A_23_P77493	TUBB3	0.444491	2.55655e-09	3.91373e-07	266.654	599.908
A_33_P3213962	OR13A1	13.0513	2.68267e-09	4.09204e-07	397.884	30.4862
A_24_P416370	HOXB4	0.651182	2.71306e-09	4.11332e-07	400.163	614.518
A_33_P3413987	SERPING1	2.35756	2.71602e-09	4.11332e-07	356.962	151.412
A_23_P129486	MSRB1	0.424982	2.73188e-09	4.1215e-07	1911.51	4497.87
A_24_P203622	DOCK7	1.69857	2.74086e-09	4.1215e-07	196.602	115.746
A_23_P309261	AKAP9	0.593518	2.79513e-09	4.18177e-07	1323.55	2230
A_33_P3365432	NCF4	1.94052	2.81415e-09	4.18177e-07	1004.32	517.553
A_33_P3251073	TMEM52	0.410601	2.82814e-09	4.18177e-07	67.8224	165.178
A_23_P209978	VSNL1	0.522909	2.82921e-09	4.18177e-07	1508.37	2884.57
A_23_P215525	OSBPL3	2.08337	2.83419e-09	4.18177e-07	1362.74	654.103
A_23_P379649	BMF	0.34636	2.84525e-09	4.18177e-07	112.052	323.512
A_23_P357207	MRAP2	0.16077	2.84997e-09	4.18177e-07	4.53729	28.2222
A_23_P370097	TMEM237	0.715721	2.91767e-09	4.24128e-07	980.386	1369.79
A_23_P156880	ENPP1	11.0255	2.92864e-09	4.24128e-07	1342.74	121.785
A_33_P3327921	RHOQ	0.618929	2.93825e-09	4.24128e-07	110.507	178.545
A_23_P43273	EXT1	1.38013	2.94145e-09	4.24128e-07	428.346	310.367
A_33_P3310475	SEPT11	0.632716	2.94529e-09	4.24128e-07	715.728	1131.2
A_24_P937325	FGD4	0.296196	2.95054e-09	4.24128e-07	31.5198	106.415
A_23_P70670	CD83	2.00538	2.99663e-09	4.28437e-07	12797.6	6381.66
A_24_P33895	ATF3	0.373091	3.00072e-09	4.28437e-07	92.002	246.594
A_33_P3249674	LOC541472	2.19797	3.05007e-09	4.3402e-07	233.887	106.41
A_23_P9823	MLXIP	1.43869	3.14146e-09	4.44974e-07	1427.99	992.562
A_32_P203786	ULK4P1	0.381818	3.15453e-09	4.44974e-07	27.7235	72.6093
A_23_P218068	PLEKHA5	0.476094	3.15852e-09	4.44974e-07	77.2756	162.311
A_33_P3393927	MTMR11	0.162273	3.17635e-09	4.46004e-07	17.595	108.428
A_23_P113825	NACC2	6.54224	3.20579e-09	4.48653e-07	590.114	90.2006
A_33_P3245517	LOC441666	0.147641	3.22789e-09	4.50259e-07	11.1704	75.659
A_33_P3337609	LOC100290819	0.577854	3.32419e-09	4.62171e-07	322.948	558.874
A_23_P79562	FABP1	6.44941	3.35923e-09	4.65517e-07	19.6172	3.04171
A_23_P119196	KLF2	2.33336	3.38542e-09	4.66698e-07	4298.3	1842.11
A_19_P00322333		8.95534	3.38976e-09	4.66698e-07	117.148	13.0813
A_23_P361584	TMEM154	0.273762	3.43254e-09	4.70641e-07	43.6125	159.308
A_23_P393607	SNAP47	0.472985	3.4406e-09	4.70641e-07	5402.52	11422.2
A_33_P3281435	IGKV1D-8	0.424789	3.46316e-09	4.72203e-07	100.942	237.628
A_23_P398275	LOC388152	0.671581	3.50187e-09	4.75951e-07	694.41	1033.99
A_33_P3304172	MUC6	0.0320198	3.52807e-09	4.7798e-07	52.2761	1632.61
A_23_P138125	FAIM3	3.19647	3.60529e-09	4.86887e-07	199.029	62.2653
A_23_P46936	EGR2	3.27577	3.64056e-09	4.88833e-07	2540.06	775.41
A_23_P103433	OSCP1	0.618061	3.64276e-09	4.88833e-07	64.395	104.189
A_32_P701268	MED12L	0.446746	3.73638e-09	4.98879e-07	22.3385	50.0026
A_33_P3238250	F11R	0.595047	3.74115e-09	4.98879e-07	67.4693	113.385
A_24_P149036	DPYSL3	2.23162	3.75369e-09	4.98982e-07	468.848	210.093
A_23_P143147	TCFL5	0.403679	3.81812e-09	5.05961e-07	700.98	1736.48
A_23_P168211	VOPP1	0.610001	3.85004e-09	5.08602e-07	4371.54	7166.44
A_33_P3347971	TPD52	0.597662	3.89277e-09	5.12649e-07	392.812	657.248
A_19_P00318883		0.744935	3.93158e-09	5.16156e-07	850.737	1142.03
A_24_P281975	GNPTAB	0.649888	3.95618e-09	5.17638e-07	413.832	636.775
A_23_P904	BEND5	0.314478	3.96728e-09	5.17638e-07	159.562	507.387
A_24_P122403	TCEB3	0.685762	4.02146e-09	5.23098e-07	410.291	598.3
A_33_P3803639	TRAF2	0.732161	4.05585e-09	5.25958e-07	5436.53	7425.32
A_23_P63929	WDR11	0.620486	4.0996e-09	5.30011e-07	507.567	818.016
A_33_P3309075	TBC1D8	0.30809	4.20932e-09	5.42542e-07	117.025	379.841
A_23_P156061	LNPEP	1.88526	4.26033e-09	5.47394e-07	1231.31	653.124
A_33_P3248794	NAB2	2.96543	4.27279e-09	5.47394e-07	4640.53	1564.87
A_33_P3318668	C9orf169	0.529477	4.40254e-09	5.62319e-07	88.2561	166.685
A_24_P183128	PLAC8	3.02828	4.43394e-09	5.64629e-07	6751.59	2229.51
A_33_P3271323	RHOQ	0.621727	4.45973e-09	5.66212e-07	3734.08	6005.98
A_32_P505730	HLA-DPB2	2.73573	4.51139e-09	5.70894e-07	72.3356	26.441
A_23_P252052	FILIP1L	2.30546	4.52827e-09	5.70894e-07	759.023	329.227
A_32_P107002	SNX29	3.08725	4.537e-09	5.70894e-07	398.886	129.204
A_23_P319583	RIMS3	0.4046	4.62946e-09	5.80805e-07	233.62	577.411
A_23_P38154	FDXR	0.672823	4.66473e-09	5.8259e-07	5678.57	8439.92
A_24_P388528	ST6GAL1	0.696916	4.67116e-09	5.8259e-07	7174.5	10294.6
A_33_P3278407	MLLT4	0.584693	4.70605e-09	5.8522e-07	628.982	1075.75
A_23_P8108	HLA-DQB1	1.97871	4.8021e-09	5.95418e-07	2380.76	1203.19
A_33_P3212989	DLX6-AS1	0.471201	4.93384e-09	6.0997e-07	56.6347	120.192
A_23_P15564	AMZ2	0.758062	4.96443e-09	6.11967e-07	2882.9	3802.99
A_19_P00322587		0.562694	5.05719e-09	6.21595e-07	1201.14	2134.63
A_24_P208345	SLC45A3	0.599206	5.15964e-09	6.32229e-07	343.885	573.902
A_23_P161439	C10orf116	0.0658631	5.17353e-09	6.32229e-07	162.103	2461.22
A_33_P3262191	CPNE7	0.522813	5.20729e-09	6.34527e-07	1094.68	2093.82
A_23_P216630	SLC44A1	0.406762	5.23909e-09	6.36572e-07	1176.45	2892.24
A_23_P70814	C6orf123	0.119489	5.36698e-09	6.50248e-07	4.33647	36.2917
A_33_P3211520	SNAP47	0.527969	5.39641e-09	6.5195e-07	528.041	1000.14
A_23_P41390	SH3TC1	0.564056	5.58718e-09	6.73081e-07	2626.9	4657.16
A_23_P398189	IGSF11	1.73547	5.60327e-09	6.73106e-07	802.548	462.439
A_33_P3241661	LOC388780	0.578356	5.75382e-09	6.89239e-07	170.176	294.24
A_23_P136683	HLA-DQB1	2.41361	5.77316e-09	6.89607e-07	46.206	19.144
A_23_P93169	LGSN	6.15495	5.81433e-09	6.92575e-07	13.6451	2.21693
A_23_P22444	CFP	3.47712	5.98123e-09	7.10461e-07	1799.75	517.6
A_33_P3308105	GGH	0.705122	6.01214e-09	7.12136e-07	3372.49	4782.85
A_23_P1523	RHOD	0.332945	6.04716e-09	7.13079e-07	3.05181	9.16609
A_23_P146367	C9orf89	0.571206	6.05374e-09	7.13079e-07	1873.64	3280.15
A_24_P365767	CYBB	4.76624	6.08924e-09	7.1476e-07	3573.85	749.826
A_33_P3226985	CDK5R1	0.648887	6.1017e-09	7.1476e-07	4425.32	6819.86
A_33_P3412975	SIX5	0.563301	6.13468e-09	7.16642e-07	684.137	1214.51
A_33_P3382709	LEMD3	0.786498	6.30504e-09	7.33516e-07	1164.79	1480.98
A_23_P19592	PGM3	0.748779	6.31372e-09	7.33516e-07	586.769	783.634
A_33_P3333054	SYBU	0.375648	6.35468e-09	7.36257e-07	38.3767	102.161
A_23_P419213	KIAA1407	0.287189	6.38317e-09	7.37544e-07	121.179	421.947
A_23_P101013	TMC6	1.34784	6.55258e-09	7.5506e-07	1300.98	965.234
A_23_P86900	B3GNT1	0.720217	6.64153e-09	7.63236e-07	500.777	695.314
A_33_P3284036	LOC728816	0.46651	6.9475e-09	7.9624e-07	413.266	885.867
A_24_P229884	LOC440335	0.446454	7.0469e-09	8.05455e-07	25.4555	57.0172
A_23_P386942	DIRAS1	0.461844	7.10064e-09	8.09416e-07	157.43	340.874
A_24_P304154	AMPD3	0.29869	7.20199e-09	8.18767e-07	135.241	452.78
A_32_P108655	AK4	0.44564	7.26739e-09	8.21137e-07	2633.4	5909.26
A_23_P91140	PECR	0.64086	7.26786e-09	8.21137e-07	164.288	256.356
A_33_P3239527	LOC100128517	1.86919	7.28092e-09	8.21137e-07	69.414	37.1358
A_24_P917819	ANKRD30BP2	0.202331	7.30188e-09	8.21316e-07	102.734	507.751
A_23_P64873	DCN	2.53129	7.53332e-09	8.45107e-07	8448.64	3337.67
A_23_P218841	NGLY1	0.677844	7.57935e-09	8.48028e-07	10796.9	15928.3
A_33_P3379726	CCDC106	0.706922	7.63616e-09	8.51908e-07	26257.2	37143.1
A_24_P52921	BCAT1	0.621256	7.65422e-09	8.51908e-07	435.957	701.735
A_19_P00803558		2.69471	7.68521e-09	8.53119e-07	247.112	91.7026
A_23_P64404	FADS3	5.01722	7.84817e-09	8.67366e-07	299.526	59.6997
A_23_P36888	PCED1B	1.59081	7.85446e-09	8.67366e-07	3912.83	2459.64
A_23_P347468	FZD3	0.654227	7.91925e-09	8.72249e-07	529.159	808.831
A_33_P3340613	FAM95B1	0.350188	8.08795e-09	8.88522e-07	43.2574	123.526
A_24_P169234	ZAP70	3.01577	8.1192e-09	8.89651e-07	31.0939	10.3105
A_24_P402690	ITM2C	1.84518	8.18007e-09	8.9195e-07	7284.29	3947.74
A_33_P3772996	PRKACB	1.71716	8.18226e-09	8.9195e-07	1291.89	752.337
A_33_P3324786	COL9A3	0.32948	8.22526e-09	8.93754e-07	157.782	478.882
A_23_P77328	GCHFR	0.530085	8.24096e-09	8.93754e-07	521.498	983.801
A_32_P210202	E2F7	0.602523	8.36831e-09	9.0525e-07	616.752	1023.62
A_33_P3611762	FLJ37798	0.580947	8.42123e-09	9.08656e-07	173.992	299.497
A_23_P23443	EFHD2	1.76153	8.54758e-09	9.1995e-07	9822.56	5576.14
A_24_P923251	TGM2	0.452252	8.66473e-09	9.29274e-07	48.0009	106.138
A_23_P123848	DAB2IP	0.388561	8.67805e-09	9.29274e-07	20.0953	51.7172
A_33_P3301469	ANKRD30BL	0.262662	8.74259e-09	9.33828e-07	74.94	285.309
A_23_P112103	GSDMD	0.614254	8.81802e-09	9.39518e-07	187.735	305.631
A_23_P166686	AMOTL2	2.11423	8.93531e-09	9.49629e-07	248.076	117.336
A_23_P88222	PLD4	2.05977	9.12386e-09	9.67243e-07	848.355	411.868
A_23_P52610	DDB2	0.68019	9.23683e-09	9.76778e-07	5707.6	8391.18
A_33_P3382565	KIF26B	0.295237	9.26727e-09	9.77559e-07	106.425	360.472
A_23_P134454	CAV1	0.152076	9.31143e-09	9.79779e-07	156.28	1027.65
A_23_P308305	TTC39C	0.602402	9.35322e-09	9.81741e-07	833.273	1383.25
A_33_P3350488	NUSAP1	0.763421	9.42022e-09	9.856e-07	3576.35	4684.63
A_33_P3241984	PTPN22	0.507236	9.4422e-09	9.856e-07	65.298	128.733
A_23_P206501	CLEC18B	0.259687	9.45972e-09	9.856e-07	182.714	703.591
A_23_P41194	LRRC34	0.504892	9.48731e-09	9.86053e-07	314.521	622.948
A_23_P146077	ZNF395	0.348639	9.70743e-09	1.00101e-06	1739.21	4988.58
A_24_P810290	PPAPDC1A	0.304122	9.72308e-09	1.00101e-06	20.1131	66.135
A_33_P3393650	PLEKHA5	0.488473	9.7254e-09	1.00101e-06	47.9239	98.1098
A_32_P156851	RCAN2	3.29234	9.72563e-09	1.00101e-06	92.689	28.1529
A_23_P64661	ARHGAP9	1.82725	9.77506e-09	1.00366e-06	2943.16	1610.7
A_23_P50389	NAT14	0.739956	9.89664e-09	1.01369e-06	2065.69	2791.64
A_33_P3328426	ANO10	0.611934	1.00201e-08	1.02233e-06	277.667	453.754
A_23_P73589	MSN	1.50624	1.00292e-08	1.02233e-06	4894.05	3249.2
A_23_P431305	FAM69B	0.637777	1.01635e-08	1.03353e-06	678.362	1063.63
A_33_P3336760	ABCB4	1.89135	1.02615e-08	1.041e-06	261.312	138.161
A_32_P208120	CAMK1D	1.41755	1.03023e-08	1.04265e-06	2940.14	2074.09
A_24_P408457	NAGA	0.603487	1.0381e-08	1.04542e-06	127.754	211.693
A_23_P61398	PIM3	1.57042	1.04052e-08	1.04542e-06	10610.5	6756.48
A_24_P40907	PPAPDC2	0.738184	1.0443e-08	1.04542e-06	504.485	683.414
A_33_P3354940	CSF1	1.81915	1.04458e-08	1.04542e-06	197.384	108.503
A_23_P251937	CPEB4	0.566673	1.0453e-08	1.04542e-06	1546.8	2729.62
A_23_P150394	FXYD6	0.401731	1.06302e-08	1.06064e-06	48.3264	120.296
A_23_P408455	SLC25A36	0.748228	1.08345e-08	1.07849e-06	822.615	1099.42
A_19_P00332305		0.697498	1.09837e-08	1.09056e-06	8280.57	11871.8
A_33_P3216517	NEK6	2.14037	1.10072e-08	1.09056e-06	722.08	337.363
A_23_P423074	FAM169A	0.61775	1.11627e-08	1.10339e-06	324.685	525.593
A_23_P368711	LILRB3	1.66774	1.15211e-08	1.13617e-06	1758.11	1054.18
A_23_P73150	TTC25	0.43671	1.16055e-08	1.14184e-06	26.1292	59.832
A_23_P388993	ZC3H12C	0.375308	1.18043e-08	1.15621e-06	65.1464	173.581
A_23_P64058	RASGRP2	1.67593	1.18076e-08	1.15621e-06	11705.3	6984.32
A_23_P381102	CCDC74B	0.582632	1.18334e-08	1.15621e-06	102.613	176.12
A_33_P3343390		5.99259	1.23123e-08	1.20024e-06	77.2918	12.8979
A_33_P3419785	BNIP3	0.413453	1.24095e-08	1.20694e-06	2271.06	5492.9
A_24_P236091	ENO2	0.4156	1.25224e-08	1.21372e-06	166.835	401.431
A_33_P3303857	SLAMF6	2.76479	1.25365e-08	1.21372e-06	43.1866	15.6202
A_23_P385771	PAOX	0.433134	1.25891e-08	1.21603e-06	920.367	2124.9
A_33_P3283044	SOGA2	0.459202	1.26301e-08	1.21722e-06	142.537	310.402
A_23_P53198	DGAT2	0.61048	1.29102e-08	1.2414e-06	183.306	300.266
A_32_P83784	ARAP2	0.554969	1.32586e-08	1.27202e-06	402.872	725.935
A_23_P93269	ZNF165	0.67976	1.33328e-08	1.27436e-06	146.916	216.129
A_23_P64611	P2RY6	0.186919	1.33755e-08	1.27436e-06	18.6609	99.8342
A_23_P112478	NUDT2	0.767916	1.3418e-08	1.27436e-06	714.491	930.428
A_33_P3277714		5.93573	1.3422e-08	1.27436e-06	64.3819	10.8465
A_23_P359043	AKAP2	0.581743	1.34333e-08	1.27436e-06	42.8578	73.6713
A_24_P943472	NR1D2	0.62916	1.35194e-08	1.27699e-06	91.6591	145.685
A_23_P135669	SLCO5A1	2.17142	1.35212e-08	1.27699e-06	305.645	140.758
A_23_P113161	C1orf21	0.331607	1.36728e-08	1.28843e-06	12.7697	38.5086
A_23_P204375	LPAR5	1.7644	1.37079e-08	1.28888e-06	193.659	109.759
A_33_P3211739	CREB3L2	0.63604	1.37873e-08	1.29348e-06	1949.37	3064.85
A_24_P28295	RABGAP1L	0.561326	1.38373e-08	1.2953e-06	327.994	584.319
A_33_P3245575	GLT25D1	1.95103	1.40012e-08	1.30731e-06	304.049	155.84
A_23_P132856	LRRC33	1.84019	1.40273e-08	1.30731e-06	1716.07	932.551
A_19_P00321811		0.531636	1.41159e-08	1.31269e-06	462.637	870.214
A_23_P410312	C12orf76	0.693583	1.4338e-08	1.33042e-06	1299.22	1873.2
A_19_P00804124		1.84024	1.43888e-08	1.33222e-06	471.136	256.019
A_23_P23279	RCSD1	3.00255	1.44397e-08	1.33402e-06	1849.89	616.108
A_33_P3235975	CHCHD6	0.638551	1.4512e-08	1.33778e-06	147.987	231.755
A_32_P84242	FAM169A	0.585046	1.46053e-08	1.34347e-06	169.022	288.904
A_33_P3246026	DEFB131	2.11992	1.47074e-08	1.34993e-06	45.4381	21.4339
A_33_P3369058	LRRK2	0.569199	1.49067e-08	1.36483e-06	624.876	1097.82
A_23_P501547	ADCY6	0.288927	1.49477e-08	1.36483e-06	3.46232	11.9834
A_23_P134744	RNF122	0.632106	1.49826e-08	1.36483e-06	535.727	847.527
A_23_P380857	APOL4	0.561825	1.49984e-08	1.36483e-06	62.7486	111.687
A_19_P00810219		0.5981	1.50975e-08	1.37089e-06	129.515	216.545
A_33_P3357530	SLC12A7	0.528465	1.51692e-08	1.37447e-06	14830	28062.5
A_33_P3278362	ANKRD2	0.571782	1.53449e-08	1.38742e-06	24.9261	43.5938
A_19_P00322935		0.571876	1.56163e-08	1.40895e-06	571.653	999.609
A_33_P3281695	NLRP3	0.327393	1.57201e-08	1.41531e-06	10.2824	31.4068
A_33_P3396214	KREMEN2	0.411374	1.58682e-08	1.42562e-06	252.738	614.375
A_23_P91081	EPCAM	0.536879	1.59121e-08	1.42654e-06	45.4956	84.7409
A_32_P121085	DOK3	1.67127	1.60342e-08	1.43388e-06	5353.69	3203.36
A_23_P48997	PSTPIP1	1.62369	1.60616e-08	1.43388e-06	1559.83	960.666
A_33_P3244274	RNF208	0.369709	1.63899e-08	1.46011e-06	154.114	416.853
A_24_P357847		0.435284	1.64907e-08	1.46601e-06	273.975	629.416
A_23_P259621	LAT2	1.36667	1.65571e-08	1.46884e-06	13322.9	9748.43
A_24_P941831	TMEM237	0.656455	1.66148e-08	1.47088e-06	239.279	364.501
A_19_P00321820		0.544854	1.6668e-08	1.47251e-06	469.724	862.109
A_19_P00321583		0.367582	1.70261e-08	1.50102e-06	27.0614	73.6201
A_24_P12413	TRAM2	0.49934	1.77189e-08	1.55886e-06	465.654	932.539
A_23_P115492	VASH2	0.630551	1.79338e-08	1.5745e-06	299.366	474.769
A_33_P3332744	CYTH1	0.38676	1.79904e-08	1.57463e-06	93.7703	242.451
A_24_P295010	SERPINB9	3.30589	1.80095e-08	1.57463e-06	2518.25	761.746
A_33_P3401990	VPREB3	3.82	1.81545e-08	1.58404e-06	397.886	104.159
A_33_P3404052	TNFAIP8	1.47359	1.82183e-08	1.58634e-06	2664.94	1808.47
A_23_P52480	CYP2C18	0.251293	1.83351e-08	1.58784e-06	4.07123	16.2011
A_23_P252471	PECAM1	0.324421	1.83459e-08	1.58784e-06	17.2826	53.2721
A_33_P3235004	MYH10	0.681511	1.83479e-08	1.58784e-06	237.977	349.191
A_23_P83781	CYTH1	0.407183	1.84441e-08	1.59292e-06	3320.6	8155.07
A_19_P00805106		0.547121	1.85178e-08	1.59603e-06	79.9419	146.114
A_24_P119545	ITPKB	1.94742	1.86438e-08	1.60363e-06	50.2449	25.8007
A_23_P110492	MARCH6	0.748009	1.88409e-08	1.61731e-06	1085.98	1451.83
A_33_P3231653	GOLM1	0.74309	1.89595e-08	1.6242e-06	199.029	267.839
A_24_P347378	ALOX5AP	0.693194	1.89999e-08	1.62438e-06	1775.17	2560.86
A_23_P47340	DSCAML1	2.61284	1.91267e-08	1.63034e-06	822.904	314.946
A_23_P259506	CYSTM1	0.6608	1.91466e-08	1.63034e-06	3970.92	6009.25
A_32_P103291	SMYD3	0.632335	1.92032e-08	1.63189e-06	1950.74	3084.98
A_32_P68504	ZDBF2	0.411875	1.93803e-08	1.64364e-06	65.3868	158.754
A_23_P76538	TESC	0.315953	1.95814e-08	1.65738e-06	2031.99	6431.3
A_23_P19723	BMP5	0.0810317	1.96401e-08	1.65904e-06	10.2627	126.651
A_33_P3210085	NET1	0.728845	1.97596e-08	1.66582e-06	822.286	1128.2
A_23_P53884	MAB21L1	5.30147	1.98505e-08	1.67016e-06	883.396	166.632
A_23_P166807	PCBP4	0.691948	2.00344e-08	1.6823e-06	847.781	1225.21
A_33_P3310981	ZNF215	0.534787	2.01806e-08	1.69123e-06	100.022	187.031
A_33_P3283636		0.636101	2.03888e-08	1.7053e-06	442.538	695.703
A_33_P3364808	PTPRC	2.35127	2.06477e-08	1.72356e-06	975.554	414.906
A_23_P19619	HIVEP1	0.583751	2.09567e-08	1.74591e-06	1182.3	2025.34
A_24_P8494	SEC61B	0.663609	2.11048e-08	1.7548e-06	29406.7	44313.2
A_33_P3260654		3.1971	2.11668e-08	1.75652e-06	677.608	211.945
A_23_P31896	ST3GAL1	0.540138	2.15354e-08	1.78078e-06	153	283.26
A_32_P218355	C6orf132	0.598212	2.15432e-08	1.78078e-06	111.288	186.035
A_33_P3333960	LINC00426	4.17962	2.18819e-08	1.80383e-06	195.13	46.6859
A_23_P421423	TNFAIP2	0.541193	2.19071e-08	1.80383e-06	5295.41	9784.7
A_32_P95067	AK4	0.542299	2.20402e-08	1.81126e-06	304.867	562.176
A_24_P636882	STK17B	2.07725	2.20962e-08	1.81236e-06	537.39	258.703
A_32_P80850	COL14A1	2.12495	2.23732e-08	1.83008e-06	140.733	66.2289
A_24_P787947	YPEL2	0.44121	2.24025e-08	1.83008e-06	47.915	108.599
A_23_P87532	CAPRIN2	0.722949	2.24418e-08	1.83008e-06	228.307	315.8
A_23_P380917	SEC11A	0.822619	2.35796e-08	1.91583e-06	7334.24	8915.71
A_24_P942321	FRMD4A	0.589662	2.35836e-08	1.91583e-06	230.577	391.032
A_33_P3229017		0.601005	2.39873e-08	1.94299e-06	66.8263	111.191
A_23_P83328	ENG	1.70056	2.40096e-08	1.94299e-06	92.0173	54.1101
A_23_P97141	RGS1	0.333471	2.42276e-08	1.95463e-06	1059.81	3178.12
A_23_P10506	HPGDS	2.68857	2.42456e-08	1.95463e-06	13.4279	4.99443
A_23_P3014	RNASE6	0.569465	2.43739e-08	1.95846e-06	415.634	729.867
A_19_P00813004		2.54262	2.43854e-08	1.95846e-06	154.563	60.7889
A_23_P434398	TXLNB	0.399643	2.44977e-08	1.96376e-06	93.0985	232.955
A_33_P3285965	NEUROD1	3.1159	2.46232e-08	1.97009e-06	79.7118	25.5823
A_23_P125423	C1R	0.585019	2.47619e-08	1.97745e-06	79.3364	135.613
A_33_P3713357	ALCAM	0.683518	2.48168e-08	1.97812e-06	1418.26	2074.94
A_23_P113317	P4HTM	0.660483	2.4995e-08	1.98585e-06	101.742	154.041
A_33_P3264926	SAMD4A	2.73713	2.50075e-08	1.98585e-06	104.2	38.0691
A_33_P3319491	AZIN1	0.780236	2.58967e-08	2.05262e-06	1684.13	2158.49
A_24_P280113	IL13RA1	0.398912	2.60162e-08	2.05824e-06	382.762	959.515
A_23_P406131	TMEM159	1.65887	2.6487e-08	2.09158e-06	4688.7	2826.44
A_24_P944253	KLHL6	2.19628	2.66592e-08	2.09752e-06	1001.02	455.778
A_33_P3351536	PTK2B	2.02339	2.66611e-08	2.09752e-06	1116.87	551.98
A_23_P206077	AEN	0.645056	2.68546e-08	2.10358e-06	754.226	1169.24
A_23_P15516	TMEM101	0.730217	2.68836e-08	2.10358e-06	793.908	1087.22
A_24_P190168	TMEM97	0.705974	2.69142e-08	2.10358e-06	2467.01	3494.48
A_24_P365901	TSPAN33	1.54213	2.69366e-08	2.10358e-06	1036.11	671.871
A_33_P3306048	DPRXP4	1.80028	2.72513e-08	2.12425e-06	253.455	140.787
A_33_P3360684	CORO1B	1.99375	2.74746e-08	2.13772e-06	226.832	113.772
A_24_P248185	PIANP	2.44006	2.79133e-08	2.16563e-06	235.45	96.4934
A_23_P102000	CXCR4	0.45749	2.79354e-08	2.16563e-06	6233.41	13625.3
A_23_P252283	RNF135	1.50825	2.84525e-08	2.2017e-06	2787.74	1848.33
A_23_P331908	PRDM11	0.660615	2.914e-08	2.25079e-06	195.074	295.291
A_33_P3211956	RGS19	1.4156	2.93414e-08	2.2581e-06	5515.63	3896.33
A_23_P43425	C9orf40	1.27959	2.93791e-08	2.2581e-06	2247.96	1756.78
A_32_P192376	ENPP1	12.6059	2.93945e-08	2.2581e-06	357.835	28.3863
A_33_P3211604	RAP1B	1.25255	2.96841e-08	2.27623e-06	7447.31	5945.73
A_33_P3257182	MYBPC2	2.28775	3.00122e-08	2.29723e-06	113.946	49.8068
A_23_P29994	RBPJ	0.68211	3.01e-08	2.2998e-06	3109.2	4558.21
A_23_P424582	EGFL8	0.489796	3.01668e-08	2.30076e-06	97.7881	199.65
A_23_P165333	BIN1	2.29058	3.0534e-08	2.32226e-06	76.6849	33.4783
A_24_P160696	C3orf15	0.280676	3.05582e-08	2.32226e-06	45.4286	161.854
A_23_P116898	A2M	0.266529	3.07169e-08	2.33015e-06	13.6115	51.0696
A_23_P40108	COL9A3	0.457168	3.08065e-08	2.33277e-06	8223.81	17988.6
A_24_P37441	PDK1	0.467042	3.18221e-08	2.40538e-06	494.774	1059.38
A_23_P209055	CD22	1.68861	3.22159e-08	2.42774e-06	1871.19	1108.12
A_23_P77731	CRYM	3.79624	3.22324e-08	2.42774e-06	13744.8	3620.62
A_33_P3812669	GABARAPL1	0.55465	3.3158e-08	2.49302e-06	74.0602	133.526
A_32_P217750	IL3RA	0.391734	3.32255e-08	2.49368e-06	42.8985	109.509
A_23_P154566	TOX2	0.472417	3.32909e-08	2.49417e-06	3938.57	8337.07
A_23_P79217	LCT	0.630544	3.3359e-08	2.49487e-06	144.657	229.417
A_23_P428640	PPP1R3E	0.730804	3.35738e-08	2.50651e-06	100.329	137.286
A_19_P00327569		2.82259	3.3847e-08	2.52247e-06	70.1535	24.8543
A_23_P201778	PTPN7	1.96062	3.39348e-08	2.52457e-06	2055.15	1048.22
A_33_P3227920	SLC16A4	1.79911	3.42116e-08	2.5407e-06	366.457	203.688
A_32_P137399	KTN1-AS1	0.578129	3.44337e-08	2.55273e-06	194.961	337.228
A_33_P3287348	CHN2	0.643257	3.51385e-08	2.60044e-06	1927.33	2996.21
A_24_P362193	CD84	2.33615	3.54515e-08	2.61332e-06	96.8415	41.4535
A_23_P112135	TRAM1	0.766029	3.54733e-08	2.61332e-06	3119.05	4071.71
A_23_P255444	DAPP1	0.730224	3.54975e-08	2.61332e-06	727.068	995.677
A_32_P77502	HNRNPA3	1.27217	3.56511e-08	2.62008e-06	17079.7	13425.6
A_23_P163647	ECI1	0.630102	3.59515e-08	2.63759e-06	13213.7	20970.8
A_33_P3259183	FAM78B	0.427833	3.63257e-08	2.66038e-06	502.21	1173.85
A_33_P3242883	DLX6	0.529222	3.63877e-08	2.66038e-06	282.557	533.91
A_33_P3271490	RBMS1	1.3999	3.64626e-08	2.66127e-06	594.908	424.965
A_23_P12784	FRAT2	1.616	3.74803e-08	2.73085e-06	4209.79	2605.07
A_33_P3508822	APP	2.21982	3.82118e-08	2.7721e-06	1472.11	663.165
A_23_P126103	CTH	0.544002	3.82295e-08	2.7721e-06	124.925	229.642
A_24_P12626	CAV1	0.169585	3.82426e-08	2.7721e-06	148.767	877.241
A_23_P92687	DAP	0.634051	3.83523e-08	2.7753e-06	669.176	1055.4
A_23_P67162	PIN1	0.758119	3.84302e-08	2.7762e-06	2128.66	2807.82
A_33_P3369311	BBX	0.674832	3.90678e-08	2.81746e-06	1463.97	2169.38
A_33_P3363245	NXPH4	0.318958	3.93618e-08	2.83314e-06	823.592	2582.13
A_24_P393864	PHTF1	0.683874	3.94188e-08	2.83314e-06	167.724	245.256
A_23_P137366	C1QB	2.29411	3.95298e-08	2.83631e-06	2984.92	1301.13
A_23_P110531	FST	0.154497	3.96586e-08	2.84074e-06	3.59558	23.2728
A_24_P95154	TUSC3	2.13577	3.97397e-08	2.84176e-06	174.063	81.499
A_23_P103011	RAB36	2.0203	4.00967e-08	2.85832e-06	176.313	87.2704
A_33_P3316323	RBMS1	1.41118	4.01061e-08	2.85832e-06	4371.37	3097.67
A_23_P111273	TBC1D7	0.750143	4.03765e-08	2.87276e-06	709.314	945.571
A_19_P00808852		0.558854	4.0773e-08	2.89611e-06	258.3	462.195
A_23_P121533	SPON2	0.474191	4.10548e-08	2.91125e-06	15.3824	32.4393
A_23_P500614	TNFRSF8	0.355784	4.12969e-08	2.92353e-06	56.1538	157.831
A_33_P3371089	SGTB	0.748971	4.14562e-08	2.92992e-06	878.597	1173.07
A_23_P137931	ADORA3	0.254807	4.15347e-08	2.93058e-06	7.51591	29.4965
A_23_P27515	PLD3	1.66611	4.16339e-08	2.93197e-06	621.554	373.058
A_23_P167168	IGJ	0.539959	4.16926e-08	2.93197e-06	438.852	812.752
A_23_P35645	RBM17	0.778628	4.18762e-08	2.93638e-06	1972.43	2533.21
A_33_P3342957	STK17B	2.11091	4.18939e-08	2.93638e-06	1387.16	657.14
A_19_P00802176		1.50162	4.23307e-08	2.9621e-06	161.828	107.769
A_32_P6015	MNX1	0.534442	4.24276e-08	2.96399e-06	221.266	414.013
A_19_P00322169		0.556845	4.30763e-08	3.00436e-06	358.041	642.981
A_33_P3221868	TMEM216	1.27785	4.37343e-08	3.04524e-06	775.207	606.648
A_32_P177955	LOC441461	0.492677	4.39412e-08	3.05463e-06	101.784	206.594
A_24_P48177	ST3GAL2	0.417546	4.40542e-08	3.05748e-06	750.366	1797.09
A_23_P408473	HEATR7A	0.434468	4.41798e-08	3.06118e-06	208.012	478.773
A_32_P226186	KIAA1549	0.545367	4.50095e-08	3.11359e-06	62.4669	114.541
A_23_P406071	C14orf181	0.708132	4.53292e-08	3.13059e-06	74.7776	105.598
A_19_P00321255		0.552728	4.55339e-08	3.13962e-06	419.101	758.24
A_23_P347059	MOB1B	0.59339	4.58012e-08	3.15292e-06	723.91	1219.96
A_19_P00317460		0.547817	4.63933e-08	3.18747e-06	478.399	873.282
A_23_P122906	AUTS2	4.20208	4.64534e-08	3.18747e-06	25.1641	5.9885
A_24_P276576	FCRLA	0.657462	4.66769e-08	3.19763e-06	1292.53	1965.94
A_23_P132147	CRYAA	0.13248	4.69982e-08	3.21445e-06	6.8725	51.8756
A_33_P3302777	DCLK1	3.66548	4.76481e-08	3.25358e-06	61.1417	16.6804
A_23_P316741	TSPAN4	0.565067	4.77238e-08	3.25358e-06	512.6	907.149
A_24_P351283	MREG	0.50124	4.79232e-08	3.26193e-06	27.6851	55.2332
A_32_P100683	TTC28	0.336709	4.82677e-08	3.28012e-06	24.7269	73.4371
A_33_P3213767	CCDC157	0.64233	4.84243e-08	3.28549e-06	77.5057	120.664
A_23_P78802	PRKD2	1.74333	4.91312e-08	3.32813e-06	2134.8	1224.55
A_23_P19369	LRRC16A	0.504327	4.93853e-08	3.34001e-06	44.7607	88.7533
A_33_P3304538	RNF207	0.282679	4.99966e-08	3.37596e-06	10.2938	36.415
A_23_P163481	BUB1B	0.745702	5.00965e-08	3.37733e-06	2557.43	3429.56
A_23_P62647	SLAMF1	1.80824	5.02706e-08	3.38369e-06	198.042	109.522
A_33_P3267799	LILRB4	1.35545	5.03905e-08	3.38639e-06	15779.9	11641.8
A_33_P3409124	NR1D2	0.625938	5.07219e-08	3.40327e-06	23.1815	37.0348
A_24_P458479	FAM27E1	0.68295	5.08374e-08	3.40562e-06	84.6251	123.911
A_23_P212655	KLHL6	2.63472	5.09342e-08	3.40673e-06	3227.17	1224.86
A_24_P105933	VIPR1	1.56821	5.10508e-08	3.40866e-06	141.998	90.548
A_23_P259451	LSM6	1.39005	5.11754e-08	3.40866e-06	8769.44	6308.72
A_23_P201211	FCRL5	1.29782	5.12743e-08	3.40866e-06	39607.9	30518.8
A_23_P422115	C9orf116	0.605994	5.13378e-08	3.40866e-06	106.872	176.359
A_33_P3222630	FBXO43	0.601302	5.1365e-08	3.40866e-06	258.123	429.273
A_23_P96271	MYOM1	0.313366	5.14778e-08	3.41081e-06	199.37	636.219
A_24_P103469	LST1	3.09536	5.27793e-08	3.49084e-06	46.6391	15.0675
A_33_P3306679	PLEKHG7	0.376772	5.28503e-08	3.49084e-06	121.98	323.751
A_23_P50000	FAM57A	0.437825	5.29457e-08	3.4917e-06	56.4121	128.846
A_23_P256821	CR1	0.349336	5.30412e-08	3.49256e-06	15.3934	44.0648
A_19_P00315826		1.56405	5.33034e-08	3.50323e-06	160.099	102.362
A_32_P225659	UTS2D	3.02504	5.33683e-08	3.50323e-06	233.73	77.2651
A_23_P29594	RPL39L	0.761695	5.3555e-08	3.51004e-06	1132.65	1487.02
A_33_P3311160	NUP160	1.40234	5.40366e-08	3.53615e-06	978.797	697.974
A_23_P85783	PHGDH	0.610258	5.42128e-08	3.54221e-06	982.691	1610.29
A_33_P3245178	BEX2	0.693316	5.50767e-08	3.59208e-06	899.514	1297.41
A_33_P3288859	CDPF1	0.731199	5.51455e-08	3.59208e-06	1056.41	1444.77
A_24_P245838	MGAT3	5.02607	5.56469e-08	3.61919e-06	623.638	124.081
A_23_P30175	ERBB2IP	0.636001	5.60688e-08	3.64104e-06	2373.42	3731.79
A_23_P23346	MLLT11	0.608219	5.65244e-08	3.66501e-06	611.941	1006.12
A_33_P3299254	VPREB3	2.78091	5.68551e-08	3.68082e-06	576.621	207.35
A_23_P367816	SNX29	0.686654	5.72206e-08	3.69884e-06	353.255	514.458
A_24_P844984	PIGR	1.78982	5.80169e-08	3.74461e-06	1053.56	588.643
A_33_P3535175		0.549655	5.86472e-08	3.77954e-06	613.817	1116.73
A_23_P203743	GAB2	0.564857	5.87501e-08	3.78042e-06	1006.09	1781.15
A_33_P3368014	HVCN1	2.66394	5.89096e-08	3.78494e-06	385.554	144.731
A_33_P3289356	CD58	0.607931	5.92698e-08	3.80232e-06	413.804	680.674
A_33_P3230219	TMEM54	0.42637	5.97938e-08	3.83014e-06	94.4459	221.511
A_23_P382705	TMTC2	2.7611	6.00098e-08	3.83819e-06	98.4399	35.6525
A_23_P303718	DST	0.592221	6.06813e-08	3.87529e-06	103.622	174.972
A_24_P54390	RASGRP3	0.696136	6.1299e-08	3.90885e-06	2559.24	3676.36
A_23_P202978	CASP1	2.0243	6.15895e-08	3.92148e-06	1453.78	718.165
A_23_P56703	TRABD2A	0.4506	6.16837e-08	3.92158e-06	159.273	353.469
A_33_P3384932	NUDT8	0.641366	6.18829e-08	3.92836e-06	2274.43	3546.22
A_33_P3288614	LOC100128163	0.677069	6.20354e-08	3.93216e-06	105.865	156.357
A_23_P69310	CCRL2	0.558687	6.26424e-08	3.96471e-06	117.889	211.011
A_23_P109636	LRIG1	0.634353	6.31976e-08	3.98853e-06	1397.29	2202.71
A_23_P35219	NEK2	0.745277	6.32963e-08	3.98853e-06	506.354	679.416
A_23_P118234	CES5A	12.4252	6.33011e-08	3.98853e-06	50.4457	4.05995
A_23_P213518	CAST	0.814345	6.35703e-08	3.99955e-06	1390.83	1707.91
A_24_P461497	LOC100418883	1.7802	6.36963e-08	4.00154e-06	3045.41	1710.71
A_33_P3275878	SFTPB	0.322779	6.39948e-08	4.00701e-06	47.044	145.747
A_23_P217564	ACSL4	1.34328	6.40144e-08	4.00701e-06	436.683	325.088
A_23_P411806	SLC44A1	0.382675	6.40668e-08	4.00701e-06	92.1512	240.808
A_23_P103803	FCRL3	1.51001	6.42824e-08	4.01457e-06	704.836	466.776
A_32_P210031	ACSL6	0.420975	6.48653e-08	4.04502e-06	17.4035	41.341
A_23_P11841	ATP2B4	2.05804	6.51191e-08	4.05488e-06	36.5975	17.7827
A_23_P13604	PEBP1	0.783677	6.53426e-08	4.06284e-06	11864.7	15139.8
A_33_P3424222	HLA-DQB1	3.5268	6.56268e-08	4.07453e-06	12800.2	3629.43
A_24_P412976	TMEM143	0.727562	6.58699e-08	4.07839e-06	991.09	1362.21
A_23_P349406	RIMKLA	0.221201	6.59817e-08	4.07839e-06	20.8562	94.2863
A_24_P79617	KIAA0040	0.707078	6.59879e-08	4.07839e-06	208.315	294.614
A_23_P32404	ISG20	0.589112	6.61136e-08	4.07839e-06	6977.38	11843.9
A_23_P436353	MLLT4	0.540135	6.61698e-08	4.07839e-06	300.219	555.823
A_23_P79094	LILRA3	1.66286	6.67893e-08	4.1106e-06	562.179	338.079
A_23_P111701	GNG11	2.4941	6.69129e-08	4.11091e-06	2874.52	1152.53
A_33_P3270311	HECW2	2.67923	6.69882e-08	4.11091e-06	36.4886	13.6191
A_23_P130149	ENO3	0.604756	6.75162e-08	4.13732e-06	4187.7	6924.61
A_23_P162486	PTPN6	1.63554	6.80192e-08	4.16213e-06	5261.54	3217.01
A_23_P389102	MYO1D	0.399776	6.91157e-08	4.22313e-06	106.8	267.15
A_24_P139901	GYPC	0.647897	7.12758e-08	4.34885e-06	2344.8	3619.09
A_33_P3424867		0.63147	7.19669e-08	4.38471e-06	82.8731	131.238
A_23_P83579	ARNT2	0.373543	7.22928e-08	4.39825e-06	127.334	340.881
A_24_P159227	PAK6	0.65684	7.25481e-08	4.40745e-06	66.3644	101.036
A_33_P3393801	PDZK1IP1	2.40853	7.28919e-08	4.42201e-06	150.963	62.6786
A_23_P254852	OTOF	1.70956	7.31259e-08	4.42986e-06	2508.89	1467.57
A_33_P3268472	CTSC	0.557208	7.37918e-08	4.46383e-06	729.85	1309.84
A_33_P3677061	LOC283887	0.465757	7.4948e-08	4.52731e-06	202.785	435.387
A_33_P3728698	FLJ45248	0.686539	7.53271e-08	4.54373e-06	84.2653	122.739
A_24_P165656	PRKD3	0.842341	7.56828e-08	4.55871e-06	1234.63	1465.71
A_24_P291826	SYTL3	0.364442	7.6424e-08	4.59682e-06	12.59	34.5458
A_23_P202658	GSTP1	0.637196	7.70345e-08	4.62698e-06	55843.2	87639
A_23_P128574	ENOX1	0.399495	7.78618e-08	4.67005e-06	55.8057	139.691
A_23_P167818	FAM184A	0.506625	7.80897e-08	4.67711e-06	142.094	280.471
A_23_P399001	CXXC5	0.72687	7.82667e-08	4.6811e-06	3654.64	5027.91
A_23_P430902	MORN4	0.273717	7.98137e-08	4.7669e-06	7.4845	27.344
A_33_P3224710	TFEC	0.61165	8.02318e-08	4.78513e-06	2542.36	4156.56
A_24_P53241	MYOCD	0.577569	8.04929e-08	4.79396e-06	98.5488	170.627
A_23_P206059	PRC1	0.765274	8.12051e-08	4.8296e-06	5309.01	6937.39
A_23_P156687	CFB	3.5576	8.16849e-08	4.85014e-06	226.509	63.669
A_33_P3386765	ABHD14A	0.695726	8.17792e-08	4.85014e-06	1987.17	2856.26
A_33_P3418541	ACTG2	0.330348	8.22694e-08	4.86958e-06	36.1679	109.484
A_33_P3397579	T1560	0.528764	8.23367e-08	4.86958e-06	1735.02	3281.28
A_23_P378690	TMEM64	1.47238	8.24798e-08	4.87125e-06	744.79	505.84
A_33_P3367332	FAM213B	0.584833	8.26826e-08	4.87643e-06	902.824	1543.73
A_23_P111452	AGAP3	0.636812	8.29596e-08	4.88597e-06	321.529	504.904
A_24_P126425	FAM188B	0.574252	8.32012e-08	4.89341e-06	85.1682	148.312
A_23_P127964	PRCP	0.72961	8.34324e-08	4.90021e-06	6705.27	9190.2
A_33_P3456233	LOC286254	0.60789	8.4082e-08	4.92923e-06	125.146	205.869
A_33_P3271445	COL4A3BP	0.81806	8.43213e-08	4.92923e-06	1220.97	1492.52
A_33_P3271635	HLA-DPB1	1.53373	8.43486e-08	4.92923e-06	4235.6	2761.64
A_24_P329795	C10orf10	0.584564	8.43914e-08	4.92923e-06	723.601	1237.85
A_33_P3254073		0.370871	8.55522e-08	4.98463e-06	8.67358	23.387
A_24_P376391	PLXND1	1.56801	8.5575e-08	4.98463e-06	579.863	369.809
A_33_P3413038	PLXNB3	2.45277	8.64254e-08	5.02725e-06	29.5438	12.0451
A_23_P352266	BCL2	0.794996	8.70381e-08	5.05508e-06	1924.48	2420.75
A_24_P251734	FSTL5	0.525984	8.71423e-08	5.05508e-06	415.534	790.013
A_23_P70249	CDC25C	0.623698	8.74888e-08	5.06826e-06	315.686	506.152
A_33_P3262020	C8G	0.572658	8.7735e-08	5.07559e-06	177.346	309.688
A_24_P136641	LOC100129250	0.717486	8.80312e-08	5.08578e-06	2426.62	3382.11
A_23_P58407	UGT2B15	0.369062	8.8577e-08	5.11035e-06	12.4792	33.8133
A_32_P162250	ARHGAP18	0.481675	8.92815e-08	5.14399e-06	97.9053	203.26
A_19_P00317864		0.56521	8.94106e-08	5.14445e-06	381.52	675.006
A_23_P164089	RFFL	0.657918	8.9775e-08	5.15841e-06	1279.81	1945.25
A_19_P00316344		0.630356	9.06032e-08	5.19896e-06	207.569	329.289
A_24_P627984	EPM2AIP1	0.79066	9.19776e-08	5.27069e-06	282.318	357.066
A_23_P47377	HSD17B12	0.778979	9.23018e-08	5.28213e-06	2979.3	3824.62
A_23_P257763	BOC	2.16332	9.30231e-08	5.31623e-06	68.5271	31.6768
A_23_P17512	DTD1	0.600532	9.47092e-08	5.40531e-06	1623.48	2703.4
A_33_P3373573	LOC100131316	0.495317	9.50492e-08	5.41742e-06	13.3754	27.0036
A_23_P73493	CETN2	0.7796	9.53861e-08	5.42933e-06	811.825	1041.33
A_23_P316511	HOXB3	0.389376	9.58437e-08	5.44437e-06	24.3805	62.6144
A_23_P39955	ACTG2	0.331575	9.59582e-08	5.44437e-06	2805.79	8461.99
A_24_P915196	C9orf91	0.60441	9.60604e-08	5.44437e-06	1144.59	1893.73
A_33_P3351745	PVRIG	2.18422	9.61885e-08	5.44437e-06	179.941	82.3824
A_33_P3244104	LOC646676	0.304748	9.62924e-08	5.44437e-06	8.42045	27.6309
A_23_P215214	LMBR1	0.68447	9.68356e-08	5.46779e-06	104.637	152.874
A_33_P3702364	SNX24	0.538524	9.71493e-08	5.47822e-06	225.215	418.207
A_24_P77082	KMO	1.56742	9.75925e-08	5.49589e-06	736.355	469.788
A_33_P3248265	LTB	4.69095	1.00213e-07	5.62593e-06	6178.89	1317.19
A_33_P3210278	SYNE2	0.630765	1.00274e-07	5.62593e-06	666.528	1056.7
A_19_P00321180		1.75205	1.003e-07	5.62593e-06	31.6991	18.0926
A_33_P3232682	LOC728701	0.635203	1.01072e-07	5.66177e-06	654.417	1030.25
A_19_P00320866		1.51091	1.01371e-07	5.66833e-06	80.2976	53.1453
A_23_P30283	FAM174A	0.763787	1.01456e-07	5.66833e-06	217.431	284.674
A_23_P25746	ARHGAP5-AS1	1.36989	1.02678e-07	5.72902e-06	295.201	215.493
A_23_P115200	FCRL4	4.27946	1.03067e-07	5.73925e-06	1247.98	291.619
A_24_P82032	RHOJ	2.63807	1.03132e-07	5.73925e-06	158.484	60.0757
A_33_P3253144	DOK3	1.6569	1.03728e-07	5.76484e-06	3772.11	2276.61
A_23_P47682	NRIP3	2.28404	1.04118e-07	5.77593e-06	56.1797	24.5967
A_24_P916378	HNRPLL	0.57579	1.042e-07	5.77593e-06	142.099	246.789
A_33_P3410584	LOC645586	1.45544	1.04341e-07	5.77619e-06	332.273	228.297
A_23_P11980		0.179826	1.04666e-07	5.78668e-06	2.70189	15.0251
A_24_P300777	ADAM8	0.642768	1.04827e-07	5.78798e-06	4528.62	7045.5
A_23_P26629	PYCARD	1.55696	1.05621e-07	5.82427e-06	4206.81	2701.93
A_24_P149124	NREP	0.643095	1.06372e-07	5.85806e-06	2256.39	3508.65
A_23_P389987	TLX2	0.64828	1.08268e-07	5.95475e-06	1856.36	2863.52
A_23_P14708	ZNF280D	1.27659	1.09661e-07	6.02353e-06	354.864	277.977
A_23_P312920	POU2AF1	0.58833	1.10134e-07	6.0343e-06	8438.22	14342.7
A_24_P225635	HNRPLL	0.372837	1.10141e-07	6.0343e-06	67.4593	180.935
A_23_P103361	LCK	2.17543	1.11233e-07	6.08623e-06	31.6836	14.5643
A_23_P156852	ECI2	0.733964	1.11934e-07	6.11671e-06	2516.84	3429.1
A_33_P3340342	CMTM3	1.43629	1.12483e-07	6.13881e-06	2591.79	1804.5
A_24_P122732	SLC41A1	0.698871	1.13348e-07	6.16744e-06	5681.84	8130.03
A_24_P406334	STEAP1	0.658406	1.13367e-07	6.16744e-06	703.365	1068.28
A_23_P86653	SRGN	0.604262	1.13523e-07	6.16744e-06	1912.88	3165.65
A_23_P62932	ATP1B1	0.751331	1.1359e-07	6.16744e-06	4672.61	6219.12
A_23_P92042	ITPR1	0.685952	1.15454e-07	6.26062e-06	334.48	487.615
A_23_P335495	ANO7	0.436095	1.15772e-07	6.2699e-06	39.4395	90.4379
A_24_P53976	GLUL	0.718259	1.16511e-07	6.30184e-06	1094.68	1524.08
A_32_P918263		1.70896	1.16823e-07	6.3107e-06	1235.97	723.233
A_32_P117464	MB21D2	0.586716	1.17143e-07	6.31992e-06	34.903	59.4888
A_33_P3221303	CCR10	0.427278	1.17372e-07	6.32122e-06	1203.11	2815.75
A_23_P41476	SHISA3	0.241444	1.17465e-07	6.32122e-06	224.014	927.809
A_23_P41804	NKD2	0.507252	1.18544e-07	6.37052e-06	198.55	391.423
A_23_P169460	FRMPD1	0.420626	1.18682e-07	6.37052e-06	72.3333	171.966
A_19_P00321253		0.593222	1.1905e-07	6.37684e-06	165.255	278.572
A_24_P402779	PARP3	0.63187	1.191e-07	6.37684e-06	91.6586	145.059
A_23_P3379	RASGRF1	1.92584	1.20664e-07	6.44626e-06	74.9411	38.9135
A_33_P3288189	RHOBTB3	0.563432	1.20701e-07	6.44626e-06	55.412	98.3473
A_23_P146576	GBGT1	2.75003	1.21543e-07	6.48304e-06	140.8	51.1993
A_33_P3247392	TPTE	0.649262	1.22159e-07	6.50775e-06	577.028	888.745
A_23_P153320	ICAM1	0.616182	1.22604e-07	6.52325e-06	466.497	757.076
A_33_P3305173	RGAG4	1.37063	1.23144e-07	6.54377e-06	344.155	251.092
A_23_P31453	STEAP1	0.608604	1.2437e-07	6.60062e-06	1305.12	2144.45
A_32_P103945	B4GALT4	0.828332	1.25955e-07	6.66915e-06	496.742	599.69
A_23_P135061	CORO2A	0.567912	1.25975e-07	6.66915e-06	134.816	237.389
A_32_P36235	IER2	1.43616	1.26261e-07	6.67592e-06	8830.89	6148.94
A_19_P00315506		0.687771	1.28039e-07	6.76153e-06	2892.43	4205.51
A_23_P252193	ITGA9	1.93054	1.29134e-07	6.81088e-06	341.557	176.924
A_23_P110345	CHIC2	1.44034	1.29742e-07	6.82052e-06	460.089	319.43
A_23_P421401	PDGFRB	0.47758	1.29895e-07	6.82052e-06	20.2117	42.3211
A_23_P10442	OSBPL1A	0.317272	1.29919e-07	6.82052e-06	4.98943	15.7261
A_23_P129577	TIGD7	0.610241	1.29961e-07	6.82052e-06	107.201	175.67
A_33_P3409077	C6orf170	0.48375	1.33307e-07	6.98748e-06	95.8756	198.192
A_33_P3254946	PLEKHH3	0.557412	1.35112e-07	7.07337e-06	260.466	467.277
A_23_P138194	NCF2	0.675672	1.36568e-07	7.14079e-06	654.005	967.933
A_23_P357185	CHDH	0.636132	1.3731e-07	7.17073e-06	84.5443	132.904
A_33_P3382769	UBE2Q2P3	0.71889	1.4011e-07	7.30794e-06	156.895	218.246
A_23_P250102	CAND2	0.586981	1.41653e-07	7.37936e-06	299.762	510.684
A_24_P691826	LOC645638	0.516986	1.42066e-07	7.39003e-06	5889.27	11391.5
A_23_P129221	FAH	1.53097	1.42206e-07	7.39003e-06	526.854	344.131
A_33_P3382856	DCN	2.07071	1.43931e-07	7.47047e-06	218.673	105.603
A_32_P209208	CAPS2	0.221235	1.44502e-07	7.48333e-06	9.83043	44.4344
A_23_P409438	IL28A	1.60529	1.44531e-07	7.48333e-06	167.388	104.272
A_23_P2616	CLEC4C	0.471887	1.45838e-07	7.54177e-06	45.2855	95.9668
A_33_P3214105	ATF3	0.566903	1.46307e-07	7.5568e-06	226.295	399.178
A_23_P71037	IL6	3.2907	1.46994e-07	7.58305e-06	3644.87	1107.63
A_23_P255535	ASMT	0.430768	1.4822e-07	7.63704e-06	3981.56	9242.92
A_33_P3231878	PIK3C2A	0.807835	1.49217e-07	7.67907e-06	880.466	1089.91
A_32_P123255	SOWAHD	1.87006	1.49677e-07	7.69339e-06	2929.77	1566.67
A_23_P8913	CA2	2.83677	1.50061e-07	7.70378e-06	510.996	180.133
A_24_P237586	ANKRD37	0.405135	1.51466e-07	7.76652e-06	653.112	1612.09
A_24_P407323	PPM1A	1.26777	1.51691e-07	7.76868e-06	404.757	319.267
A_24_P100551	SH3RF1	0.421321	1.52003e-07	7.77481e-06	75.8478	180.024
A_33_P3325349	TSPAN5	0.513231	1.52256e-07	7.77481e-06	56.0609	109.231
A_24_P148717	CCR1	2.52992	1.52361e-07	7.77481e-06	18.859	7.45438
A_23_P67847	GALNT14	2.70784	1.53829e-07	7.83221e-06	616.504	227.674
A_23_P43726	NUP160	1.39092	1.53855e-07	7.83221e-06	3281.12	2358.96
A_23_P146512	GOLM1	0.714501	1.55087e-07	7.88543e-06	356.398	498.807
A_23_P203023	RDX	0.681961	1.57245e-07	7.98559e-06	141.291	207.183
A_23_P359854	BEND3	1.30558	1.57896e-07	8.00907e-06	995.566	762.549
A_33_P3214466	MESP1	0.66887	1.58585e-07	8.02775e-06	611.245	913.847
A_33_P3245824	PQLC1	1.30458	1.58696e-07	8.02775e-06	4161.31	3189.77
A_33_P3261927	ZNF789	0.651715	1.58832e-07	8.02775e-06	864.59	1326.64
A_23_P19510	HLA-DQB2	1.6408	1.62437e-07	8.20019e-06	48.8669	29.7823
A_23_P40025	DAZAP2	1.29409	1.63395e-07	8.23875e-06	16194.2	12514
A_32_P126311	SLC38A9	0.70253	1.63924e-07	8.2556e-06	1670.96	2378.5
A_23_P81880	CTDSP2	0.762906	1.64322e-07	8.26581e-06	8732.32	11446.1
A_23_P23221	GADD45A	0.564859	1.66931e-07	8.38707e-06	592.723	1049.33
A_24_P261929	IFI27L1	0.752296	1.67798e-07	8.42068e-06	3177.61	4223.88
A_33_P3363799	NCAM1	0.180795	1.69492e-07	8.49563e-06	5.94294	32.8712
A_23_P35791	RPS6KA4	1.1955	1.72982e-07	8.66032e-06	678.437	567.491
A_23_P255376	CCDC109B	1.42612	1.7339e-07	8.67053e-06	2086.63	1463.15
A_19_P00329303		2.24142	1.74856e-07	8.73355e-06	109.801	48.9874
A_23_P72117	SMPDL3A	2.63735	1.75105e-07	8.73567e-06	651.71	247.108
A_23_P376557	MMP25	0.47179	1.75887e-07	8.75585e-06	48.3286	102.437
A_23_P420417	TLCD1	0.618009	1.75922e-07	8.75585e-06	316.941	512.842
A_24_P157926	TNFAIP3	0.624707	1.76569e-07	8.77774e-06	983.628	1574.54
A_23_P210900	ACSS2	0.383141	1.77059e-07	8.79177e-06	57.3017	149.558
A_23_P500130	KANK1	1.2848	1.7736e-07	8.79641e-06	1883.8	1466.22
A_23_P54846	HERPUD1	0.645698	1.78233e-07	8.82941e-06	20559.6	31840.9
A_24_P414376	KLF3	1.70314	1.81773e-07	8.99428e-06	981.908	576.528
A_23_P300033	PDGFRA	3.27319	1.82833e-07	9.03616e-06	371.373	113.459
A_32_P19752	FAM76B	0.811364	1.8847e-07	9.30392e-06	721.189	888.859
A_23_P106761	CORO1A	1.38901	1.8911e-07	9.32465e-06	14130.9	10173.4
A_33_P3215647	PCED1B	1.62868	1.90045e-07	9.35991e-06	518.744	318.505
A_23_P88865	CMTM3	1.31232	1.90581e-07	9.37541e-06	13121.1	9998.41
A_23_P214411	GLO1	0.768334	1.91695e-07	9.41926e-06	801.051	1042.58
A_24_P73730	CCDC113	0.533829	1.9265e-07	9.44579e-06	49.5874	92.8901
A_23_P253321	PNOC	0.552952	1.9268e-07	9.44579e-06	1259.71	2278.15
A_33_P3220813		0.474703	1.9354e-07	9.47698e-06	17.1271	36.0796
A_24_P945283	DLG3	0.481017	1.94057e-07	9.49131e-06	101.038	210.052
A_24_P838483	C12orf74	0.407302	1.95225e-07	9.53745e-06	15.1207	37.124
A_23_P119102	VASP	1.37744	1.9675e-07	9.60092e-06	7484.03	5433.29
A_23_P68327	CCDC104	0.697854	1.97199e-07	9.61177e-06	1325.51	1899.42
A_24_P154037	IRS2	0.469114	1.97652e-07	9.62276e-06	66.3569	141.451
A_33_P3326904	LOC728650	1.60872	1.9952e-07	9.70163e-06	480.228	298.516
A_33_P3708413	MFAP5	0.667293	1.99851e-07	9.70163e-06	655.61	982.492
A_33_P3366120	FLNA	1.58982	1.99958e-07	9.70163e-06	1720.25	1082.05
A_33_P3423121	RDX	0.471715	2.03135e-07	9.84449e-06	20.2504	42.9293
A_23_P125278	CXCL11	0.253064	2.04422e-07	9.89554e-06	5.06752	20.0247
A_33_P3259393	HAPLN3	0.677775	2.05113e-07	9.91769e-06	287.4	424.035
A_32_P224149	FKBP15	1.51113	2.06523e-07	9.97452e-06	1477.55	977.772
A_23_P204801	SLC41A2	0.653293	2.07016e-07	9.98389e-06	62.0734	95.0162
A_19_P00321585		0.29057	2.07188e-07	9.98389e-06	15.3116	52.6952
A_23_P116743	LOC338799	0.693413	2.08195e-07	1.0021e-05	2780.99	4010.58
A_33_P3398697	PICK1	0.62294	2.08964e-07	1.00466e-05	1720.48	2761.87
A_23_P150281	TP53I11	0.341489	2.10069e-07	1.00883e-05	225.354	659.914
A_23_P51548	MGST3	0.744403	2.10892e-07	1.01164e-05	2622.76	3523.31
A_23_P395075	KDM3A	0.534895	2.12668e-07	1.01901e-05	236.749	442.608
A_23_P91334	HSPA12B	0.524287	2.13042e-07	1.01938e-05	1380.09	2632.31
A_23_P112825	LCMT1	0.750365	2.13228e-07	1.01938e-05	1545.62	2059.82
A_33_P3294583	LOC256880	0.729686	2.14676e-07	1.02515e-05	49.5389	67.8907
A_32_P190951	IGHA2	3.50751	2.16406e-07	1.03225e-05	61.7426	17.603
A_23_P69293	CHDH	0.514044	2.18254e-07	1.03989e-05	141.232	274.748
A_19_P00318283		3.69761	2.18769e-07	1.04118e-05	9.83666	2.66027
A_19_P00327808		0.420812	2.2085e-07	1.04991e-05	851.344	2023.1
A_33_P3261054	CCDC114	2.28852	2.22188e-07	1.05508e-05	94.4902	41.2887
A_24_P178631		0.711966	2.22548e-07	1.05561e-05	942.977	1324.47
A_23_P144165	DZIP3	0.741205	2.2367e-07	1.05975e-05	371.236	500.854
A_32_P9382	MZT1	0.663863	2.25932e-07	1.06849e-05	2321.1	3496.36
A_23_P116557	LGALS9	2.18216	2.2602e-07	1.06849e-05	760.105	348.328
A_24_P235266	GRB10	1.99982	2.2854e-07	1.0792e-05	402.313	201.174
A_23_P45099	HLA-DRB5	1.62682	2.29862e-07	1.08353e-05	6087.67	3742.07
A_23_P8640	GPER	0.123836	2.30009e-07	1.08353e-05	36.681	296.207
A_19_P00809474		2.18185	2.30224e-07	1.08353e-05	28.3891	13.0115
A_23_P164179	TOB1	1.56326	2.30929e-07	1.08565e-05	1429.38	914.359
A_24_P228717	RAC2	1.42492	2.34486e-07	1.10115e-05	5155.52	3618.11
A_23_P385690	WNT3A	3.01229	2.36086e-07	1.10744e-05	51.6455	17.1449
A_32_P49867	LRCOL1	0.454494	2.37609e-07	1.11335e-05	21.6857	47.714
A_23_P377965	LINC00526	0.660627	2.39713e-07	1.12197e-05	203.087	307.415
A_33_P3311439	GCH1	1.96808	2.40128e-07	1.12267e-05	272.481	138.45
A_23_P328600	SLC24A6	0.657158	2.41538e-07	1.12802e-05	162.218	246.847
A_33_P3384133	C17orf99	2.54535	2.41953e-07	1.12871e-05	71.7629	28.1937
A_23_P127140	RAB11FIP2	0.831545	2.43858e-07	1.13635e-05	254.212	305.71
A_23_P330616	WIPF1	1.64975	2.44664e-07	1.13885e-05	292.805	177.485
A_23_P120860	NIPSNAP1	0.666135	2.45745e-07	1.14154e-05	415.907	624.358
A_33_P3328772	PLEKHA5	0.579264	2.4578e-07	1.14154e-05	85.8257	148.163
A_23_P414519	NRN1	0.171106	2.48257e-07	1.15179e-05	21.3967	125.049
A_33_P3413216	TSPAN4	0.603359	2.51617e-07	1.1661e-05	231.983	384.486
A_23_P397391	FFAR2	3.86506	2.547e-07	1.1791e-05	68.0563	17.6081
A_23_P202837	CCND1	0.412647	2.54984e-07	1.17913e-05	79.2233	191.988
A_19_P00320573		0.649889	2.58663e-07	1.19484e-05	148.394	228.337
A_24_P283341	MICAL1	1.425	2.59703e-07	1.19691e-05	854.354	599.547
A_24_P130363	C18orf1	1.67945	2.59888e-07	1.19691e-05	1107.95	659.711
A_24_P353619	ALPL	0.411094	2.59958e-07	1.19691e-05	212.28	516.378
A_24_P68222	CD99P1	0.692017	2.62042e-07	1.204e-05	180.242	260.458
A_23_P11543	FUCA1	0.640877	2.62067e-07	1.204e-05	607.278	947.574
A_23_P212447	IFT122	0.672647	2.62892e-07	1.20643e-05	197.28	293.289
A_24_P287043	IFITM2	1.47916	2.63163e-07	1.20643e-05	10331.5	6984.73
A_23_P120254	DUSP22	0.60465	2.63551e-07	1.2069e-05	3299.42	5456.74
A_33_P3364263	LBH	2.44087	2.64902e-07	1.21138e-05	175.908	72.0677
A_33_P3332135	PHOSPHO1	2.23335	2.65478e-07	1.21138e-05	2692.25	1205.48
A_33_P3219256	BMPR1A	0.808388	2.6562e-07	1.21138e-05	464.107	574.114
A_23_P23765	ITGB3BP	0.756828	2.65672e-07	1.21138e-05	515.186	680.717
A_32_P453321	C1orf228	1.7438	2.6625e-07	1.21199e-05	484.983	278.119
A_19_P00327350		1.451	2.66378e-07	1.21199e-05	70.236	48.4053
A_33_P3527721	LOC284219	0.545801	2.66798e-07	1.2126e-05	950.819	1742.06
A_24_P25326	ZMYM6	0.714871	2.68071e-07	1.2159e-05	147.848	206.818
A_33_P3829391	LOC641510	0.482024	2.68097e-07	1.2159e-05	38.5129	79.8982
A_24_P269062	SPRY4	2.67928	2.68625e-07	1.21683e-05	39.48	14.7353
A_23_P165624	TNFAIP6	0.291644	2.68877e-07	1.21683e-05	8.29025	28.4259
A_19_P00327882		1.54048	2.69458e-07	1.21816e-05	123.894	80.4259
A_33_P3242014	PHC1	0.720934	2.69962e-07	1.21914e-05	306.716	425.442
A_24_P35478	PARD3	0.7322	2.7109e-07	1.22293e-05	110.086	150.349
A_33_P3371650	STK17B	1.99861	2.72508e-07	1.22802e-05	81.8703	40.9636
A_23_P134426	GPNMB	0.347903	2.72858e-07	1.2283e-05	7.84225	22.5415
A_23_P94422	MELK	0.761828	2.73288e-07	1.22893e-05	3262.89	4282.97
A_19_P00807743		0.383065	2.73868e-07	1.23023e-05	17.3261	45.2302
A_23_P200976	HYI	0.670747	2.74323e-07	1.23097e-05	163.627	243.947
A_33_P3414389	SH2B2	1.43653	2.7645e-07	1.2392e-05	4425.49	3080.67
A_23_P210048	HDAC4	1.49778	2.78033e-07	1.24498e-05	255.992	170.914
A_23_P100730	SKAP1	0.314873	2.80032e-07	1.25261e-05	30.4191	96.6077
A_23_P95823	NSMCE1	0.777248	2.81386e-07	1.25734e-05	977.504	1257.65
A_24_P376129	DFNB31	0.500865	2.85707e-07	1.27531e-05	18.5787	37.0931
A_19_P00332241		0.435543	2.89469e-07	1.29074e-05	27.5483	63.2505
A_33_P3719083	CHRNA7	0.307302	2.90792e-07	1.29528e-05	11.134	36.2316
A_23_P257198	NDUFS4	0.8131	2.93798e-07	1.30706e-05	4390.51	5399.72
A_23_P48936	SMAD3	0.654285	2.94053e-07	1.30706e-05	334.792	511.691
A_24_P205130	FNBP1	0.674007	2.95065e-07	1.31018e-05	490.205	727.299
A_33_P3424577		2.66272	2.95529e-07	1.31087e-05	594.999	223.456
A_23_P70060	PPAP2A	0.726428	2.96813e-07	1.31519e-05	1390.3	1913.89
A_32_P69465	MORN2	0.720061	2.97973e-07	1.31895e-05	809.577	1124.32
A_23_P99540	ZFP36L1	1.4349	2.98598e-07	1.32034e-05	8364.57	5829.39
A_23_P21485	PID1	2.55647	3.00762e-07	1.32852e-05	36.2339	14.1734
A_24_P419300	PP7080	0.699622	3.01196e-07	1.32905e-05	361.507	516.718
A_33_P3414422	GPHN	2.47838	3.01771e-07	1.33021e-05	119.292	48.1331
A_33_P3234989	IFT81	0.607515	3.03178e-07	1.33358e-05	200.417	329.897
A_23_P71170	TRPV6	0.532749	3.03296e-07	1.33358e-05	13.0888	24.5684
A_23_P164638	ZNF419	0.786106	3.0348e-07	1.33358e-05	281.415	357.986
A_23_P143987	ATG7	1.14156	3.04354e-07	1.33604e-05	262	229.51
A_33_P3309481	PTPRVP	0.619387	3.05676e-07	1.34045e-05	36.7437	59.3227
A_24_P193295	RAB15	0.42432	3.06549e-07	1.34289e-05	548.404	1292.43
A_24_P11506	KYNU	1.41852	3.08576e-07	1.35038e-05	1135.74	800.649
A_23_P76529	ITGB7	0.601732	3.10642e-07	1.35682e-05	1226.07	2037.58
A_23_P37391	CCDC85C	0.604877	3.10688e-07	1.35682e-05	331.008	547.233
A_23_P137157	RENBP	1.55555	3.12549e-07	1.36354e-05	76.7469	49.3373
A_23_P208085	MBP	0.169025	3.14359e-07	1.36969e-05	3.98195	23.5583
A_19_P00807448		1.60969	3.14926e-07	1.36969e-05	75.9471	47.1813
A_23_P394836	INF2	2.07848	3.14928e-07	1.36969e-05	365.589	175.892
A_33_P3304794	LOC100506657	0.472932	3.16126e-07	1.3735e-05	14.728	31.1418
A_24_P277934	COL1A2	1.98649	3.16498e-07	1.37371e-05	1538.53	774.497
A_33_P3380211	AKAP9	0.653416	3.18001e-07	1.37882e-05	828.624	1268.14
A_33_P3319281	ANO7	0.609061	3.20292e-07	1.38733e-05	33.3354	54.7325
A_24_P212481	MCTP1	1.65872	3.20848e-07	1.38832e-05	274.717	165.62
A_33_P3326713	FAM188B	0.353695	3.2163e-07	1.39029e-05	13.7126	38.7696
A_23_P366366	SCRN1	0.724205	3.22649e-07	1.39327e-05	5503	7598.67
A_33_P3334448	SNORA62	1.7116	3.23892e-07	1.39722e-05	1174.97	686.471
A_24_P28977	TRPC1	0.666691	3.26999e-07	1.40919e-05	108.278	162.411
A_23_P19226	DSE	0.578998	3.28244e-07	1.41311e-05	692.496	1196.03
A_33_P3383912	HLA-DRB3	1.63428	3.29164e-07	1.41338e-05	6766.4	4140.29
A_23_P43164	SULF1	1.7555	3.29297e-07	1.41338e-05	45.2319	25.7658
A_33_P3685216	A1BG	0.63494	3.29305e-07	1.41338e-05	3604.1	5676.28
A_33_P3651911	LOC286109	1.30598	3.29782e-07	1.414e-05	132.873	101.742
A_23_P316460	C7orf29	0.643614	3.3038e-07	1.41513e-05	634.161	985.312
A_23_P168882	TP53INP1	0.560224	3.34795e-07	1.43259e-05	66.8778	119.377
A_32_P150086	ANKRD20A9P	0.528205	3.35808e-07	1.43548e-05	30.9693	58.6312
A_33_P3329652	ZFP90	0.70584	3.37901e-07	1.44297e-05	867.744	1229.38
A_32_P163247	CD8A	1.38076	3.38412e-07	1.4437e-05	301.543	218.389
A_24_P389415	PNMA2	0.517012	3.3907e-07	1.44505e-05	90.3346	174.724
A_24_P944458	INSIG2	0.617766	3.40488e-07	1.44964e-05	277.881	449.816
A_23_P388900	SLC22A15	0.482906	3.41202e-07	1.45122e-05	23.2093	48.0617
A_33_P3336387	PAOX	0.514087	3.44901e-07	1.46548e-05	75.3623	146.595
A_23_P71790	MAMDC4	0.579754	3.47647e-07	1.47568e-05	161.728	278.96
A_19_P00316103		2.07321	3.5117e-07	1.48914e-05	228.947	110.431
A_23_P327519	STARD4	0.689401	3.53834e-07	1.4984e-05	157.941	229.099
A_23_P164148	MLX	1.36511	3.54063e-07	1.4984e-05	2302.66	1686.8
A_33_P3419458	SNORA59B	0.474517	3.54674e-07	1.4995e-05	48.3489	101.891
A_24_P54174	TNFRSF1B	0.685396	3.56685e-07	1.5065e-05	209.969	306.347
A_23_P201731	TRAF5	0.751849	3.58045e-07	1.51074e-05	1201.04	1597.45
A_19_P00317704		0.428404	3.59777e-07	1.51633e-05	31.4285	73.3619
A_23_P14515	ACOT4	0.567389	3.60679e-07	1.51633e-05	66.9923	118.071
A_23_P127128	DNAJC1	0.700758	3.60702e-07	1.51633e-05	398.011	567.972
A_33_P3217649	C9orf116	0.477207	3.608e-07	1.51633e-05	18.5097	38.7875
A_33_P3226080	SCIMP	1.8405	3.61326e-07	1.51703e-05	31.5444	17.139
A_23_P37914	SLC5A11	0.697058	3.63219e-07	1.52347e-05	289.319	415.058
A_24_P68311	SYNE2	0.630897	3.64821e-07	1.52868e-05	115.093	182.428
A_33_P3376234	PHTF1	0.711326	3.67728e-07	1.53934e-05	302.687	425.525
A_33_P3286481		1.40112	3.68237e-07	1.53995e-05	1494.88	1066.92
A_23_P12082	CHI3L2	3.53265	3.69948e-07	1.54558e-05	215.037	60.8711
A_23_P408239	PASK	0.516623	3.71595e-07	1.55093e-05	74.6564	144.509
A_23_P92727	RAI14	0.188521	3.73348e-07	1.55672e-05	13.2262	70.1577
A_33_P3236558	TMEM234	1.6797	3.7468e-07	1.56074e-05	250.566	149.173
A_23_P111288	TMEM14C	0.783442	3.75774e-07	1.56376e-05	4232.64	5402.61
A_24_P88565	SLC50A1	1.2495	3.7923e-07	1.5759e-05	579.656	463.912
A_23_P308150	FAM123B	1.4229	3.79495e-07	1.5759e-05	407.518	286.398
A_23_P49376	CETP	2.13401	3.79806e-07	1.5759e-05	41.6423	19.5136
A_33_P3336384	PAOX	0.531766	3.80969e-07	1.57918e-05	98.2179	184.701
A_24_P179183	ANKRD12	0.768468	3.82772e-07	1.5851e-05	1651.89	2149.58
A_33_P3297345	TTC24	2.81681	3.87408e-07	1.6014e-05	563.729	200.13
A_23_P214046	FBXW11	0.757991	3.87674e-07	1.6014e-05	2963.29	3909.41
A_23_P150693	FJX1	1.33699	3.87841e-07	1.6014e-05	1846.84	1381.33
A_23_P96165	C11orf80	0.660803	3.92492e-07	1.61903e-05	42.4781	64.2825
A_24_P159635	LIMD2	1.53544	3.94866e-07	1.62724e-05	219.021	142.644
A_19_P00803151		1.7153	3.96469e-07	1.63226e-05	34.8899	20.3403
A_32_P494620	LHFPL5	3.24417	3.97425e-07	1.63461e-05	261.801	80.6988
A_23_P133345	CLINT1	0.795686	3.99006e-07	1.63952e-05	4267.41	5363.18
A_24_P248606	ACSL3	0.603902	4.01576e-07	1.64848e-05	1000.62	1656.92
A_23_P42080	TMEM14A	0.735263	4.04395e-07	1.65845e-05	1167.88	1588.38
A_23_P41114	CSTA	0.591447	4.07641e-07	1.67015e-05	77.7517	131.46
A_33_P3213377	IMMP2L	0.597695	4.08212e-07	1.67087e-05	355.21	594.299
A_23_P256542	FAM162A	0.793654	4.13874e-07	1.69242e-05	9363.26	11797.7
A_24_P377499	OSBPL3	1.6751	4.15262e-07	1.69646e-05	195.559	116.744
A_24_P64039	AP3M2	0.771765	4.16344e-07	1.69924e-05	813.74	1054.39
A_23_P503127	SEPT3	0.342245	4.19473e-07	1.71036e-05	187.533	547.951
A_33_P3278103		0.375466	4.20859e-07	1.71436e-05	627.013	1669.96
A_33_P3342992	UBE2Q2P2	0.66243	4.24972e-07	1.72945e-05	70.7734	106.839
A_23_P319565	PGBD3	0.685311	4.26102e-07	1.73239e-05	112.279	163.836
A_33_P3228564	DOK3	1.34694	4.26967e-07	1.73425e-05	455.515	338.185
A_23_P20022	HILPDA	0.337895	4.27603e-07	1.73517e-05	4505.9	13335.2
A_33_P3262814	REEP3	1.5369	4.29877e-07	1.74273e-05	36.6607	23.8537
A_19_P00810729		0.718372	4.30397e-07	1.74317e-05	51.6295	71.8701
A_32_P206401	QSOX2	1.51225	4.32471e-07	1.7499e-05	492.302	325.542
A_23_P53363	XRCC6BP1	0.764057	4.3546e-07	1.7583e-05	683.408	894.446
A_23_P11685	PLA2G4A	0.600881	4.35464e-07	1.7583e-05	91.328	151.99
A_23_P87150	LPXN	1.64005	4.3586e-07	1.7583e-05	1335.56	814.342
A_23_P162807	MRPS31	0.832958	4.36207e-07	1.7583e-05	3914.03	4698.96
A_32_P170444	SUB1	0.760019	4.37619e-07	1.76232e-05	1228.91	1616.95
A_23_P90311	TICAM1	0.756482	4.39525e-07	1.76832e-05	2996.67	3961.33
A_24_P166443	HLA-DPB1	1.4131	4.40074e-07	1.76885e-05	11054.4	7822.79
A_23_P93431	AIG1	0.616468	4.40508e-07	1.76892e-05	44.1152	71.5613
A_23_P150092	SEPHS1	0.590324	4.42924e-07	1.77693e-05	2426.33	4110.18
A_33_P3357653	LOC100289366	0.531956	4.43499e-07	1.77756e-05	12.4025	23.3148
A_23_P311640	AGFG2	0.6901	4.45341e-07	1.78326e-05	116.603	168.966
A_19_P00321002		0.563302	4.47418e-07	1.78988e-05	433.097	768.853
A_23_P309381	HIST2H2AA4	0.689786	4.48472e-07	1.79241e-05	1626.67	2358.22
A_33_P3253394	LAIR1	12.197	4.48912e-07	1.79248e-05	570.827	46.8006
A_23_P102950	RSPH1	0.490556	4.50836e-07	1.79847e-05	21.0342	42.8783
A_23_P102391	SLC40A1	0.514073	4.5374e-07	1.80796e-05	18.6838	36.3447
A_23_P329573	ITGB2	1.53534	4.54067e-07	1.80796e-05	1576.11	1026.55
A_32_P84728	LOC100131727	0.289037	4.54765e-07	1.80903e-05	105.298	364.306
A_23_P122852	SMARCD3	0.543322	4.55328e-07	1.80958e-05	116.432	214.297
A_23_P151166	HVCN1	2.63609	4.58463e-07	1.82033e-05	397.224	150.687
A_23_P18452	CXCL9	0.222847	4.643e-07	1.84178e-05	198.888	892.486
A_23_P348063	SYNGR1	1.40493	4.6513e-07	1.84248e-05	53.2415	37.8961
A_33_P3330211	AUTS2	1.87559	4.65363e-07	1.84248e-05	64.4097	34.341
A_33_P3416712	LOC400958	0.455352	4.6578e-07	1.84248e-05	60.7887	133.498
A_23_P92499	TLR2	1.72355	4.6622e-07	1.8425e-05	1302.41	755.656
A_24_P314585	ERAS	0.422935	4.66913e-07	1.84352e-05	40.778	96.4168
A_23_P78543	AP1M2	1.84168	4.71014e-07	1.85799e-05	65.9524	35.8111
A_23_P73721	RRAGB	0.77457	4.71927e-07	1.85986e-05	48.2467	62.2884
A_23_P43476	VLDLR	0.3824	4.77315e-07	1.87935e-05	136.081	355.86
A_23_P71316	RBPMS	1.59344	4.80282e-07	1.88927e-05	40.1516	25.198
A_24_P787897	XYLT1	1.68151	4.82723e-07	1.89639e-05	337.398	200.652
A_32_P35969	CHRFAM7A	0.202203	4.82986e-07	1.89639e-05	12.452	61.5819
A_23_P140876	ABCA3	0.49598	4.84299e-07	1.89979e-05	13.7696	27.7624
A_23_P218637	RGPD5	0.711104	4.8525e-07	1.90176e-05	756.334	1063.61
A_33_P3346508		1.60962	4.88047e-07	1.91096e-05	740.767	460.212
A_32_P120895	LYSMD2	1.5271	4.91214e-07	1.92158e-05	2364.59	1548.42
A_19_P00319060		1.3627	4.92247e-07	1.92385e-05	184.395	135.316
A_23_P340019	NLRC3	2.78496	4.92832e-07	1.92436e-05	49.9993	17.9533
A_23_P83931	NET1	0.706389	4.93504e-07	1.92521e-05	3117.86	4413.81
A_24_P306594	C1orf167	0.293463	4.94364e-07	1.9268e-05	25.905	88.2736
A_23_P36658	MGST1	0.744334	4.95453e-07	1.92926e-05	5991.93	8050.06
A_33_P3290602	LOC729580	0.818881	4.97356e-07	1.9349e-05	599.013	731.502
A_33_P3361457	IFNAR2	0.768852	4.9895e-07	1.93832e-05	690.702	898.355
A_33_P3396522	POLR2G	0.903034	4.99151e-07	1.93832e-05	10043.2	11121.6
A_23_P21673	FOCAD	0.788355	5.02636e-07	1.95007e-05	2119.95	2689.08
A_33_P3257784	TSPAN17	1.54752	5.06715e-07	1.96328e-05	90.8655	58.7167
A_23_P369701	FAM108C1	0.774125	5.06967e-07	1.96328e-05	361.437	466.898
A_23_P67971	GALM	0.685786	5.14357e-07	1.99008e-05	115.984	169.126
A_23_P99967	BBS4	0.745124	5.16515e-07	1.99661e-05	786.993	1056.19
A_23_P416894	PION	0.490788	5.19292e-07	2.00552e-05	255.227	520.035
A_23_P50646	PINLYP	0.498043	5.20919e-07	2.00928e-05	49.6263	99.6427
A_23_P139500	BHLHE41	0.713422	5.21213e-07	2.00928e-05	4239.98	5943.16
A_33_P3230478	C1S	3.71812	5.21948e-07	2.01028e-05	122.589	32.9706
A_23_P402670	CD1A	3.52849	5.22706e-07	2.01051e-05	62.0589	17.588
A_23_P204395	AACS	0.688726	5.22956e-07	2.01051e-05	206.006	299.112
A_24_P206758	SNX15	0.742565	5.26019e-07	2.02046e-05	87.1258	117.331
A_23_P348298	SAC3D1	0.767525	5.27643e-07	2.02486e-05	2159.63	2813.76
A_33_P3272563	NMT2	0.544125	5.34722e-07	2.05017e-05	11.9779	22.0131
A_24_P92267		2.0922	5.37994e-07	2.06085e-05	1566.82	748.889
A_23_P252062	PPARG	3.94535	5.44746e-07	2.08483e-05	14.586	3.697
A_23_P4041	PCTP	1.44086	5.45634e-07	2.08635e-05	1070.37	742.867
A_23_P12896	FANCF	0.833243	5.47377e-07	2.09084e-05	1351.85	1622.39
A_19_P00325653		1.68436	5.47795e-07	2.09084e-05	131.737	78.2124
A_24_P397294	LTC4S	1.97312	5.49717e-07	2.09629e-05	12.2864	6.22688
A_33_P3319126	CR1L	0.297846	5.51804e-07	2.10065e-05	26.5347	89.0887
A_23_P82324	CARD11	0.63984	5.51851e-07	2.10065e-05	756.859	1182.89
A_33_P3307113	MSMP	0.602885	5.55957e-07	2.11438e-05	67.7317	112.346
A_24_P316005	RABGAP1L	0.662237	5.57229e-07	2.11732e-05	327.196	494.077
A_33_P3283713	ABHD14A	0.686512	5.5812e-07	2.11881e-05	2173.11	3165.43
A_23_P129433	SLC9A5	0.723213	5.60087e-07	2.12437e-05	595.263	823.081
A_23_P25253	DERA	0.797617	5.61667e-07	2.12728e-05	1539.07	1929.58
A_32_P30649	ETV5	1.6319	5.61858e-07	2.12728e-05	59.8299	36.6628
A_23_P15889	CBLN2	2.44335	5.62602e-07	2.1282e-05	55.52	22.7229
A_32_P31963		0.416525	5.64063e-07	2.13182e-05	26.1165	62.7011
A_24_P97374	EOMES	0.668756	5.64767e-07	2.13259e-05	98.3848	147.116
A_24_P13831	SNX20	1.52975	5.66027e-07	2.13544e-05	155.308	101.525
A_32_P230547	DOCK7	1.45677	5.67163e-07	2.13782e-05	959.179	658.43
A_23_P47102	ACY3	0.569237	5.6921e-07	2.14364e-05	62.8596	110.428
A_23_P58606	CCNG1	0.686775	5.72449e-07	2.15392e-05	1061.28	1545.31
A_23_P145024	ADRB2	0.574308	5.73738e-07	2.15686e-05	685.687	1193.94
A_19_P00319486		2.69678	5.74422e-07	2.15752e-05	74.8289	27.7475
A_23_P317756	ACSM3	0.607668	5.75861e-07	2.16101e-05	28.1745	46.3649
A_23_P5983	PLTP	2.21353	5.76376e-07	2.16103e-05	1992.39	900.099
A_24_P312041	PLAGL1	0.725486	5.77444e-07	2.16312e-05	90.5068	124.753
A_24_P85158	SIRT3	0.732907	5.81692e-07	2.17605e-05	693.87	946.736
A_33_P3269403	FOXI1	3.44693	5.81922e-07	2.17605e-05	1478.18	428.838
A_23_P160159	SLC2A5	0.539653	5.92779e-07	2.2147e-05	5978.88	11079.1
A_23_P368225	EME1	0.826402	5.94019e-07	2.21738e-05	379.53	459.256
A_33_P3231542	ZFHX3	0.763263	5.94877e-07	2.21863e-05	525.453	688.43
A_23_P113462	KIF21A	0.643444	5.95615e-07	2.21943e-05	30.7323	47.7621
A_24_P272451	SCIMP	3.86306	5.97197e-07	2.22337e-05	24.5106	6.34485
A_23_P57268	CXADR	0.409021	5.98211e-07	2.22479e-05	11.2768	27.5703
A_33_P3214635	FECH	0.760128	5.98628e-07	2.22479e-05	476.832	627.305
A_23_P213137	LNX1	0.676181	5.99176e-07	2.22488e-05	143.812	212.683
A_23_P390518	TNFRSF11A	0.457071	6.03423e-07	2.23868e-05	108.27	236.877
A_33_P3235410	PTPLA	0.498102	6.0808e-07	2.25399e-05	40.0227	80.3505
A_33_P3220837	MAFB	1.84063	6.09055e-07	2.25563e-05	1359.52	738.618
A_23_P132121	SIK1	0.720223	6.13454e-07	2.26994e-05	955.197	1326.25
A_24_P378987	DHRSX	0.668985	6.14668e-07	2.27245e-05	803.625	1201.26
A_24_P15502		1.43666	6.16086e-07	2.27571e-05	3053.4	2125.35
A_33_P3401902	ANKRD20A2	0.494587	6.16873e-07	2.27663e-05	153.18	309.713
A_23_P28485	GCA	1.3646	6.18844e-07	2.28192e-05	4273.6	3131.76
A_24_P173754	C1orf21	0.633838	6.20213e-07	2.28498e-05	217.076	342.479
A_23_P216108	ANK1	0.619296	6.21228e-07	2.28673e-05	73.5478	118.76
A_23_P16032	TRAPPC2P1	0.754846	6.23141e-07	2.29179e-05	2436.07	3227.24
A_23_P301304	FGFR1	1.7513	6.26849e-07	2.30343e-05	94.805	54.1341
A_24_P766716	CMKLR1	0.22613	6.35965e-07	2.3349e-05	2.85614	12.6305
A_23_P253317	GPR171	0.564023	6.39816e-07	2.34701e-05	78.4912	139.163
A_23_P45524	NGFRAP1	0.772424	6.41411e-07	2.35082e-05	11619.4	15042.8
A_23_P144054	PRKCD	1.51241	6.42266e-07	2.35192e-05	4038.14	2670
A_24_P944049	CEP68	0.710213	6.4908e-07	2.37483e-05	118.346	166.634
A_24_P148796	MST1	0.613862	6.50582e-07	2.37773e-05	389.206	634.029
A_24_P284353	TMEM107	0.662955	6.50995e-07	2.37773e-05	1022.99	1543.07
A_23_P46039	FCRLA	0.650288	6.59787e-07	2.40777e-05	5824.26	8956.42
A_33_P3368500	IFT52	0.806663	6.62393e-07	2.4152e-05	996.331	1235.13
A_33_P3424612	IGKC	0.623769	6.69156e-07	2.43776e-05	104.574	167.648
A_24_P194081	FXYD5	2.00482	6.70264e-07	2.4397e-05	333.024	166.112
A_24_P109214	APOC1	0.561752	6.74329e-07	2.4524e-05	23.7603	42.2969
A_32_P220472	ZFAND6	1.38228	6.76619e-07	2.45862e-05	6998.24	5062.82
A_23_P94736	ST6GALNAC4	0.656379	6.78914e-07	2.46484e-05	1080.46	1646.09
A_24_P192994	FADS1	0.512705	6.81597e-07	2.47247e-05	110.094	214.731
A_19_P00322691		3.20649	6.82352e-07	2.47309e-05	8.10564	2.52788
A_33_P3345816	GPER	0.251878	6.86931e-07	2.48703e-05	37.2	147.69
A_33_P3362239		1.2634	6.87372e-07	2.48703e-05	922.956	730.535
A_23_P214627	AIF1	1.99008	6.89161e-07	2.4894e-05	289.913	145.68
A_23_P38830	ZNF552	1.32862	6.892e-07	2.4894e-05	347.138	261.277
A_33_P3233645	MT1G	0.168156	6.90059e-07	2.49038e-05	111.758	664.606
A_23_P74778	C1orf54	0.517602	6.92541e-07	2.49721e-05	407.506	787.297
A_23_P50108	NDC80	0.795704	6.93605e-07	2.49892e-05	7815.32	9821.9
A_23_P82351	BBS9	0.717916	6.9774e-07	2.51169e-05	160.009	222.88
A_19_P00810734		0.375292	6.99599e-07	2.51624e-05	18.7976	50.0878
A_23_P129103	AGSK1	0.650454	7.01071e-07	2.51891e-05	2106.08	3237.86
A_33_P3382746	LCK	2.56023	7.01527e-07	2.51891e-05	204.235	79.772
A_23_P424269	ERCC6L2	0.758588	7.03124e-07	2.5225e-05	226.038	297.972
A_33_P3350493	CLPSL2	0.464769	7.04075e-07	2.52378e-05	12.7419	27.4155
A_24_P291401	TMEM150A	1.88519	7.05438e-07	2.52653e-05	111.179	58.975
A_23_P102965	BCL2L13	0.68138	7.0634e-07	2.52762e-05	559.385	820.958
A_33_P3369631	EIF3J	1.19158	7.07355e-07	2.52897e-05	1771.62	1486.78
A_23_P60227	CCIN	1.6636	7.07909e-07	2.52897e-05	186.46	112.082
A_23_P152002	BCL2A1	1.40917	7.10469e-07	2.53598e-05	8383.22	5949.07
A_32_P18493		0.783765	7.16059e-07	2.55378e-05	25796.2	32913.1
A_19_P00803240		0.651589	7.17409e-07	2.55645e-05	41.8421	64.2155
A_33_P3414482	GOT2	0.769899	7.1899e-07	2.55828e-05	30005.5	38973.3
A_33_P3250273	LOC442132	0.412799	7.19415e-07	2.55828e-05	26.2719	63.6433
A_23_P91350	GPCPD1	0.704451	7.20359e-07	2.55828e-05	688.943	977.985
A_24_P140204	PXK	1.70714	7.20603e-07	2.55828e-05	693.198	406.059
A_24_P270728	NUPR1	0.462237	7.20939e-07	2.55828e-05	27.5963	59.7016
A_23_P62133	MTM1	1.88803	7.22929e-07	2.5632e-05	54.8283	29.0399
A_23_P103398	PSEN2	0.7113	7.27581e-07	2.57534e-05	315.98	444.229
A_23_P403991	TRPM8	7.12036	7.2759e-07	2.57534e-05	106.554	14.9647
A_23_P81441	C5orf20	0.390234	7.28545e-07	2.57534e-05	50.2295	128.716
A_23_P121356	BBX	0.673939	7.28784e-07	2.57534e-05	2249.23	3337.43
A_23_P136635	AP3B1	0.820738	7.3006e-07	2.5777e-05	1486.03	1810.6
A_23_P138514	COMMD3	0.740846	7.31584e-07	2.57971e-05	5597.21	7555.17
A_32_P172864	FAM102B	0.794427	7.31844e-07	2.57971e-05	998.937	1257.43
A_23_P121898	PARP8	0.759549	7.33074e-07	2.58189e-05	898.852	1183.4
A_24_P161973	ATP11A	0.721769	7.39439e-07	2.60215e-05	365.078	505.811
A_23_P257649	RBP1	1.8461	7.41026e-07	2.60557e-05	615.708	333.519
A_33_P3377151	CCL19	3.13496	7.47114e-07	2.6248e-05	47.1833	15.0507
A_23_P86599	DMBT1	0.540399	7.51897e-07	2.63832e-05	15.5572	28.7883
A_23_P408175	LINC00477	0.555631	7.52272e-07	2.63832e-05	30.1857	54.3269
A_32_P70158	LILRB3	2.02953	7.53031e-07	2.63832e-05	236.348	116.455
A_23_P403898	PTPN3	0.164513	7.5345e-07	2.63832e-05	2.88406	17.5309
A_23_P92057	PIK3CA	1.3189	7.5451e-07	2.63985e-05	499.402	378.651
A_23_P113793	ZBED2	4.06023	7.5639e-07	2.64425e-05	21.234	5.22975
A_19_P00326109		2.29478	7.5782e-07	2.64706e-05	2343.36	1021.17
A_33_P3379967	HLA-F	1.46715	7.61012e-07	2.65483e-05	893.598	609.071
A_33_P3352098	MS4A7	2.1769	7.61767e-07	2.65483e-05	381.687	175.335
A_33_P3250083	NFATC4	0.603828	7.61922e-07	2.65483e-05	84.3339	139.666
A_33_P3243618	GPR137B	1.51041	7.62832e-07	2.65582e-05	345.557	228.783
A_33_P3229552	LRFN1	0.528729	7.66985e-07	2.66809e-05	332.816	629.464
A_32_P321996	WDFY4	1.30982	7.68986e-07	2.67286e-05	195.724	149.429
A_23_P119857	TTC32	0.712074	7.74884e-07	2.69115e-05	905.657	1271.86
A_33_P3441576	SRGAP2C	0.707076	7.7898e-07	2.70316e-05	237.56	335.976
A_33_P3237674	TRA@	2.06504	7.8196e-07	2.71128e-05	62.4895	30.2606
A_24_P210829	NME4	0.683928	7.83584e-07	2.7147e-05	1016.85	1486.78
A_23_P251499	PCOLCE	2.04945	7.86261e-07	2.72027e-05	375.739	183.337
A_23_P2814	SMAD9	0.527781	7.86475e-07	2.72027e-05	32.86	62.2607
A_33_P3421611		0.634513	7.90581e-07	2.73224e-05	176.826	278.68
A_23_P48886	ADAM10	1.2193	7.95278e-07	2.74623e-05	114.189	93.6515
A_33_P3424217	LOC100133583	3.13143	7.96405e-07	2.74789e-05	143.824	45.9292
A_24_P8075	LOC100129637	0.695492	7.99278e-07	2.75556e-05	1698.37	2441.97
A_24_P107336	VPS26B	0.728318	8.02159e-07	2.76325e-05	201.319	276.416
A_33_P3280694	PION	0.479196	8.03229e-07	2.76469e-05	42.4536	88.5934
A_24_P941912	DTX3L	1.46178	8.05507e-07	2.77028e-05	781.936	534.921
A_24_P294124	SERTAD2	0.759597	8.07273e-07	2.7741e-05	1362.06	1793.13
A_24_P259276	ZDHHC24	0.712237	8.09111e-07	2.77817e-05	288.54	405.118
A_33_P3290394	IL2RG	1.6262	8.1074e-07	2.78151e-05	3534.01	2173.17
A_23_P77000	VASH1	0.42891	8.11548e-07	2.78203e-05	320.064	746.225
A_33_P3251148	TSPO	1.76262	8.12322e-07	2.78243e-05	8631	4896.67
A_32_P88231		0.66148	8.18665e-07	2.8019e-05	32.7135	49.455
A_33_P3410650	SPAG8	0.710701	8.20072e-07	2.80445e-05	20.9212	29.4373
A_33_P3293918	SH2D3C	0.563755	8.24743e-07	2.81815e-05	4189.95	7432.22
A_19_P00330117		1.53784	8.2838e-07	2.8283e-05	199.307	129.602
A_19_P00812454		2.60071	8.30161e-07	2.8321e-05	157.151	60.4263
A_33_P3354464	LOXL1	1.68438	8.37972e-07	2.85645e-05	627.178	372.349
A_23_P101246	VSIG10L	0.774659	8.39407e-07	2.85904e-05	114.257	147.494
A_32_P29806	CRADD	0.740203	8.40788e-07	2.86145e-05	408.985	552.531
A_24_P913716	B3GNT7	1.37401	8.42558e-07	2.86517e-05	651.845	474.409
A_24_P399942	ATP11C	0.702351	8.43959e-07	2.86763e-05	357.986	509.696
A_33_P3278410	MLLT4	0.590142	8.46589e-07	2.87427e-05	59.2965	100.478
A_23_P104583	CORO1B	1.54544	8.49738e-07	2.88265e-05	939.524	607.934
A_24_P374634	STAU2	0.68123	8.52963e-07	2.89128e-05	93.569	137.353
A_33_P3293598	LINC00410	1.77791	8.53778e-07	2.89173e-05	11.9245	6.70706
A_33_P3231447	ITGA6	2.42935	8.55014e-07	2.8936e-05	58.7065	24.1656
A_23_P206293	GPR114	2.2149	8.60786e-07	2.90938e-05	63.0299	28.4573
A_19_P00316734		0.480932	8.61049e-07	2.90938e-05	1016.35	2113.29
A_23_P258769	HLA-DPB1	1.30693	8.66445e-07	2.92529e-05	4259.42	3259.11
A_23_P200829	SRGAP2	0.763806	8.70164e-07	2.93433e-05	2125.2	2782.38
A_23_P44112	LAT	1.25866	8.70508e-07	2.93433e-05	946.098	751.671
A_23_P31376	LRRN3	0.419856	8.7271e-07	2.93942e-05	387.602	923.178
A_23_P111487	SRRT	1.27579	8.78397e-07	2.95623e-05	1049.99	823.009
A_24_P943957	PIKFYVE	1.60874	8.87188e-07	2.98344e-05	2567.07	1595.7
A_33_P3789056	C1orf200	0.699363	8.90844e-07	2.99337e-05	304.289	435.094
A_24_P192805	CARD17	1.78874	8.97626e-07	3.01376e-05	190.61	106.561
A_33_P3297020	PSORS1C3	0.59067	9.07757e-07	3.04537e-05	262.254	443.994
A_23_P126939	RAB7L1	0.601764	9.09475e-07	3.04872e-05	1078.78	1792.69
A_32_P68533	FAM161A	0.769112	9.11512e-07	3.05151e-05	455.309	591.994
A_23_P6914	OSBPL11	0.855535	9.11748e-07	3.05151e-05	1704.67	1992.52
A_33_P3255509	FCHO1	1.83013	9.1616e-07	3.06386e-05	2244.34	1226.33
A_24_P626931	UBE3D	0.842602	9.16925e-07	3.064e-05	303.186	359.822
A_19_P00805642		0.728861	9.21073e-07	3.07544e-05	190.501	261.368
A_23_P80778	DIRC2	0.858143	9.24158e-07	3.08332e-05	220.035	256.408
A_23_P157147	ZDHHC4	0.810041	9.26246e-07	3.08785e-05	3120.51	3852.29
A_23_P153372	HSH2D	0.664126	9.27906e-07	3.08908e-05	1264.18	1903.53
A_24_P363548	HIP1	0.357022	9.28518e-07	3.08908e-05	4.21142	11.796
A_23_P203173	IL10RA	0.814175	9.28799e-07	3.08908e-05	8588.57	10548.8
A_33_P3311770	ZNF789	0.654866	9.30778e-07	3.09323e-05	915.767	1398.4
A_24_P353794	GALNT2	0.691285	9.3393e-07	3.09926e-05	232.218	335.922
A_23_P130974	KIAA1683	1.86183	9.34053e-07	3.09926e-05	260.164	139.736
A_33_P3295523	RAC3	0.744513	9.37863e-07	3.10947e-05	545.165	732.243
A_19_P00329737		0.730521	9.42028e-07	3.12084e-05	196.941	269.589
A_23_P48358	PCCA	0.663377	9.53708e-07	3.15706e-05	447.711	674.897
A_23_P310022	KIAA1217	0.65075	9.6128e-07	3.17856e-05	469.999	722.242
A_19_P00322880		1.70455	9.61701e-07	3.17856e-05	140.604	82.4874
A_33_P3257005		1.25222	9.66762e-07	3.1928e-05	167.402	133.685
A_23_P4611	SLC27A5	0.718624	9.69696e-07	3.2e-05	13176.3	18335.4
A_32_P452655	LGALS9C	2.0012	9.73246e-07	3.20922e-05	13970.5	6981.09
A_33_P3247803	RBM12B	0.816306	9.7658e-07	3.2177e-05	367.9	450.689
A_23_P215461	LIMK1	1.33647	9.81725e-07	3.23215e-05	3096	2316.55
A_19_P00322377		1.63398	9.83662e-07	3.23601e-05	180.777	110.636
A_23_P360804	CPNE5	1.94312	9.98509e-07	3.28231e-05	1078.31	554.938
A_23_P401076	SUSD3	0.313467	1.00118e-06	3.28855e-05	814.201	2597.4
A_33_P3278303		1.22824	1.00255e-06	3.29051e-05	822.655	669.782
A_23_P111583	CD36	0.720897	1.00707e-06	3.30276e-05	5523.07	7661.38
A_32_P106194	TMEM92	0.36638	1.0108e-06	3.31246e-05	9.95285	27.1654
A_33_P3299510	SCXA	0.476954	1.01539e-06	3.32386e-05	72.2016	151.38
A_23_P100141	UNKL	0.666728	1.01585e-06	3.32386e-05	86.7489	130.111
A_24_P388703	MGC42157	1.40812	1.01705e-06	3.32523e-05	295.182	209.629
A_33_P3298425	LMO4	1.38066	1.0277e-06	3.35745e-05	904.942	655.443
A_33_P3255544	RNF130	1.90961	1.03249e-06	3.36852e-05	643.485	336.971
A_23_P14165	GPR18	1.72365	1.03288e-06	3.36852e-05	1418.95	823.224
A_33_P3329133		0.192216	1.03347e-06	3.36852e-05	2.40876	12.5315
A_23_P44244	SMARCA1	0.592213	1.03447e-06	3.36918e-05	420.437	709.942
A_23_P30358	PSD2	0.0563702	1.03614e-06	3.37203e-05	2.67906	47.5261
A_32_P178966	TMEM170B	0.756698	1.03904e-06	3.37887e-05	1310.66	1732.08
A_32_P161033		0.580744	1.0434e-06	3.38985e-05	47.2131	81.2976
A_33_P3288844	IL6R	0.408827	1.04401e-06	3.38985e-05	18.2192	44.5647
A_23_P43276	GPR124	1.79154	1.04547e-06	3.39199e-05	64.9197	36.2368
A_33_P3309849		1.40191	1.05232e-06	3.40905e-05	198.314	141.46
A_23_P170337	ALDH4A1	0.786054	1.05234e-06	3.40905e-05	671.955	854.846
A_23_P152024	CSK	1.34664	1.05426e-06	3.41266e-05	5737.01	4260.23
A_19_P00809632		0.367456	1.06167e-06	3.43404e-05	21.498	58.505
A_24_P230938	MORN4	0.256123	1.06578e-06	3.44469e-05	9.31948	36.3868
A_33_P3248992	ACADSB	0.733127	1.06875e-06	3.44976e-05	864.949	1179.81
A_23_P109593	TBC1D22A	0.732498	1.06937e-06	3.44976e-05	641.588	875.891
A_33_P3310588		2.79862	1.07046e-06	3.44976e-05	51.8195	18.5161
A_23_P413641	PREX1	1.21489	1.0706e-06	3.44976e-05	6828.62	5620.76
A_23_P111995	LOXL2	0.663727	1.07451e-06	3.45972e-05	891.264	1342.82
A_19_P00330956		2.50459	1.07624e-06	3.46266e-05	105.644	42.1801
A_23_P98930	KIAA1551	1.52368	1.08076e-06	3.47219e-05	4701.92	3085.89
A_24_P56194	CREBL2	0.760223	1.08084e-06	3.47219e-05	190.582	250.692
A_24_P336276	SLCO3A1	2.75516	1.08632e-06	3.48715e-05	57.3244	20.8062
A_33_P3391756	LOC100288271	0.373973	1.09141e-06	3.50084e-05	17.3782	46.4691
A_33_P3229402	PECAM1	0.359522	1.09515e-06	3.5102e-05	3.57763	9.95107
A_33_P3309643		0.683046	1.09715e-06	3.51393e-05	97.3387	142.507
A_23_P259741	SATB1	1.39142	1.1068e-06	3.54074e-05	174.491	125.405
A_33_P3397473		3.4111	1.10719e-06	3.54074e-05	9.55623	2.80151
A_33_P3320888	CREB3L2	0.73215	1.10825e-06	3.54148e-05	120.543	164.643
A_23_P327361	DMXL2	0.578002	1.11471e-06	3.55945e-05	44.504	76.9962
A_33_P3349597		1.19585	1.12065e-06	3.57571e-05	1104.17	923.34
A_33_P3409934	SEH1L	1.31213	1.12402e-06	3.58375e-05	947.496	722.106
A_23_P88630	BLM	0.77853	1.12629e-06	3.58627e-05	4844.11	6222.13
A_32_P183367	CELF4	6.40895	1.1265e-06	3.58627e-05	155.334	24.237
A_19_P00326400		0.682111	1.13435e-06	3.60855e-05	103.377	151.554
A_23_P9883	NLRP3	0.237294	1.13852e-06	3.61669e-05	24.2805	102.322
A_33_P3251462	C20orf141	0.70766	1.13861e-06	3.61669e-05	5460.65	7716.49
A_33_P3286318	PGAM1P8	0.834639	1.14846e-06	3.64525e-05	34186.4	40959.5
A_33_P3228558	ARHGAP27	1.25108	1.14976e-06	3.64552e-05	7495.51	5991.21
A_33_P3233160	CCDC104	0.706456	1.15027e-06	3.64552e-05	379.946	537.82
A_33_P3421913	CADM1	1.45233	1.1567e-06	3.66318e-05	1294.71	891.471
A_32_P40463	NUDT9P1	0.495261	1.1607e-06	3.6731e-05	67.9344	137.169
A_24_P370472	HLA-DRB4	1.46728	1.16425e-06	3.68159e-05	5106.59	3480.31
A_24_P174613	FBXW7	0.759785	1.17242e-06	3.70466e-05	1208.21	1590.19
A_23_P134851	DOK2	2.53926	1.19427e-06	3.77089e-05	49.0964	19.335
A_23_P25194	HRK	2.1703	1.19864e-06	3.78188e-05	1271.75	585.978
A_33_P3242649	KIF18A	0.751574	1.20181e-06	3.78906e-05	448.274	596.447
A_23_P94230	LY96	0.644976	1.20601e-06	3.79947e-05	402.4	623.898
A_33_P3263666	ANKRD9	0.713096	1.20895e-06	3.8059e-05	581.737	815.791
A_33_P3299958	LOC100129036	2.73087	1.22529e-06	3.85204e-05	106.522	39.0067
A_33_P3375002		0.47601	1.22542e-06	3.85204e-05	14.3277	30.0995
A_23_P143845	TIPARP	0.760904	1.22818e-06	3.85632e-05	781.132	1026.59
A_19_P00811196		0.757689	1.2293e-06	3.85632e-05	1228.81	1621.79
A_33_P3423185	DPF3	0.348635	1.22951e-06	3.85632e-05	11.623	33.3386
A_24_P385313	PTPRF	0.603523	1.23196e-06	3.86113e-05	967.444	1602.99
A_24_P167642	GCH1	1.97279	1.2336e-06	3.86343e-05	587.525	297.815
A_33_P3262181	APOBEC3F	0.67358	1.24054e-06	3.8823e-05	62.0524	92.1233
A_33_P3551349	LOC439911	0.666192	1.24164e-06	3.88279e-05	101.434	152.259
A_33_P3714341	IGKC	0.449517	1.24253e-06	3.88279e-05	13.7203	30.5222
A_33_P3283480	CTSC	0.483823	1.24892e-06	3.8995e-05	227.057	469.299
A_33_P3210168	PIN1	0.767468	1.24972e-06	3.8995e-05	7654.06	9973.14
A_23_P40315	DZANK1	0.734516	1.25286e-06	3.90643e-05	329.312	448.339
A_32_P42574	C1orf198	0.788802	1.25494e-06	3.91004e-05	1701.7	2157.32
A_33_P3223780	LAMB2	1.92451	1.25765e-06	3.9156e-05	92.471	48.0491
A_24_P27412	SNUPN	1.28379	1.2669e-06	3.94153e-05	480.673	374.418
A_33_P3403778	ZNF579	0.768467	1.27767e-06	3.97212e-05	14819.8	19284.9
A_23_P128993	GZMH	0.609808	1.27895e-06	3.97318e-05	767.416	1258.45
A_23_P115331	AHDC1	1.43738	1.28263e-06	3.98031e-05	574.549	399.719
A_33_P3281273	S1PR4	3.55777	1.28312e-06	3.98031e-05	194.261	54.602
A_33_P3311775	ZNF789	0.679151	1.28731e-06	3.99038e-05	570.893	840.597
A_23_P314250	FAM78A	1.96501	1.28872e-06	3.99184e-05	139.245	70.8623
A_19_P00323827		0.487392	1.29e-06	3.99288e-05	57.7703	118.529
A_23_P142289	GNA11	1.73863	1.29535e-06	4.0065e-05	52.3678	30.1201
A_19_P00321266		1.49517	1.30219e-06	4.02474e-05	598.792	400.485
A_23_P202071	CELF2	1.33292	1.30518e-06	4.02967e-05	1784.54	1338.82
A_33_P3365750	EML5	0.567998	1.30569e-06	4.02967e-05	44.9811	79.1924
A_19_P00803226		0.728688	1.31476e-06	4.05472e-05	871.956	1196.61
A_19_P00315508		2.47287	1.31702e-06	4.05875e-05	393.771	159.237
A_33_P3705884	LINC00662	0.670334	1.32854e-06	4.09126e-05	241.4	360.119
A_33_P3229276	ZSCAN2	0.727083	1.33046e-06	4.09422e-05	66.1812	91.0229
A_33_P3220137	LHFPL1	0.283232	1.332e-06	4.09597e-05	7.04736	24.8819
A_24_P414999	LAPTM4B	2.48047	1.34313e-06	4.1272e-05	15.7351	6.34359
A_23_P61057	IL16	0.760798	1.34683e-06	4.13556e-05	1766.55	2321.98
A_23_P216225	EGR3	5.08047	1.35221e-06	4.14908e-05	49.2723	9.69838
A_23_P34676	CD247	2.50203	1.35376e-06	4.15086e-05	314.793	125.815
A_23_P68072	WDR54	0.618148	1.36095e-06	4.16788e-05	1415.97	2290.66
A_33_P3225066	DNAJC12	1.63143	1.36217e-06	4.16788e-05	91.4498	56.0552
A_23_P391228	MANEAL	0.708001	1.36243e-06	4.16788e-05	158.674	224.116
A_23_P31866	MED30	1.411	1.36368e-06	4.16788e-05	741.398	525.443
A_23_P77813	FN3KRP	0.775042	1.36423e-06	4.16788e-05	2088.34	2694.49
A_33_P3336622	ALDH3A2	0.690416	1.36568e-06	4.16825e-05	544.74	789.003
A_23_P151368	N6AMT2	1.34072	1.36685e-06	4.16825e-05	602.062	449.06
A_23_P81158	ADH1C	3.06597	1.3673e-06	4.16825e-05	91.3286	29.7878
A_23_P359245	MET	1.65763	1.37341e-06	4.18388e-05	2707.57	1633.4
A_23_P95130	SLC37A3	0.779054	1.3774e-06	4.19301e-05	762.31	978.507
A_19_P00324774		1.87412	1.37919e-06	4.19544e-05	1812.99	967.384
A_32_P78816	PSPH	0.83242	1.38261e-06	4.20283e-05	6773.59	8137.23
A_33_P3263756	ZNF446	0.778316	1.39403e-06	4.23348e-05	2105.54	2705.25
A_23_P326319	C16orf45	0.485616	1.39469e-06	4.23348e-05	61.3834	126.403
A_23_P409462	DCBLD1	0.629332	1.39611e-06	4.23475e-05	26.0333	41.3665
A_23_P217755	SHROOM2	2.0559	1.39743e-06	4.23575e-05	145.221	70.6363
A_33_P3420416	LGALS9	1.80041	1.39915e-06	4.23758e-05	497.949	276.575
A_23_P352950	PNMA5	0.682347	1.40004e-06	4.23758e-05	908.054	1330.78
A_23_P8582	FAM126A	1.3324	1.40644e-06	4.25393e-05	223.765	167.942
A_24_P225679	IRS1	1.70841	1.41095e-06	4.26454e-05	118.655	69.4535
A_24_P203328	TPRXL	0.379475	1.41584e-06	4.27625e-05	5.53839	14.5949
A_23_P47517	VPS37C	0.847448	1.42026e-06	4.28655e-05	1558.24	1838.75
A_23_P48109	NINJ2	1.78738	1.43142e-06	4.31716e-05	55.1156	30.836
A_19_P00319714		0.672787	1.4337e-06	4.31976e-05	112.887	167.79
A_33_P3215059	NSMCE1	0.739679	1.43432e-06	4.31976e-05	496.434	671.148
A_33_P3308914	CIB2	0.683852	1.43711e-06	4.3251e-05	1563.12	2285.75
A_23_P15864	MBD2	1.2381	1.43881e-06	4.32713e-05	10572.1	8538.99
A_33_P3241204	CALHM3	1.87135	1.44111e-06	4.33046e-05	119.494	63.8544
A_24_P305570	RIN2	1.88424	1.44253e-06	4.33046e-05	108.052	57.3452
A_24_P383523	SAMD4A	2.7086	1.44298e-06	4.33046e-05	206.649	76.2938
A_23_P127495	BBOX1	3.16157	1.45111e-06	4.3518e-05	73.174	23.1448
A_23_P502797	WDFY1	0.662135	1.45481e-06	4.35981e-05	323.213	488.138
A_19_P00326870		0.707096	1.45701e-06	4.36326e-05	13457.9	19032.6
A_33_P3390357	SPIRE1	0.580292	1.45802e-06	4.36326e-05	95.9273	165.309
A_24_P104407	SYNM	0.326364	1.46473e-06	4.38023e-05	2.33293	7.14825
A_32_P84009	CMTM4	0.705165	1.46973e-06	4.3921e-05	165.219	234.298
A_23_P15450	TMEM100	1.98342	1.47465e-06	4.40328e-05	354.3	178.631
A_24_P938614	CDS1	0.638259	1.47724e-06	4.40328e-05	102.06	159.904
A_33_P3368313	MT1H	0.143099	1.47752e-06	4.40328e-05	48.6861	340.226
A_33_P3409099	ATXN1	1.87606	1.47763e-06	4.40328e-05	52.9961	28.2486
A_33_P3410599	FAM46A	1.72887	1.48135e-06	4.41128e-05	434.481	251.309
A_33_P3420862	PAGE2B	1.53829	1.48274e-06	4.41233e-05	144.146	93.7055
A_23_P79251	EHD3	1.87192	1.4936e-06	4.44154e-05	283.921	151.674
A_19_P00809656		1.61877	1.5178e-06	4.51032e-05	800.33	494.406
A_24_P161764	IGHG1	4.32119	1.51983e-06	4.51321e-05	12.0021	2.77751
A_23_P27332	TCF4	0.735693	1.52847e-06	4.53567e-05	35080.7	47683.9
A_23_P86283	LAPTM5	0.769271	1.53047e-06	4.53842e-05	2703.6	3514.5
A_24_P150791	JPH3	0.312068	1.54476e-06	4.57761e-05	43.1229	138.184
A_23_P165414	KLHL23	0.660086	1.54817e-06	4.58451e-05	363.598	550.835
A_23_P24922	LIPT2	0.701386	1.55491e-06	4.60126e-05	216.867	309.197
A_23_P408675	BTAF1	0.839848	1.55694e-06	4.60405e-05	1333.88	1588.24
A_19_P00801759		0.728675	1.55863e-06	4.60583e-05	193.474	265.515
A_33_P3289426	ZNF775	0.670552	1.56145e-06	4.61019e-05	481.907	718.672
A_23_P151746	ISCA2	0.790442	1.56228e-06	4.61019e-05	2976.7	3765.87
A_23_P47484	GLYATL2	3.47045	1.57732e-06	4.65134e-05	31.8325	9.17242
A_23_P340717	ONECUT1	0.807121	1.57893e-06	4.65286e-05	169.219	209.657
A_23_P205228	ATP7B	0.630045	1.58963e-06	4.68113e-05	99.5439	157.995
A_23_P210886	BCL2L1	0.694585	1.59245e-06	4.68618e-05	168.978	243.279
A_24_P126741		0.68395	1.59367e-06	4.68651e-05	1066.35	1559.1
A_24_P238499	C18orf56	0.630484	1.59504e-06	4.68729e-05	275.905	437.608
A_23_P17345	MAFB	1.73391	1.59628e-06	4.68768e-05	421.871	243.306
A_23_P27285	MPPE1	0.663444	1.59836e-06	4.69054e-05	1148.79	1731.55
A_33_P3364508	C7orf43	1.2725	1.60702e-06	4.71271e-05	366.226	287.799
A_33_P3464555	LOC283070	1.4406	1.61231e-06	4.72494e-05	2111.76	1465.89
A_23_P202156	NFKB2	1.53985	1.6142e-06	4.72723e-05	664.965	431.836
A_19_P00802887		2.39952	1.61668e-06	4.73122e-05	401.959	167.516
A_33_P3323435	MAP3K9	0.596193	1.61803e-06	4.73189e-05	34.5304	57.9181
A_23_P32785	C3orf38	0.822469	1.62051e-06	4.73588e-05	1159.56	1409.85
A_23_P26124	RORA	0.75843	1.62876e-06	4.75673e-05	680.275	896.951
A_23_P25030	HSD17B6	0.70077	1.64095e-06	4.78901e-05	88.9182	126.886
A_33_P3490572	PM20D1	0.604909	1.67224e-06	4.87698e-05	123.157	203.597
A_24_P37519	LZTFL1	0.710525	1.68185e-06	4.90165e-05	135.41	190.577
A_24_P19228	GAMT	0.490903	1.71265e-06	4.98796e-05	280.904	572.219
A_23_P201790	PPP1R12B	0.59696	1.71594e-06	4.99412e-05	1030.43	1726.14
A_23_P420692	PPFIA4	0.168952	1.74029e-06	5.06151e-05	6.99172	41.3829
A_33_P3240946	DPF3	0.198182	1.75697e-06	5.10654e-05	62.471	315.221
A_23_P164451	TBX2	1.80412	1.76982e-06	5.14036e-05	28.0804	15.5646
A_24_P34155	RUNX1	0.612128	1.78027e-06	5.16515e-05	164.143	268.152
A_24_P315941		1.72467	1.78079e-06	5.16515e-05	27.4475	15.9147
A_24_P64167	PTGS1	2.69821	1.78414e-06	5.16995e-05	25.818	9.56857
A_23_P157196	RPS2P32	0.783778	1.78548e-06	5.16995e-05	55525.7	70843.7
A_33_P3244585	FHAD1	1.3694	1.78611e-06	5.16995e-05	1784.41	1303.06
A_23_P259333	C6orf203	1.33381	1.79382e-06	5.18874e-05	714.067	535.36
A_33_P3405213	PECAM1	0.331925	1.79545e-06	5.18961e-05	5.26037	15.8481
A_23_P351844	CD1B	2.07774	1.79657e-06	5.18961e-05	31.4387	15.1312
A_23_P379746	DENND5B	0.803607	1.79888e-06	5.19276e-05	244.648	304.437
A_23_P102731	SMOX	1.62833	1.80169e-06	5.19732e-05	420.678	258.349
A_23_P102117	WNT10A	0.463009	1.81053e-06	5.21657e-05	256.065	553.044
A_23_P202170	MGEA5	0.835508	1.81082e-06	5.21657e-05	8948.91	10710.7
A_33_P3315355	SETD6	1.31174	1.81583e-06	5.22658e-05	192.216	146.535
A_33_P3475737	ZBTB8A	0.615227	1.81705e-06	5.22658e-05	42.8598	69.665
A_33_P3300297		1.52539	1.81881e-06	5.22658e-05	75.7719	49.6738
A_33_P3400374	PRIC285	1.95986	1.81922e-06	5.22658e-05	940.867	480.07
A_23_P380181	LMO4	1.35899	1.82609e-06	5.24274e-05	1411.39	1038.55
A_23_P87827	UNC119B	0.848382	1.82911e-06	5.24785e-05	1804.43	2126.91
A_24_P88763	LOXL3	0.575017	1.83279e-06	5.25485e-05	148.774	258.729
A_19_P00807869		1.57263	1.8341e-06	5.25508e-05	37.9697	24.144
A_24_P166663	CDK6	0.699382	1.83909e-06	5.26581e-05	1674.67	2394.5
A_33_P3347320		0.458278	1.84474e-06	5.27841e-05	16.5506	36.1147
A_23_P162846	LAMP1	1.22137	1.85423e-06	5.29903e-05	21033.5	17221.3
A_23_P24004	IFIT2	1.84313	1.85444e-06	5.29903e-05	298.33	161.86
A_23_P266	PIN1P1	0.784617	1.86274e-06	5.31553e-05	663.743	845.945
A_33_P3254331	CTRC	0.574371	1.86352e-06	5.31553e-05	49.0691	85.4311
A_23_P116173	C11orf93	0.315305	1.86398e-06	5.31553e-05	104.836	332.491
A_33_P3691916	FAM13A	0.351148	1.87352e-06	5.33915e-05	7.79128	22.188
A_23_P452	DDR2	2.96905	1.87822e-06	5.34836e-05	49.0465	16.5193
A_33_P3382157	PICALM	1.2222	1.87927e-06	5.34836e-05	6512.69	5328.64
A_33_P3279550	MIXL1	0.428541	1.8914e-06	5.37925e-05	10.5924	24.7172
A_23_P102462	FBLN7	3.25071	1.91025e-06	5.42925e-05	44.0609	13.5543
A_33_P3314525	CRYM-AS1	1.65969	1.92409e-06	5.4649e-05	122.342	73.7135
A_23_P366394	ZAK	1.34311	1.93053e-06	5.47953e-05	101.04	75.2284
A_23_P352684	DCAF5	0.879393	1.93319e-06	5.48342e-05	690.113	784.76
A_24_P923102	KLHL23	0.729443	1.94416e-06	5.51084e-05	416.905	571.538
A_23_P110184	MSMO1	0.705295	1.94722e-06	5.51582e-05	70.7902	100.37
A_33_P3211929	RCOR2	0.62302	1.94923e-06	5.51784e-05	352.88	566.402
A_24_P541919	DENND5B	0.64703	1.9789e-06	5.59807e-05	597.447	923.368
A_23_P383986	CHST15	0.321129	1.98252e-06	5.60459e-05	3.01469	9.38779
A_24_P142503	SLC47A1	0.171595	1.99344e-06	5.6317e-05	11.5173	67.1194
A_32_P64096	ZKSCAN2	0.70997	1.99591e-06	5.63492e-05	615.03	866.276
A_24_P133253	KITLG	2.30507	2.0037e-06	5.65316e-05	81.9166	35.5375
A_23_P55319	FLOT2	0.743801	2.00584e-06	5.65543e-05	1066.55	1433.92
A_23_P76034	PVRL1	0.56154	2.00848e-06	5.65912e-05	62.5886	111.459
A_23_P306890	POLI	0.566381	2.01113e-06	5.66281e-05	326.683	576.79
A_23_P41734	RNF130	1.74863	2.01673e-06	5.6748e-05	1857.74	1062.39
A_33_P3617655	LOC339442	1.79352	2.03026e-06	5.70911e-05	61.2584	34.1554
A_33_P3336557		0.50536	2.03754e-06	5.72578e-05	43.6313	86.3371
A_32_P209960	CIITA	1.30707	2.05506e-06	5.77117e-05	1485	1136.12
A_23_P17769	DDT	0.783909	2.07048e-06	5.80539e-05	13219.6	16863.7
A_23_P61487	LRRC20	0.795024	2.07166e-06	5.80539e-05	920.626	1157.99
A_19_P00800350		1.35142	2.07187e-06	5.80539e-05	334.422	247.461
A_23_P77669	ZNF821	0.719633	2.07272e-06	5.80539e-05	201.07	279.406
A_24_P100368	DYNLT3	1.43757	2.09527e-06	5.86469e-05	185.093	128.754
A_33_P3349521	TMEM66	0.781306	2.09948e-06	5.87259e-05	3799.02	4862.4
A_24_P145122	NUCKS1	0.709333	2.10226e-06	5.87648e-05	179.781	253.45
A_23_P413303	DKFZP434I0714	0.672872	2.10556e-06	5.88184e-05	88.6136	131.695
A_23_P17955	FBXL2	0.63731	2.1073e-06	5.88282e-05	70.0843	109.969
A_33_P3421695	CTNNB1	1.44654	2.11771e-06	5.90799e-05	823.109	569.021
A_24_P117410	KLHDC7B	0.615651	2.12568e-06	5.92634e-05	851.807	1383.59
A_23_P115022	TMEM125	0.568391	2.13722e-06	5.95411e-05	33.4065	58.7739
A_23_P76914	SIX1	2.35594	2.13845e-06	5.95411e-05	1110.77	471.478
A_23_P502312	CD97	0.494809	2.14092e-06	5.95708e-05	128.733	260.167
A_23_P215341	FKBP14	0.766082	2.15871e-06	6.00264e-05	169.687	221.5
A_23_P571	SLC2A1	0.605647	2.16058e-06	6.00389e-05	939.664	1551.5
A_33_P3323887		0.276158	2.17226e-06	6.03016e-05	4.27747	15.4892
A_23_P334263	SENP8	0.672422	2.17288e-06	6.03016e-05	55.6002	82.6864
A_23_P212715	CBLB	1.74067	2.18769e-06	6.06337e-05	2265.57	1301.55
A_33_P3263867	P2RX7	0.638072	2.1877e-06	6.06337e-05	26.4375	41.4335
A_33_P3342443	RASA4	1.22755	2.19598e-06	6.08089e-05	660.633	538.172
A_23_P134755	TRPS1	0.786034	2.19689e-06	6.08089e-05	259.947	330.707
A_33_P3214501	AEN	0.619162	2.19946e-06	6.08403e-05	426.111	688.206
A_23_P45786	COL9A2	0.510252	2.21968e-06	6.13595e-05	48.7084	95.4596
A_33_P3385148	C1orf186	0.675729	2.23304e-06	6.16886e-05	10359.5	15330.8
A_33_P3360204		0.649913	2.26064e-06	6.24104e-05	161.852	249.037
A_33_P3297255	MXD3	0.778992	2.27387e-06	6.27349e-05	2196.14	2819.21
A_24_P106624	MEOX2	2.29892	2.28732e-06	6.30648e-05	32.2675	14.036
A_24_P344961	AMOT	0.745007	2.29503e-06	6.32363e-05	42.2228	56.6744
A_23_P113382	GRIP1	0.405141	2.3024e-06	6.33982e-05	8.67798	21.4196
A_23_P80626	PRRT3	0.740902	2.31212e-06	6.36246e-05	172.051	232.218
A_23_P123071	CAV2	0.621973	2.31417e-06	6.36396e-05	14.3135	23.0131
A_24_P802145	IRS1	2.19234	2.31774e-06	6.36966e-05	36.3093	16.5619
A_23_P385861	CDCA2	0.811758	2.32817e-06	6.39112e-05	2374.4	2925.01
A_33_P3281444		0.45541	2.32924e-06	6.39112e-05	88.605	194.561
A_33_P3248137	OLFML2A	1.54469	2.33007e-06	6.39112e-05	91.8149	59.4392
A_23_P359655	ZNF664	0.839005	2.33321e-06	6.39559e-05	1917.04	2284.89
A_23_P4425	FLII	1.19766	2.33522e-06	6.39698e-05	2603.26	2173.62
A_32_P902957	ARL11	1.73815	2.33829e-06	6.40124e-05	85.4043	49.1351
A_33_P3272921	ARID3A	0.773281	2.35097e-06	6.43181e-05	1863.64	2410.05
A_23_P85240	TLR7	0.697235	2.37369e-06	6.48978e-05	381.771	547.55
A_24_P410797	KALRN	11.771	2.3808e-06	6.50503e-05	31.2383	2.65383
A_24_P309317	PSAP	1.6086	2.39532e-06	6.54048e-05	2410.16	1498.29
A_19_P00321044		0.608302	2.39988e-06	6.54812e-05	66.4371	109.217
A_23_P34452	LOR	0.153069	2.40121e-06	6.54812e-05	18.5003	120.862
A_24_P250227	NR1D1	1.41729	2.41661e-06	6.58588e-05	145.339	102.547
A_23_P127460	SIPA1	1.37547	2.42174e-06	6.59562e-05	3818.88	2776.41
A_23_P43226	KCTD9	0.774182	2.42396e-06	6.59664e-05	450.491	581.893
A_24_P130041	CYP51A1	0.695158	2.42522e-06	6.59664e-05	1745.9	2511.51
A_23_P160618	SH2D2A	1.49858	2.44482e-06	6.6419e-05	3694.47	2465.31
A_23_P340263	RNF175	2.11392	2.445e-06	6.6419e-05	208.294	98.5344
A_24_P46130	ACPP	0.742937	2.45782e-06	6.67247e-05	602.884	811.487
A_23_P59138	POU5F1	0.512703	2.4598e-06	6.67356e-05	1967.59	3837.68
A_24_P410516	GOLGA6L9	0.758076	2.46747e-06	6.68602e-05	3662.62	4831.47
A_33_P3307775	DENR	1.35922	2.46754e-06	6.68602e-05	247.69	182.23
A_23_P35343	ZNF248	0.759392	2.48094e-06	6.71802e-05	155.558	204.845
A_33_P3333488	HAGH	0.736125	2.48578e-06	6.72683e-05	962.864	1308.02
A_23_P35349	SVIL	1.78025	2.49778e-06	6.75499e-05	235.972	132.55
A_33_P3420266	ANKRD20A2	0.647275	2.50515e-06	6.77061e-05	48.2567	74.5537
A_33_P3410194	H3F3B	0.709463	2.51417e-06	6.79067e-05	1182.57	1666.85
A_23_P7896	DUSP22	0.765937	2.51708e-06	6.79419e-05	285.231	372.394
A_33_P3308481	HYMAI	0.738149	2.53272e-06	6.82587e-05	597.354	809.259
A_24_P191781	PARM1	0.740451	2.533e-06	6.82587e-05	1493.87	2017.52
A_24_P131222	ATP13A2	1.54369	2.5348e-06	6.82587e-05	401.73	260.24
A_23_P209394	CFLAR	0.692378	2.53526e-06	6.82587e-05	2968.96	4288.06
A_23_P146284	SQLE	0.620836	2.54558e-06	6.84934e-05	2263.16	3645.35
A_23_P53646	NAP1L1	0.789836	2.55339e-06	6.86597e-05	8381.52	10611.7
A_33_P3237899	CHN2	0.677257	2.55907e-06	6.87526e-05	1424.2	2102.9
A_24_P941643	PLCB1	2.37489	2.56009e-06	6.87526e-05	12.7582	5.37212
A_33_P3319351	NBR1	0.584246	2.56941e-06	6.89594e-05	102.939	176.191
A_24_P74559	CYTH4	2.03471	2.57298e-06	6.90116e-05	285.594	140.361
A_23_P383227	S100A1	1.89767	2.57918e-06	6.91343e-05	110.915	58.4478
A_33_P3233436	PNMA6A	0.638664	2.58102e-06	6.91396e-05	509.822	798.263
A_23_P114689	ASAP3	2.10302	2.58432e-06	6.91844e-05	17.4036	8.2755
A_23_P66241	MT1M	0.333109	2.59129e-06	6.92986e-05	90.4829	271.632
A_33_P3386760	CHEK2	1.64858	2.59185e-06	6.92986e-05	157.833	95.7392
A_23_P401106	PDE2A	1.88782	2.6041e-06	6.95445e-05	835.615	442.636
A_23_P7250	CDS1	0.67207	2.6046e-06	6.95445e-05	49.9385	74.3055
A_32_P214340		0.773326	2.60597e-06	6.95445e-05	66.0791	85.448
A_23_P216966	PTGS1	2.40817	2.61517e-06	6.9746e-05	40.2959	16.733
A_33_P3351554	ETNK2	0.523112	2.6574e-06	7.08279e-05	30.7046	58.6961
A_33_P3389872	LRRK2	0.616294	2.66895e-06	7.10909e-05	115.967	188.168
A_23_P337800	IL29	0.315489	2.69271e-06	7.16789e-05	6.34713	20.1184
A_24_P342096	FAM27A	0.728368	2.70513e-06	7.19643e-05	615.798	845.449
A_19_P00800241		0.731856	2.72456e-06	7.24077e-05	1173.69	1603.72
A_23_P350451	PRDM1	0.653653	2.72521e-06	7.24077e-05	765.497	1171.11
A_19_P00317164		0.495493	2.73838e-06	7.27119e-05	21.3225	43.0329
A_33_P3372257	HOMER1	1.3518	2.7446e-06	7.28314e-05	577.832	427.454
A_33_P3357600	TRIM3	1.57345	2.74649e-06	7.28362e-05	26.0418	16.5507
A_23_P69242	SUMF1	0.797659	2.75069e-06	7.2902e-05	469.33	588.384
A_23_P28246	SLC23A3	2.3158	2.75984e-06	7.30987e-05	22.3414	9.6474
A_23_P7282	ELMOD2	0.776994	2.76532e-06	7.3154e-05	1420.1	1827.68
A_24_P144601	POU5F1	0.456497	2.76538e-06	7.3154e-05	157.265	344.503
A_23_P4536	EPB41L3	3.28277	2.76727e-06	7.31584e-05	108.872	33.1647
A_23_P94819	RPH3AL	0.731618	2.7848e-06	7.35761e-05	167.009	228.273
A_23_P383258	GDA	1.78202	2.80052e-06	7.39452e-05	62.4176	35.0264
A_24_P244944	MCTP2	1.67502	2.80408e-06	7.39665e-05	187.405	111.882
A_23_P100660	SERPINF1	0.503698	2.80645e-06	7.39665e-05	1249.5	2480.65
A_23_P124108	ITGAM	1.63284	2.80656e-06	7.39665e-05	40.5178	24.8144
A_23_P431252	KBTBD8	1.44892	2.81034e-06	7.40201e-05	585.296	403.952
A_24_P921321	PTPRJ	1.2595	2.8221e-06	7.42839e-05	2406.68	1910.82
A_19_P00324904		1.67483	2.82609e-06	7.43425e-05	453.491	270.768
A_32_P169735	TTC8	0.675935	2.82997e-06	7.43986e-05	98.7054	146.028
A_33_P3364811	PTPRC	1.3126	2.83548e-06	7.44539e-05	3424.91	2609.27
A_33_P3388192	GTSF1	0.864785	2.83558e-06	7.44539e-05	10620	12280.5
A_23_P114185	TSPAN7	1.87915	2.83804e-06	7.44659e-05	46.8835	24.9493
A_33_P3213086		0.660583	2.83956e-06	7.44659e-05	207.579	314.236
A_23_P316381	ACOX3	0.734265	2.8559e-06	7.48484e-05	200.122	272.548
A_24_P227091	KIF11	0.804545	2.85891e-06	7.48807e-05	2772.01	3445.44
A_33_P3231357	KISS1R	0.318386	2.86082e-06	7.48846e-05	6.90453	21.686
A_23_P157795	CTNNAL1	0.663858	2.86487e-06	7.49443e-05	1358.9	2046.97
A_33_P3387155	LOC374443	0.539647	2.88212e-06	7.53092e-05	177.399	328.733
A_23_P151267	LIMA1	0.71774	2.88301e-06	7.53092e-05	1700.48	2369.22
A_19_P00318587		0.692243	2.88414e-06	7.53092e-05	293.994	424.698
A_23_P314712	CABYR	0.514055	2.88755e-06	7.53517e-05	25.1432	48.9115
A_19_P00325088		1.61087	2.94223e-06	7.67315e-05	43.868	27.2324
A_32_P127350	LINC00461	0.660706	2.94732e-06	7.67684e-05	246.7	373.388
A_33_P3535972	CELF4	5.53608	2.9484e-06	7.67684e-05	99.3733	17.9501
A_24_P95439	CARS	0.663007	2.94908e-06	7.67684e-05	915.661	1381.07
A_32_P159651	KAT2B	0.809134	2.9813e-06	7.75353e-05	342.962	423.863
A_23_P53057	ZNF215	0.476206	2.9822e-06	7.75353e-05	165.28	347.076
A_23_P63232	CREB3L4	0.753077	2.9844e-06	7.75451e-05	988.548	1312.68
A_23_P142671	ZNF513	1.50219	2.9925e-06	7.77079e-05	339.007	225.675
A_33_P3404601	C2	2.22389	2.99436e-06	7.77087e-05	124.371	55.9251
A_24_P67534	CXorf69	0.2854	3.0045e-06	7.7924e-05	5.47995	19.201
A_33_P3222069	SPHK1	1.23833	3.00826e-06	7.79389e-05	2434.51	1965.96
A_33_P3390793	TRIM36	0.484054	3.00875e-06	7.79389e-05	80.9842	167.304
A_33_P3325110	SOX13	1.74997	3.03388e-06	7.85418e-05	499.147	285.231
A_23_P42282	C4B	2.99517	3.03876e-06	7.86202e-05	1551.16	517.887
A_23_P257503	HERC1	0.626479	3.05311e-06	7.89196e-05	1356.78	2165.72
A_19_P00808382		1.40088	3.05464e-06	7.89196e-05	58.5073	41.7647
A_23_P391443	PPM1H	2.4781	3.05741e-06	7.89196e-05	56.0216	22.6067
A_23_P47704	UCP2	1.35493	3.05777e-06	7.89196e-05	5072.31	3743.59
A_23_P30736	HLA-DOB	1.36409	3.06349e-06	7.9019e-05	551.024	403.949
A_19_P00810529		1.47692	3.08182e-06	7.94436e-05	75.3759	51.0359
A_33_P3288294	FUT10	0.708291	3.09581e-06	7.97557e-05	49.8998	70.451
A_23_P202860	CYP2R1	0.762457	3.10013e-06	7.98112e-05	1961.22	2572.24
A_33_P3303372	PARD3	0.808979	3.10173e-06	7.98112e-05	789.525	975.952
A_23_P417942	FNBP1L	0.613775	3.10904e-06	7.99154e-05	627.956	1023.11
A_33_P3355538	CERKL	3.07482	3.10955e-06	7.99154e-05	15.0995	4.91071
A_23_P140290	RTN1	4.0974	3.11233e-06	7.99384e-05	25.1502	6.13808
A_32_P138004	FAM45A	0.804193	3.12536e-06	8.02247e-05	440.577	547.85
A_23_P91414	C20orf160	2.32857	3.13557e-06	8.0438e-05	181.797	78.0725
A_33_P3251989	CRIPT	0.821149	3.1649e-06	8.11411e-05	702.351	855.327
A_33_P3307197	PTGFRN	2.84802	3.16798e-06	8.1171e-05	35.42	12.4367
A_33_P3384392	ADRBK1	1.2846	3.17351e-06	8.12638e-05	8695.02	6768.68
A_23_P251916	FAM82B	0.790139	3.1776e-06	8.13193e-05	1097.21	1388.63
A_33_P3253528	MED20	1.48625	3.19077e-06	8.16072e-05	58.1488	39.1244
A_33_P3360728	BLVRB	0.75924	3.1948e-06	8.16609e-05	833.764	1098.16
A_23_P321388	RNF19B	1.42663	3.19939e-06	8.16839e-05	107.881	75.6195
A_32_P122940	LOC642852	0.70381	3.19955e-06	8.16839e-05	54.0491	76.795
A_24_P15877		1.83245	3.20401e-06	8.1684e-05	503.922	274.998
A_23_P88893	DEF8	0.715582	3.20466e-06	8.1684e-05	2723.19	3805.55
A_33_P3292540	CDKN2C	0.750692	3.20534e-06	8.1684e-05	1369.34	1824.1
A_23_P429092	HBS1L	1.3927	3.2237e-06	8.21028e-05	70.2388	50.4337
A_23_P88331	DLGAP5	0.794824	3.24705e-06	8.26044e-05	2367.15	2978.2
A_32_P181077	DOCK8	0.723819	3.2473e-06	8.26044e-05	2460.43	3399.23
A_33_P3244141	NDEL1	1.26566	3.26166e-06	8.29201e-05	3077.96	2431.91
A_33_P3629678	COL5A1	0.510479	3.26426e-06	8.29364e-05	315.501	618.049
A_19_P00811369		0.572008	3.27507e-06	8.31317e-05	78.7736	137.714
A_23_P11862	C1orf112	0.829238	3.27587e-06	8.31317e-05	1412.58	1703.47
A_33_P3213169	ITGAX	0.172036	3.27874e-06	8.31483e-05	4.0106	23.3126
A_23_P74359	CSRP1	0.759357	3.28044e-06	8.31483e-05	615.477	810.525
A_33_P3331831	DKFZp451A211	1.96358	3.29771e-06	8.35136e-05	83.2095	42.3765
A_23_P139143	STX3	0.809528	3.29879e-06	8.35136e-05	126.45	156.202
A_24_P398130	USP6NL	2.04007	3.30142e-06	8.35302e-05	340.696	167.002
A_23_P119266	DNASE2	0.519288	3.30953e-06	8.36854e-05	97.7288	188.198
A_33_P3230698	KIF1A	1.93955	3.32195e-06	8.39495e-05	83.6172	43.1115
A_33_P3384543	POMGNT1	0.865281	3.34101e-06	8.43761e-05	2341.21	2705.73
A_23_P27724	SEPW1	0.402015	3.34441e-06	8.43761e-05	336.065	835.951
A_33_P3272209	MFSD6	0.762014	3.3448e-06	8.43761e-05	334.666	439.186
A_23_P102109	TUBA4A	1.71115	3.36569e-06	8.48031e-05	6721.77	3928.21
A_32_P73796	PPM1E	0.716188	3.36573e-06	8.48031e-05	175.42	244.936
A_23_P82588	C7orf55	0.818765	3.39066e-06	8.53805e-05	1160.73	1417.66
A_32_P230148	LOC728836	0.570634	3.40651e-06	8.57288e-05	36.289	63.5942
A_19_P00317683		1.55745	3.41425e-06	8.58496e-05	55.236	35.4656
A_23_P36928	POLR1D	0.750249	3.41701e-06	8.58496e-05	3867.94	5155.54
A_23_P253561	TTPAL	1.27138	3.41738e-06	8.58496e-05	2763.37	2173.51
A_19_P00806599		1.61339	3.42155e-06	8.59035e-05	67.9653	42.1258
A_24_P857624	LOC100131096	1.88501	3.44083e-06	8.63363e-05	491.435	260.707
A_33_P3215848		1.6543	3.45499e-06	8.66404e-05	150.751	91.1269
A_23_P379475	DHCR24	0.63609	3.45723e-06	8.66453e-05	501.312	788.115
A_33_P3236102	IER5L	1.57519	3.4602e-06	8.66566e-05	139.842	88.778
A_23_P502142	FYN	1.51786	3.46177e-06	8.66566e-05	367.552	242.152
A_23_P3371	RASGRF1	1.9355	3.46826e-06	8.6768e-05	86.6342	44.7607
A_33_P3368334	FCRL3	1.27802	3.47056e-06	8.67743e-05	28443.4	22255.8
A_23_P106898	ORAI3	0.662281	3.49157e-06	8.7248e-05	64.231	96.9845
A_23_P61127	APOO	0.814158	3.50219e-06	8.74619e-05	2642.6	3245.81
A_23_P393051	C1orf172	0.499661	3.50837e-06	8.75646e-05	18.7261	37.4777
A_24_P277295	RAB43	0.750915	3.52871e-06	8.80206e-05	249.945	332.853
A_23_P64173	CARD16	1.5965	3.54188e-06	8.82972e-05	603.671	378.121
A_33_P3303697	CR2	3.76745	3.54624e-06	8.83539e-05	27.7805	7.37382
A_33_P3281176		0.754513	3.55115e-06	8.84243e-05	45.5296	60.343
A_33_P3281437	IGKV1D-8	0.473357	3.5708e-06	8.88614e-05	107.95	228.051
A_33_P3240578	MLLT4-AS1	0.259999	3.57601e-06	8.89388e-05	3.7675	14.4905
A_33_P3336810	NUDT17	0.73608	3.59839e-06	8.94173e-05	716.827	973.843
A_32_P154342	SLCO4C1	0.411626	3.59947e-06	8.94173e-05	17.5042	42.5246
A_23_P119040	GREB1L	2.10741	3.60699e-06	8.95519e-05	17.8464	8.46837
A_33_P3215797	AHDC1	0.486377	3.61194e-06	8.96222e-05	662.697	1362.52
A_32_P22338	PDCD6IP	1.34193	3.61685e-06	8.96399e-05	760.374	566.628
A_23_P407614	PYDC1	1.50981	3.61688e-06	8.96399e-05	251.727	166.728
A_19_P00322929		0.625088	3.67031e-06	9.0911e-05	24.1951	38.7068
A_33_P3228305	ARHGAP26	1.47429	3.68279e-06	9.11668e-05	68.7516	46.6338
A_23_P166408	OSM	1.41985	3.69996e-06	9.15384e-05	93.8024	66.065
A_33_P3556532	DNAH17	0.314083	3.7203e-06	9.1988e-05	7.64855	24.352
A_23_P122216	LOX	0.459784	3.73115e-06	9.22024e-05	2.70955	5.89309
A_33_P3356413	LOC100288600	2.03753	3.74906e-06	9.2591e-05	39.8047	19.5357
A_23_P121657	HS3ST1	3.07259	3.75475e-06	9.26777e-05	134.019	43.6176
A_23_P67339	RCN3	1.56548	3.76185e-06	9.27989e-05	253.829	162.142
A_23_P137484	L1TD1	1.52974	3.77317e-06	9.30239e-05	2894.99	1892.48
A_33_P3377229	C11orf21	1.37414	3.78808e-06	9.33374e-05	115.09	83.7545
A_19_P00316063		1.71507	3.79299e-06	9.33603e-05	40.6687	23.7126
A_33_P3352827	SLAMF1	2.17428	3.79342e-06	9.33603e-05	27.3213	12.5657
A_33_P3406843	LOC442132	0.345349	3.79871e-06	9.34365e-05	15.5949	45.1568
A_33_P3227774	AGSK1	0.640647	3.81772e-06	9.38494e-05	783.203	1222.52
A_33_P3253960		0.588869	3.82045e-06	9.38621e-05	25.4598	43.2351
A_23_P20606	NIPSNAP3A	0.756245	3.82926e-06	9.40243e-05	562.621	743.967
A_23_P151405	CKAP2	0.836782	3.83917e-06	9.4213e-05	1521.85	1818.7
A_24_P406814	FAM53B	0.752285	3.8519e-06	9.44706e-05	544.802	724.196
A_32_P66974	PCSK7	1.32646	3.86259e-06	9.46781e-05	439.904	331.637
A_33_P3391865	INF2	1.58416	3.87771e-06	9.49937e-05	145.433	91.8044
A_23_P259166	TCEAL4	0.786162	3.8839e-06	9.50904e-05	2469.79	3141.57
A_23_P333683	IGSF10	0.0959345	3.92152e-06	9.59561e-05	6.70973	69.9408
A_33_P3261167	GNS	1.6126	3.94938e-06	9.65823e-05	6712.42	4162.47
A_23_P163408	SCAPER	0.605724	3.95651e-06	9.66811e-05	215.599	355.935
A_33_P3251369	GAB3	1.37848	3.95798e-06	9.66811e-05	132.562	96.1655
A_33_P3316555	MGST3	0.775664	4.00407e-06	9.77504e-05	2161.67	2786.87
A_23_P130418	NDUFV2	0.79911	4.01502e-06	9.79615e-05	34785.7	43530.6
A_23_P26325	CCL17	0.47938	4.02081e-06	9.80463e-05	263.11	548.855
A_23_P69383	PARP9	1.45912	4.02814e-06	9.81685e-05	1128.44	773.37
A_33_P3301782	ZEB1-AS1	0.753151	4.03173e-06	9.81996e-05	137.345	182.36
A_33_P3495234	ORF1	6.8034	4.04123e-06	9.83746e-05	30.8747	4.53813
A_24_P171058	TMEM64	1.77657	4.04804e-06	9.84306e-05	873.991	491.953
A_33_P3400273	SELL	0.302611	4.04888e-06	9.84306e-05	324.313	1071.72
A_24_P291231	PER3	0.501538	4.0505e-06	9.84306e-05	4.6958	9.36281
A_33_P3281572	CMAHP	1.91806	4.0592e-06	9.85435e-05	30.8775	16.0983
A_19_P00318174		0.770328	4.06136e-06	9.85435e-05	155.361	201.682
A_23_P138680	IL15RA	0.597115	4.06211e-06	9.85435e-05	187.846	314.589
A_23_P210176	ITGA6	2.56544	4.09015e-06	9.91669e-05	62.7289	24.4515
A_33_P3260669	STK3	0.721647	4.10058e-06	9.93629e-05	874.95	1212.43
A_33_P3409062	TYROBP	1.50812	4.11545e-06	9.9635e-05	4463.83	2959.87
A_33_P3267150	LOC100130652	1.49817	4.11651e-06	9.9635e-05	28.1806	18.81
A_33_P3828101	CCDC112	0.761221	4.1239e-06	9.97571e-05	238.392	313.171
A_32_P49848	RHOQ	0.658868	4.12902e-06	9.98239e-05	805.196	1222.09
A_23_P250571	DMXL1	1.23304	4.13395e-06	9.98862e-05	1161.93	942.332
A_23_P133293	MCTP1	1.45047	4.15541e-06	0.000100348	556.345	383.562
A_33_P3343485		0.638404	4.16067e-06	0.000100417	56.6992	88.8139
A_24_P807031	ATP6AP1L	0.702052	4.16676e-06	0.000100507	109.081	155.375
A_23_P115838	C10orf12	1.32124	4.21122e-06	0.000101522	173.569	131.369
A_33_P3353816	ITGA4	1.42396	4.22322e-06	0.000101685	1335.16	937.639
A_24_P193582	DEF8	0.738142	4.22329e-06	0.000101685	1009.38	1367.47
A_23_P256148	AKIRIN1	1.32152	4.22519e-06	0.000101685	1330.53	1006.82
A_23_P125078	SLC26A11	0.665743	4.23457e-06	0.000101821	374.135	561.982
A_33_P3280875	IVNS1ABP	1.66812	4.23566e-06	0.000101821	237.372	142.299
A_23_P386320	MFI2	3.39777	4.24998e-06	0.000102088	43.1052	12.6863
A_33_P3330991	LOC100134237	1.26422	4.25155e-06	0.000102088	294.423	232.889
A_23_P142560	ZEB2	1.28697	4.2905e-06	0.000102965	1567.26	1217.79
A_24_P179044	SNX9	1.61444	4.29969e-06	0.000103127	25.2815	15.6595
A_23_P331479	PPP1R18	1.34899	4.31576e-06	0.000103454	5625.94	4170.47
A_23_P398836	TXNDC16	0.717543	4.3213e-06	0.000103528	143.108	199.441
A_23_P308032	NUP98	1.33657	4.40303e-06	0.000105379	1151.22	861.329
A_33_P3358342	SIAH2	1.42351	4.40353e-06	0.000105379	15973.8	11221.5
A_23_P160787	PEX14	0.803878	4.44215e-06	0.000106243	2166.35	2694.88
A_33_P3209096	CD58	0.627037	4.45228e-06	0.000106425	200.18	319.247
A_19_P00322306		1.3118	4.48592e-06	0.000107169	1937.66	1477.1
A_23_P88589	NR2F2	2.29671	4.50693e-06	0.0001075	91.7943	39.9677
A_23_P99693	ZBTB1	1.48178	4.50774e-06	0.0001075	262.633	177.242
A_23_P170733	ANTXR2	0.684679	4.50977e-06	0.0001075	928.963	1356.79
A_23_P171397	RBMY1B	0.580086	4.5099e-06	0.0001075	16.5723	28.5686
A_24_P322354	SKA1	0.857226	4.52942e-06	0.000107904	692.825	808.217
A_23_P213699	NRG2	0.309261	4.53429e-06	0.000107911	64.4758	208.483
A_33_P3331228		2.3323	4.53479e-06	0.000107911	28.0614	12.0317
A_23_P98565	MS4A14	3.07785	4.53979e-06	0.00010797	37.0004	12.0215
A_33_P3240512	KCTD12	1.43942	4.57602e-06	0.00010877	2408.27	1673.08
A_33_P3276475	CHMP1B	0.759361	4.58046e-06	0.000108815	541.745	713.421
A_23_P160886	TAS1R1	0.515929	4.60093e-06	0.00010924	42.4225	82.2255
A_24_P135753	PTPLB	1.23229	4.61191e-06	0.000109439	776.873	630.432
A_23_P1072	ATP1A1	0.762972	4.61718e-06	0.000109503	10274.3	13466.2
A_24_P114183	FDPS	0.819952	4.63433e-06	0.000109767	8613.77	10505.2
A_33_P3209254	RPS16P5	1.90806	4.63436e-06	0.000109767	171.876	90.0788
A_33_P3268793	ADAT3	0.84701	4.63608e-06	0.000109767	2735.99	3230.18
A_23_P202448	CXCL12	1.75151	4.65371e-06	0.000110123	25.2812	14.4339
A_33_P3254751	LOC100131355	0.74459	4.66785e-06	0.000110396	221.252	297.146
A_33_P3378514	PDE5A	0.676096	4.67387e-06	0.000110477	48.6527	71.9613
A_23_P133665	FRK	0.714131	4.68019e-06	0.000110565	62.3622	87.326
A_33_P3379669	RNF208	0.58844	4.69296e-06	0.000110783	64.2576	109.2
A_23_P131825	TNNC2	0.634029	4.69467e-06	0.000110783	90.8567	143.3
A_24_P63030	SFXN5	2.1089	4.71801e-06	0.000111272	1252.55	593.933
A_32_P180971	LOC728323	0.615723	4.73102e-06	0.000111517	1253.48	2035.78
A_32_P34003	FIGN	4.02139	4.73637e-06	0.000111581	10.2241	2.54242
A_23_P39774	SNRNP27	0.821007	4.78321e-06	0.000112598	1683.45	2050.47
A_23_P380901	PTH2R	0.593393	4.7879e-06	0.000112598	22.3395	37.6472
A_33_P3239405	TMEM9	0.699996	4.79037e-06	0.000112598	103.384	147.693
A_24_P166311	C5orf54	0.658042	4.79302e-06	0.000112598	74.4615	113.156
A_23_P141035	CHST4	2.07659	4.79364e-06	0.000112598	934.138	449.842
A_24_P297098	PHF20	0.703997	4.79547e-06	0.000112598	262.082	372.277
A_23_P205293	EXD2	0.492628	4.81709e-06	0.000113043	14.0803	28.582
A_23_P253200	RPL15	0.811646	4.84876e-06	0.000113723	6389.66	7872.47
A_23_P305877	C9orf123	1.49217	4.85583e-06	0.000113826	131.658	88.2328
A_33_P3233580	KIAA1217	0.667637	4.86798e-06	0.000114048	524.689	785.89
A_23_P76102	GDF11	1.48095	4.89368e-06	0.000114587	287.791	194.329
A_23_P133095	RAPGEF2	1.55263	4.89896e-06	0.000114647	735.91	473.975
A_33_P3404814	GNAO1	2.79969	4.91023e-06	0.000114848	38.5866	13.7825
A_23_P328259	FHDC1	2.05142	4.91819e-06	0.00011497	20.8771	10.1769
A_23_P96041	TMEM164	0.727687	4.9282e-06	0.000115141	510.08	700.96
A_23_P251945	DCTN4	0.760515	4.93672e-06	0.000115231	1574.06	2069.73
A_23_P30363	P4HA2	0.569201	4.9375e-06	0.000115231	998.39	1754.02
A_24_P944640	EPB41L5	0.747403	4.94838e-06	0.000115421	190.755	255.223
A_23_P156907	SOBP	1.36895	4.96712e-06	0.000115791	1016.08	742.228
A_23_P85716	FCGR2A	1.55478	4.9697e-06	0.000115791	156.623	100.736
A_23_P359277	ELOVL7	0.808988	4.98793e-06	0.000116152	1770.46	2188.49
A_32_P86763	TGM2	0.439526	5.00764e-06	0.000116547	13.697	31.1632
A_33_P3265016	PEX6	1.48029	5.02399e-06	0.000116864	382.572	258.445
A_23_P423331	NTNG2	0.695496	5.02805e-06	0.000116894	179.896	258.659
A_23_P100441	FAM192A	0.808499	5.0393e-06	0.000116991	918.219	1135.71
A_23_P416178	CCDC136	0.524693	5.04008e-06	0.000116991	22.8019	43.4575
A_24_P247978	ZNF589	0.670341	5.04048e-06	0.000116991	96.7745	144.366
A_32_P133767	C12orf42	0.280699	5.04703e-06	0.000117078	13.6868	48.7597
A_33_P3367447	ALDH3B1	1.39493	5.05894e-06	0.00011729	174.885	125.372
A_23_P23947	MAP3K8	0.594873	5.06334e-06	0.000117328	654.969	1101.02
A_23_P307392	DPF3	0.560373	5.09129e-06	0.000117912	29.0309	51.8064
A_33_P3338360	SCARNA13	1.83393	5.09959e-06	0.000118039	2320.06	1265.08
A_33_P3340624	LOC100130065	0.816796	5.14085e-06	0.00011893	2282.95	2795
A_33_P3323323	ZNF497	0.771479	5.17376e-06	0.000119626	586.177	759.809
A_23_P149613	FMO1	0.656593	5.18135e-06	0.000119736	77.5265	118.074
A_19_P00322065		0.644319	5.18864e-06	0.000119839	30.8789	47.9248
A_33_P3368785	DLGAP1-AS1	0.67999	5.20465e-06	0.000120143	1992.33	2929.94
A_24_P930741	EPHA10	0.246373	5.22407e-06	0.000120463	6.88663	27.952
A_23_P215883	NCALD	0.602203	5.22418e-06	0.000120463	49.7654	82.639
A_33_P3240951	DPF3	0.249024	5.23399e-06	0.000120623	9.76632	39.2183
A_33_P3369781	UBE3D	0.856622	5.27821e-06	0.000121577	264.826	309.151
A_23_P1641	RCE1	1.21318	5.28633e-06	0.000121698	356.092	293.52
A_24_P16124	IFITM4P	1.36836	5.29123e-06	0.000121744	3452.81	2523.33
A_23_P208210	ZNF432	0.713018	5.31547e-06	0.000122236	37.0497	51.9618
A_23_P213883	NIPBL	1.45717	5.32432e-06	0.000122373	1950.71	1338.69
A_33_P3294177	LOC100131043	2.22224	5.33809e-06	0.000122623	90.0391	40.5173
A_24_P251841	SETD7	1.2277	5.37366e-06	0.000123373	271.459	221.112
A_24_P228667	MRPL40	0.800003	5.38024e-06	0.000123457	1483.2	1853.99
A_24_P59667	JAK3	1.41918	5.4026e-06	0.000123882	5090.14	3586.68
A_23_P134176	SOD2	1.71749	5.40461e-06	0.000123882	2733.05	1591.31
A_33_P3270599	TPM2	0.754229	5.42893e-06	0.000124373	7071.52	9375.82
A_24_P156490	KCNMA1	2.68704	5.44047e-06	0.00012457	33.5625	12.4905
A_33_P3282688		0.56855	5.44476e-06	0.000124601	29.1945	51.3491
A_23_P310560	NUDT16	0.679802	5.46528e-06	0.000125003	231.954	341.208
A_33_P3330503	ALDH7A1	0.609849	5.48341e-06	0.000125283	21.6393	35.483
A_33_P3540725	FLJ25917	1.65962	5.48344e-06	0.000125283	158.507	95.508
A_33_P3214948	SPOCK2	1.46258	5.49663e-06	0.000125517	717.912	490.854
A_24_P544882	SSR1	0.845235	5.50187e-06	0.000125569	293.747	347.533
A_23_P171077	EBP	0.771904	5.51278e-06	0.000125727	8806.28	11408.5
A_33_P3216292	TBC1D2	0.806201	5.51471e-06	0.000125727	654.262	811.537
A_33_P3325018	ERLEC1	0.841277	5.5698e-06	0.000126914	1169.43	1390.07
A_32_P75792	FAM132A	1.60834	5.57492e-06	0.000126963	70.7134	43.9668
A_33_P3396951	BNIP3L	0.563054	5.58067e-06	0.000126963	428.052	760.233
A_23_P170587	SMYD2	0.677875	5.58092e-06	0.000126963	2162.07	3189.48
A_32_P108156	MIR155HG	0.637918	5.59135e-06	0.000127132	556.346	872.128
A_23_P39067	SPIB	1.26649	5.61263e-06	0.000127547	71812.5	56701.8
A_33_P3401621	CCNB1	0.83738	5.63125e-06	0.000127854	1758.27	2099.73
A_33_P3215422	LYL1	1.71581	5.63215e-06	0.000127854	322.931	188.209
A_33_P3236813	GPR19	0.563845	5.66905e-06	0.000128623	37.7088	66.878
A_23_P67127	TMEM145	0.660162	5.68662e-06	0.000128953	277.846	420.875
A_23_P35399	ANXA11	0.803653	5.73079e-06	0.000129885	5015.04	6240.31
A_23_P401098	TTC39C	0.833905	5.73901e-06	0.000130001	369.504	443.101
A_23_P307544	PLXNA2	0.385322	5.80807e-06	0.000131495	2.27639	5.90777
A_33_P3265224	CEP68	0.743896	5.82783e-06	0.000131873	270.253	363.295
A_24_P396702	CD302	0.794158	5.83785e-06	0.000131983	366.613	461.638
A_33_P3257574	LOC100130179	0.10086	5.83941e-06	0.000131983	43.0046	426.379
A_24_P35891	ZNF219	0.812967	5.84205e-06	0.000131983	557.625	685.914
A_32_P107493	C16orf55	1.4076	5.86383e-06	0.000132404	186.368	132.401
A_19_P00326765		0.70452	5.87704e-06	0.000132632	4741.48	6730.08
A_33_P3372466	TECR	0.723296	5.89083e-06	0.000132829	1089.68	1506.54
A_23_P36120	MS4A6A	0.654142	5.89201e-06	0.000132829	1545.95	2363.33
A_33_P3372451	C6orf108	0.768188	5.90452e-06	0.00013304	8609.83	11208
A_23_P47691	TRIM21	1.2701	5.91139e-06	0.000133124	385.236	303.311
A_23_P14105	RCBTB2	0.680594	5.92024e-06	0.000133252	798.33	1172.99
A_24_P151121	A1BG	0.72268	5.92395e-06	0.000133265	107.719	149.055
A_23_P155688	SPINK2	2.91124	5.9581e-06	0.000133948	7.69148	2.642
A_33_P3297050	ALG2	0.722091	5.96064e-06	0.000133948	456.482	632.167
A_33_P3226605	PSIP1	0.837781	5.97278e-06	0.00013415	4693.36	5602.14
A_23_P250462	ATP6AP1	0.829748	5.98003e-06	0.000134242	2166.99	2611.63
A_24_P310616	SLC35A2	0.706458	5.99943e-06	0.000134579	834.552	1181.32
A_23_P398294	HIP1R	1.48206	6.0014e-06	0.000134579	401.245	270.734
A_24_P134235	KHSRP	1.39348	6.00661e-06	0.000134625	419.557	301.085
A_23_P83436	PEPD	0.746245	6.01455e-06	0.000134732	3445.37	4616.94
A_33_P3256396	DOC2B	0.556455	6.03713e-06	0.000135166	13.9499	25.0693
A_23_P302550	RGS18	0.669603	6.04273e-06	0.000135177	864.939	1291.72
A_33_P3308833	C21orf58	0.742831	6.04399e-06	0.000135177	317.249	427.081
A_23_P25935	C14orf1	0.758126	6.0577e-06	0.000135359	914.054	1205.68
A_33_P3265956	CBFA2T2	1.30934	6.05853e-06	0.000135359	955.588	729.826
A_23_P50775	LRFN3	0.733109	6.07599e-06	0.000135622	816.024	1113.1
A_19_P00808213		0.670327	6.07669e-06	0.000135622	364.816	544.236
A_33_P3474319	SLC37A2	1.83498	6.08828e-06	0.000135809	66.2609	36.11
A_23_P208143	ZNF397	0.829659	6.09235e-06	0.000135829	506.985	611.077
A_24_P497226	RPS6KB1	0.763241	6.09674e-06	0.000135855	1406.82	1843.22
A_23_P213602	CSNK1G3	1.30429	6.11104e-06	0.000136102	492.237	377.398
A_24_P8220	HS6ST1	0.732298	6.11833e-06	0.000136193	636.96	869.81
A_23_P133770	CCDC167	0.8418	6.14546e-06	0.000136725	1791.38	2128.03
A_23_P374322	LACC1	2.00115	6.15364e-06	0.000136835	55.3573	27.6627
A_23_P83094	TLE4	0.716031	6.16372e-06	0.000136988	477.871	667.388
A_33_P3373375	CD81	1.27044	6.16815e-06	0.000137014	11397.9	8971.6
A_23_P46871	SLC29A3	0.735398	6.18716e-06	0.000137365	120.857	164.343
A_23_P153867	CERS4	1.47639	6.22844e-06	0.000138209	32.4369	21.9704
A_33_P3419865	LOC646719	2.3191	6.23831e-06	0.000138355	81.7616	35.2557
A_23_P48669	CDKN3	0.829437	6.24737e-06	0.000138441	3773.2	4549.11
A_24_P88801	NPHP1	0.676684	6.24872e-06	0.000138441	85.7717	126.753
A_23_P421175	FAM83H	0.768633	6.2831e-06	0.00013913	101.049	131.465
A_23_P103720	AGMAT	1.29755	6.2959e-06	0.000139332	194.247	149.703
A_23_P304450	GATA6	2.6559	6.30031e-06	0.000139332	340.879	128.348
A_33_P3337540	IFNAR2	0.759442	6.30478e-06	0.000139332	1351.15	1779.14
A_24_P849801	RPL22	0.713525	6.30549e-06	0.000139332	2506.16	3512.36
A_23_P148584	DOCK11	1.23044	6.30865e-06	0.000139332	1001.72	814.114
A_19_P00324523		1.40007	6.31397e-06	0.000139377	371.122	265.074
A_23_P104362	ECHS1	0.808083	6.33932e-06	0.000139864	4655.06	5760.62
A_23_P99260	METAP2	1.2921	6.36199e-06	0.000140291	21989.7	17018.6
A_23_P1594	VEGFB	0.767758	6.38845e-06	0.000140802	6787.68	8840.91
A_33_P3236082	NSDHL	0.822005	6.4047e-06	0.000141086	2741.63	3335.3
A_23_P393777	PTGDR	0.716542	6.41641e-06	0.000141271	1547.77	2160.05
A_24_P247106	AK3	0.829556	6.42116e-06	0.000141302	823.605	992.826
A_23_P3355	POLG	1.12574	6.44208e-06	0.000141673	5447.29	4838.85
A_23_P76749	GALNTL1	2.23501	6.44469e-06	0.000141673	88.1037	39.4197
A_24_P318593	SCRN2	0.678898	6.45302e-06	0.00014174	366.019	539.137
A_23_P7212	CFI	1.75819	6.45443e-06	0.00014174	31.6499	18.0014
A_33_P3329974	CGN	0.723514	6.47024e-06	0.000142014	127.103	175.675
A_23_P211252	LSS	0.555364	6.55802e-06	0.000143866	109.958	197.993
A_24_P126139	RAB9B	0.626999	6.56522e-06	0.000143949	32.9524	52.5557
A_23_P146217	BAG4	1.17582	6.60733e-06	0.000144798	127.905	108.779
A_32_P47754	SLC2A14	1.89667	6.61562e-06	0.000144905	114.684	60.4661
A_33_P3330209	AUTS2	3.65708	6.63206e-06	0.000145148	44.2272	12.0936
A_24_P174367	PPP1R2	0.655271	6.63357e-06	0.000145148	771.333	1177.12
A_24_P55496	OSR2	0.612469	6.66128e-06	0.000145679	234.021	382.094
A_23_P1292	ERCC6	0.785027	6.67356e-06	0.000145872	105.846	134.831
A_23_P321703	BCL2A1	1.21808	6.67791e-06	0.000145892	13478.7	11065.5
A_23_P357546	PNKD	2.7136	6.72422e-06	0.000146828	36.849	13.5794
A_24_P212024		0.510581	6.73413e-06	0.000146969	178.309	349.228
A_23_P42738	FAM220A	0.817895	6.74449e-06	0.000147119	1165.02	1424.41
A_33_P3297245	RRAS2	1.28372	6.74807e-06	0.000147122	4153.49	3235.52
A_23_P29830	CBLB	1.82694	6.81918e-06	0.000148596	89.6735	49.0841
A_23_P143952	CEP97	0.774039	6.83345e-06	0.00014883	265.01	342.373
A_33_P3250278	AGXT	0.664863	6.84424e-06	0.000148989	35.7305	53.7411
A_23_P376799	FAM21C	0.855138	6.85366e-06	0.000149117	1723.9	2015.94
A_24_P229726	LOC440181	0.566781	6.87332e-06	0.000149468	73.4555	129.601
A_23_P59099	OR11A1	1.53394	6.88461e-06	0.000149637	323.3	210.764
A_33_P3365760	STAP1	1.69366	6.94527e-06	0.00015083	106.45	62.852
A_32_P185317	LOC645249	0.592792	6.94659e-06	0.00015083	110.061	185.665
A_24_P194714	FAM100B	0.777177	6.9849e-06	0.000151584	18088.2	23274.2
A_23_P147388	KIF13B	0.684275	7.01527e-06	0.000152165	1237.03	1807.8
A_23_P345710	XXYLT1	0.76693	7.02765e-06	0.000152356	439.534	573.109
A_23_P218317	NARF	0.68381	7.03267e-06	0.000152387	3099.8	4533.14
A_19_P00316108		0.446042	7.03673e-06	0.000152397	24.7337	55.4514
A_33_P3243069	KIAA0040	0.680664	7.04198e-06	0.000152433	6195.93	9102.77
A_33_P3317321	TPMT	0.69644	7.0537e-06	0.000152608	367.634	527.876
A_23_P1374	PRKCQ	3.57528	7.06073e-06	0.000152682	9.05411	2.53242
A_32_P163858	SCD	0.729794	7.07435e-06	0.000152899	610.597	836.67
A_23_P391506	IVNS1ABP	1.39766	7.07982e-06	0.000152939	3960.35	2833.55
A_19_P00806273		1.38147	7.0898e-06	0.000153077	107.812	78.0414
A_33_P3373775	BCL2L15	2.09909	7.09462e-06	0.000153103	171.667	81.7817
A_33_P3253214		0.701073	7.11793e-06	0.000153475	13971.8	19929.2
A_19_P00320848		1.59561	7.12159e-06	0.000153475	130.852	82.0076
A_33_P3361896	LOC100127994	5.05102	7.12272e-06	0.000153475	43.9592	8.70305
A_23_P218131	INF2	1.39577	7.13981e-06	0.000153765	689.468	493.971
A_23_P345118	PIM1	0.738002	7.16313e-06	0.000154189	4374.57	5927.58
A_23_P126584	CD5L	0.540871	7.18529e-06	0.000154588	29.7059	54.9223
A_33_P3264364	DNM3	1.94847	7.18975e-06	0.000154605	54.2321	27.8332
A_23_P502047	CHRD	0.559002	7.19972e-06	0.000154741	91.889	164.38
A_23_P27744	FBXO46	0.765658	7.20466e-06	0.000154769	2449.43	3199.11
A_33_P3382177	TIMP2	0.533284	7.21141e-06	0.000154835	949.592	1780.65
A_24_P257108	TANK	0.845107	7.26003e-06	0.000155731	942.856	1115.66
A_32_P82189	FAM161A	0.790078	7.26046e-06	0.000155731	384.7	486.914
A_33_P3356092	BTBD9	2.13343	7.26964e-06	0.00015583	25.0388	11.7364
A_33_P3816266	ZNF253	0.795281	7.27242e-06	0.00015583	839.22	1055.25
A_33_P3319251		0.23508	7.31053e-06	0.000156567	4.94182	21.0219
A_23_P60387	NOTCH1	0.762475	7.329e-06	0.000156884	41.7535	54.7604
A_23_P163682	RHBDF1	1.86411	7.35651e-06	0.000157393	65.6544	35.2202
A_24_P322353	PSTPIP2	0.467812	7.36172e-06	0.000157425	53.8144	115.034
A_23_P315602	ARPP21	2.597	7.36811e-06	0.000157482	333.013	128.23
A_33_P3395502	LOC100129884	2.73548	7.37867e-06	0.000157596	8.79513	3.21521
A_23_P352435	RGS12	0.528698	7.38088e-06	0.000157596	15.8905	30.0559
A_23_P357811	MBNL1	1.28398	7.41879e-06	0.000158326	9723.2	7572.67
A_23_P24903	P2RY2	0.785507	7.43237e-06	0.000158536	544.047	692.606
A_33_P3233165	CCDC104	0.565469	7.44718e-06	0.000158772	11.0962	19.623
A_24_P345209	DYRK3	2.40509	7.4981e-06	0.000159777	92.4022	38.4195
A_19_P00322743		1.41212	7.50793e-06	0.000159876	76.2401	53.99
A_33_P3249214	CNOT6L	0.719996	7.51025e-06	0.000159876	1440.12	2000.18
A_23_P320261	DMKN	0.420472	7.52568e-06	0.000160124	2.85661	6.7938
A_33_P3368771	H1FX-AS1	1.68748	7.5439e-06	0.000160431	24.9329	14.7752
A_33_P3329098	WTAP	1.16708	7.54938e-06	0.000160467	449.681	385.305
A_33_P3334828	INSL3	1.52721	7.5591e-06	0.000160593	121.171	79.3411
A_19_P00318261		1.37014	7.57699e-06	0.000160892	5247.91	3830.2
A_23_P422044	PCDHGA2	1.40495	7.59826e-06	0.000161263	313.599	223.211
A_33_P3687198	LOC283454	2.63003	7.63614e-06	0.000161986	2426.89	922.761
[truncated: 40,406 more rows]
