# Supplementary material for: Investigation of the anti-tumor mechanism of tirabrutinib, a highly selective Bruton’s tyrosine kinase inhibitor, by phosphoproteomics and transcriptomics
Source: PLoS One. 2023 Mar 10;18(3):e0282166. doi: 10.1371/journal.pone.0282166 (PMC10004634; doi:10.1371/journal.pone.0282166)
Supplement: S7 Table — Gene set enrichment analysis (GSEA) identified 710 and 2216 significantly enriched gene sets in the vehicle group and tirabrutinib 10 mg/kg group, respectively, with P < 0.05 and FDR q < 0.25. (XLSX) [file pone.0282166.s014.xlsx]

## Sheet: GSEA report for vehicle
NAME	SIZE	ES	NES	NOM p-val	FDR q-val	FWER p-val	RANK AT MAX	LEADING EDGE
MENSE_HYPOXIA_UP	98	-0.684196	-2.50475	0	0	0	2034	tags=42%, list=9%, signal=46%
QI_HYPOXIA	132	-0.622526	-2.39816	0	0	0	2616	tags=39%, list=11%, signal=44%
TSANG_PBMC_FLUVIRIN_PANDEMRIX_ADULT_CORR_WITH_CELL_FREQ_CD27HI_CD38HI_CD20_NEG_PLASMABLASTS_AND_CD38PLUS_OF_IGD_CD27PLUS_MEM_B_CELLS_7DY_POSITIVE	76	-0.674315	-2.3945	0	0	0	3669	tags=53%, list=16%, signal=62%
ELVIDGE_HIF1A_TARGETS_DN	91	-0.628528	-2.29468	0	0	0	2050	tags=42%, list=9%, signal=46%
GSE29614_CTRL_VS_DAY7_TIV_FLU_VACCINE_PBMC_DN	187	-0.559646	-2.25049	0	0.000364422	0.002	3367	tags=36%, list=15%, signal=42%
REACTOME_CHOLESTEROL_BIOSYNTHESIS	25	-0.813464	-2.24912	0	0.000303685	0.002	2527	tags=72%, list=11%, signal=81%
SHAFFER_IRF4_MULTIPLE_MYELOMA_PROGRAM	36	-0.727638	-2.23974	0	0.000521339	0.004	3244	tags=61%, list=14%, signal=71%
GSE29614_DAY3_VS_DAY7_TIV_FLU_VACCINE_PBMC_DN	182	-0.554496	-2.23562	0	0.000456172	0.004	3097	tags=33%, list=13%, signal=38%
GOBP_STEROL_BIOSYNTHETIC_PROCESS	73	-0.616545	-2.20635	0	0.00101628	0.01	2989	tags=40%, list=13%, signal=45%
SHAFFER_IRF4_TARGETS_IN_PLASMA_CELL_VS_MATURE_B_LYMPHOCYTE	67	-0.634332	-2.18764	0	0.00119029	0.013	3524	tags=45%, list=15%, signal=53%
WP_CHOLESTEROL_BIOSYNTHESIS_PATHWAY	15	-0.846476	-2.16558	0	0.00141737	0.017	2527	tags=80%, list=11%, signal=90%
TRAVAGLINI_LUNG_PLASMACYTOID_DENDRITIC_CELL	110	-0.574466	-2.14653	0	0.00206467	0.025	2192	tags=40%, list=9%, signal=44%
FAN_EMBRYONIC_CTX_NSC_2	233	-0.522013	-2.14348	0	0.00197711	0.026	6208	tags=52%, list=27%, signal=70%
FAN_EMBRYONIC_CTX_MICROGLIA_1	154	-0.545472	-2.14028	0	0.00209767	0.03	6208	tags=55%, list=27%, signal=74%
SCHMIDT_POR_TARGETS_IN_LIMB_BUD_UP	26	-0.750783	-2.13351	0	0.00214205	0.033	2527	tags=65%, list=11%, signal=73%
HOLLERN_EMT_BREAST_TUMOR_DN	121	-0.558133	-2.12336	0	0.00263965	0.044	2866	tags=32%, list=12%, signal=37%
GNF2_HMMR	47	-0.64607	-2.12088	0	0.00259218	0.046	4528	tags=57%, list=20%, signal=71%
GSE39556_CD8A_DC_VS_NK_CELL_MOUSE_3H_POST_POLYIC_INJ_UP	199	-0.525771	-2.11864	0	0.00265188	0.05	5939	tags=49%, list=26%, signal=66%
PODAR_RESPONSE_TO_ADAPHOSTIN_DN	18	-0.79827	-2.11823	0	0.00251231	0.05	1383	tags=50%, list=6%, signal=53%
GSE46606_IRF4_KO_VS_WT_CD40L_IL2_IL5_3DAY_STIMULATED_BCELL_UP	194	-0.518663	-2.11578	0	0.00247879	0.052	2882	tags=33%, list=12%, signal=37%
SHAFFER_IRF4_TARGETS_IN_ACTIVATED_B_LYMPHOCYTE	80	-0.598122	-2.11113	0	0.00271054	0.06	2270	tags=36%, list=10%, signal=40%
GNF2_CCNB2	56	-0.627514	-2.10994	0	0.00262909	0.061	5281	tags=61%, list=23%, signal=78%
GNF2_CDC2	61	-0.630013	-2.10336	0	0.00279419	0.068	6208	tags=66%, list=27%, signal=89%
GSE13411_PLASMA_CELL_VS_MEMORY_BCELL_UP	192	-0.517621	-2.10306	0	0.00271605	0.069	3454	tags=34%, list=15%, signal=40%
ELVIDGE_HYPOXIA_UP	168	-0.527238	-2.10269	0	0.00264384	0.07	2259	tags=36%, list=10%, signal=39%
GNF2_CCNA2	67	-0.602883	-2.0928	0	0.00314335	0.087	6208	tags=61%, list=27%, signal=83%
GROSS_HIF1A_TARGETS_DN	26	-0.743731	-2.09151	0	0.00312937	0.09	2578	tags=50%, list=11%, signal=56%
GSE16450_CTRL_VS_IFNA_12H_STIM_IMMATURE_NEURON_CELL_LINE_DN	190	-0.513136	-2.08911	0	0.003247	0.096	2844	tags=31%, list=12%, signal=35%
GNF2_CDC20	55	-0.624925	-2.08563	0	0.00332461	0.1	6208	tags=65%, list=27%, signal=89%
GAO_LARGE_INTESTINE_ADULT_CH_MKI67HIGH_CELLS	103	-0.557635	-2.07964	0	0.00358178	0.11	6208	tags=58%, list=27%, signal=79%
SHAFFER_IRF4_TARGETS_IN_ACTIVATED_DENDRITIC_CELL	65	-0.608608	-2.07398	0	0.00405849	0.128	2963	tags=42%, list=13%, signal=47%
SHAFFER_IRF4_TARGETS_IN_MYELOMA_VS_MATURE_B_LYMPHOCYTE	100	-0.569715	-2.0717	0	0.00416154	0.135	3524	tags=37%, list=15%, signal=43%
HORTON_SREBF_TARGETS	24	-0.730777	-2.06965	0	0.00414699	0.138	2585	tags=58%, list=11%, signal=66%
REACTOME_ACTIVATION_OF_GENE_EXPRESSION_BY_SREBF_SREBP	42	-0.650876	-2.06515	0	0.00453847	0.15	2585	tags=40%, list=11%, signal=45%
HALLMARK_CHOLESTEROL_HOMEOSTASIS	74	-0.586061	-2.05903	0	0.00493324	0.168	2596	tags=42%, list=11%, signal=47%
ELVIDGE_HYPOXIA_BY_DMOG_UP	130	-0.540947	-2.05724	0	0.00500049	0.173	2259	tags=38%, list=10%, signal=42%
YAO_TEMPORAL_RESPONSE_TO_PROGESTERONE_CLUSTER_5	31	-0.67904	-2.05026	0	0.00556039	0.196	1047	tags=29%, list=5%, signal=30%
GNF2_CENPE	40	-0.647414	-2.04539	0	0.00606671	0.218	5212	tags=63%, list=22%, signal=80%
TOMIDA_METASTASIS_DN	18	-0.783819	-2.04285	0	0.00649955	0.237	383	tags=22%, list=2%, signal=23%
BUFFA_HYPOXIA_METAGENE	50	-0.63614	-2.04158	0	0.00652041	0.243	3454	tags=42%, list=15%, signal=49%
ZHONG_PFC_C1_OPC	235	-0.494556	-2.03875	0	0.00660823	0.25	6040	tags=53%, list=26%, signal=71%
REACTOME_REGULATION_OF_CHOLESTEROL_BIOSYNTHESIS_BY_SREBP_SREBF	55	-0.620739	-2.03553	0	0.00684442	0.263	2585	tags=35%, list=11%, signal=39%
FARDIN_HYPOXIA_11	32	-0.680528	-2.01658	0	0.0098217	0.362	2392	tags=50%, list=10%, signal=56%
WIEDERSCHAIN_TARGETS_OF_BMI1_AND_PCGF2	57	-0.589103	-2.01583	0	0.00974455	0.368	1707	tags=28%, list=7%, signal=30%
HALLMARK_HYPOXIA	200	-0.49711	-2.01307	0	0.0100383	0.389	2798	tags=34%, list=12%, signal=38%
GSE29618_BCELL_VS_PDC_DN	195	-0.496469	-2.00344	0	0.0120138	0.45	2218	tags=29%, list=10%, signal=31%
CUI_DEVELOPING_HEART_C1_5TH_WEEK_CARDIAC_CELLS	83	-0.550361	-2.00298	0	0.0117779	0.45	2630	tags=29%, list=11%, signal=32%
GNF2_TTK	39	-0.632882	-2.00191	0	0.011801	0.461	5006	tags=59%, list=22%, signal=75%
MARTORIATI_MDM4_TARGETS_FETAL_LIVER_UP	232	-0.495872	-1.99905	0	0.0118976	0.468	2034	tags=23%, list=9%, signal=25%
ELVIDGE_HIF1A_AND_HIF2A_TARGETS_DN	104	-0.546529	-1.99861	0	0.0117884	0.474	2050	tags=38%, list=9%, signal=41%
HOWARD_NK_CELL_INACT_MONOV_INFLUENZA_A_INDONESIA_05_2005_H5N1_AGE_18_49YO_3DY_UP	68	-0.575254	-1.99166	0	0.0132132	0.522	6208	tags=66%, list=27%, signal=90%
GOCC_PHOTORECEPTOR_CONNECTING_CILIUM	39	-0.638277	-1.98973	0	0.013365	0.533	3468	tags=46%, list=15%, signal=54%
GOCC_CILIARY_TRANSITION_ZONE	68	-0.573471	-1.98909	0	0.0131994	0.535	3938	tags=49%, list=17%, signal=58%
WARTERS_RESPONSE_TO_IR_SKIN	79	-0.563473	-1.98221	0	0.0148424	0.587	2978	tags=35%, list=13%, signal=41%
NAKAYA_PBMC_FLUARIX_FLUVIRIN_AGE_18_50YO_CORRELATED_WITH_HAI_28DY_RESPONSE_AT_7DY_POSITIVE	149	-0.502625	-1.97999	0	0.0151237	0.597	2998	tags=24%, list=13%, signal=28%
GSE22886_NAIVE_BCELL_VS_BM_PLASMA_CELL_DN	194	-0.495324	-1.97475	0	0.0162337	0.635	2665	tags=27%, list=11%, signal=30%
WEST_ADRENOCORTICAL_TUMOR_MARKERS_UP	22	-0.717056	-1.97303	0	0.0164488	0.647	3454	tags=59%, list=15%, signal=69%
WP_CHOLESTEROL_METABOLISM_INCLUDES_BOTH_BLOCH_AND_KANDUTSCHRUSSELL_PATHWAYS	45	-0.609932	-1.96769	0	0.0177956	0.687	2527	tags=44%, list=11%, signal=50%
KANG_DOXORUBICIN_RESISTANCE_UP	54	-0.59986	-1.96523	0	0.0181937	0.7	6154	tags=63%, list=27%, signal=85%
GOBP_CELL_COMMUNICATION_BY_ELECTRICAL_COUPLING_INVOLVED_IN_CARDIAC_CONDUCTION	24	-0.689968	-1.95989	0.00179533	0.0192837	0.73	2129	tags=33%, list=9%, signal=37%
GNF2_CENPF	61	-0.583558	-1.95271	0	0.0214219	0.77	6208	tags=61%, list=27%, signal=83%
GOBP_OVULATION	16	-0.751327	-1.94908	0	0.0224394	0.789	1358	tags=38%, list=6%, signal=40%
SEMENZA_HIF1_TARGETS	36	-0.633345	-1.94845	0	0.0223316	0.792	2583	tags=44%, list=11%, signal=50%
MODULE_432	15	-0.77781	-1.94583	0	0.0229154	0.802	2527	tags=73%, list=11%, signal=82%
KEGG_STEROID_BIOSYNTHESIS	17	-0.757243	-1.94467	0	0.0229584	0.803	2527	tags=71%, list=11%, signal=79%
AIGNER_ZEB1_TARGETS	35	-0.640089	-1.9424	0	0.0233618	0.812	1079	tags=23%, list=5%, signal=24%
GSE21063_CTRL_VS_ANTI_IGM_STIM_BCELL_NFATC1_KO_8H_DN	196	-0.480737	-1.94073	0	0.0237799	0.82	4177	tags=39%, list=18%, signal=47%
GSE15750_DAY6_VS_DAY10_EFF_CD8_TCELL_UP	200	-0.476508	-1.9403	0	0.0235791	0.821	5467	tags=46%, list=24%, signal=59%
MODULE_306	26	-0.679535	-1.93641	0	0.0245285	0.836	5045	tags=54%, list=22%, signal=69%
GSE12366_PLASMA_CELL_VS_NAIVE_BCELL_UP	186	-0.483271	-1.93609	0	0.0243488	0.837	3053	tags=32%, list=13%, signal=37%
AIZARANI_LIVER_C8_RESIDENT_B_CELLS_1	34	-0.630425	-1.93423	0	0.0250792	0.849	1233	tags=29%, list=5%, signal=31%
GOBP_THIOESTER_BIOSYNTHETIC_PROCESS	52	-0.586508	-1.92595	0	0.028096	0.882	4250	tags=42%, list=18%, signal=52%
WP_P53_TRANSCRIPTIONAL_GENE_NETWORK	67	-0.545657	-1.92548	0	0.0278873	0.884	3128	tags=39%, list=13%, signal=45%
KEGG_VALINE_LEUCINE_AND_ISOLEUCINE_DEGRADATION	44	-0.599169	-1.92465	0.00181488	0.0278455	0.886	3394	tags=45%, list=15%, signal=53%
KRIGE_AMINO_ACID_DEPRIVATION	29	-0.643406	-1.92268	0.00181818	0.0284302	0.894	2596	tags=45%, list=11%, signal=50%
WU_APOPTOSIS_BY_CDKN1A_VIA_TP53	52	-0.572147	-1.91923	0	0.0297232	0.902	6846	tags=65%, list=30%, signal=93%
HAY_BONE_MARROW_PLASMA_CELL	101	-0.522219	-1.91854	0	0.0296594	0.904	1408	tags=20%, list=6%, signal=21%
GNF2_PCNA	67	-0.550771	-1.91768	0	0.0296789	0.907	5387	tags=52%, list=23%, signal=68%
GNF2_SMC2L1	32	-0.638849	-1.91529	0	0.0304308	0.92	5212	tags=63%, list=22%, signal=81%
MOOTHA_GLYCOLYSIS	21	-0.697721	-1.91525	0	0.0300963	0.92	2583	tags=48%, list=11%, signal=54%
HOXA9_DN.V1_DN	188	-0.476219	-1.91504	0	0.0297702	0.921	3221	tags=31%, list=14%, signal=36%
ZHONG_PFC_C2_UNKNOWN_NPC	75	-0.541087	-1.91255	0	0.0306841	0.928	6208	tags=64%, list=27%, signal=87%
LEONARD_HYPOXIA	41	-0.610611	-1.90258	0	0.0350528	0.957	937	tags=32%, list=4%, signal=33%
GOBP_PROTEIN_LOCALIZATION_TO_CILIUM	60	-0.569364	-1.89406	0	0.0395346	0.977	4452	tags=48%, list=19%, signal=60%
TARTE_PLASMA_CELL_VS_B_LYMPHOCYTE_UP	79	-0.525124	-1.89355	0	0.0394265	0.978	3232	tags=30%, list=14%, signal=35%
NAKAYAMA_SOFT_TISSUE_TUMORS_PCA2_UP	87	-0.51518	-1.8893	0	0.0415082	0.981	4482	tags=46%, list=19%, signal=57%
HALLMARK_MTORC1_SIGNALING	200	-0.474225	-1.88882	0	0.0412949	0.983	2913	tags=28%, list=13%, signal=32%
LIAO_HAVE_SOX4_BINDING_SITES	40	-0.604135	-1.8877	0	0.0415455	0.984	1747	tags=23%, list=8%, signal=24%
GSE45365_NK_CELL_VS_BCELL_MCMV_INFECTION_DN	197	-0.465822	-1.88707	0	0.041502	0.984	3397	tags=29%, list=15%, signal=34%
GOCC_MICROBODY_MEMBRANE	61	-0.556283	-1.88653	0	0.0412955	0.984	2628	tags=30%, list=11%, signal=33%
MAINA_VHL_TARGETS_DN	16	-0.734172	-1.88605	0	0.0411543	0.984	1262	tags=31%, list=5%, signal=33%
SOBOLEV_PBMC_PANDEMRIX_AGE_18_64YO_RESPONDERS_VS_NONRESPONDERS_7DY_UP	20	-0.696949	-1.88548	0	0.0410362	0.984	1119	tags=45%, list=5%, signal=47%
MIR628_5P	82	-0.526376	-1.88471	0	0.0409308	0.984	1882	tags=28%, list=8%, signal=30%
GSE25088_WT_VS_STAT6_KO_MACROPHAGE_IL4_STIM_DN	196	-0.465308	-1.88369	0	0.0410526	0.987	5396	tags=48%, list=23%, signal=63%
GSE33292_DN3_THYMOCYTE_VS_TCELL_LYMPHOMA_FROM_TCF1_KO_DN	198	-0.46441	-1.88276	0	0.0412587	0.989	3635	tags=34%, list=16%, signal=40%
GOBP_FATTY_ACYL_COA_METABOLIC_PROCESS	41	-0.589694	-1.88237	0	0.0410486	0.989	3648	tags=44%, list=16%, signal=52%
VISALA_AGING_LYMPHOCYTE_DN	19	-0.713921	-1.87983	0	0.0422172	0.989	2351	tags=47%, list=10%, signal=53%
GNF2_MKI67	27	-0.645748	-1.8747	0	0.0450846	0.992	6208	tags=78%, list=27%, signal=106%
GOCC_INTRACILIARY_TRANSPORT_PARTICLE	26	-0.645394	-1.86789	0	0.0491565	0.996	4986	tags=65%, list=21%, signal=83%
WP_GENES_RELATED_TO_PRIMARY_CILIUM_DEVELOPMENT_BASED_ON_CRISPR	103	-0.500225	-1.86208	0	0.0527701	0.996	5289	tags=50%, list=23%, signal=65%
MIR668_3P	60	-0.547539	-1.86184	0	0.0524112	0.996	2275	tags=23%, list=10%, signal=26%
PODAR_RESPONSE_TO_ADAPHOSTIN_UP	147	-0.470864	-1.86095	0	0.052591	0.997	3669	tags=35%, list=16%, signal=42%
GOBP_PHOSPHATIDYLSERINE_ACYL_CHAIN_REMODELING	21	-0.691821	-1.86044	0.00182815	0.0523211	0.997	563	tags=24%, list=2%, signal=24%
GNF2_ESPL1	35	-0.610734	-1.86033	0.00178571	0.0518624	0.997	6494	tags=74%, list=28%, signal=103%
GOBP_LONG_CHAIN_FATTY_ACYL_COA_METABOLIC_PROCESS	25	-0.659703	-1.85994	0.00196078	0.0515702	0.997	3648	tags=52%, list=16%, signal=62%
GSE17974_0.5H_VS_72H_IL4_AND_ANTI_IL12_ACT_CD4_TCELL_DN	193	-0.458405	-1.85805	0	0.0526074	0.999	4968	tags=41%, list=21%, signal=52%
OSWALD_HEMATOPOIETIC_STEM_CELL_IN_COLLAGEN_GEL_DN	274	-0.44173	-1.85761	0	0.0524768	0.999	2726	tags=25%, list=12%, signal=28%
GOMF_14_3_3_PROTEIN_BINDING	31	-0.612383	-1.85542	0	0.0533248	0.999	2768	tags=35%, list=12%, signal=40%
GSE17974_1.5H_VS_72H_IL4_AND_ANTI_IL12_ACT_CD4_TCELL_DN	196	-0.457107	-1.85479	0	0.053181	0.999	5229	tags=40%, list=23%, signal=52%
ZHOU_CELL_CYCLE_GENES_IN_IR_RESPONSE_6HR	84	-0.52056	-1.85181	0	0.0547179	0.999	6957	tags=51%, list=30%, signal=73%
ROSTY_CERVICAL_CANCER_PROLIFERATION_CLUSTER	140	-0.484934	-1.85146	0	0.0545807	0.999	5898	tags=53%, list=25%, signal=70%
GOBP_GTP_METABOLIC_PROCESS	23	-0.683591	-1.84654	0	0.0576761	1	3347	tags=43%, list=14%, signal=51%
GOBP_POSITIVE_REGULATION_OF_RESPONSE_TO_ENDOPLASMIC_RETICULUM_STRESS	35	-0.606478	-1.84529	0.003663	0.0583841	1	2939	tags=29%, list=13%, signal=33%
GOBP_CELL_COMMUNICATION_BY_ELECTRICAL_COUPLING	31	-0.624151	-1.84471	0	0.0583396	1	2147	tags=32%, list=9%, signal=36%
GOBP_SHORT_CHAIN_FATTY_ACID_METABOLIC_PROCESS	17	-0.714052	-1.8447	0	0.0578403	1	2065	tags=35%, list=9%, signal=39%
GOBP_NUCLEOBASE_CONTAINING_SMALL_MOLECULE_INTERCONVERSION	26	-0.636387	-1.84431	0	0.0575631	1	4476	tags=50%, list=19%, signal=62%
GOBP_GUANOSINE_CONTAINING_COMPOUND_METABOLIC_PROCESS	39	-0.592032	-1.84396	0	0.0574083	1	3902	tags=38%, list=17%, signal=46%
ZHONG_PFC_C8_ORG_PROLIFERATING	62	-0.536236	-1.83873	0	0.0613962	1	5960	tags=60%, list=26%, signal=80%
GNF2_H2AFX	31	-0.620801	-1.83739	0.00190476	0.0618522	1	4624	tags=55%, list=20%, signal=68%
GOCC_DNA_PACKAGING_COMPLEX	109	-0.49347	-1.83563	0.00176056	0.0626832	1	5728	tags=49%, list=25%, signal=64%
RUTELLA_RESPONSE_TO_CSF2RB_AND_IL4_UP	339	-0.427996	-1.83421	0	0.063432	1	2963	tags=28%, list=13%, signal=31%
GSE24634_IL4_VS_CTRL_TREATED_NAIVE_CD4_TCELL_DAY3_UP	200	-0.454966	-1.83403	0	0.0630247	1	2766	tags=26%, list=12%, signal=30%
MORI_PLASMA_CELL_UP	53	-0.554207	-1.83281	0	0.0632955	1	1818	tags=19%, list=8%, signal=20%
GOBP_REGULATION_OF_CHOLESTEROL_BIOSYNTHETIC_PROCESS	43	-0.584345	-1.83045	0.00179533	0.0647999	1	2585	tags=35%, list=11%, signal=39%
FERRARI_RESPONSE_TO_FENRETINIDE_UP	22	-0.66852	-1.8297	0	0.0650532	1	759	tags=27%, list=3%, signal=28%
SOTIRIOU_BREAST_CANCER_GRADE_1_VS_3_DN	53	-0.550303	-1.82595	0	0.0677651	1	3487	tags=45%, list=15%, signal=53%
HOEK_B_CELL_2011_2012_TIV_ADULT_7DY_UP	39	-0.581587	-1.82434	0.00365631	0.0686131	1	1609	tags=21%, list=7%, signal=22%
WP_CILIOPATHIES	183	-0.45475	-1.8239	0	0.0685288	1	3704	tags=33%, list=16%, signal=39%
REACTOME_SYNAPTIC_ADHESION_LIKE_MOLECULES	21	-0.669736	-1.82386	0	0.068019	1	1456	tags=33%, list=6%, signal=36%
GOBP_MONOSACCHARIDE_BIOSYNTHETIC_PROCESS	95	-0.496004	-1.82362	0	0.0676299	1	2875	tags=27%, list=12%, signal=31%
SHEDDEN_LUNG_CANCER_GOOD_SURVIVAL_A12	292	-0.430953	-1.82357	0	0.0671415	1	2731	tags=25%, list=12%, signal=28%
KEGG_BIOSYNTHESIS_OF_UNSATURATED_FATTY_ACIDS	21	-0.66115	-1.82289	0.0018622	0.0672594	1	1912	tags=43%, list=8%, signal=47%
GOBP_REGULATION_OF_MYOBLAST_FUSION	18	-0.693052	-1.82189	0.00192678	0.0677342	1	1358	tags=28%, list=6%, signal=29%
PASQUALUCCI_LYMPHOMA_BY_GC_STAGE_UP	283	-0.433907	-1.82075	0	0.0681679	1	2403	tags=25%, list=10%, signal=27%
GSE37532_WT_VS_PPARG_KO_VISCERAL_ADIPOSE_TISSUE_TREG_UP	198	-0.441895	-1.81985	0	0.0683437	1	5892	tags=49%, list=25%, signal=65%
GOBP_THIOESTER_METABOLIC_PROCESS	103	-0.491528	-1.81968	0	0.0679895	1	5090	tags=41%, list=22%, signal=52%
WP_BLADDER_CANCER	40	-0.582415	-1.819	0	0.0680159	1	1444	tags=18%, list=6%, signal=19%
GSE6259_FLT3L_INDUCED_33D1_POS_DC_VS_CD8_TCELL_DN	148	-0.463535	-1.81757	0	0.0687335	1	1495	tags=18%, list=6%, signal=19%
WILCOX_RESPONSE_TO_PROGESTERONE_UP	150	-0.467188	-1.81535	0	0.0703082	1	4097	tags=42%, list=18%, signal=51%
LEI_HOXC8_TARGETS_DN	17	-0.710602	-1.81358	0	0.0713861	1	1287	tags=29%, list=6%, signal=31%
GNF2_RRM2	40	-0.582437	-1.81154	0.00561798	0.0728021	1	5006	tags=55%, list=22%, signal=70%
GNF2_BUB1	26	-0.633972	-1.81131	0.00575816	0.0724638	1	5006	tags=62%, list=22%, signal=78%
HU_GENOTOXIC_DAMAGE_4HR	36	-0.589483	-1.81075	0.00180505	0.0725029	1	2442	tags=31%, list=11%, signal=34%
GSE29618_MONOCYTE_VS_PDC_DN	193	-0.447082	-1.81053	0	0.072178	1	2286	tags=26%, list=10%, signal=29%
REACTOME_PEROXISOMAL_LIPID_METABOLISM	29	-0.621083	-1.809	0.00190114	0.0730867	1	3916	tags=38%, list=17%, signal=46%
TIMOFEEVA_GROWTH_STRESS_VIA_STAT1_DN	16	-0.710638	-1.80809	0.00556586	0.0734676	1	3319	tags=44%, list=14%, signal=51%
REACTOME_INTERCONVERSION_OF_NUCLEOTIDE_DI_AND_TRIPHOSPHATES	28	-0.629282	-1.80686	0.00394477	0.0740048	1	4476	tags=50%, list=19%, signal=62%
WP_FATTY_ACID_BETA_OXIDATION	34	-0.59189	-1.80686	0.00184162	0.0735172	1	3648	tags=38%, list=16%, signal=45%
NAKAYA_PBMC_IMUVAC_MALE_AGE_14_27YO_1D_POSTBOOST_VS_0DY_PREIMM_TIV_UP	41	-0.574948	-1.80658	0.00181818	0.073252	1	1150	tags=27%, list=5%, signal=28%
AIZARANI_LIVER_C38_RESIDENT_B_CELLS_3	22	-0.665616	-1.80596	0.00804829	0.0733083	1	759	tags=32%, list=3%, signal=33%
GOBP_LONG_CHAIN_FATTY_ACID_IMPORT_INTO_CELL	17	-0.704279	-1.80535	0.00410678	0.0734434	1	1643	tags=41%, list=7%, signal=44%
GOBP_OLIGOSACCHARIDE_BIOSYNTHETIC_PROCESS	17	-0.714168	-1.80519	0.00397614	0.0731715	1	1819	tags=29%, list=8%, signal=32%
MACLACHLAN_BRCA1_TARGETS_DN	16	-0.723415	-1.80461	0	0.0732941	1	2598	tags=38%, list=11%, signal=42%
GSE22886_IGM_MEMORY_BCELL_VS_BM_PLASMA_CELL_DN	196	-0.442085	-1.80396	0	0.0733786	1	3306	tags=28%, list=14%, signal=32%
GSE15750_DAY6_VS_DAY10_TRAF6KO_EFF_CD8_TCELL_UP	200	-0.444618	-1.80389	0	0.0729468	1	6267	tags=53%, list=27%, signal=72%
GOBP_INTRACILIARY_TRANSPORT	53	-0.544917	-1.80232	0	0.0737862	1	5870	tags=60%, list=25%, signal=81%
ZHOU_CELL_CYCLE_GENES_IN_IR_RESPONSE_24HR	126	-0.471315	-1.80082	0	0.0747374	1	6208	tags=47%, list=27%, signal=64%
GSE32986_UNSTIM_VS_GMCSF_AND_CURDLAN_LOWDOSE_STIM_DC_UP	199	-0.443562	-1.80048	0	0.0746425	1	2586	tags=22%, list=11%, signal=25%
INGA_TP53_TARGETS	16	-0.698446	-1.80038	0.0018315	0.0742364	1	3905	tags=63%, list=17%, signal=75%
REACTOME_FOXO_MEDIATED_TRANSCRIPTION_OF_CELL_CYCLE_GENES	17	-0.69719	-1.79938	0.00770713	0.0747541	1	1038	tags=29%, list=4%, signal=31%
GOBP_POSITIVE_REGULATION_OF_CALCIUM_ION_TRANSPORT_INTO_CYTOSOL	53	-0.544733	-1.79661	0.0018622	0.0768231	1	894	tags=19%, list=4%, signal=20%
GOBP_CEREBRAL_CORTEX_CELL_MIGRATION	38	-0.578625	-1.79181	0.00182482	0.0807655	1	1911	tags=26%, list=8%, signal=29%
GSE29618_PDC_VS_MDC_UP	193	-0.442873	-1.78842	0	0.0836043	1	2274	tags=27%, list=10%, signal=30%
COLDREN_GEFITINIB_RESISTANCE_DN	222	-0.438407	-1.7848	0	0.0866737	1	2766	tags=27%, list=12%, signal=30%
GOBP_CEREBRAL_CORTEX_RADIALLY_ORIENTED_CELL_MIGRATION	28	-0.619902	-1.77829	0	0.0930804	1	1911	tags=29%, list=8%, signal=31%
FARMER_BREAST_CANCER_CLUSTER_2	33	-0.592189	-1.77755	0.00184502	0.0933051	1	6302	tags=79%, list=27%, signal=108%
GSE46606_UNSTIM_VS_CD40L_IL2_IL5_DAY1_STIMULATED_BCELL_UP	195	-0.436087	-1.77707	0	0.0933401	1	4134	tags=41%, list=18%, signal=49%
GNF2_BUB1B	49	-0.544497	-1.77679	0.00546448	0.0930579	1	4528	tags=49%, list=20%, signal=61%
MARTORIATI_MDM4_TARGETS_NEUROEPITHELIUM_UP	174	-0.443966	-1.77575	0	0.0935292	1	2940	tags=29%, list=13%, signal=33%
HOOI_ST7_TARGETS_DN	116	-0.473558	-1.7751	0	0.0938381	1	2167	tags=23%, list=9%, signal=26%
CHANG_IMMORTALIZED_BY_HPV31_UP	69	-0.515507	-1.77483	0.0017452	0.0936063	1	2667	tags=32%, list=11%, signal=36%
CRX_NRL_DN.V1_UP	139	-0.451375	-1.77318	0	0.094765	1	3551	tags=32%, list=15%, signal=37%
ERBB2_UP.V1_UP	187	-0.439693	-1.76906	0	0.0988775	1	2048	tags=26%, list=9%, signal=29%
GSE41867_NAIVE_VS_DAY8_LCMV_CLONE13_EFFECTOR_CD8_TCELL_UP	200	-0.438146	-1.76883	0	0.0985253	1	3269	tags=29%, list=14%, signal=33%
GSE13306_RA_VS_UNTREATED_MEM_CD4_TCELL_DN	200	-0.438546	-1.76878	0	0.0980253	1	3378	tags=34%, list=15%, signal=39%
JIANG_HYPOXIA_NORMAL	197	-0.442686	-1.76837	0	0.0979018	1	3278	tags=26%, list=14%, signal=30%
MIR9718	101	-0.485095	-1.7661	0	0.0999374	1	2285	tags=30%, list=10%, signal=33%
GSE13411_NAIVE_BCELL_VS_PLASMA_CELL_DN	192	-0.439521	-1.76496	0	0.100879	1	2696	tags=23%, list=12%, signal=26%
GSE13411_SWITCHED_MEMORY_BCELL_VS_PLASMA_CELL_DN	189	-0.435999	-1.76409	0	0.101423	1	2053	tags=20%, list=9%, signal=21%
GOBP_FATTY_ACYL_COA_BIOSYNTHETIC_PROCESS	30	-0.608283	-1.76408	0	0.100865	1	3648	tags=47%, list=16%, signal=55%
MODULE_158	43	-0.558873	-1.76339	0.0037037	0.10111	1	4938	tags=47%, list=21%, signal=59%
GSE14415_INDUCED_TREG_VS_FAILED_INDUCED_TREG_DN	176	-0.448248	-1.76336	0	0.100585	1	3268	tags=29%, list=14%, signal=33%
VANTVEER_BREAST_CANCER_METASTASIS_DN	108	-0.470225	-1.76211	0	0.101631	1	3770	tags=37%, list=16%, signal=44%
GOBP_INTRACILIARY_TRANSPORT_INVOLVED_IN_CILIUM_ASSEMBLY	40	-0.554914	-1.75901	0.00547445	0.104941	1	5870	tags=65%, list=25%, signal=87%
GSE46606_UNSTIM_VS_CD40L_IL2_IL5_DAY3_STIMULATED_BCELL_UP	191	-0.437797	-1.75833	0	0.105303	1	4048	tags=38%, list=17%, signal=45%
GOCC_PLASMA_MEMBRANE_RAFT	112	-0.473499	-1.75633	0	0.107201	1	1662	tags=21%, list=7%, signal=22%
GSE32986_UNSTIM_VS_GMCSF_AND_CURDLAN_HIGHDOSE_STIM_DC_UP	200	-0.430735	-1.75595	0	0.107016	1	4726	tags=33%, list=20%, signal=41%
GOMF_ACID_THIOL_LIGASE_ACTIVITY	31	-0.593696	-1.75292	0	0.110142	1	2451	tags=35%, list=11%, signal=40%
HP_CUTANEOUS_ABSCESS	15	-0.68488	-1.75247	0.012963	0.110166	1	2372	tags=33%, list=10%, signal=37%
KOINUMA_COLON_CANCER_MSI_UP	16	-0.705507	-1.75199	0	0.110142	1	1932	tags=31%, list=8%, signal=34%
GOLDRATH_IMMUNE_MEMORY	64	-0.516384	-1.75042	0	0.111605	1	2683	tags=38%, list=12%, signal=42%
GSE36078_UNTREATED_VS_AD5_INF_MOUSE_LUNG_DC_UP	200	-0.427586	-1.74994	0	0.111608	1	2147	tags=19%, list=9%, signal=20%
GSE14415_INDUCED_TREG_VS_FOXP3_KO_INDUCED_TREG_DN	179	-0.437044	-1.74967	0	0.111367	1	2627	tags=27%, list=11%, signal=30%
GOBP_EXTRACELLULAR_TRANSPORT	35	-0.570531	-1.74965	0.00187617	0.110816	1	4678	tags=46%, list=20%, signal=57%
HOLLERN_MICROACINAR_BREAST_TUMOR_DN	15	-0.708536	-1.7494	0.00956023	0.11055	1	1064	tags=33%, list=5%, signal=35%
DURANTE_ADULT_OLFACTORY_NEUROEPITHELIUM_RESPIRATORY_CILIATED_CELLS	151	-0.444409	-1.74838	0.00163934	0.111298	1	4332	tags=36%, list=19%, signal=44%
GSE16451_IMMATURE_VS_MATURE_NEURON_CELL_LINE_WEST_EQUINE_ENC_VIRUS_UP	199	-0.433835	-1.74709	0	0.11223	1	3573	tags=33%, list=15%, signal=38%
HP_BRADYCARDIA	59	-0.519754	-1.74703	0.00184843	0.111756	1	1435	tags=17%, list=6%, signal=18%
GOBP_POSITIVE_REGULATION_OF_DENDRITE_DEVELOPMENT	15	-0.695022	-1.74696	0.00795229	0.111306	1	1525	tags=27%, list=7%, signal=29%
GOBP_LONG_CHAIN_FATTY_ACYL_COA_BIOSYNTHETIC_PROCESS	19	-0.65376	-1.74573	0.00965251	0.112265	1	2451	tags=42%, list=11%, signal=47%
GOCC_APICAL_JUNCTION_COMPLEX	135	-0.452821	-1.74527	0	0.112305	1	2866	tags=24%, list=12%, signal=28%
GSE27786_LSK_VS_CD8_TCELL_UP	199	-0.428644	-1.74456	0	0.112695	1	4568	tags=37%, list=20%, signal=46%
VANDESLUIS_COMMD1_TARGETS_GROUP_2_UP	15	-0.69607	-1.74343	0.00574713	0.113411	1	3241	tags=47%, list=14%, signal=54%
GOBP_INTRINSIC_APOPTOTIC_SIGNALING_PATHWAY_IN_RESPONSE_TO_ENDOPLASMIC_RETICULUM_STRESS	60	-0.515379	-1.74312	0	0.113224	1	3177	tags=32%, list=14%, signal=37%
ZHAN_MULTIPLE_MYELOMA_PR_UP	44	-0.546165	-1.74191	0	0.114352	1	4080	tags=48%, list=18%, signal=58%
REACTOME_METALLOPROTEASE_DUBS	36	-0.56599	-1.74184	0	0.113922	1	3987	tags=39%, list=17%, signal=47%
KEGG_BLADDER_CANCER	42	-0.55156	-1.74096	0.00359712	0.114556	1	1869	tags=19%, list=8%, signal=21%
GSE17301_ACD3_ACD28_VS_ACD3_ACD28_AND_IFNA5_STIM_CD8_TCELL_DN	199	-0.428484	-1.74082	0	0.114195	1	2072	tags=27%, list=9%, signal=30%
HP_SIMPLIFIED_GYRAL_PATTERN	48	-0.533931	-1.73996	0.00524476	0.114677	1	4675	tags=40%, list=20%, signal=49%
GSE7509_UNSTIM_VS_IFNA_STIM_IMMATURE_DC_UP	178	-0.437034	-1.73896	0	0.11539	1	3913	tags=31%, list=17%, signal=38%
GSE42724_MEMORY_VS_B1_BCELL_DN	195	-0.430614	-1.73891	0	0.1149	1	2681	tags=30%, list=12%, signal=34%
REACTOME_DOWNREGULATION_OF_ERBB2_SIGNALING	29	-0.60249	-1.73838	0.00537634	0.115012	1	710	tags=17%, list=3%, signal=18%
CHYLA_CBFA2T3_TARGETS_DN	239	-0.419411	-1.73827	0	0.11461	1	3439	tags=30%, list=15%, signal=35%
GSE1460_DP_THYMOCYTE_VS_THYMIC_STROMAL_CELL_DN	199	-0.432195	-1.73827	0	0.114079	1	2734	tags=24%, list=12%, signal=27%
GOBP_SERINE_FAMILY_AMINO_ACID_BIOSYNTHETIC_PROCESS	18	-0.65842	-1.73679	0.00785855	0.115466	1	4252	tags=50%, list=18%, signal=61%
HP_PULMONARY_INTERSTITIAL_HIGH_RESOLUTION_COMPUTED_TOMOGRAPHY_ABNORMALITY	20	-0.648601	-1.73551	0.0056391	0.116734	1	3392	tags=40%, list=15%, signal=47%
GSE20727_CTRL_VS_ROS_INHIBITOR_TREATED_DC_DN	196	-0.426627	-1.73393	0	0.118363	1	3464	tags=30%, list=15%, signal=35%
GOBP_TELENCEPHALON_GLIAL_CELL_MIGRATION	22	-0.627744	-1.73269	0.00204499	0.119514	1	1911	tags=27%, list=8%, signal=30%
BOYAULT_LIVER_CANCER_SUBCLASS_G23_UP	53	-0.513215	-1.73261	0	0.119048	1	4322	tags=38%, list=19%, signal=46%
KRIEG_HYPOXIA_VIA_KDM3A	52	-0.530383	-1.73255	0.00511073	0.118624	1	1797	tags=29%, list=8%, signal=31%
GSE14415_INDUCED_TREG_VS_FOXP3_KO_INDUCED_TREG_IL2_CULTURE_UP	173	-0.43348	-1.73178	0	0.119019	1	2853	tags=27%, list=12%, signal=31%
WHITEFORD_PEDIATRIC_CANCER_MARKERS	115	-0.457408	-1.73066	0	0.119931	1	5892	tags=50%, list=25%, signal=67%
GOBP_PURINE_NUCLEOSIDE_METABOLIC_PROCESS	60	-0.508505	-1.73018	0.00182482	0.119978	1	3902	tags=35%, list=17%, signal=42%
GSE17186_CD21LOW_VS_CD21HIGH_TRANSITIONAL_BCELL_CORD_BLOOD_UP	200	-0.427141	-1.72998	0	0.119668	1	3961	tags=34%, list=17%, signal=41%
GOBP_CONVERGENT_EXTENSION	16	-0.676433	-1.7291	0.0150659	0.120344	1	1481	tags=31%, list=6%, signal=33%
GNF2_MCM4	53	-0.52892	-1.72853	0	0.12058	1	5820	tags=53%, list=25%, signal=70%
GSE5455_HEALTHY_VS_TUMOR_BEARING_MOUSE_SPLEEN_MONOCYTE_UP	197	-0.423923	-1.7283	0	0.1204	1	3207	tags=28%, list=14%, signal=33%
GOCC_CAVEOLA	81	-0.484939	-1.72808	0	0.120159	1	1662	tags=23%, list=7%, signal=25%
ZHENG_RESPONSE_TO_ARSENITE_UP	15	-0.693977	-1.72779	0.00385356	0.119967	1	2058	tags=33%, list=9%, signal=37%
KERLEY_RESPONSE_TO_CISPLATIN_UP	45	-0.538395	-1.72726	0.00545455	0.120092	1	1635	tags=33%, list=7%, signal=36%
GSE14308_TH2_VS_NATURAL_TREG_UP	198	-0.42832	-1.72696	0	0.120018	1	3006	tags=21%, list=13%, signal=24%
SMIRNOV_RESPONSE_TO_IR_6HR_UP	167	-0.437168	-1.72586	0	0.120949	1	2341	tags=26%, list=10%, signal=28%
BERENJENO_TRANSFORMED_BY_RHOA_FOREVER_DN	30	-0.581521	-1.72548	0.00761905	0.120958	1	4315	tags=47%, list=19%, signal=57%
GSE40666_UNTREATED_VS_IFNA_STIM_STAT4_KO_EFFECTOR_CD8_TCELL_90MIN_UP	200	-0.426137	-1.72511	0	0.120936	1	3233	tags=27%, list=14%, signal=31%
REACTOME_DEPOSITION_OF_NEW_CENPA_CONTAINING_NUCLEOSOMES_AT_THE_CENTROMERE	70	-0.486237	-1.72342	0	0.122575	1	5915	tags=56%, list=25%, signal=75%
REACTOME_ACYL_CHAIN_REMODELLING_OF_PS	21	-0.633169	-1.72295	0.00948767	0.122639	1	563	tags=19%, list=2%, signal=20%
PID_TAP63_PATHWAY	54	-0.529194	-1.72239	0.0034904	0.122862	1	2631	tags=35%, list=11%, signal=40%
NAKAYA_PBMC_FLUAD_MALE_AGE_14_27YO_1D_POSTBOOST_VS_0D_PREIMM_MF59_ADJUVANTED_1DY_ATIV_UP	39	-0.558243	-1.72214	0	0.12267	1	1351	tags=26%, list=6%, signal=27%
HP_ATROPHIC_SCARS	30	-0.581031	-1.7221	0.0037037	0.122195	1	1680	tags=33%, list=7%, signal=36%
GSE17974_2.5H_VS_72H_IL4_AND_ANTI_IL12_ACT_CD4_TCELL_DN	194	-0.424096	-1.72191	0	0.1219	1	5288	tags=41%, list=23%, signal=53%
GOBP_CELLULAR_RESPONSE_TO_DEXAMETHASONE_STIMULUS	29	-0.580142	-1.72191	0.0056926	0.121395	1	2147	tags=38%, list=9%, signal=42%
GSE37416_CTRL_VS_24H_F_TULARENSIS_LVS_NEUTROPHIL_DN	199	-0.425814	-1.72133	0	0.121633	1	4391	tags=32%, list=19%, signal=39%
GOBP_VERY_LONG_CHAIN_FATTY_ACID_METABOLIC_PROCESS	33	-0.572227	-1.72115	0.00556586	0.121405	1	2282	tags=27%, list=10%, signal=30%
GNF2_CKS2	50	-0.524204	-1.72103	0.00367647	0.121111	1	5387	tags=52%, list=23%, signal=68%
VANTVEER_BREAST_CANCER_ESR1_UP	145	-0.439403	-1.72058	0	0.121167	1	4134	tags=38%, list=18%, signal=46%
GSE40655_FOXO1_KO_VS_WT_NTREG_DN	198	-0.423165	-1.72058	0	0.120679	1	4022	tags=33%, list=17%, signal=39%
KEGG_ALANINE_ASPARTATE_AND_GLUTAMATE_METABOLISM	32	-0.578656	-1.71863	0.00369686	0.122696	1	2963	tags=47%, list=13%, signal=54%
GSE37416_CTRL_VS_6H_F_TULARENSIS_LVS_NEUTROPHIL_DN	191	-0.429897	-1.71859	0	0.122235	1	3021	tags=29%, list=13%, signal=33%
SIPA1_TARGET_GENES	121	-0.447232	-1.71793	0	0.122663	1	4122	tags=28%, list=18%, signal=34%
GSE46606_UNSTIM_VS_CD40L_IL2_IL5_1DAY_STIMULATED_IRF4_KO_BCELL_DN	193	-0.427005	-1.71747	0	0.122745	1	3544	tags=31%, list=15%, signal=36%
GSE29618_BCELL_VS_PDC_DAY7_FLU_VACCINE_DN	197	-0.423261	-1.7147	0	0.125977	1	2218	tags=27%, list=10%, signal=30%
GOBP_NUCLEOSIDE_BISPHOSPHATE_BIOSYNTHETIC_PROCESS	66	-0.503893	-1.71421	0	0.126166	1	3648	tags=35%, list=16%, signal=41%
GOMF_HYALURONIC_ACID_BINDING	21	-0.635694	-1.71378	0.00769231	0.12631	1	948	tags=24%, list=4%, signal=25%
DESCARTES_FETAL_STOMACH_GOBLET_CELLS	16	-0.666681	-1.71371	0.00956023	0.125881	1	1705	tags=31%, list=7%, signal=34%
HP_PLANTAR_HYPERKERATOSIS	47	-0.534277	-1.71307	0.00530035	0.126234	1	2640	tags=26%, list=11%, signal=29%
COLIN_PILOCYTIC_ASTROCYTOMA_VS_GLIOBLASTOMA_DN	28	-0.589249	-1.71288	0	0.126006	1	2770	tags=36%, list=12%, signal=41%
WP_GLYCOLYSIS_AND_GLUCONEOGENESIS	45	-0.527233	-1.71287	0.00355872	0.125519	1	2605	tags=31%, list=11%, signal=35%
ONDER_CDH1_TARGETS_2_DN	464	-0.389121	-1.71184	0	0.126563	1	1383	tags=19%, list=6%, signal=20%
EGFR_UP.V1_UP	190	-0.422856	-1.71089	0	0.127347	1	1945	tags=25%, list=8%, signal=27%
GSE12366_GC_BCELL_VS_PLASMA_CELL_DN	188	-0.424999	-1.7107	0	0.127168	1	2358	tags=22%, list=10%, signal=24%
GSE22886_NAIVE_BCELL_VS_BLOOD_PLASMA_CELL_DN	193	-0.424351	-1.71021	0	0.127399	1	3405	tags=26%, list=15%, signal=30%
REACTOME_GLUCONEOGENESIS	34	-0.563338	-1.70976	0.00740741	0.127505	1	2815	tags=38%, list=12%, signal=43%
GOBP_RIBONUCLEOSIDE_METABOLIC_PROCESS	71	-0.496337	-1.70888	0	0.12825	1	3372	tags=31%, list=15%, signal=36%
GOBP_PEROXISOME_ORGANIZATION	82	-0.472547	-1.70862	0	0.128129	1	4097	tags=30%, list=18%, signal=37%
REACTOME_FATTY_ACYL_COA_BIOSYNTHESIS	36	-0.549867	-1.7069	0.00189036	0.129764	1	2585	tags=33%, list=11%, signal=37%
WP_FATTY_ACID_BIOSYNTHESIS	22	-0.63108	-1.70688	0.0110294	0.129293	1	2989	tags=41%, list=13%, signal=47%
FARMER_BREAST_CANCER_CLUSTER_7	20	-0.638683	-1.7067	0.00375235	0.129074	1	1939	tags=40%, list=8%, signal=44%
KEGG_PEROXISOME	78	-0.481026	-1.70667	0.00182149	0.128603	1	4097	tags=33%, list=18%, signal=40%
LIEN_BREAST_CARCINOMA_METAPLASTIC_VS_DUCTAL_DN	114	-0.450522	-1.70665	0.00171233	0.128176	1	2242	tags=24%, list=10%, signal=26%
GOBP_SULFATE_TRANSPORT	18	-0.643635	-1.70619	0.0177515	0.128313	1	4532	tags=56%, list=20%, signal=69%
GOBP_LIPID_IMPORT_INTO_CELL	34	-0.571967	-1.70606	0.00904159	0.128027	1	1719	tags=29%, list=7%, signal=32%
HP_CRACKLES	20	-0.627977	-1.705	0.010989	0.128916	1	1430	tags=25%, list=6%, signal=27%
GSE40666_UNTREATED_VS_IFNA_STIM_STAT1_KO_CD8_TCELL_90MIN_UP	189	-0.425629	-1.70388	0	0.129989	1	2903	tags=24%, list=13%, signal=28%
GSE15330_MEGAKARYOCYTE_ERYTHROID_VS_GRANULOCYTE_MONOCYTE_PROGENITOR_UP	177	-0.422137	-1.7026	0	0.131364	1	3189	tags=29%, list=14%, signal=34%
HOFMANN_MYELODYSPLASTIC_SYNDROM_RISK_UP	22	-0.610093	-1.70169	0.0094697	0.132112	1	548	tags=23%, list=2%, signal=23%
NRL_DN.V1_UP	135	-0.440718	-1.70151	0	0.1319	1	3083	tags=26%, list=13%, signal=30%
GOMF_BICARBONATE_TRANSMEMBRANE_TRANSPORTER_ACTIVITY	21	-0.618749	-1.7013	0.0110092	0.131652	1	3026	tags=38%, list=13%, signal=44%
MODULE_203	15	-0.692195	-1.70105	0.0132075	0.131549	1	4442	tags=67%, list=19%, signal=82%
GCM_MAP1B	65	-0.496613	-1.70103	0.00184843	0.131103	1	1799	tags=22%, list=8%, signal=23%
GSE14000_UNSTIM_VS_16H_LPS_DC_DN	197	-0.423421	-1.69931	0	0.132991	1	3655	tags=30%, list=16%, signal=35%
GSE29617_DAY3_VS_DAY7_TIV_FLU_VACCINE_PBMC_2008_DN	177	-0.42811	-1.69843	0	0.133662	1	2215	tags=20%, list=10%, signal=22%
MIR3159	97	-0.459027	-1.6968	0.00181159	0.135367	1	2327	tags=19%, list=10%, signal=21%
GSE29949_MICROGLIA_BRAIN_VS_CD8_POS_DC_SPLEEN_DN	199	-0.419605	-1.69651	0	0.135343	1	2398	tags=26%, list=10%, signal=29%
GOBP_POSITIVE_REGULATION_OF_RELEASE_OF_SEQUESTERED_CALCIUM_ION_INTO_CYTOSOL	40	-0.541435	-1.69556	0.00182815	0.136237	1	894	tags=20%, list=4%, signal=21%
GROSS_HYPOXIA_VIA_ELK3_AND_HIF1A_UP	143	-0.442183	-1.69504	0	0.136542	1	2392	tags=27%, list=10%, signal=29%
WENG_POR_TARGETS_LIVER_UP	39	-0.545242	-1.69502	0.00554529	0.1361	1	2475	tags=36%, list=11%, signal=40%
CERVERA_SDHB_TARGETS_1_UP	119	-0.446211	-1.6938	0.00176367	0.137296	1	1707	tags=23%, list=7%, signal=24%
GOCC_TIGHT_JUNCTION	122	-0.44545	-1.69344	0.00333333	0.137333	1	2866	tags=25%, list=12%, signal=28%
GSE16385_ROSIGLITAZONE_IL4_VS_IL4_ALONE_STIM_MACROPHAGE_12H_UP	200	-0.418565	-1.69343	0	0.136858	1	3412	tags=28%, list=15%, signal=33%
GSE2770_IL12_AND_TGFB_ACT_VS_ACT_CD4_TCELL_6H_UP	194	-0.418871	-1.69192	0	0.138486	1	3855	tags=37%, list=17%, signal=44%
GOBP_NEGATIVE_REGULATION_OF_DNA_RECOMBINATION	43	-0.531218	-1.69152	0.00761905	0.13855	1	5131	tags=47%, list=22%, signal=60%
MANNO_MIDBRAIN_NEUROTYPES_HPROGFPL	319	-0.396827	-1.69101	0	0.13885	1	5595	tags=39%, list=24%, signal=50%
MODULE_125	44	-0.534235	-1.69096	0.012844	0.138457	1	4938	tags=45%, list=21%, signal=58%
KIM_HYPOXIA	17	-0.642097	-1.68876	0.0189036	0.141154	1	586	tags=24%, list=3%, signal=24%
BENPORATH_PROLIFERATION	147	-0.431003	-1.68863	0	0.140884	1	5409	tags=37%, list=23%, signal=48%
GSE22886_IGG_IGA_MEMORY_BCELL_VS_BM_PLASMA_CELL_DN	192	-0.419195	-1.68814	0	0.141175	1	2111	tags=24%, list=9%, signal=27%
GOBP_ENTRY_OF_BACTERIUM_INTO_HOST_CELL	15	-0.660365	-1.68794	0.0150094	0.141031	1	2023	tags=27%, list=9%, signal=29%
GSE37416_0H_VS_12H_F_TULARENSIS_LVS_NEUTROPHIL_DN	198	-0.416888	-1.68751	0	0.141205	1	2945	tags=25%, list=13%, signal=29%
GOCC_LATERAL_PLASMA_MEMBRANE	62	-0.501548	-1.68535	0	0.144086	1	2516	tags=21%, list=11%, signal=23%
GSE12366_PLASMA_CELL_VS_MEMORY_BCELL_UP	184	-0.421185	-1.68515	0	0.143917	1	3820	tags=30%, list=16%, signal=36%
REACTOME_CILIUM_ASSEMBLY	199	-0.412043	-1.68411	0	0.14494	1	4077	tags=32%, list=18%, signal=38%
ZHENG_FOXP3_TARGETS_UP	26	-0.586503	-1.68401	0.0157791	0.144609	1	1361	tags=31%, list=6%, signal=33%
YU_MYC_TARGETS_UP	43	-0.536645	-1.68357	0.00527241	0.144762	1	4818	tags=47%, list=21%, signal=59%
JEON_SMAD6_TARGETS_DN	18	-0.628991	-1.68106	0.0146138	0.147969	1	4202	tags=56%, list=18%, signal=68%
HALLMARK_GLYCOLYSIS	200	-0.417784	-1.68091	0	0.147722	1	3114	tags=26%, list=13%, signal=30%
GOMF_LIGASE_ACTIVITY_FORMING_CARBON_SULFUR_BONDS	41	-0.536094	-1.68045	0.0128676	0.147962	1	2451	tags=27%, list=11%, signal=30%
MODULE_196	23	-0.596673	-1.68027	0.0149813	0.14781	1	5893	tags=57%, list=25%, signal=76%
GSE23308_WT_VS_MINERALCORTICOID_REC_KO_MACROPHAGE_CORTICOSTERONE_TREATED_UP	199	-0.416927	-1.68024	0	0.147387	1	4885	tags=34%, list=21%, signal=42%
GSE6674_UNSTIM_VS_ANTI_IGM_AND_CPG_STIM_BCELL_UP	200	-0.414757	-1.67982	0	0.147516	1	5454	tags=41%, list=24%, signal=53%
HAY_BONE_MARROW_DENDRITIC_CELL	187	-0.415576	-1.67962	0.00503356	0.147381	1	2192	tags=28%, list=9%, signal=31%
COATES_MACROPHAGE_M1_VS_M2_DN	82	-0.46739	-1.67897	0.00180832	0.147879	1	3759	tags=34%, list=16%, signal=41%
BIOCARTA_P53_PATHWAY	16	-0.650397	-1.6778	0.0154739	0.14903	1	2598	tags=31%, list=11%, signal=35%
MODULE_90	16	-0.659685	-1.67765	0.0134615	0.148756	1	4442	tags=56%, list=19%, signal=70%
HELLER_HDAC_TARGETS_SILENCED_BY_METHYLATION_DN	279	-0.395326	-1.67738	0	0.148695	1	3726	tags=32%, list=16%, signal=38%
GSE33292_WT_VS_TCF1_KO_DN3_THYMOCYTE_UP	199	-0.413813	-1.67611	0.0016129	0.150171	1	3871	tags=25%, list=17%, signal=30%
GSE6566_STRONG_VS_WEAK_DC_STIMULATED_CD4_TCELL_UP	182	-0.416411	-1.67484	0.00168067	0.151672	1	1822	tags=18%, list=8%, signal=19%
STEIN_ESRRA_TARGETS_UP	383	-0.388239	-1.67463	0	0.151523	1	3568	tags=25%, list=15%, signal=29%
GOBP_MESODERM_MORPHOGENESIS	64	-0.488435	-1.67452	0.00176678	0.151203	1	2263	tags=27%, list=10%, signal=29%
GOBP_GLYCOLYTIC_PROCESS_THROUGH_FRUCTOSE_6_PHOSPHATE	29	-0.575453	-1.67425	0.0155709	0.151161	1	4769	tags=45%, list=21%, signal=56%
GSE29618_MONOCYTE_VS_PDC_DAY7_FLU_VACCINE_DN	198	-0.41761	-1.67411	0	0.150881	1	3225	tags=32%, list=14%, signal=37%
AIZARANI_LIVER_C4_EPCAM_POS_BILE_DUCT_CELLS_1	188	-0.416272	-1.67376	0	0.150877	1	1786	tags=21%, list=8%, signal=23%
BROWNE_HCMV_INFECTION_20HR_DN	101	-0.453965	-1.67351	0	0.150805	1	1471	tags=23%, list=6%, signal=24%
GOBP_FOREBRAIN_CELL_MIGRATION	52	-0.510633	-1.67324	0.00530035	0.150731	1	1911	tags=23%, list=8%, signal=25%
REACTOME_NUCLEOTIDE_LIKE_PURINERGIC_RECEPTORS	15	-0.677197	-1.67312	0.016	0.150458	1	2445	tags=40%, list=11%, signal=45%
GSE41867_MEMORY_VS_EXHAUSTED_CD8_TCELL_DAY30_LCMV_DN	200	-0.412246	-1.67308	0	0.150055	1	2270	tags=20%, list=10%, signal=22%
REACTOME_MITOCHONDRIAL_FATTY_ACID_BETA_OXIDATION	36	-0.538733	-1.67263	0.00557621	0.15031	1	5120	tags=50%, list=22%, signal=64%
GSE2706_UNSTIM_VS_2H_LPS_AND_R848_DC_DN	189	-0.417243	-1.67248	0	0.150097	1	2637	tags=27%, list=11%, signal=30%
CREIGHTON_ENDOCRINE_THERAPY_RESISTANCE_2	453	-0.381723	-1.67234	0	0.149867	1	3304	tags=27%, list=14%, signal=31%
MACAEVA_PBMC_RESPONSE_TO_IR	101	-0.455845	-1.67208	0.00165563	0.149841	1	4190	tags=36%, list=18%, signal=43%
CAIRO_HEPATOBLASTOMA_UP	209	-0.403426	-1.67198	0	0.149504	1	3462	tags=29%, list=15%, signal=34%
GOMF_SULFATE_TRANSMEMBRANE_TRANSPORTER_ACTIVITY	17	-0.634646	-1.67184	0.01002	0.149246	1	4532	tags=53%, list=20%, signal=66%
LI_PROSTATE_CANCER_EPIGENETIC	32	-0.55546	-1.67178	0.00756144	0.148899	1	821	tags=22%, list=4%, signal=23%
GOBP_POSITIVE_REGULATION_OF_NON_CANONICAL_WNT_SIGNALING_PATHWAY	15	-0.65213	-1.67174	0.0228571	0.148502	1	1481	tags=40%, list=6%, signal=43%
AIZARANI_LIVER_C7_EPCAM_POS_BILE_DUCT_CELLS_2	216	-0.410734	-1.67173	0.0015949	0.148074	1	1786	tags=20%, list=8%, signal=22%
HP_ABNORMAL_NUMBER_OF_PERMANENT_TEETH	26	-0.580689	-1.67108	0.00720721	0.148652	1	2936	tags=31%, list=13%, signal=35%
HELLER_SILENCED_BY_METHYLATION_DN	105	-0.448627	-1.67013	0	0.149653	1	2917	tags=28%, list=13%, signal=31%
MODULE_189	22	-0.617679	-1.66991	0.00990099	0.149541	1	4442	tags=45%, list=19%, signal=56%
HP_BEAKING_OF_VERTEBRAL_BODIES	22	-0.60164	-1.66898	0.0136986	0.150658	1	3056	tags=32%, list=13%, signal=37%
MIR4433A_3P	59	-0.498867	-1.66843	0	0.151058	1	3556	tags=27%, list=15%, signal=32%
BYSTRYKH_HEMATOPOIESIS_STEM_CELL_QTL_CIS	132	-0.435372	-1.66829	0.0017452	0.150806	1	3770	tags=28%, list=16%, signal=33%
HP_PREMATURE_LOSS_OF_PRIMARY_TEETH	21	-0.604393	-1.66807	0.0172414	0.150641	1	3937	tags=52%, list=17%, signal=63%
MANNO_MIDBRAIN_NEUROTYPES_HPROGFPM	349	-0.388384	-1.66758	0	0.15088	1	5422	tags=36%, list=23%, signal=46%
GOBP_NEGATIVE_REGULATION_OF_STRIATED_MUSCLE_CELL_APOPTOTIC_PROCESS	21	-0.612025	-1.66606	0.019084	0.152799	1	4275	tags=43%, list=18%, signal=52%
PID_NECTIN_PATHWAY	30	-0.557511	-1.66583	0.00743494	0.152761	1	915	tags=23%, list=4%, signal=24%
GOMF_NUCLEOBASE_CONTAINING_COMPOUND_KINASE_ACTIVITY	40	-0.538438	-1.66571	0.00713012	0.152561	1	3902	tags=43%, list=17%, signal=51%
GOBP_STEROL_METABOLIC_PROCESS	160	-0.422715	-1.66544	0	0.152553	1	3012	tags=29%, list=13%, signal=33%
KEGG_GLYCOSPHINGOLIPID_BIOSYNTHESIS_GANGLIO_SERIES	15	-0.645699	-1.66427	0.0181087	0.153871	1	1819	tags=33%, list=8%, signal=36%
DURANTE_ADULT_OLFACTORY_NEUROEPITHELIUM_MATURE_NEURONS	184	-0.411948	-1.66386	0	0.154022	1	1903	tags=21%, list=8%, signal=22%
LEE_METASTASIS_AND_ALTERNATIVE_SPLICING_UP	74	-0.468755	-1.66344	0.00176367	0.154266	1	1719	tags=27%, list=7%, signal=29%
GSE22886_DAY1_VS_DAY7_MONOCYTE_IN_CULTURE_DN	199	-0.407918	-1.66317	0	0.154271	1	4826	tags=34%, list=21%, signal=42%
GOBP_BRAIN_MORPHOGENESIS	35	-0.555868	-1.66299	0.00545455	0.154093	1	2985	tags=40%, list=13%, signal=46%
WANG_RESPONSE_TO_GSK3_INHIBITOR_SB216763_UP	366	-0.384055	-1.66235	0	0.154662	1	3606	tags=30%, list=16%, signal=35%
TSENG_ADIPOGENIC_POTENTIAL_UP	31	-0.557169	-1.6623	0.00757576	0.154328	1	952	tags=19%, list=4%, signal=20%
REACTOME_TERMINATION_OF_O_GLYCAN_BIOSYNTHESIS	23	-0.594021	-1.66171	0.00744879	0.154883	1	1064	tags=26%, list=5%, signal=27%
GSE5589_LPS_AND_IL10_VS_LPS_AND_IL6_STIM_MACROPHAGE_45MIN_UP	199	-0.409191	-1.66148	0	0.15478	1	4401	tags=32%, list=19%, signal=39%
GSE22886_IGG_IGA_MEMORY_BCELL_VS_BLOOD_PLASMA_CELL_DN	197	-0.407522	-1.66122	0	0.154712	1	4661	tags=35%, list=20%, signal=43%
GOBP_PROTEIN_INSERTION_INTO_ER_MEMBRANE	19	-0.612541	-1.66078	0.0200803	0.154942	1	4022	tags=42%, list=17%, signal=51%
GSE5142_CTRL_VS_HTERT_TRANSDUCED_CD8_TCELL_EARLY_PASSAGE_CLONE_UP	199	-0.408897	-1.65956	0	0.156354	1	3861	tags=29%, list=17%, signal=35%
GSE25123_WT_VS_PPARG_KO_MACROPHAGE_ROSIGLITAZONE_STIM_DN	178	-0.416859	-1.65931	0	0.156292	1	2170	tags=25%, list=9%, signal=27%
GOBP_LYMPHANGIOGENESIS	17	-0.642318	-1.65877	0.00753296	0.156638	1	1692	tags=24%, list=7%, signal=25%
GAO_ESOPHAGUS_25W_C1_CILIATED_EPITHELIAL_CELLS	439	-0.377512	-1.65874	0	0.156232	1	3237	tags=24%, list=14%, signal=28%
GOBP_CILIUM_ORGANIZATION	405	-0.378815	-1.6587	0	0.155854	1	3619	tags=28%, list=16%, signal=32%
GRAESSMANN_APOPTOSIS_BY_SERUM_DEPRIVATION_DN	235	-0.40168	-1.65859	0	0.155584	1	2453	tags=24%, list=11%, signal=26%
GSE40274_CTRL_VS_FOXP3_AND_HELIOS_TRANSDUCED_ACTIVATED_CD4_TCELL_DN	200	-0.410414	-1.65855	0	0.15524	1	3675	tags=25%, list=16%, signal=29%
GSE2405_0H_VS_12H_A_PHAGOCYTOPHILUM_STIM_NEUTROPHIL_DN	198	-0.41183	-1.65824	0	0.155277	1	3561	tags=31%, list=15%, signal=36%
GOBP_REGULATION_OF_SYNCYTIUM_FORMATION_BY_PLASMA_MEMBRANE_FUSION	26	-0.581624	-1.65646	0.0174757	0.157689	1	1358	tags=19%, list=6%, signal=20%
GSE17974_2H_VS_72H_UNTREATED_IN_VITRO_CD4_TCELL_DN	198	-0.408737	-1.6552	0	0.159286	1	3601	tags=25%, list=16%, signal=30%
GSE45739_NRAS_KO_VS_WT_ACD3_ACD28_STIM_CD4_TCELL_DN	196	-0.410966	-1.65516	0	0.158913	1	5112	tags=43%, list=22%, signal=55%
GSE21670_UNTREATED_VS_TGFB_IL6_TREATED_STAT3_KO_CD4_TCELL_UP	198	-0.410671	-1.65413	0	0.16008	1	3520	tags=29%, list=15%, signal=34%
DURANTE_ADULT_OLFACTORY_NEUROEPITHELIUM_PLASMA_CELLS	16	-0.644667	-1.65403	0.0168539	0.159794	1	759	tags=31%, list=3%, signal=32%
HP_NEUROGENIC_BLADDER	28	-0.571526	-1.65345	0.0110701	0.160282	1	4070	tags=46%, list=18%, signal=56%
KIM_RESPONSE_TO_TSA_AND_DECITABINE_UP	131	-0.428005	-1.65338	0.00165289	0.159965	1	2504	tags=26%, list=11%, signal=29%
GOBP_PURINERGIC_NUCLEOTIDE_RECEPTOR_SIGNALING_PATHWAY	31	-0.551776	-1.65277	0.0037037	0.160474	1	2631	tags=35%, list=11%, signal=40%
GSE17974_0H_VS_72H_IN_VITRO_ACT_CD4_TCELL_DN	200	-0.408978	-1.6524	0	0.160651	1	4948	tags=36%, list=21%, signal=45%
GSE9509_10MIN_VS_30MIN_LPS_STIM_IL10_KO_MACROPHAGE_UP	198	-0.407181	-1.65237	0	0.160262	1	3453	tags=28%, list=15%, signal=32%
RAHMAN_TP53_TARGETS_PHOSPHORYLATED	20	-0.611225	-1.65204	0.0184843	0.160288	1	3247	tags=25%, list=14%, signal=29%
KEGG_BUTANOATE_METABOLISM	34	-0.545422	-1.65165	0.0166359	0.160506	1	3394	tags=47%, list=15%, signal=55%
HP_CONE_CONE_ROD_DYSTROPHY	29	-0.570828	-1.65144	0.0275735	0.160407	1	3223	tags=31%, list=14%, signal=36%
GSE37416_CTRL_VS_12H_F_TULARENSIS_LVS_NEUTROPHIL_DN	196	-0.407823	-1.65057	0	0.161472	1	3975	tags=30%, list=17%, signal=36%
GOMF_ACYLGLYCEROL_O_ACYLTRANSFERASE_ACTIVITY	25	-0.581817	-1.65049	0.0133588	0.16116	1	1750	tags=24%, list=8%, signal=26%
AKT_UP.V1_UP	168	-0.418201	-1.64682	0	0.166558	1	2710	tags=24%, list=12%, signal=27%
REACTOME_CHROMOSOME_MAINTENANCE	137	-0.42631	-1.64583	0.00169205	0.167755	1	5915	tags=45%, list=25%, signal=60%
CUI_DEVELOPING_HEART_TRABECULAR_VENTRICULAR_CARDIOMYOCYTE	110	-0.438113	-1.64557	0.00352113	0.16776	1	2339	tags=25%, list=10%, signal=27%
WEST_ADRENOCORTICAL_TUMOR_UP	296	-0.387076	-1.64551	0	0.167433	1	5893	tags=38%, list=25%, signal=50%
GSE14699_DELETIONAL_TOLERANCE_VS_ACTIVATED_CD8_TCELL_UP	179	-0.415356	-1.64523	0.00169779	0.167475	1	2627	tags=28%, list=11%, signal=31%
MODULE_54	262	-0.391435	-1.64507	0	0.167294	1	5326	tags=37%, list=23%, signal=47%
BRUNO_HEMATOPOIESIS	66	-0.476668	-1.64485	0.00174825	0.167253	1	2738	tags=29%, list=12%, signal=33%
GAJATE_RESPONSE_TO_TRABECTEDIN_UP	66	-0.483374	-1.64414	0.0034965	0.167956	1	2637	tags=35%, list=11%, signal=39%
KEGG_PROPANOATE_METABOLISM	33	-0.544704	-1.64414	0.0109489	0.167524	1	6157	tags=58%, list=27%, signal=78%
GOBP_PHOSPHATIDYLETHANOLAMINE_ACYL_CHAIN_REMODELING	25	-0.585455	-1.64405	0.0151229	0.167264	1	563	tags=16%, list=2%, signal=16%
GOBP_MONOSACCHARIDE_CATABOLIC_PROCESS	61	-0.477351	-1.64307	0.00553506	0.168356	1	2768	tags=26%, list=12%, signal=30%
ATF2_S_UP.V1_DN	186	-0.408285	-1.64296	0	0.168136	1	2079	tags=21%, list=9%, signal=23%
GOBP_REGULATION_OF_CHOLESTEROL_METABOLIC_PROCESS	56	-0.498304	-1.64237	0.00897666	0.168615	1	2585	tags=30%, list=11%, signal=34%
HP_PATHOLOGIC_FRACTURE	39	-0.525185	-1.64196	0.00579151	0.168877	1	860	tags=18%, list=4%, signal=19%
HERNANDEZ_MITOTIC_ARREST_BY_DOCETAXEL_2_DN	18	-0.619252	-1.64172	0.013308	0.168793	1	1698	tags=28%, list=7%, signal=30%
GSE7764_NKCELL_VS_SPLENOCYTE_UP	199	-0.40177	-1.64082	0.00166113	0.169812	1	2654	tags=24%, list=11%, signal=27%
VILLANUEVA_LIVER_CANCER_KRT19_UP	174	-0.418101	-1.64036	0.00164474	0.170052	1	5491	tags=41%, list=24%, signal=54%
NEWMAN_ERCC6_TARGETS_UP	25	-0.592414	-1.64032	0.01341	0.169706	1	1374	tags=32%, list=6%, signal=34%
GSE24671_BAKIMULC_VS_SENDAI_VIRUS_INFECTED_MOUSE_SPLENOCYTES_UP	200	-0.40183	-1.63968	0	0.170307	1	3395	tags=24%, list=15%, signal=28%
REACTOME_SYNTHESIS_OF_VERY_LONG_CHAIN_FATTY_ACYL_COAS	24	-0.59096	-1.63933	0.0133333	0.170463	1	2451	tags=33%, list=11%, signal=37%
AIZARANI_LIVER_C24_EPCAM_POS_BILE_DUCT_CELLS_3	183	-0.412018	-1.63863	0.00164474	0.171249	1	2543	tags=25%, list=11%, signal=27%
GSE21063_WT_VS_NFATC1_KO_8H_ANTI_IGM_STIM_BCELL_UP	199	-0.407454	-1.63824	0	0.171479	1	3770	tags=32%, list=16%, signal=38%
GSE24142_DN2_VS_DN3_THYMOCYTE_ADULT_UP	199	-0.401378	-1.6381	0.00170068	0.17127	1	2670	tags=26%, list=12%, signal=29%
GOBP_MORPHOGENESIS_OF_AN_ENDOTHELIUM	18	-0.632211	-1.63798	0.01341	0.17104	1	1023	tags=28%, list=4%, signal=29%
REACTOME_FORMATION_OF_SENESCENCE_ASSOCIATED_HETEROCHROMATIN_FOCI_SAHF	17	-0.638818	-1.63679	0.0132576	0.172638	1	4442	tags=53%, list=19%, signal=65%
GOBP_AMP_METABOLIC_PROCESS	16	-0.635524	-1.63677	0.0196464	0.172231	1	3141	tags=44%, list=14%, signal=51%
STANELLE_E2F1_TARGETS	29	-0.571356	-1.63596	0.0115163	0.173037	1	2768	tags=34%, list=12%, signal=39%
GOBP_PHOSPHATIDYLSERINE_METABOLIC_PROCESS	36	-0.533099	-1.63539	0.0106383	0.173535	1	563	tags=14%, list=2%, signal=14%
GSE23502_WT_VS_HDC_KO_MYELOID_DERIVED_SUPPRESSOR_CELL_BM_DN	199	-0.402797	-1.63525	0	0.173372	1	3629	tags=31%, list=16%, signal=37%
WHITFIELD_CELL_CYCLE_S	146	-0.419217	-1.63503	0	0.173309	1	5227	tags=42%, list=23%, signal=54%
GSE29618_PDC_VS_MDC_DAY7_FLU_VACCINE_UP	198	-0.40135	-1.63443	0	0.173932	1	1663	tags=21%, list=7%, signal=23%
GSE21678_WT_VS_FOXO1_FOXO3_KO_TREG_UP	189	-0.406734	-1.63435	0.00176056	0.173659	1	3098	tags=26%, list=13%, signal=30%
CHIANG_LIVER_CANCER_SUBCLASS_PROLIFERATION_UP	178	-0.408855	-1.63429	0.00165563	0.173314	1	6208	tags=54%, list=27%, signal=74%
MODULE_552	17	-0.630612	-1.63415	0.0193798	0.173124	1	5728	tags=59%, list=25%, signal=78%
GOBP_MEMBRANE_RAFT_ORGANIZATION	24	-0.580363	-1.63366	0.0189394	0.173468	1	1456	tags=21%, list=6%, signal=22%
WINTER_HYPOXIA_UP	94	-0.446094	-1.6329	0.00713012	0.174265	1	2673	tags=23%, list=12%, signal=26%
BMI1_DN_MEL18_DN.V1_UP	145	-0.418413	-1.63192	0	0.175567	1	1765	tags=21%, list=8%, signal=23%
DESCARTES_MAIN_FETAL_BRONCHIOLAR_AND_ALVEOLAR_EPITHELIAL_CELLS	37	-0.527074	-1.63186	0.00881834	0.175255	1	2338	tags=27%, list=10%, signal=30%
GRAHAM_NORMAL_QUIESCENT_VS_NORMAL_DIVIDING_DN	89	-0.454851	-1.63105	0	0.17613	1	5595	tags=46%, list=24%, signal=60%
GOMF_PHOSPHATIDYLINOSITOL_4_PHOSPHATE_BINDING	28	-0.557465	-1.63102	0.0125224	0.175752	1	2862	tags=36%, list=12%, signal=41%
GOCC_CIS_GOLGI_NETWORK	58	-0.49132	-1.63026	0.00696864	0.176622	1	3907	tags=33%, list=17%, signal=39%
GOBP_GLUCOSE_CATABOLIC_PROCESS	35	-0.530739	-1.63003	0.0184843	0.176608	1	2768	tags=31%, list=12%, signal=36%
CHIBA_RESPONSE_TO_TSA	45	-0.517964	-1.62885	0.00545455	0.178214	1	3426	tags=42%, list=15%, signal=49%
WENG_POR_DOSAGE	21	-0.606305	-1.62879	0.0261682	0.177928	1	3790	tags=38%, list=16%, signal=45%
DESCARTES_FETAL_MUSCLE_ERYTHROBLASTS	121	-0.434446	-1.6282	0.00172414	0.178505	1	3748	tags=31%, list=16%, signal=37%
GOBP_PURINE_CONTAINING_COMPOUND_BIOSYNTHETIC_PROCESS	202	-0.403377	-1.62718	0	0.179794	1	3463	tags=24%, list=15%, signal=28%
GSE26495_PD1HIGH_VS_PD1LOW_CD8_TCELL_DN	181	-0.408012	-1.62682	0	0.180029	1	2948	tags=29%, list=13%, signal=33%
GOBP_KINETOCHORE_ORGANIZATION	22	-0.590187	-1.62525	0.0217786	0.182293	1	7032	tags=59%, list=30%, signal=85%
GOBP_CELLULAR_AMINO_ACID_BIOSYNTHETIC_PROCESS	74	-0.465595	-1.62484	0.003663	0.182542	1	2709	tags=24%, list=12%, signal=27%
GOCC_INTRACILIARY_TRANSPORT_PARTICLE_B	18	-0.6254	-1.62412	0.0134357	0.183372	1	3183	tags=50%, list=14%, signal=58%
MODULE_537	17	-0.639263	-1.62375	0.0182927	0.183641	1	1067	tags=35%, list=5%, signal=37%
DUAN_PRDM5_TARGETS	77	-0.452903	-1.62329	0.00534759	0.183974	1	3487	tags=30%, list=15%, signal=35%
EGUCHI_CELL_CYCLE_RB1_TARGETS	22	-0.587059	-1.62288	0.0140562	0.184214	1	4482	tags=45%, list=19%, signal=56%
WILCOX_RESPONSE_TO_PROGESTERONE_DN	62	-0.472905	-1.62281	0.00547445	0.183926	1	2214	tags=27%, list=10%, signal=30%
HALLMARK_ESTROGEN_RESPONSE_EARLY	199	-0.39866	-1.62192	0.0016129	0.185007	1	1939	tags=23%, list=8%, signal=25%
GOCC_CONDENSED_NUCLEAR_CHROMOSOME_KINETOCHORE	17	-0.630685	-1.62186	0.0136986	0.184709	1	7486	tags=82%, list=32%, signal=122%
GOMF_WW_DOMAIN_BINDING	31	-0.539561	-1.62173	0.00934579	0.184476	1	4200	tags=52%, list=18%, signal=63%
GOBP_CELLULAR_RESPONSE_TO_STEROL_DEPLETION	16	-0.64118	-1.62159	0.023301	0.184308	1	1873	tags=31%, list=8%, signal=34%
GSE7852_LN_VS_THYMUS_TCONV_DN	200	-0.400221	-1.62041	0	0.185916	1	3327	tags=28%, list=14%, signal=32%
GSE30962_PRIMARY_VS_SECONDARY_ACUTE_LCMV_INF_CD8_TCELL_UP	200	-0.395287	-1.61979	0	0.186558	1	5196	tags=39%, list=22%, signal=50%
GOMF_POLYUBIQUITIN_MODIFICATION_DEPENDENT_PROTEIN_BINDING	51	-0.482831	-1.61964	0.0178253	0.186389	1	3656	tags=33%, list=16%, signal=39%
GSE26156_DOUBLE_POSITIVE_VS_CD4_SINGLE_POSITIVE_THYMOCYTE_DN	198	-0.403985	-1.61962	0	0.185999	1	5923	tags=38%, list=26%, signal=50%
MOOTHA_GLUCONEOGENESIS	31	-0.55847	-1.61892	0.00724638	0.186785	1	2578	tags=26%, list=11%, signal=29%
DAZARD_UV_RESPONSE_CLUSTER_G28	20	-0.599216	-1.61817	0.018622	0.187652	1	2942	tags=35%, list=13%, signal=40%
BLANCO_MELO_BRONCHIAL_EPITHELIAL_CELLS_INFLUENZA_A_DEL_NS1_INFECTION_DN	184	-0.403558	-1.61764	0	0.188174	1	5387	tags=42%, list=23%, signal=55%
HP_ADENOCARCINOMA_OF_THE_LARGE_INTESTINE	30	-0.546086	-1.61684	0.0190114	0.189188	1	2263	tags=20%, list=10%, signal=22%
GLI1_UP.V1_DN	17	-0.634292	-1.61659	0.0279441	0.189184	1	1349	tags=18%, list=6%, signal=19%
KEGG_OTHER_GLYCAN_DEGRADATION	16	-0.63223	-1.61586	0.0191205	0.190002	1	7120	tags=81%, list=31%, signal=117%
GSE28726_NAIVE_CD4_TCELL_VS_NAIVE_VA24NEG_NKTCELL_UP	199	-0.400414	-1.61562	0	0.190019	1	5740	tags=39%, list=25%, signal=51%
WP_INTRAFLAGELLAR_TRANSPORT_PROTEINS_BINDING_TO_DYNEIN	27	-0.560193	-1.61536	0.0189036	0.190034	1	4792	tags=56%, list=21%, signal=70%
TURASHVILI_BREAST_LOBULAR_CARCINOMA_VS_LOBULAR_NORMAL_UP	97	-0.439935	-1.61493	0.0035524	0.190354	1	1805	tags=20%, list=8%, signal=21%
KORKOLA_EMBRYONIC_CARCINOMA_VS_SEMINOMA_UP	22	-0.584453	-1.61454	0.0279851	0.190583	1	1986	tags=32%, list=9%, signal=35%
GSE13946_CTRL_VS_DSS_COLITIS_GD_TCELL_FROM_COLON_UP	177	-0.402428	-1.61424	0	0.190647	1	1635	tags=20%, list=7%, signal=21%
GOBP_CELLULAR_RESPONSE_TO_STEROL	21	-0.583851	-1.61372	0.0169811	0.191136	1	3097	tags=38%, list=13%, signal=44%
GSE46606_IRF4_KO_VS_WT_CD40L_IL2_IL5_1DAY_STIMULATED_BCELL_UP	193	-0.40236	-1.61372	0	0.190718	1	2655	tags=26%, list=11%, signal=29%
GSE45365_NK_CELL_VS_CD8_TCELL_MCMV_INFECTION_DN	198	-0.400618	-1.61328	0	0.191096	1	2528	tags=24%, list=11%, signal=26%
HP_APLASIA_HYPOPLASIA_OF_THE_UVULA	25	-0.568904	-1.61253	0.0212355	0.191958	1	5000	tags=52%, list=22%, signal=66%
HP_CLUBBING_OF_FINGERS	28	-0.566174	-1.61247	0.0254902	0.191639	1	2263	tags=29%, list=10%, signal=32%
GSE37563_WT_VS_CTLA4_KO_CD4_TCELL_D4_POST_IMMUNIZATION_DN	182	-0.404271	-1.61221	0	0.191699	1	2832	tags=23%, list=12%, signal=26%
GSE18893_TCONV_VS_TREG_24H_TNF_STIM_UP	200	-0.39668	-1.61168	0	0.192217	1	5953	tags=37%, list=26%, signal=49%
GSE3982_MAST_CELL_VS_DC_DN	199	-0.399959	-1.61158	0	0.191966	1	2944	tags=27%, list=13%, signal=31%
GOBP_CELLULAR_RESPONSE_TO_STARVATION	154	-0.404038	-1.61054	0.00167785	0.193401	1	2738	tags=25%, list=12%, signal=28%
GSE45382_UNTREATED_VS_TGFB_TREATED_MACROPHAGES_DN	192	-0.396387	-1.60994	0.00159744	0.19411	1	3489	tags=32%, list=15%, signal=38%
GSE15750_WT_VS_TRAF6KO_DAY10_EFF_CD8_TCELL_UP	199	-0.395379	-1.6099	0.00167224	0.193775	1	2938	tags=23%, list=13%, signal=26%
GOMF_CXCR_CHEMOKINE_RECEPTOR_BINDING	18	-0.616437	-1.60894	0.0190114	0.195094	1	1532	tags=28%, list=7%, signal=30%
ZNF677_TARGET_GENES	115	-0.431119	-1.60889	0.00356506	0.19475	1	3705	tags=30%, list=16%, signal=35%
GOBP_RESPONSE_TO_DEXAMETHASONE	38	-0.514452	-1.60832	0.00555556	0.195383	1	2147	tags=29%, list=9%, signal=32%
TRAVAGLINI_LUNG_MYELOID_DENDRITIC_TYPE_1_CELL	19	-0.613038	-1.60801	0.027451	0.195549	1	1271	tags=32%, list=5%, signal=33%
GSE7852_LN_VS_THYMUS_TREG_DN	200	-0.399371	-1.60794	0.00167504	0.195249	1	3453	tags=31%, list=15%, signal=36%
RFX1_02	285	-0.381847	-1.60747	0	0.195561	1	2792	tags=21%, list=12%, signal=24%
AMUNDSON_DNA_DAMAGE_RESPONSE_TP53	16	-0.633598	-1.60708	0.0263653	0.195848	1	2341	tags=38%, list=10%, signal=42%
GOBP_MYOBLAST_FUSION	40	-0.5097	-1.60664	0.0112782	0.196246	1	1358	tags=18%, list=6%, signal=19%
ZHAN_MULTIPLE_MYELOMA_CD1_DN	45	-0.498842	-1.60646	0.0184162	0.196109	1	2926	tags=42%, list=13%, signal=48%
RICKMAN_TUMOR_DIFFERENTIATED_MODERATELY_VS_POORLY_UP	122	-0.424895	-1.60639	0.00170068	0.195807	1	2893	tags=25%, list=12%, signal=28%
GSE3982_DC_VS_NEUTROPHIL_UP	196	-0.394892	-1.60633	0	0.195546	1	3453	tags=26%, list=15%, signal=30%
MISSIAGLIA_REGULATED_BY_METHYLATION_DN	120	-0.422388	-1.60616	0.00500835	0.195425	1	4571	tags=33%, list=20%, signal=41%
DESCARTES_MAIN_FETAL_ANTIGEN_PRESENTING_CELLS	114	-0.423124	-1.60613	0	0.195075	1	2448	tags=25%, list=11%, signal=28%
HP_ACROCYANOSIS	19	-0.610886	-1.6061	0.0212766	0.194715	1	1411	tags=26%, list=6%, signal=28%
LINDGREN_BLADDER_CANCER_CLUSTER_1_DN	375	-0.36826	-1.60609	0	0.194316	1	3789	tags=29%, list=16%, signal=34%
HP_ONYCHOGRYPOSIS	23	-0.591156	-1.60609	0.0325203	0.193913	1	1445	tags=30%, list=6%, signal=32%
CHANGOLKAR_H2AFY_TARGETS_UP	49	-0.491613	-1.60602	0.016158	0.193645	1	2407	tags=27%, list=10%, signal=30%
HP_ABNORMAL_CIRCULATING_FATTY_ACID_ANION_CONCENTRATION	25	-0.563061	-1.60555	0.0152381	0.194061	1	3394	tags=36%, list=15%, signal=42%
GOMF_MICROTUBULE_BINDING	267	-0.380303	-1.60496	0	0.19468	1	3833	tags=29%, list=17%, signal=34%
GOCC_MICROBODY	135	-0.418343	-1.60479	0.00179211	0.19457	1	2751	tags=24%, list=12%, signal=27%
GSE6674_CPG_VS_PL2_3_STIM_BCELL_UP	199	-0.396674	-1.60426	0	0.195127	1	3286	tags=28%, list=14%, signal=32%
LINDGREN_BLADDER_CANCER_CLUSTER_3_UP	325	-0.377499	-1.60406	0	0.195073	1	4829	tags=30%, list=21%, signal=38%
GOBP_REGULATION_OF_NON_CANONICAL_WNT_SIGNALING_PATHWAY	25	-0.566196	-1.60352	0.0202578	0.195618	1	1725	tags=32%, list=7%, signal=35%
GSE5589_LPS_VS_LPS_AND_IL10_STIM_MACROPHAGE_45MIN_DN	199	-0.396899	-1.6035	0	0.195253	1	3432	tags=28%, list=15%, signal=32%
GSE360_L_DONOVANI_VS_M_TUBERCULOSIS_MAC_UP	198	-0.394202	-1.6028	0	0.196061	1	3686	tags=25%, list=16%, signal=29%
GOBP_NUCLEOSOME_ASSEMBLY	135	-0.416938	-1.60204	0.00176056	0.197035	1	6155	tags=43%, list=27%, signal=58%
GSE24634_IL4_VS_CTRL_TREATED_NAIVE_CD4_TCELL_DAY7_UP	196	-0.394546	-1.60199	0	0.196733	1	5116	tags=40%, list=22%, signal=51%
GSE2706_UNSTIM_VS_2H_LPS_DC_DN	192	-0.399393	-1.60188	0	0.196579	1	2637	tags=26%, list=11%, signal=29%
GSE29614_CTRL_VS_TIV_FLU_VACCINE_PBMC_2007_DN	180	-0.398027	-1.60142	0.003367	0.196961	1	4080	tags=31%, list=18%, signal=37%
GSE17974_CTRL_VS_ACT_IL4_AND_ANTI_IL12_72H_CD4_TCELL_DN	197	-0.391988	-1.6011	0	0.197135	1	4829	tags=35%, list=21%, signal=44%
FISCHER_G2_M_CELL_CYCLE	236	-0.3865	-1.60051	0	0.197741	1	5326	tags=40%, list=23%, signal=52%
CCTGTGA_MIR513	124	-0.420564	-1.60034	0.00512821	0.197646	1	3507	tags=27%, list=15%, signal=32%
GSE3920_IFNA_VS_IFNG_TREATED_FIBROBLAST_UP	174	-0.395503	-1.60033	0	0.197292	1	2432	tags=24%, list=10%, signal=26%
GOMF_PDZ_DOMAIN_BINDING	82	-0.456057	-1.60032	0.00732601	0.196914	1	3128	tags=28%, list=13%, signal=32%
MIR374C_3P	53	-0.476912	-1.59873	0.0122378	0.199321	1	4858	tags=38%, list=21%, signal=48%
VECCHI_GASTRIC_CANCER_EARLY_DN	368	-0.367494	-1.5986	0	0.199121	1	2366	tags=18%, list=10%, signal=19%
GOBP_REGULATION_OF_ERAD_PATHWAY	19	-0.592886	-1.59746	0.0301887	0.200741	1	759	tags=11%, list=3%, signal=11%
GOBP_SULFUR_COMPOUND_BIOSYNTHETIC_PROCESS	187	-0.394896	-1.59726	0.00170068	0.200688	1	2765	tags=24%, list=12%, signal=26%
GSE24634_TEFF_VS_TCONV_DAY7_IN_CULTURE_UP	200	-0.3941	-1.59723	0	0.200348	1	5305	tags=40%, list=23%, signal=51%
GSE5542_UNTREATED_VS_IFNA_AND_IFNG_TREATED_EPITHELIAL_CELLS_6H_UP	194	-0.396216	-1.59702	0.00170358	0.200331	1	3625	tags=26%, list=16%, signal=31%
WP_H19_ACTION_RBE2F1_SIGNALING_AND_CDKBETACATENIN_ACTIVITY	15	-0.645773	-1.59669	0.0214844	0.200565	1	1975	tags=27%, list=9%, signal=29%
GSE22886_DAY0_VS_DAY7_MONOCYTE_IN_CULTURE_DN	200	-0.392384	-1.59617	0	0.201134	1	3249	tags=28%, list=14%, signal=32%
FRASOR_TAMOXIFEN_RESPONSE_UP	50	-0.482905	-1.59608	0.0094697	0.200929	1	3861	tags=40%, list=17%, signal=48%
PEDERSEN_METASTASIS_BY_ERBB2_ISOFORM_7	397	-0.369042	-1.59564	0	0.201308	1	3426	tags=27%, list=15%, signal=32%
ZHANG_TARGETS_OF_EWSR1_FLI1_FUSION	87	-0.451303	-1.59563	0	0.20093	1	2390	tags=32%, list=10%, signal=36%
GSE13411_IGM_MEMORY_BCELL_VS_PLASMA_CELL_DN	192	-0.397103	-1.59504	0	0.201616	1	3638	tags=27%, list=16%, signal=31%
GSE40274_CTRL_VS_EOS_TRANSDUCED_ACTIVATED_CD4_TCELL_UP	173	-0.404611	-1.5948	0.00165289	0.201676	1	3367	tags=32%, list=15%, signal=38%
MIR6801_3P	51	-0.479985	-1.59442	0.0176056	0.201971	1	2733	tags=25%, list=12%, signal=29%
DESCARTES_FETAL_THYMUS_ANTIGEN_PRESENTING_CELLS	171	-0.399875	-1.59426	0.00165289	0.201852	1	1514	tags=25%, list=7%, signal=27%
SESTO_RESPONSE_TO_UV_C3	21	-0.590759	-1.59412	0.0276134	0.201709	1	2077	tags=24%, list=9%, signal=26%
GOCC_CILIARY_BASAL_BODY	155	-0.407748	-1.59352	0	0.202402	1	3468	tags=28%, list=15%, signal=32%
GSE27786_LIN_NEG_VS_CD8_TCELL_UP	199	-0.394123	-1.59258	0	0.203722	1	4077	tags=31%, list=18%, signal=37%
DAVICIONI_TARGETS_OF_PAX_FOXO1_FUSIONS_DN	66	-0.467603	-1.59249	0.0105634	0.203513	1	1360	tags=18%, list=6%, signal=19%
RIZ_ERYTHROID_DIFFERENTIATION_HEMGN	26	-0.558702	-1.59235	0.0314815	0.20334	1	3018	tags=35%, list=13%, signal=40%
GSE20727_CTRL_VS_ROS_INH_AND_DNFB_ALLERGEN_TREATED_DC_DN	194	-0.391807	-1.59225	0	0.203148	1	6700	tags=46%, list=29%, signal=64%
NAKAMURA_ADIPOGENESIS_EARLY_DN	35	-0.517264	-1.59217	0.0194175	0.20293	1	1152	tags=20%, list=5%, signal=21%
PROVENZANI_METASTASIS_DN	140	-0.412464	-1.59098	0.00358423	0.204752	1	2100	tags=19%, list=9%, signal=21%
GOBP_REGULATION_OF_CALCIUM_ION_TRANSPORT_INTO_CYTOSOL	93	-0.434578	-1.59094	0.00352113	0.204427	1	2063	tags=18%, list=9%, signal=20%
WNT_SIGNALING	89	-0.435389	-1.5907	0.0103986	0.204459	1	2002	tags=20%, list=9%, signal=22%
GSE41176_UNSTIM_VS_ANTI_IGM_STIM_BCELL_1H_DN	198	-0.389253	-1.59049	0.00328947	0.204451	1	2521	tags=25%, list=11%, signal=28%
GAUCHER_PBMC_YF_VAX_STAMARIL_UNKNOWN_AGE_14DY_UP	58	-0.470631	-1.59037	0.0201097	0.204305	1	1655	tags=19%, list=7%, signal=20%
GSE22935_UNSTIM_VS_12H_MBOVIS_BCG_STIM_MACROPHAGE_UP	200	-0.392227	-1.5902	0.00166389	0.204231	1	6150	tags=40%, list=27%, signal=53%
REACTOME_ABC_TRANSPORTERS_IN_LIPID_HOMEOSTASIS	18	-0.595247	-1.58996	0.0410448	0.2043	1	4199	tags=50%, list=18%, signal=61%
GOMF_NUCLEOSIDE_DIPHOSPHATE_KINASE_ACTIVITY	17	-0.608813	-1.58925	0.0362595	0.20523	1	3277	tags=41%, list=14%, signal=48%
BLANCO_MELO_BRONCHIAL_EPITHELIAL_CELLS_INFLUENZA_A_INFECTION_DN	76	-0.445203	-1.58892	0.0107143	0.205404	1	2138	tags=22%, list=9%, signal=25%
GOBP_GANGLIOSIDE_BIOSYNTHETIC_PROCESS	15	-0.628864	-1.58851	0.0296443	0.205781	1	1875	tags=40%, list=8%, signal=43%
GSE34217_MIR17_92_OVEREXPRESS_VS_WT_ACT_CD8_TCELL_DN	134	-0.411411	-1.58671	0.00499168	0.208674	1	1795	tags=15%, list=8%, signal=16%
MODULE_421	27	-0.54315	-1.58649	0.0238971	0.208652	1	4442	tags=44%, list=19%, signal=55%
FOSTER_TOLERANT_MACROPHAGE_UP	164	-0.402853	-1.58634	0	0.208544	1	2230	tags=23%, list=10%, signal=25%
AKL_HTLV1_INFECTION_DN	68	-0.450047	-1.58614	0.00716846	0.208478	1	3524	tags=31%, list=15%, signal=36%
GOMF_LIPASE_INHIBITOR_ACTIVITY	17	-0.624317	-1.58582	0.0318352	0.208714	1	3691	tags=35%, list=16%, signal=42%
SMIRNOV_RESPONSE_TO_IR_2HR_UP	53	-0.474946	-1.5857	0.0125224	0.208547	1	2763	tags=28%, list=12%, signal=32%
HP_CHRONIC_FATIGUE	19	-0.590516	-1.58552	0.0294659	0.208454	1	1470	tags=32%, list=6%, signal=34%
GSE11961_MEMORY_BCELL_DAY40_VS_GERMINAL_CENTER_BCELL_DAY40_DN	199	-0.388759	-1.58527	0	0.208463	1	3093	tags=23%, list=13%, signal=26%
GSE25123_WT_VS_PPARG_KO_MACROPHAGE_IL4_STIM_DN	200	-0.392896	-1.5849	0.0015674	0.20878	1	2193	tags=23%, list=9%, signal=25%
GSE3920_IFNA_VS_IFNB_TREATED_ENDOTHELIAL_CELL_DN	166	-0.401379	-1.58479	0	0.208601	1	2030	tags=21%, list=9%, signal=23%
BOYAULT_LIVER_CANCER_SUBCLASS_G1_UP	116	-0.42017	-1.58461	0.00498339	0.208555	1	3189	tags=27%, list=14%, signal=31%
THILLAINADESAN_ZNF217_TARGETS_UP	41	-0.508166	-1.5843	0.0176678	0.208751	1	5116	tags=44%, list=22%, signal=56%
GSE37301_LYMPHOID_PRIMED_MPP_VS_PRO_BCELL_UP	200	-0.389759	-1.58384	0.00324149	0.209168	1	5972	tags=40%, list=26%, signal=53%
GSE17721_CTRL_VS_LPS_1H_BMDC_DN	198	-0.388872	-1.58375	0	0.20895	1	1908	tags=18%, list=8%, signal=19%
GOBP_ER_NUCLEUS_SIGNALING_PATHWAY	53	-0.475102	-1.5836	0.0155945	0.208887	1	2403	tags=21%, list=10%, signal=23%
REACTOME_GLYCEROPHOSPHOLIPID_BIOSYNTHESIS	127	-0.413245	-1.58355	0.00167785	0.208612	1	2195	tags=18%, list=9%, signal=20%
HEY2_TARGET_GENES	60	-0.470548	-1.58313	0.00700525	0.208951	1	3698	tags=33%, list=16%, signal=40%
MIR1246	55	-0.475425	-1.58309	0.00914077	0.208647	1	2483	tags=24%, list=11%, signal=26%
KAN_RESPONSE_TO_ARSENIC_TRIOXIDE	122	-0.412005	-1.58192	0	0.210501	1	2040	tags=26%, list=9%, signal=29%
MIR3936	34	-0.52052	-1.58189	0.0222222	0.210168	1	2257	tags=26%, list=10%, signal=29%
GOBP_ACETYL_COA_BIOSYNTHETIC_PROCESS	22	-0.58207	-1.58181	0.0347985	0.209932	1	4069	tags=32%, list=18%, signal=39%
GSE9960_HEALTHY_VS_GRAM_NEG_SEPSIS_PBMC_DN	197	-0.391218	-1.57962	0.00343643	0.213656	1	2395	tags=22%, list=10%, signal=25%
SIMBULAN_PARP1_TARGETS_UP	31	-0.53253	-1.57944	0.0236364	0.213622	1	1014	tags=29%, list=4%, signal=30%
FINETTI_BREAST_CANCER_KINOME_RED	16	-0.610731	-1.5791	0.0316832	0.213887	1	5122	tags=44%, list=22%, signal=56%
GSE3982_DC_VS_CENT_MEMORY_CD4_TCELL_UP	200	-0.384852	-1.57901	0	0.213687	1	3114	tags=31%, list=13%, signal=35%
LEE_EARLY_T_LYMPHOCYTE_UP	106	-0.422208	-1.57864	0.00720721	0.214034	1	3739	tags=42%, list=16%, signal=50%
GSE3039_ALPHAALPHA_CD8_TCELL_VS_B1_BCELL_UP	199	-0.386447	-1.5785	0.00161812	0.213901	1	4188	tags=31%, list=18%, signal=38%
MANNO_MIDBRAIN_NEUROTYPES_HPROGBP	295	-0.376779	-1.57728	0	0.215774	1	5358	tags=39%, list=23%, signal=50%
GSE13887_RESTING_VS_NO_TREATED_CD4_TCELL_DN	112	-0.419054	-1.57677	0.00172414	0.216369	1	3262	tags=24%, list=14%, signal=28%
MIR4423_5P	27	-0.547784	-1.57668	0.0149533	0.216128	1	1657	tags=26%, list=7%, signal=28%
LIM_MAMMARY_STEM_CELL_DN	416	-0.360075	-1.57615	0	0.21675	1	3661	tags=26%, list=16%, signal=30%
GSE21379_TFH_VS_NON_TFH_SAP_KO_CD4_TCELL_DN	199	-0.391067	-1.57578	0	0.217085	1	2950	tags=26%, list=13%, signal=29%
LE_EGR2_TARGETS_UP	110	-0.423872	-1.57564	0.00346021	0.216947	1	4482	tags=32%, list=19%, signal=39%
DE_YY1_TARGETS_UP	19	-0.586706	-1.57559	0.0205993	0.216642	1	25	tags=11%, list=0%, signal=11%
GSE37301_MULTIPOTENT_PROGENITOR_VS_LYMPHOID_PRIMED_MPP_DN	179	-0.391323	-1.57513	0	0.217161	1	3453	tags=28%, list=15%, signal=33%
GSE17721_0.5H_VS_24H_CPG_BMDC_DN	199	-0.388607	-1.57508	0	0.216863	1	3651	tags=29%, list=16%, signal=34%
GSE17974_IL4_AND_ANTI_IL12_VS_UNTREATED_6H_ACT_CD4_TCELL_DN	193	-0.391194	-1.57403	0.00166113	0.21852	1	2638	tags=24%, list=11%, signal=27%
MIR548AT_3P	60	-0.468501	-1.57383	0.00183824	0.218554	1	2898	tags=25%, list=12%, signal=28%
GOBP_RESPONSE_TO_STEROL_DEPLETION	18	-0.604601	-1.57367	0.0348162	0.218486	1	1873	tags=28%, list=8%, signal=30%
GSE5679_PPARG_LIGAND_ROSIGLITAZONE_VS_RARA_AGONIST_AM580_TREATED_DC_UP	200	-0.388298	-1.57348	0.00321543	0.218443	1	2710	tags=21%, list=12%, signal=24%
KEGG_GLYCINE_SERINE_AND_THREONINE_METABOLISM	31	-0.535508	-1.57345	0.0174419	0.218108	1	3520	tags=39%, list=15%, signal=46%
LAU_APOPTOSIS_CDKN2A_UP	55	-0.469848	-1.57279	0.00749064	0.219024	1	4018	tags=35%, list=17%, signal=42%
PIAS4_TARGET_GENES	69	-0.457119	-1.57238	0.00352113	0.219462	1	4977	tags=32%, list=21%, signal=40%
GOBP_ARF_PROTEIN_SIGNAL_TRANSDUCTION	19	-0.586922	-1.57222	0.0350195	0.219402	1	2599	tags=26%, list=11%, signal=30%
GOBP_REGULATION_OF_RELEASE_OF_SEQUESTERED_CALCIUM_ION_INTO_CYTOSOL	74	-0.447049	-1.57132	0.0179211	0.220833	1	2063	tags=19%, list=9%, signal=21%
PID_ECADHERIN_NASCENT_AJ_PATHWAY	39	-0.50999	-1.57122	0.0233813	0.220625	1	915	tags=18%, list=4%, signal=19%
GSE14308_TH17_VS_NAIVE_CD4_TCELL_UP	200	-0.380916	-1.57083	0.00160772	0.221003	1	3222	tags=28%, list=14%, signal=32%
ZHAN_V1_LATE_DIFFERENTIATION_GENES_UP	32	-0.522089	-1.57059	0.019678	0.22107	1	1316	tags=28%, list=6%, signal=30%
BUSSLINGER_GASTRIC_PARIETAL_CELLS	252	-0.376695	-1.57056	0.00158983	0.220747	1	3278	tags=21%, list=14%, signal=25%
SCHEIDEREIT_IKK_INTERACTING_PROTEINS	53	-0.470976	-1.57046	0.0127273	0.220601	1	2297	tags=25%, list=10%, signal=27%
MEISSNER_NPC_HCP_WITH_H3K4ME3_AND_H3K27ME3	143	-0.404936	-1.57026	0.00165563	0.220648	1	1918	tags=23%, list=8%, signal=25%
GSE17186_MEMORY_VS_CD21LOW_TRANSITIONAL_BCELL_UP	200	-0.384775	-1.56997	0	0.220821	1	3693	tags=28%, list=16%, signal=32%
LTE2_UP.V1_UP	187	-0.392953	-1.56994	0.00166113	0.220516	1	2962	tags=24%, list=13%, signal=27%
GSE32986_GMCSF_VS_GMCSF_AND_CURDLAN_LOWDOSE_STIM_DC_UP	199	-0.385862	-1.5682	0	0.223562	1	2665	tags=24%, list=11%, signal=26%
GOBP_CELL_CELL_ADHESION_MEDIATED_BY_CADHERIN	28	-0.538318	-1.56808	0.0224719	0.223385	1	2462	tags=32%, list=11%, signal=36%
HARALAMBIEVA_PBMC_TIV_AGE_50_74YO_CORRELATED_WITH_MEMORY_B_CELL_RESPONSE_28DY_NEGATIVE	24	-0.550379	-1.5669	0.0330435	0.225257	1	2540	tags=29%, list=11%, signal=33%
KORKOLA_SEMINOMA_UP	44	-0.490912	-1.56653	0.0122164	0.225655	1	2392	tags=30%, list=10%, signal=33%
GOBP_ACTIVIN_RECEPTOR_SIGNALING_PATHWAY	42	-0.492609	-1.56618	0.0231317	0.22593	1	1925	tags=21%, list=8%, signal=23%
HP_DELAYED_FINE_MOTOR_DEVELOPMENT	15	-0.631546	-1.56609	0.0314961	0.225719	1	1322	tags=33%, list=6%, signal=35%
GSE7852_TREG_VS_TCONV_LN_UP	198	-0.388642	-1.56564	0.00167224	0.226213	1	2217	tags=26%, list=10%, signal=29%
ROY_WOUND_BLOOD_VESSEL_DN	21	-0.575188	-1.56551	0.0166976	0.226076	1	1519	tags=24%, list=7%, signal=25%
REACTOME_TELOMERE_MAINTENANCE	110	-0.420052	-1.56542	0.0101868	0.22588	1	5733	tags=45%, list=25%, signal=59%
GOBP_MICROTUBULE_BASED_TRANSPORT	188	-0.386542	-1.56538	0	0.225575	1	4986	tags=37%, list=21%, signal=46%
SASSON_RESPONSE_TO_GONADOTROPHINS_UP	85	-0.435742	-1.56525	0.00837521	0.225478	1	2944	tags=26%, list=13%, signal=30%
GSE25087_FETAL_VS_ADULT_TREG_DN	187	-0.388214	-1.56522	0	0.225144	1	3463	tags=29%, list=15%, signal=34%
GSE21670_UNTREATED_VS_TGFB_IL6_TREATED_CD4_TCELL_UP	191	-0.388057	-1.5649	0.0017094	0.225408	1	3789	tags=34%, list=16%, signal=40%
GSE20366_TREG_VS_TCONV_UP	195	-0.38411	-1.56449	0	0.225812	1	2343	tags=20%, list=10%, signal=22%
GOBP_REGULATION_OF_VENTRICULAR_CARDIAC_MUSCLE_CELL_MEMBRANE_REPOLARIZATION	19	-0.584576	-1.56435	0.0431373	0.225655	1	2287	tags=37%, list=10%, signal=41%
HP_CONGENITAL_MICROCEPHALY	31	-0.526729	-1.56384	0.0297952	0.226287	1	2133	tags=26%, list=9%, signal=28%
GEISS_RESPONSE_TO_DSRNA_UP	37	-0.512789	-1.56364	0.0217786	0.226315	1	2176	tags=32%, list=9%, signal=36%
PID_HIF1_TFPATHWAY	66	-0.456896	-1.5634	0.00713012	0.226436	1	2583	tags=26%, list=11%, signal=29%
GSE20366_CD103_KLRG1_DP_VS_DN_TREG_DN	200	-0.384064	-1.56333	0.00169205	0.226227	1	2217	tags=19%, list=10%, signal=21%
HP_FACIAL_HYPOTONIA	36	-0.499699	-1.56278	0.0262172	0.226917	1	4203	tags=28%, list=18%, signal=34%
GOBP_POSITIVE_REGULATION_OF_TORC1_SIGNALING	17	-0.593215	-1.5627	0.0316574	0.226694	1	7732	tags=88%, list=33%, signal=132%
GOBP_NEURON_PROJECTION_ARBORIZATION	28	-0.542208	-1.5625	0.0257353	0.226717	1	2301	tags=29%, list=10%, signal=32%
MODULE_105	199	-0.379785	-1.56225	0.00165017	0.226817	1	2805	tags=21%, list=12%, signal=24%
GOMF_TRANSFERASE_ACTIVITY_TRANSFERRING_NITROGENOUS_GROUPS	23	-0.563323	-1.56188	0.0280899	0.227134	1	3520	tags=39%, list=15%, signal=46%
GOBP_NEGATIVE_REGULATION_OF_CALCIUM_ION_TRANSPORT_INTO_CYTOSOL	16	-0.623825	-1.56142	0.040856	0.227601	1	2058	tags=25%, list=9%, signal=27%
MODULE_222	21	-0.583258	-1.56125	0.0311891	0.227552	1	4442	tags=48%, list=19%, signal=59%
REACTOME_DNA_DAMAGE_TELOMERE_STRESS_INDUCED_SENESCENCE	77	-0.443968	-1.56082	0.0110906	0.227992	1	5154	tags=44%, list=22%, signal=57%
HP_HYPERAMMONEMIA	54	-0.476215	-1.56069	0.0224719	0.227885	1	5203	tags=43%, list=22%, signal=55%
GARCIA_PINERES_PBMC_HPV_16_L1_VLP_AGE_18_25YO_12MO_CORRELATED_WITH_ANTIBODY_RESPONSE_NEGATIVE	20	-0.581416	-1.56057	0.0286807	0.227745	1	1627	tags=35%, list=7%, signal=38%
GSE19888_CTRL_VS_A3R_INHIBITOR_TREATED_MAST_CELL_DN	192	-0.387154	-1.56026	0	0.227992	1	2831	tags=24%, list=12%, signal=28%
GAUCHER_PBMC_YF_VAX_STAMARIL_UNKNOWN_AGE_60DY_DN	32	-0.51636	-1.56007	0.0270793	0.227995	1	1372	tags=22%, list=6%, signal=23%
HP_ANODONTIA	17	-0.600669	-1.55975	0.0374753	0.228272	1	3194	tags=41%, list=14%, signal=48%
GOMF_FATTY_ACID_LIGASE_ACTIVITY	22	-0.571489	-1.5596	0.0316344	0.228246	1	2451	tags=36%, list=11%, signal=41%
REACTOME_METABOLISM_OF_STEROIDS	150	-0.399212	-1.55953	0.00167504	0.228012	1	2675	tags=26%, list=12%, signal=29%
REACTOME_RHOC_GTPASE_CYCLE	74	-0.448863	-1.55914	0.00174825	0.228415	1	3481	tags=32%, list=15%, signal=38%
YAGI_AML_FAB_MARKERS	192	-0.391	-1.55913	0	0.228076	1	4161	tags=35%, list=18%, signal=42%
RASHI_RESPONSE_TO_IONIZING_RADIATION_2	124	-0.407744	-1.55874	0.00340715	0.228423	1	2692	tags=23%, list=12%, signal=25%
GSE42021_CD24HI_VS_CD24LOW_TCONV_THYMUS_DN	196	-0.390187	-1.5586	0	0.228337	1	3230	tags=26%, list=14%, signal=29%
GSE26495_NAIVE_VS_PD1LOW_CD8_TCELL_UP	191	-0.387519	-1.55799	0.00172712	0.229181	1	3787	tags=27%, list=16%, signal=32%
GOBP_SULFUR_COMPOUND_TRANSPORT	49	-0.47625	-1.55733	0.0220588	0.230044	1	3163	tags=27%, list=14%, signal=31%
GSE45739_NRAS_KO_VS_WT_UNSTIM_CD4_TCELL_DN	193	-0.383483	-1.55646	0	0.231404	1	4773	tags=36%, list=21%, signal=45%
NAKAMURA_ADIPOGENESIS_LATE_DN	35	-0.511015	-1.5557	0.0251799	0.232593	1	1152	tags=23%, list=5%, signal=24%
GSE7219_UNSTIM_VS_LPS_AND_ANTI_CD40_STIM_NIK_NFKB2_KO_DC_DN	190	-0.389285	-1.55501	0.00160256	0.233604	1	2558	tags=25%, list=11%, signal=28%
HP_ECTODERMAL_DYSPLASIA	28	-0.530631	-1.55474	0.0349908	0.23371	1	2767	tags=29%, list=12%, signal=32%
REACTOME_DISEASES_ASSOCIATED_WITH_N_GLYCOSYLATION_OF_PROTEINS	17	-0.602663	-1.55462	0.0404624	0.233565	1	3645	tags=35%, list=16%, signal=42%
CONRAD_STEM_CELL	39	-0.500414	-1.5546	0.015625	0.233227	1	3236	tags=28%, list=14%, signal=33%
GSE21927_SPLEEN_VS_BONE_MARROW_MONOCYTE_BALBC_UP	196	-0.383539	-1.55453	0.00164474	0.232998	1	3201	tags=25%, list=14%, signal=29%
GOBP_NON_MOTILE_CILIUM_ASSEMBLY	54	-0.469097	-1.55447	0.0175781	0.232745	1	5893	tags=50%, list=25%, signal=67%
GSE8921_UNSTIM_0H_VS_TLR1_2_STIM_MONOCYTE_6H_UP	200	-0.386049	-1.55389	0.0049505	0.233544	1	2644	tags=20%, list=11%, signal=22%
JAEGER_METASTASIS_DN	254	-0.37166	-1.55373	0.00160772	0.233489	1	1719	tags=15%, list=7%, signal=16%
GSE29949_CD8_POS_DC_SPLEEN_VS_DC_BRAIN_UP	197	-0.384499	-1.55354	0	0.23352	1	3262	tags=24%, list=14%, signal=28%
GSE22886_TH1_VS_TH2_12H_ACT_DN	194	-0.384601	-1.55322	0.00328947	0.233784	1	2504	tags=20%, list=11%, signal=22%
MODULE_42	25	-0.549683	-1.55298	0.0333952	0.233893	1	9118	tags=80%, list=39%, signal=132%
MONNIER_POSTRADIATION_TUMOR_ESCAPE_DN	376	-0.357581	-1.55292	0	0.233653	1	3248	tags=28%, list=14%, signal=32%
CHAUHAN_RESPONSE_TO_METHOXYESTRADIOL_DN	103	-0.417319	-1.55258	0.00527241	0.233976	1	3524	tags=28%, list=15%, signal=33%
GSE5503_LIVER_DC_VS_SPLEEN_DC_ACTIVATED_ALLOGENIC_TCELL_UP	199	-0.381223	-1.55244	0	0.233939	1	2889	tags=24%, list=12%, signal=27%
GSE37532_WT_VS_PPARG_KO_VISCERAL_ADIPOSE_TISSUE_TREG_DN	198	-0.383744	-1.55236	0	0.233743	1	3411	tags=23%, list=15%, signal=26%
GSE21360_SECONDARY_VS_QUATERNARY_MEMORY_CD8_TCELL_DN	161	-0.393443	-1.55182	0.00172117	0.2344	1	2858	tags=26%, list=12%, signal=30%
HU_FETAL_RETINA_RGC	435	-0.353442	-1.55134	0	0.23491	1	2479	tags=20%, list=11%, signal=22%
YORDY_RECIPROCAL_REGULATION_BY_ETS1_AND_SP100_UP	22	-0.564144	-1.55134	0.0314815	0.234552	1	2137	tags=32%, list=9%, signal=35%
GSE1460_DP_THYMOCYTE_VS_NAIVE_CD4_TCELL_CORD_BLOOD_UP	198	-0.383409	-1.55132	0.00479233	0.234228	1	5928	tags=38%, list=26%, signal=50%
GOBP_NEGATIVE_REGULATION_OF_MUSCLE_CELL_APOPTOTIC_PROCESS	33	-0.504999	-1.5508	0.0225989	0.234879	1	4275	tags=36%, list=18%, signal=45%
HP_MEDIAL_FLARING_OF_THE_EYEBROW	26	-0.553422	-1.55031	0.0229008	0.235543	1	3159	tags=38%, list=14%, signal=44%
GOBP_RESPONSE_TO_LITHIUM_ION	20	-0.580581	-1.55	0.0423892	0.235764	1	593	tags=15%, list=3%, signal=15%
SENGUPTA_NASOPHARYNGEAL_CARCINOMA_UP	299	-0.367559	-1.5499	0.0015361	0.235593	1	4215	tags=31%, list=18%, signal=38%
GOMF_LYSOPHOSPHATIDIC_ACID_ACYLTRANSFERASE_ACTIVITY	18	-0.591339	-1.54888	0.0427184	0.237301	1	3470	tags=33%, list=15%, signal=39%
MCBRYAN_PUBERTAL_TGFB1_TARGETS_DN	63	-0.445534	-1.54813	0.0175747	0.238459	1	737	tags=16%, list=3%, signal=16%
SHEPARD_CRASH_AND_BURN_MUTANT_DN	190	-0.383734	-1.54793	0.00162075	0.238529	1	4555	tags=33%, list=20%, signal=40%
MODULE_168	21	-0.579093	-1.54691	0.048	0.240174	1	4442	tags=48%, list=19%, signal=59%
VERHAAK_GLIOBLASTOMA_PRONEURAL	176	-0.390053	-1.54658	0.00167504	0.240456	1	3278	tags=26%, list=14%, signal=30%
GSE36476_CTRL_VS_TSST_ACT_40H_MEMORY_CD4_TCELL_OLD_DN	200	-0.387229	-1.54617	0.00323625	0.240938	1	5387	tags=34%, list=23%, signal=43%
HAY_BONE_MARROW_CD8_T_CELL	67	-0.450227	-1.54613	0.00891266	0.240626	1	2156	tags=27%, list=9%, signal=30%
GOBP_PURINE_NUCLEOSIDE_BIOSYNTHETIC_PROCESS	21	-0.570232	-1.54589	0.0382979	0.240739	1	2762	tags=38%, list=12%, signal=43%
GSE24634_TREG_VS_TCONV_POST_DAY10_IL4_CONVERSION_DN	199	-0.37751	-1.54566	0	0.240872	1	2801	tags=30%, list=12%, signal=33%
GSE40666_WT_VS_STAT1_KO_CD8_TCELL_DN	200	-0.382039	-1.54566	0	0.240509	1	1861	tags=20%, list=8%, signal=22%
BARIS_THYROID_CANCER_DN	59	-0.451087	-1.54549	0.0123239	0.240474	1	2002	tags=20%, list=9%, signal=22%
REACTOME_TIGHT_JUNCTION_INTERACTIONS	30	-0.528399	-1.54545	0.0261682	0.240175	1	2516	tags=27%, list=11%, signal=30%
REACTOME_SIGNALING_BY_PTK6	54	-0.461329	-1.54487	0.0217391	0.241017	1	675	tags=11%, list=3%, signal=11%
TURASHVILI_BREAST_LOBULAR_CARCINOMA_VS_DUCTAL_NORMAL_DN	91	-0.419853	-1.54484	0.00749064	0.240719	1	1805	tags=16%, list=8%, signal=18%
LEE_CALORIE_RESTRICTION_MUSCLE_UP	39	-0.508412	-1.54468	0.025878	0.240671	1	1491	tags=21%, list=6%, signal=22%
BIOCARTA_ARAP_PATHWAY	17	-0.605595	-1.54466	0.0437262	0.240349	1	3570	tags=41%, list=15%, signal=49%
GSE37416_0H_VS_6H_F_TULARENSIS_LVS_NEUTROPHIL_DN	196	-0.380977	-1.54426	0	0.240816	1	2945	tags=26%, list=13%, signal=29%
PID_ALK1_PATHWAY	26	-0.548721	-1.54355	0.034749	0.241922	1	1692	tags=27%, list=7%, signal=29%
GSE25087_TREG_VS_TCONV_FETUS_UP	194	-0.381488	-1.54325	0	0.242219	1	3403	tags=30%, list=15%, signal=35%
GOBP_RESPONSE_TO_AUDITORY_STIMULUS	23	-0.56579	-1.54308	0.0346821	0.242253	1	3436	tags=39%, list=15%, signal=46%
MURAKAMI_UV_RESPONSE_1HR_UP	15	-0.613974	-1.5429	0.0417495	0.242281	1	1407	tags=20%, list=6%, signal=21%
GOBP_KILLING_OF_CELLS_IN_OTHER_ORGANISM_INVOLVED_IN_SYMBIOTIC_INTERACTION	25	-0.55287	-1.54245	0.0341556	0.242794	1	3952	tags=36%, list=17%, signal=43%
MEL18_DN.V1_UP	141	-0.40047	-1.54231	0.0016835	0.242683	1	1911	tags=22%, list=8%, signal=24%
HP_ABNORMAL_CIRCULATING_PROTEINOGENIC_AMINO_ACID_DERIVATIVE_CONCENTRATION	46	-0.484499	-1.54231	0.0254083	0.242326	1	3490	tags=28%, list=15%, signal=33%
REACTOME_ACYL_CHAIN_REMODELLING_OF_PC	26	-0.533905	-1.54224	0.0382409	0.242096	1	563	tags=12%, list=2%, signal=12%
GSE17186_BLOOD_VS_CORD_BLOOD_NAIVE_BCELL_UP	199	-0.384943	-1.54221	0.0015873	0.241796	1	3451	tags=29%, list=15%, signal=34%
REACTOME_KERATAN_SULFATE_BIOSYNTHESIS	28	-0.52225	-1.54149	0.0209125	0.242954	1	1249	tags=25%, list=5%, signal=26%
HP_CEREBRAL_HYPOPLASIA	45	-0.47886	-1.54085	0.0195035	0.24393	1	5151	tags=40%, list=22%, signal=51%
GOBP_RETROGRADE_VESICLE_MEDIATED_TRANSPORT_GOLGI_TO_ENDOPLASMIC_RETICULUM	84	-0.429297	-1.54056	0.00180505	0.244153	1	6445	tags=45%, list=28%, signal=62%
GRABARCZYK_BCL11B_TARGETS_UP	77	-0.435257	-1.54039	0.0129151	0.244144	1	3489	tags=30%, list=15%, signal=35%
GOBP_MEMBRANE_REPOLARIZATION	41	-0.48486	-1.54019	0.0145985	0.244227	1	2287	tags=27%, list=10%, signal=30%
GOCC_KINETOCHORE	136	-0.398262	-1.54003	0.00705467	0.244183	1	7256	tags=50%, list=31%, signal=72%
GSE17812_WT_VS_THPOK_KO_MEMORY_CD8_TCELL_DN	199	-0.382197	-1.53975	0.00484653	0.244427	1	3616	tags=30%, list=16%, signal=35%
GSE10240_CTRL_VS_IL17_STIM_PRIMARY_BRONCHIAL_EPITHELIAL_CELLS_DN	197	-0.377878	-1.53968	0.00323102	0.24418	1	3354	tags=26%, list=14%, signal=30%
BCL6B_TARGET_GENES	149	-0.392886	-1.53928	0.00483871	0.244599	1	2002	tags=15%, list=9%, signal=16%
MODULE_139	78	-0.436445	-1.53917	0.0106572	0.244462	1	2633	tags=26%, list=11%, signal=29%
HOEK_NK_CELL_2011_2012_TIV_ADULT_7DY_UP	17	-0.597676	-1.53913	0.0402299	0.244183	1	760	tags=24%, list=3%, signal=24%
MODULE_2	381	-0.35555	-1.53875	0	0.244586	1	2525	tags=25%, list=11%, signal=28%
GSE13306_LAMINA_PROPRIA_VS_SPLEEN_TREG_DN	199	-0.378028	-1.53859	0.00637959	0.244565	1	3813	tags=28%, list=16%, signal=33%
GSE14415_INDUCED_TREG_VS_TCONV_UP	179	-0.385611	-1.53834	0.00165289	0.244751	1	5668	tags=40%, list=24%, signal=52%
VALK_AML_WITH_FLT3_ITD	39	-0.492008	-1.53814	0.0230496	0.244773	1	1402	tags=26%, list=6%, signal=27%
FAN_EMBRYONIC_CTX_BIG_GROUPS_GLIAL	133	-0.394002	-1.53801	0.00167224	0.244667	1	3794	tags=27%, list=16%, signal=32%
GSE7852_LN_VS_FAT_TREG_DN	199	-0.380651	-1.53755	0	0.245206	1	2817	tags=25%, list=12%, signal=28%
GSE36826_WT_VS_IL1R_KO_SKIN_STAPH_AUREUS_INF_DN	199	-0.378561	-1.53704	0.00487805	0.245897	1	2437	tags=22%, list=11%, signal=24%
OKUMURA_INFLAMMATORY_RESPONSE_LPS	177	-0.384987	-1.53686	0.00165289	0.245955	1	4225	tags=29%, list=18%, signal=36%
GSE26290_WT_VS_PDK1_KO_ANTI_CD3_AND_IL2_STIM_CD8_TCELL_UP	195	-0.380485	-1.53655	0.00328947	0.246238	1	3401	tags=27%, list=15%, signal=31%
GOCC_CILIARY_TIP	47	-0.479249	-1.53651	0.0285714	0.245959	1	3286	tags=40%, list=14%, signal=47%
MIR7848_3P	28	-0.532975	-1.53618	0.027933	0.246305	1	1598	tags=25%, list=7%, signal=27%
GSE21063_3H_VS_16H_ANTI_IGM_STIM_NFATC1_KOBCELL_UP	199	-0.379544	-1.53606	0	0.24619	1	1946	tags=21%, list=8%, signal=22%
DEMAGALHAES_AGING_DN	16	-0.599791	-1.53559	0.042885	0.246862	1	750	tags=19%, list=3%, signal=19%
GSE12845_IGD_POS_VS_NEG_BLOOD_BCELL_DN	190	-0.379067	-1.5354	0.00166945	0.246912	1	3534	tags=25%, list=15%, signal=30%
GOBP_KINETOCHORE_ASSEMBLY	17	-0.602399	-1.53511	0.0367505	0.247167	1	7032	tags=65%, list=30%, signal=93%
GOBP_NUCLEOSIDE_METABOLIC_PROCESS	103	-0.412825	-1.53484	0.0084317	0.247374	1	3372	tags=25%, list=15%, signal=29%
GOCC_CELL_CORTEX	301	-0.36476	-1.53472	0.00305344	0.247256	1	2442	tags=19%, list=11%, signal=21%
REACTOME_INTRAFLAGELLAR_TRANSPORT	54	-0.463024	-1.53462	0.0142602	0.247129	1	3286	tags=33%, list=14%, signal=39%
GSE37301_RAG2_KO_VS_RAG2_AND_ETS1_KO_NK_CELL_DN	198	-0.376915	-1.53378	0.00332779	0.248559	1	3215	tags=24%, list=14%, signal=27%
WALLACE_PROSTATE_CANCER_UP	20	-0.569951	-1.53378	0.0478821	0.248226	1	2587	tags=35%, list=11%, signal=39%
HP_BIFID_TONGUE	24	-0.547591	-1.53369	0.045045	0.248038	1	5235	tags=58%, list=23%, signal=75%
SAGIV_CD24_TARGETS_DN	45	-0.477793	-1.53349	0.0221811	0.248124	1	3165	tags=40%, list=14%, signal=46%
REACTOME_MEIOTIC_SYNAPSIS	76	-0.440987	-1.53343	0.010772	0.247897	1	5623	tags=46%, list=24%, signal=61%
HP_MILD_GLOBAL_DEVELOPMENTAL_DELAY	38	-0.498507	-1.53295	0.0148699	0.248529	1	4675	tags=39%, list=20%, signal=49%
GOMF_TUBULIN_BINDING	365	-0.356603	-1.53294	0	0.248201	1	3725	tags=26%, list=16%, signal=31%
GSE45365_WT_VS_IFNAR_KO_BCELL_MCMV_INFECTION_DN	191	-0.381134	-1.53136	0.00344234	0.251148	1	3770	tags=32%, list=16%, signal=38%
REACTOME_TRANSPORT_OF_INORGANIC_CATIONS_ANIONS_AND_AMINO_ACIDS_OLIGOPEPTIDES	106	-0.419586	-1.53131	0.0153061	0.250911	1	2987	tags=25%, list=13%, signal=28%
GOBP_PROTEIN_TRANSPORT_ALONG_MICROTUBULE	68	-0.441307	-1.53127	0.00917431	0.250644	1	5870	tags=53%, list=25%, signal=71%
WANG_BARRETTS_ESOPHAGUS_DN	25	-0.541133	-1.53105	0.0380228	0.25072	1	1316	tags=20%, list=6%, signal=21%
GSE2128_CTRL_VS_MIMETOPE_NEGATIVE_SELECTION_DP_THYMOCYTE_C57BL6_DN	199	-0.379297	-1.53092	0	0.250646	1	3106	tags=25%, list=13%, signal=28%
HOEK_B_CELL_2011_2012_TIV_ADULT_3DY_UP	35	-0.503945	-1.52991	0.025974	0.252351	1	279	tags=14%, list=1%, signal=14%
HP_OSTEOARTHRITIS	55	-0.458644	-1.52935	0.0201835	0.253184	1	2088	tags=20%, list=9%, signal=22%
GNF2_RRM1	87	-0.428192	-1.52932	0.00343053	0.252875	1	6208	tags=45%, list=27%, signal=61%
GSE15930_NAIVE_VS_72H_IN_VITRO_STIM_IL12_CD8_TCELL_DN	200	-0.374167	-1.52847	0.0017094	0.254325	1	3699	tags=29%, list=16%, signal=34%
GOBP_UBIQUITIN_DEPENDENT_ERAD_PATHWAY	79	-0.433335	-1.52842	0.0154374	0.254076	1	4874	tags=32%, list=21%, signal=40%
RUTELLA_RESPONSE_TO_HGF_VS_CSF2RB_AND_IL4_DN	245	-0.365594	-1.52841	0	0.253731	1	2963	tags=27%, list=13%, signal=31%
REACTOME_BBSOME_MEDIATED_CARGO_TARGETING_TO_CILIUM	23	-0.543473	-1.52825	0.04	0.253712	1	2800	tags=30%, list=12%, signal=35%
REACTOME_ORGANELLE_BIOGENESIS_AND_MAINTENANCE	293	-0.359486	-1.52818	0	0.253496	1	3958	tags=26%, list=17%, signal=30%
GAVIN_FOXP3_TARGETS_CLUSTER_P6	90	-0.417247	-1.52808	0.00358423	0.253347	1	5447	tags=49%, list=23%, signal=64%
GSE22045_TREG_VS_TCONV_UP	182	-0.376759	-1.528	0	0.25317	1	2685	tags=23%, list=12%, signal=26%
GOCC_PROTEIN_DNA_COMPLEX	200	-0.377068	-1.52799	0.00171527	0.252839	1	5335	tags=36%, list=23%, signal=46%
GSE20727_DNFB_ALLERGEN_VS_ROS_INH_AND_DNFB_ALLERGEN_TREATED_DC_DN	199	-0.381555	-1.52786	0	0.252799	1	3502	tags=29%, list=15%, signal=33%
SUH_COEXPRESSED_WITH_ID1_AND_ID2_UP	18	-0.593329	-1.52691	0.0482625	0.254482	1	5354	tags=56%, list=23%, signal=72%
BASAKI_YBX1_TARGETS_DN	384	-0.352855	-1.52683	0	0.254299	1	3044	tags=26%, list=13%, signal=29%
GSE2405_HEAT_KILLED_LYSATE_VS_LIVE_A_PHAGOCYTOPHILUM_STIM_NEUTROPHIL_9H_UP	199	-0.375011	-1.52669	0	0.254263	1	3454	tags=31%, list=15%, signal=36%
DELPUECH_FOXO3_TARGETS_DN	40	-0.486752	-1.52641	0.0221811	0.254539	1	5305	tags=45%, list=23%, signal=58%
CEBALLOS_TARGETS_OF_TP53_AND_MYC_DN	33	-0.499693	-1.52631	0.0373281	0.254403	1	2378	tags=27%, list=10%, signal=30%
GROSS_HYPOXIA_VIA_HIF1A_DN	109	-0.409028	-1.52615	0.00883392	0.254389	1	1444	tags=18%, list=6%, signal=19%
AIZARANI_LIVER_C39_EPCAM_POS_BILE_DUCT_CELLS_4	183	-0.381792	-1.52594	0.00495868	0.254432	1	3289	tags=25%, list=14%, signal=29%
GOCC_CONDENSED_CHROMOSOME_CENTROMERIC_REGION	116	-0.401718	-1.5259	0.00530035	0.254177	1	7552	tags=53%, list=33%, signal=79%
VALK_AML_CLUSTER_8	25	-0.544182	-1.5256	0.0367505	0.254492	1	2259	tags=28%, list=10%, signal=31%
DURANTE_ADULT_OLFACTORY_NEUROEPITHELIUM_RESPIRATORY_HORIZONTAL_BASAL_CELLS	33	-0.508937	-1.52558	0.0371057	0.25418	1	332	tags=12%, list=1%, signal=12%
GSE11961_GERMINAL_CENTER_BCELL_DAY7_VS_PLASMA_CELL_DAY7_DN	200	-0.378656	-1.52538	0	0.254254	1	3031	tags=26%, list=13%, signal=30%
GSE24142_EARLY_THYMIC_PROGENITOR_VS_DN3_THYMOCYTE_ADULT_UP	200	-0.377774	-1.52463	0	0.255582	1	2241	tags=24%, list=10%, signal=26%
GSE46242_CTRL_VS_EGR2_DELETED_ANERGIC_TH1_CD4_TCELL_DN	194	-0.377584	-1.52453	0	0.255432	1	3239	tags=29%, list=14%, signal=34%
GOBP_RIBOSE_PHOSPHATE_BIOSYNTHETIC_PROCESS	190	-0.374716	-1.52452	0.00335008	0.255112	1	3463	tags=24%, list=15%, signal=28%
SCHAEFFER_PROSTATE_DEVELOPMENT_12HR_DN	51	-0.469816	-1.5242	0.0390335	0.255438	1	816	tags=20%, list=4%, signal=20%
GSE13547_2H_VS_12_H_ANTI_IGM_STIM_BCELL_UP	173	-0.381626	-1.52361	0.00510204	0.256317	1	3317	tags=32%, list=14%, signal=37%
HP_CHORIORETINAL_ATROPHY	23	-0.560567	-1.52357	0.0419048	0.256039	1	89	tags=9%, list=0%, signal=9%
GOBP_CILIARY_BASAL_BODY_PLASMA_MEMBRANE_DOCKING	95	-0.413886	-1.52351	0.010453	0.255821	1	4077	tags=33%, list=18%, signal=39%
HORIUCHI_WTAP_TARGETS_DN	311	-0.356543	-1.52323	0	0.2561	1	6157	tags=40%, list=27%, signal=54%
REACTOME_SIGNALING_BY_ERBB2_IN_CANCER	26	-0.537173	-1.52322	0.0489642	0.255774	1	1395	tags=23%, list=6%, signal=25%
CHARAFE_BREAST_CANCER_BASAL_VS_MESENCHYMAL_UP	118	-0.400786	-1.52263	0.0105263	0.256616	1	1853	tags=18%, list=8%, signal=19%
HP_FINGER_SYNDACTYLY	181	-0.377725	-1.52254	0	0.256468	1	3273	tags=26%, list=14%, signal=30%
MIR6726_5P	50	-0.46103	-1.52226	0.0178571	0.256719	1	3436	tags=30%, list=15%, signal=35%
GOBP_RESPONSE_TO_ARSENIC_CONTAINING_SUBSTANCE	30	-0.517616	-1.52212	0.0371747	0.256683	1	2076	tags=20%, list=9%, signal=22%
GSE5503_PLN_DC_VS_SPLEEN_DC_ACTIVATED_ALLOGENIC_TCELL_UP	200	-0.371362	-1.52198	0.00169779	0.256633	1	2663	tags=22%, list=11%, signal=25%
WENG_POR_TARGETS_GLOBAL_UP	19	-0.577938	-1.52197	0.0498084	0.256318	1	2475	tags=37%, list=11%, signal=41%
GSE17974_IL4_AND_ANTI_IL12_VS_UNTREATED_2H_ACT_CD4_TCELL_UP	191	-0.376838	-1.52132	0.00477707	0.257306	1	3735	tags=32%, list=16%, signal=38%
GOMF_K63_LINKED_POLYUBIQUITIN_MODIFICATION_DEPENDENT_PROTEIN_BINDING	21	-0.551039	-1.52073	0.0367505	0.258265	1	3482	tags=38%, list=15%, signal=45%
GSE17721_CTRL_VS_GARDIQUIMOD_1H_BMDC_DN	198	-0.376792	-1.52027	0.00171527	0.258918	1	2373	tags=20%, list=10%, signal=22%
GOBP_SPECIFICATION_OF_SYMMETRY	124	-0.396383	-1.52007	0.00681431	0.259007	1	3286	tags=27%, list=14%, signal=32%
GOBP_PHOSPHATIDYLCHOLINE_ACYL_CHAIN_REMODELING	29	-0.510221	-1.52001	0.0255941	0.258795	1	563	tags=10%, list=2%, signal=11%
GSE39556_UNTREATED_VS_3H_POLYIC_INJ_MOUSE_NK_CELL_UP	199	-0.372911	-1.51991	0.0034188	0.258696	1	4195	tags=36%, list=18%, signal=43%
GSE37416_12H_VS_48H_F_TULARENSIS_LVS_NEUTROPHIL_DN	180	-0.380339	-1.51977	0.0017094	0.258647	1	3641	tags=30%, list=16%, signal=35%
DESCARTES_FETAL_STOMACH_CILIATED_EPITHELIAL_CELLS	291	-0.35831	-1.51937	0	0.259131	1	3543	tags=23%, list=15%, signal=27%
WP_LNCRNA_INVOLVEMENT_IN_CANONICAL_WNT_SIGNALING_AND_COLORECTAL_CANCER	93	-0.412216	-1.51933	0.015873	0.258866	1	1679	tags=18%, list=7%, signal=20%
GOBP_REGULATION_OF_TOLL_LIKE_RECEPTOR_4_SIGNALING_PATHWAY	21	-0.572231	-1.5191	0.0592734	0.259018	1	1727	tags=24%, list=7%, signal=26%
WIERENGA_STAT5A_TARGETS_GROUP1	127	-0.394616	-1.51882	0.0117253	0.259315	1	2976	tags=31%, list=13%, signal=35%
WP_HAIR_FOLLICLE_DEVELOPMENT_ORGANOGENESIS_PART_2_OF_3	32	-0.515123	-1.51863	0.0216998	0.259362	1	2384	tags=28%, list=10%, signal=31%
GOMF_NEUROPEPTIDE_RECEPTOR_BINDING	34	-0.502299	-1.51858	0.0311284	0.259129	1	3030	tags=24%, list=13%, signal=27%
PID_PLK1_PATHWAY	46	-0.476138	-1.51847	0.0371057	0.259008	1	3789	tags=30%, list=16%, signal=36%
HIRSCH_CELLULAR_TRANSFORMATION_SIGNATURE_UP	241	-0.364322	-1.51842	0	0.258776	1	1727	tags=17%, list=7%, signal=19%
GSE26343_WT_VS_NFAT5_KO_MACROPHAGE_DN	200	-0.37187	-1.51831	0.0016129	0.258667	1	1898	tags=19%, list=8%, signal=21%
GOMF_L_ASCORBIC_ACID_BINDING	20	-0.57131	-1.5183	0.0427184	0.258346	1	1098	tags=30%, list=5%, signal=31%
REACTOME_ACYL_CHAIN_REMODELLING_OF_PE	28	-0.531619	-1.51796	0.0374532	0.258687	1	563	tags=14%, list=2%, signal=15%
HP_HEPATIC_FIBROSIS	118	-0.395624	-1.5178	0.0123457	0.258699	1	3392	tags=33%, list=15%, signal=39%
LANDIS_ERBB2_BREAST_TUMORS_324_UP	151	-0.389704	-1.51743	0.00352113	0.259128	1	2023	tags=19%, list=9%, signal=20%
GSE369_SOCS3_KO_VS_WT_LIVER_POST_IL6_INJECTION_UP	197	-0.379258	-1.51714	0.00166389	0.259429	1	1789	tags=15%, list=8%, signal=16%
GOBP_GLYCOSYL_COMPOUND_METABOLIC_PROCESS	126	-0.401368	-1.51619	0.00859107	0.261078	1	3372	tags=24%, list=15%, signal=28%
GSE2770_TGFB_AND_IL4_VS_TGFB_AND_IL12_TREATED_ACT_CD4_TCELL_48H_DN	194	-0.374295	-1.51614	0.00164745	0.260852	1	3652	tags=26%, list=16%, signal=31%
KARLSSON_TGFB1_TARGETS_DN	194	-0.379626	-1.51585	0.005	0.261105	1	3705	tags=34%, list=16%, signal=40%
GOMF_PHOSPHATASE_ACTIVATOR_ACTIVITY	16	-0.586821	-1.51564	0.0494506	0.261198	1	3994	tags=38%, list=17%, signal=45%
GSE7460_FOXP3_MUT_VS_WT_ACT_WITH_TGFB_TCONV_UP	199	-0.377747	-1.51522	0.0015873	0.261749	1	2866	tags=24%, list=12%, signal=27%
GSE24634_IL4_VS_CTRL_TREATED_NAIVE_CD4_TCELL_DAY5_UP	198	-0.37282	-1.51511	0.005	0.261625	1	2906	tags=30%, list=13%, signal=34%
MODULE_253	21	-0.55483	-1.5149	0.0415094	0.261717	1	5893	tags=52%, list=25%, signal=70%
BOYLAN_MULTIPLE_MYELOMA_PCA1_UP	120	-0.402327	-1.51471	0.00859107	0.261773	1	1276	tags=18%, list=6%, signal=18%
GOBP_DICARBOXYLIC_ACID_CATABOLIC_PROCESS	17	-0.574647	-1.5145	0.0454545	0.261905	1	2451	tags=53%, list=11%, signal=59%
GOMF_CARBON_CARBON_LYASE_ACTIVITY	51	-0.461036	-1.51438	0.0188324	0.261817	1	2314	tags=25%, list=10%, signal=28%
MODULE_279	140	-0.386824	-1.51427	0.00661157	0.261766	1	2848	tags=19%, list=12%, signal=22%
HP_PALMAR_HYPERKERATOSIS	40	-0.476899	-1.51372	0.0350877	0.262587	1	2640	tags=25%, list=11%, signal=28%
MODULE_127	25	-0.538163	-1.5137	0.047259	0.26229	1	4442	tags=44%, list=19%, signal=54%
GOBP_STRIATED_MUSCLE_CELL_APOPTOTIC_PROCESS	34	-0.506531	-1.51337	0.0283554	0.262658	1	4676	tags=35%, list=20%, signal=44%
GSE13887_HEALTHY_VS_LUPUS_RESTING_CD4_TCELL_DN	122	-0.400929	-1.51334	0.0138169	0.262392	1	3375	tags=30%, list=15%, signal=35%
MIR218_2_3P	47	-0.461683	-1.5133	0.0197487	0.262142	1	5380	tags=40%, list=23%, signal=53%
GSE37416_CTRL_VS_3H_F_TULARENSIS_LVS_NEUTROPHIL_DN	194	-0.371377	-1.51306	0.00344828	0.262354	1	3406	tags=24%, list=15%, signal=28%
GOBP_LABYRINTHINE_LAYER_MORPHOGENESIS	20	-0.56189	-1.51299	0.0517241	0.262158	1	1296	tags=30%, list=6%, signal=32%
REACTOME_SURFACTANT_METABOLISM	28	-0.523808	-1.51279	0.0357782	0.262242	1	1900	tags=25%, list=8%, signal=27%
REACTOME_RHO_GTPASES_ACTIVATE_IQGAPS	29	-0.52161	-1.51263	0.0535714	0.262266	1	197	tags=7%, list=1%, signal=7%
GSE40273_EOS_KO_VS_WT_TREG_UP	200	-0.372051	-1.51258	0.00165289	0.262017	1	3710	tags=28%, list=16%, signal=32%
GSE14769_UNSTIM_VS_40MIN_LPS_BMDM_DN	200	-0.370416	-1.51247	0.00165563	0.261904	1	3230	tags=26%, list=14%, signal=31%
DESCARTES_FETAL_KIDNEY_URETERIC_BUD_CELLS	269	-0.362065	-1.51242	0.00158983	0.261694	1	1512	tags=13%, list=7%, signal=13%
GOBP_RESPONSE_TO_EPIDERMAL_GROWTH_FACTOR	46	-0.469458	-1.51239	0.0301954	0.261418	1	2004	tags=20%, list=9%, signal=21%
GROSS_HYPOXIA_VIA_ELK3_DN	156	-0.383691	-1.51234	0.00334448	0.261198	1	3077	tags=28%, list=13%, signal=32%
DURAND_STROMA_NS_UP	167	-0.382783	-1.51234	0.00346021	0.260871	1	1883	tags=23%, list=8%, signal=25%
HP_CLUBBING	132	-0.391149	-1.51163	0.0105079	0.262068	1	3091	tags=23%, list=13%, signal=26%
MODULE_363	49	-0.456783	-1.51146	0.0338983	0.262162	1	2621	tags=22%, list=11%, signal=25%
HP_DYSDIADOCHOKINESIS	44	-0.474818	-1.51052	0.0275735	0.263841	1	2921	tags=30%, list=13%, signal=34%
GSE19888_ADENOSINE_A3R_ACT_VS_A3R_ACT_WITH_A3R_INH_PRETREATMENT_IN_MAST_CELL_UP	195	-0.377171	-1.51044	0.00168067	0.263669	1	4588	tags=30%, list=20%, signal=37%
WU_CELL_MIGRATION	177	-0.376023	-1.51033	0.00823723	0.263581	1	2137	tags=21%, list=9%, signal=23%
HP_ABNORMALITY_OF_THE_PLANTAR_SKIN_OF_FOOT	84	-0.416557	-1.51014	0.0142349	0.263648	1	2640	tags=19%, list=11%, signal=21%
HUTTMANN_B_CLL_POOR_SURVIVAL_UP	269	-0.359318	-1.50976	0.00156986	0.264204	1	3263	tags=26%, list=14%, signal=30%
GSE14350_TREG_VS_TEFF_IN_IL2RB_KO_DN	198	-0.368658	-1.50976	0	0.263886	1	3387	tags=26%, list=15%, signal=30%
QUINTENS_EMBRYONIC_BRAIN_RESPONSE_TO_IR	83	-0.424382	-1.50967	0.00848896	0.263756	1	3827	tags=30%, list=16%, signal=36%
GSE10239_NAIVE_VS_DAY4.5_EFF_CD8_TCELL_DN	200	-0.367171	-1.50964	0.00476947	0.263506	1	4170	tags=30%, list=18%, signal=36%
KIM_LIVER_CANCER_POOR_SURVIVAL_UP	22	-0.549528	-1.50962	0.0426357	0.263214	1	523	tags=18%, list=2%, signal=19%
GSE28737_WT_VS_BCL6_HET_MARGINAL_ZONE_BCELL_DN	199	-0.36691	-1.50939	0.00168919	0.263364	1	2004	tags=17%, list=9%, signal=19%
WP_7OXOC_AND_7BETAHC_PATHWAYS	26	-0.521488	-1.50938	0.0492701	0.263067	1	4607	tags=46%, list=20%, signal=58%
GOBP_VENTRICULAR_CARDIAC_MUSCLE_CELL_MEMBRANE_REPOLARIZATION	23	-0.53539	-1.50925	0.0361905	0.263009	1	2287	tags=30%, list=10%, signal=34%
GSE2770_TGFB_AND_IL4_VS_IL4_TREATED_ACT_CD4_TCELL_48H_DN	196	-0.373834	-1.50843	0.00487805	0.264461	1	3243	tags=25%, list=14%, signal=29%
GSE17974_0.5H_VS_72H_UNTREATED_IN_VITRO_CD4_TCELL_DN	198	-0.372861	-1.50831	0	0.264378	1	2931	tags=20%, list=13%, signal=23%
GOBP_OLFACTORY_LOBE_DEVELOPMENT	28	-0.515569	-1.50792	0.0429105	0.26489	1	1988	tags=21%, list=9%, signal=23%
TRAVAGLINI_LUNG_SIGNALING_ALVEOLAR_EPITHELIAL_TYPE_2_CELL	70	-0.432913	-1.50792	0.0145455	0.264566	1	2433	tags=26%, list=10%, signal=29%
GSE46468_LUNG_INNATE_LYMPHOID_CELL_VS_SPLEEN_CD4_TCELL_UP	195	-0.372891	-1.50749	0.00166389	0.26518	1	5854	tags=42%, list=25%, signal=56%
GSE17974_CTRL_VS_ACT_IL4_AND_ANTI_IL12_48H_CD4_TCELL_DN	198	-0.376631	-1.50744	0	0.264959	1	5344	tags=41%, list=23%, signal=53%
MODULE_221	30	-0.508653	-1.50736	0.0263158	0.264805	1	7147	tags=60%, list=31%, signal=87%
WP_GLOBO_SPHINGOLIPID_METABOLISM	21	-0.554461	-1.50722	0.0542056	0.264768	1	1819	tags=29%, list=8%, signal=31%
GSE40274_CTRL_VS_FOXP3_AND_IRF4_TRANSDUCED_ACTIVATED_CD4_TCELL_DN	162	-0.376511	-1.50688	0.00342466	0.265167	1	4637	tags=40%, list=20%, signal=50%
KEGG_GALACTOSE_METABOLISM	26	-0.532563	-1.50686	0.0425926	0.264875	1	4133	tags=27%, list=18%, signal=33%
HAY_BONE_MARROW_EARLY_ERYTHROBLAST	94	-0.413266	-1.50685	0.0103806	0.264585	1	4421	tags=31%, list=19%, signal=38%
ZNF239_TARGET_GENES	37	-0.494846	-1.50658	0.0376648	0.264857	1	5924	tags=46%, list=26%, signal=62%
GSE23505_IL6_IL1_VS_IL6_IL1_TGFB_TREATED_CD4_TCELL_DN	199	-0.371064	-1.50652	0.00502513	0.264677	1	4607	tags=31%, list=20%, signal=39%
REACTOME_ANCHORING_OF_THE_BASAL_BODY_TO_THE_PLASMA_MEMBRANE	97	-0.407319	-1.50536	0.00990099	0.266943	1	4077	tags=32%, list=18%, signal=39%
GOBP_KERATAN_SULFATE_BIOSYNTHETIC_PROCESS	28	-0.52225	-1.50525	0.0439771	0.266857	1	1249	tags=25%, list=5%, signal=26%
GSE13306_TREG_VS_TCONV_LAMINA_PROPRIA_UP	199	-0.369854	-1.50519	0.00165289	0.266661	1	3271	tags=25%, list=14%, signal=28%
GSE25087_TREG_VS_TCONV_ADULT_UP	193	-0.374455	-1.50491	0.00902527	0.266973	1	3192	tags=35%, list=14%, signal=40%
HP_ABNORMAL_ANATOMIC_LOCATION_OF_THE_HEART	120	-0.39673	-1.50486	0.00527241	0.266749	1	3179	tags=27%, list=14%, signal=31%
GOBP_INTRINSIC_APOPTOTIC_SIGNALING_PATHWAY	276	-0.356801	-1.50474	0.00164474	0.266729	1	3507	tags=25%, list=15%, signal=29%
GSE17580_TREG_VS_TEFF_S_MANSONI_INF_UP	200	-0.376065	-1.50449	0.00810373	0.266961	1	2626	tags=26%, list=11%, signal=30%
WANG_HCP_PROSTATE_CANCER	105	-0.402783	-1.50424	0.0136752	0.267216	1	3189	tags=24%, list=14%, signal=27%
JIANG_HYPOXIA_CANCER	58	-0.444059	-1.50416	0.018315	0.26708	1	2691	tags=22%, list=12%, signal=25%
GSE360_LOW_DOSE_B_MALAYI_VS_M_TUBERCULOSIS_DC_DN	198	-0.374015	-1.50414	0.00501672	0.266805	1	2027	tags=19%, list=9%, signal=20%
GSE32423_CTRL_VS_IL7_IL4_MEMORY_CD8_TCELL_DN	200	-0.37197	-1.50345	0	0.26798	1	2138	tags=15%, list=9%, signal=16%
GSE25088_WT_VS_STAT6_KO_MACROPHAGE_DN	198	-0.372574	-1.50308	0.00504202	0.268458	1	3502	tags=31%, list=15%, signal=37%
GSE17580_UNINFECTED_VS_S_MANSONI_INF_TREG_DN	200	-0.372834	-1.50269	0.00334448	0.269007	1	3711	tags=26%, list=16%, signal=31%
GOBP_REGULATION_OF_ACTIN_FILAMENT_BASED_MOVEMENT	37	-0.489411	-1.50267	0.0337711	0.268729	1	1662	tags=22%, list=7%, signal=23%
PID_P53_DOWNSTREAM_PATHWAY	137	-0.38738	-1.50261	0.00515464	0.268545	1	2763	tags=23%, list=12%, signal=26%
GOBP_MEMBRANE_BIOGENESIS	40	-0.478648	-1.50235	0.0487805	0.268786	1	1456	tags=18%, list=6%, signal=19%
BMI1_DN.V1_UP	147	-0.382642	-1.50227	0	0.268652	1	1780	tags=16%, list=8%, signal=18%
GSE17721_0.5H_VS_8H_GARDIQUIMOD_BMDC_UP	198	-0.376644	-1.50204	0.00160772	0.268889	1	3787	tags=24%, list=16%, signal=28%
SNAI1_TARGET_GENES	426	-0.343293	-1.50181	0	0.269083	1	3595	tags=25%, list=15%, signal=29%
SHI_SPARC_TARGETS_UP	24	-0.542087	-1.50148	0.0568182	0.269531	1	6047	tags=46%, list=26%, signal=62%
GOCC_AUTOPHAGOSOME	97	-0.41076	-1.50132	0.0119863	0.269554	1	3135	tags=26%, list=14%, signal=30%
LENAOUR_DENDRITIC_CELL_MATURATION_UP	114	-0.403909	-1.50103	0.0107335	0.269867	1	2989	tags=31%, list=13%, signal=35%
GSE40225_WT_VS_RIP_B7X_DIABETIC_MOUSE_PANCREATIC_CD8_TCELL_DN	199	-0.366041	-1.50101	0.00166389	0.269585	1	3814	tags=25%, list=16%, signal=30%
SASSON_RESPONSE_TO_FORSKOLIN_UP	87	-0.413391	-1.50096	0.0141343	0.269374	1	2944	tags=25%, list=13%, signal=29%
MODULE_52	426	-0.341748	-1.50072	0	0.269567	1	3141	tags=23%, list=14%, signal=27%
REACTOME_RECOGNITION_AND_ASSOCIATION_OF_DNA_GLYCOSYLASE_WITH_SITE_CONTAINING_AN_AFFECTED_PURINE	53	-0.458007	-1.5005	0.0258303	0.269714	1	5623	tags=53%, list=24%, signal=70%
REACTOME_DNA_METHYLATION	61	-0.443739	-1.50034	0.0241636	0.26971	1	5623	tags=48%, list=24%, signal=63%
GOBP_CELLULAR_RESPONSE_TO_DRUG	63	-0.444319	-1.50016	0.0145719	0.269804	1	2287	tags=22%, list=10%, signal=25%
LANDIS_BREAST_CANCER_PROGRESSION_UP	46	-0.470034	-1.50009	0.0329068	0.26964	1	1993	tags=20%, list=9%, signal=21%
GSE40184_HEALTHY_VS_HCV_INFECTED_DONOR_PBMC_DN	199	-0.371474	-1.50007	0.00333333	0.269368	1	2406	tags=20%, list=10%, signal=22%
DESCARTES_FETAL_STOMACH_ERYTHROBLASTS	97	-0.403448	-1.50001	0.0178571	0.269199	1	3334	tags=24%, list=14%, signal=28%
GOCC_PROTON_TRANSPORTING_TWO_SECTOR_ATPASE_COMPLEX_CATALYTIC_DOMAIN	17	-0.59175	-1.49961	0.0446602	0.269776	1	6641	tags=59%, list=29%, signal=82%
WP_PURINERGIC_SIGNALING	32	-0.508473	-1.49953	0.0481481	0.269607	1	2603	tags=28%, list=11%, signal=32%
GSE21546_WT_VS_SAP1A_KO_AND_ELK1_KO_ANTI_CD3_STIM_DP_THYMOCYTES_DN	197	-0.368675	-1.49949	0.00497512	0.269385	1	3338	tags=26%, list=14%, signal=30%
GAZDA_DIAMOND_BLACKFAN_ANEMIA_MYELOID_UP	30	-0.513455	-1.49932	0.05	0.269478	1	2945	tags=37%, list=13%, signal=42%
GOBP_ENDOPLASMIC_RETICULUM_UNFOLDED_PROTEIN_RESPONSE	124	-0.391919	-1.49904	0.00353982	0.269733	1	2963	tags=19%, list=13%, signal=22%
GOMF_FRIZZLED_BINDING	37	-0.490304	-1.49888	0.0310078	0.269733	1	1679	tags=22%, list=7%, signal=23%
WP_MECP2_AND_ASSOCIATED_RETT_SYNDROME	72	-0.424864	-1.49884	0.0183824	0.269491	1	3207	tags=25%, list=14%, signal=29%
GSE9946_IMMATURE_VS_PROSTAGLANDINE2_TREATED_MATURE_DC_DN	144	-0.384119	-1.49877	0.00510204	0.269322	1	3509	tags=26%, list=15%, signal=31%
DELASERNA_MYOD_TARGETS_UP	86	-0.418432	-1.49875	0.0131579	0.269062	1	2758	tags=24%, list=12%, signal=28%
GSE36888_STAT5_AB_KNOCKIN_VS_WT_TCELL_IL2_TREATED_2H_UP	198	-0.368285	-1.49819	0.00666667	0.26997	1	3896	tags=31%, list=17%, signal=37%
GOBP_NEGATIVE_REGULATION_OF_NECROTIC_CELL_DEATH	17	-0.586943	-1.49815	0.0494297	0.269731	1	2297	tags=29%, list=10%, signal=33%
TANG_SENESCENCE_TP53_TARGETS_DN	56	-0.448626	-1.49793	0.0352734	0.269914	1	5892	tags=46%, list=25%, signal=62%
GSE17186_CD21LOW_VS_CD21HIGH_TRANSITIONAL_BCELL_DN	200	-0.371309	-1.49791	0.00327332	0.269651	1	3746	tags=33%, list=16%, signal=39%
HOFT_CD4_POSITIVE_ALPHA_BETA_MEMORY_T_CELL_BCG_VACCINE_AGE_18_45YO_ID_56D_TOP_100_DEG_AFTER_IN_VITRO_RE_STIMULATION_DN	39	-0.479254	-1.49791	0.0238971	0.269348	1	3721	tags=31%, list=16%, signal=37%
MIR4800_5P	24	-0.540348	-1.49786	0.0390335	0.269132	1	1277	tags=21%, list=6%, signal=22%
GSE14699_DELETIONAL_TOLERANCE_VS_ACTIVATED_CD8_TCELL_DN	185	-0.375487	-1.49767	0.00495868	0.269283	1	3881	tags=29%, list=17%, signal=34%
GSE24142_DN2_VS_DN3_THYMOCYTE_FETAL_UP	200	-0.37478	-1.49767	0.00331126	0.268975	1	2866	tags=25%, list=12%, signal=28%
SOTIRIOU_BREAST_CANCER_GRADE_1_VS_3_UP	153	-0.382183	-1.4976	0.00838926	0.268802	1	5939	tags=43%, list=26%, signal=58%
HP_ATELECTASIS	71	-0.433992	-1.49715	0.0236487	0.269451	1	2933	tags=21%, list=13%, signal=24%
GOBP_APOPTOTIC_PROCESS_INVOLVED_IN_MORPHOGENESIS	23	-0.538198	-1.49709	0.0496323	0.269299	1	2598	tags=26%, list=11%, signal=29%
GSE37533_PPARG1_FOXP3_VS_PPARG2_FOXP3_TRANSDUCED_CD4_TCELL_PIOGLITAZONE_TREATED_UP	196	-0.367097	-1.49695	0.00166945	0.269257	1	2924	tags=25%, list=13%, signal=28%
GSE21360_NAIVE_VS_PRIMARY_MEMORY_CD8_TCELL_DN	180	-0.374665	-1.49687	0	0.269136	1	2927	tags=26%, list=13%, signal=29%
KEGG_PENTOSE_PHOSPHATE_PATHWAY	27	-0.522386	-1.49679	0.0369686	0.26901	1	2605	tags=22%, list=11%, signal=25%
WANG_METHYLATED_IN_BREAST_CANCER	35	-0.49542	-1.49675	0.0416667	0.268801	1	675	tags=17%, list=3%, signal=18%
ACEVEDO_NORMAL_TISSUE_ADJACENT_TO_LIVER_TUMOR_DN	352	-0.347878	-1.49641	0.00154083	0.269199	1	3699	tags=25%, list=16%, signal=30%
DACOSTA_ERCC3_ALLELE_XPCS_VS_TTD_DN	34	-0.490964	-1.49611	0.0451264	0.269535	1	902	tags=21%, list=4%, signal=21%
LU_AGING_BRAIN_UP	261	-0.355358	-1.49577	0.00479233	0.270004	1	2346	tags=23%, list=10%, signal=25%
GSE21360_NAIVE_VS_SECONDARY_MEMORY_CD8_TCELL_DN	175	-0.376005	-1.49571	0.00498339	0.269864	1	2361	tags=22%, list=10%, signal=24%
GSE3982_DC_VS_NKCELL_UP	200	-0.366775	-1.49527	0.00471698	0.270469	1	1873	tags=20%, list=8%, signal=21%
RB_DN.V1_DN	122	-0.391584	-1.49524	0.0066335	0.27022	1	2527	tags=20%, list=11%, signal=22%
CUI_DEVELOPING_HEART_TRABECULAR_ATRIAL_CARDIOMYOCYTE	179	-0.372972	-1.49524	0.00505051	0.269934	1	1836	tags=15%, list=8%, signal=16%
YAMASHITA_LIVER_CANCER_WITH_EPCAM_UP	53	-0.452419	-1.4952	0.0277264	0.269717	1	1171	tags=13%, list=5%, signal=14%
GSE25085_FETAL_LIVER_VS_ADULT_BM_SP4_THYMIC_IMPLANT_DN	200	-0.366557	-1.49458	0.00157233	0.270788	1	5616	tags=37%, list=24%, signal=48%
GOBP_REGULATION_OF_MEMBRANE_PERMEABILITY	83	-0.425656	-1.49417	0.015411	0.271354	1	3514	tags=28%, list=15%, signal=33%
GSE22886_IGM_MEMORY_BCELL_VS_BLOOD_PLASMA_CELL_DN	200	-0.372857	-1.49409	0.00338409	0.271223	1	4455	tags=26%, list=19%, signal=31%
HP_BICORNUATE_UTERUS	44	-0.470523	-1.49405	0.0289855	0.271013	1	5000	tags=39%, list=22%, signal=49%
GOBP_GANGLIOSIDE_METABOLIC_PROCESS	25	-0.531453	-1.49404	0.0571429	0.270752	1	4154	tags=44%, list=18%, signal=54%
HP_ABNORMAL_FINGERTIP_MORPHOLOGY	73	-0.425371	-1.49399	0.0148976	0.270539	1	2580	tags=19%, list=11%, signal=22%
GOBP_FORMATION_OF_PRIMARY_GERM_LAYER	109	-0.398609	-1.4937	0.00520833	0.270853	1	2263	tags=21%, list=10%, signal=23%
REACTOME_PYRUVATE_METABOLISM	31	-0.502396	-1.49346	0.0404624	0.271067	1	5068	tags=39%, list=22%, signal=49%
GNF2_MMP1	32	-0.497287	-1.49339	0.0339893	0.270928	1	2094	tags=38%, list=9%, signal=41%
GSE9316_IL6_KO_VS_IFNG_KO_INVIVO_EXPANDED_CD4_TCELL_DN	200	-0.368292	-1.49338	0.00162338	0.27063	1	2093	tags=19%, list=9%, signal=20%
GSE6674_PL2_3_VS_ANTI_IGM_AND_CPG_STIM_BCELL_DN	199	-0.36841	-1.49331	0.00161031	0.270481	1	3176	tags=28%, list=14%, signal=32%
GOMF_CHANNEL_REGULATOR_ACTIVITY	142	-0.3843	-1.49317	0.00325203	0.270503	1	3485	tags=24%, list=15%, signal=28%
GOBP_REGULATION_OF_MEMBRANE_REPOLARIZATION	30	-0.51022	-1.49261	0.0369004	0.27137	1	1435	tags=23%, list=6%, signal=25%
GSE17721_PAM3CSK4_VS_GADIQUIMOD_24H_BMDC_UP	200	-0.368478	-1.49247	0.00490998	0.271352	1	3322	tags=25%, list=14%, signal=29%
SMIRNOV_CIRCULATING_ENDOTHELIOCYTES_IN_CANCER_UP	158	-0.37689	-1.49219	0.00891266	0.271658	1	2177	tags=25%, list=9%, signal=27%
MIR4312	46	-0.452913	-1.49186	0.0393996	0.272074	1	1386	tags=20%, list=6%, signal=21%
GOBP_NUCLEOSOME_POSITIONING	16	-0.58405	-1.49164	0.0528376	0.272266	1	4749	tags=56%, list=20%, signal=71%
GSE17186_NAIVE_VS_CD21LOW_TRANSITIONAL_BCELL_CORD_BLOOD_DN	200	-0.366323	-1.4916	0.00471698	0.272051	1	3780	tags=29%, list=16%, signal=34%
E2F3_UP.V1_UP	189	-0.369672	-1.49147	0.00479233	0.272043	1	2230	tags=24%, list=10%, signal=27%
FLORIO_NEOCORTEX_BASAL_RADIAL_GLIA_DN	188	-0.371354	-1.49131	0.00166945	0.27209	1	5939	tags=50%, list=26%, signal=67%
GOBP_CELL_CELL_JUNCTION_ORGANIZATION	205	-0.365631	-1.49051	0.00166667	0.273505	1	2400	tags=20%, list=10%, signal=22%
GOBP_NUCLEOSIDE_DIPHOSPHATE_METABOLIC_PROCESS	154	-0.373571	-1.49015	0	0.273984	1	3548	tags=25%, list=15%, signal=30%
KEGG_ARGININE_AND_PROLINE_METABOLISM	53	-0.449543	-1.48996	0.0366492	0.274164	1	3580	tags=34%, list=15%, signal=40%
GOBP_NADH_METABOLIC_PROCESS	42	-0.478326	-1.48989	0.025878	0.274012	1	2605	tags=26%, list=11%, signal=29%
CHEN_LIVER_METABOLISM_QTL_CIS	94	-0.40532	-1.48982	0.00884956	0.273877	1	2511	tags=21%, list=11%, signal=24%
GSE3982_DC_VS_EFF_MEMORY_CD4_TCELL_UP	197	-0.366966	-1.48953	0	0.274198	1	2175	tags=24%, list=9%, signal=26%
MIR4727_3P	31	-0.495573	-1.48919	0.0442804	0.274638	1	2972	tags=32%, list=13%, signal=37%
GOBP_PURINE_CONTAINING_COMPOUND_METABOLIC_PROCESS	449	-0.336431	-1.48918	0	0.274361	1	2815	tags=19%, list=12%, signal=22%
ZHENG_GLIOBLASTOMA_PLASTICITY_DN	58	-0.444131	-1.48914	0.0341297	0.274145	1	2094	tags=21%, list=9%, signal=23%
GOMF_OXIDOREDUCTASE_ACTIVITY_ACTING_ON_THE_CH_CH_GROUP_OF_DONORS_NAD_OR_NADP_AS_ACCEPTOR	25	-0.524605	-1.48902	0.0378788	0.274099	1	2813	tags=40%, list=12%, signal=45%
GSE6681_DELETED_FOXP3_VS_WT_TREG_DN	197	-0.36674	-1.48887	0.00660066	0.27414	1	3687	tags=23%, list=16%, signal=27%
HP_MEDIAN_CLEFT_LIP_AND_PALATE	16	-0.582686	-1.48884	0.0606654	0.273903	1	1445	tags=25%, list=6%, signal=27%
GOBP_ACETYL_COA_METABOLIC_PROCESS	38	-0.47846	-1.48884	0.0271248	0.273607	1	4250	tags=34%, list=18%, signal=42%
GOMF_INTRACELLULAR_CALCIUM_ACTIVATED_CHLORIDE_CHANNEL_ACTIVITY	16	-0.590767	-1.4886	0.0531309	0.273837	1	617	tags=19%, list=3%, signal=19%
NAKAYA_MONOCYTE_FLUARIX_FLUVIRIN_AGE_18_50YO_7DY_DN	94	-0.401183	-1.48842	0.00891266	0.273925	1	2363	tags=23%, list=10%, signal=26%
GSE4535_BM_DERIVED_DC_VS_FOLLICULAR_DC_UP	200	-0.368148	-1.48826	0.00503356	0.273952	1	3473	tags=29%, list=15%, signal=34%
GSE15330_HSC_VS_LYMPHOID_PRIMED_MULTIPOTENT_PROGENITOR_DN	180	-0.370789	-1.48807	0.00327332	0.2741	1	2513	tags=24%, list=11%, signal=27%
GSE3982_NKCELL_VS_TH1_DN	198	-0.371991	-1.48807	0.0016129	0.273818	1	3814	tags=28%, list=16%, signal=34%
MIR548AY_3P	57	-0.442239	-1.4879	0.0275735	0.273882	1	2898	tags=23%, list=12%, signal=26%
GOBP_CYTOLYSIS	30	-0.507068	-1.48785	0.0405644	0.273702	1	2193	tags=23%, list=9%, signal=26%
MIR512_3P	105	-0.401431	-1.48776	0.00688468	0.27359	1	4184	tags=30%, list=18%, signal=37%
GSE29949_CD8_NEG_DC_SPLEEN_VS_DC_BRAIN_DN	199	-0.365553	-1.48762	0.00499168	0.273577	1	3274	tags=23%, list=14%, signal=27%
GSE15330_LYMPHOID_MULTIPOTENT_VS_MEGAKARYOCYTE_ERYTHROID_PROGENITOR_IKAROS_KO_DN	177	-0.373155	-1.48728	0.00831947	0.274062	1	2637	tags=24%, list=11%, signal=27%
FOSTER_KDM1A_TARGETS_DN	200	-0.366279	-1.48725	0.00168919	0.273829	1	4225	tags=31%, list=18%, signal=37%
KOHOUTEK_CCNT2_TARGETS	58	-0.441572	-1.48724	0.0225141	0.273553	1	2707	tags=24%, list=12%, signal=27%
GOBP_RENAL_FILTRATION	23	-0.54052	-1.4871	0.0440613	0.273564	1	2921	tags=39%, list=13%, signal=45%
CAHOY_ASTROGLIAL	98	-0.402519	-1.48691	0.0137221	0.273652	1	2212	tags=23%, list=10%, signal=26%
HP_PULMONARY_INSUFFICIENCY	22	-0.546926	-1.48689	0.0471698	0.273389	1	3064	tags=41%, list=13%, signal=47%
GOCC_GAMMA_TUBULIN_COMPLEX	21	-0.538535	-1.48669	0.0578035	0.273549	1	7026	tags=76%, list=30%, signal=109%
GOBP_SYNCYTIUM_FORMATION	54	-0.447841	-1.48652	0.0281426	0.27363	1	2721	tags=20%, list=12%, signal=23%
VALK_AML_CLUSTER_3	34	-0.492299	-1.48642	0.030888	0.27355	1	2850	tags=29%, list=12%, signal=33%
GSE41087_WT_VS_FOXP3_MUT_ANTI_CD3_CD28_STIM_CD4_TCELL_DN	198	-0.367556	-1.48639	0.00818331	0.273342	1	3454	tags=28%, list=15%, signal=32%
GOBP_POSITIVE_REGULATION_OF_CALCIUM_ION_TRANSMEMBRANE_TRANSPORT	69	-0.433292	-1.48603	0.024735	0.273845	1	2827	tags=25%, list=12%, signal=28%
HP_POSTAXIAL_HAND_POLYDACTYLY	94	-0.410005	-1.48589	0.0174825	0.273898	1	3455	tags=33%, list=15%, signal=39%
TRAVAGLINI_LUNG_DIFFERENTIATING_BASAL_CELL	157	-0.377032	-1.48578	0.00821018	0.27384	1	1647	tags=17%, list=7%, signal=18%
GSE14308_NAIVE_CD4_TCELL_VS_NATURAL_TREG_DN	200	-0.371134	-1.48542	0.00335008	0.274319	1	3601	tags=29%, list=16%, signal=33%
GOBP_EMBRYONIC_PLACENTA_MORPHOGENESIS	24	-0.532932	-1.48533	0.0480592	0.274215	1	1296	tags=25%, list=6%, signal=26%
GSE33292_WT_VS_TCF1_KO_DN3_THYMOCYTE_DN	199	-0.366745	-1.48531	0.00340136	0.273996	1	5175	tags=34%, list=22%, signal=44%
GOBP_REGULATION_OF_VACUOLE_ORGANIZATION	48	-0.450504	-1.48522	0.0339286	0.273906	1	1130	tags=15%, list=5%, signal=15%
MIR1270	78	-0.411143	-1.48498	0.0240137	0.274129	1	2633	tags=18%, list=11%, signal=20%
GOBP_CELLULAR_RESPONSE_TO_EXTRACELLULAR_STIMULUS	230	-0.356542	-1.4849	0.00160256	0.273998	1	2738	tags=21%, list=12%, signal=23%
GSE3982_MAST_CELL_VS_TH1_DN	197	-0.366677	-1.48483	0.00651466	0.273863	1	3523	tags=25%, list=15%, signal=30%
GSE1460_INTRATHYMIC_T_PROGENITOR_VS_NAIVE_CD4_TCELL_CORD_BLOOD_DN	197	-0.363809	-1.48471	0.00164474	0.273834	1	3053	tags=24%, list=13%, signal=28%
GSE28737_WT_VS_BCL6_KO_MARGINAL_ZONE_BCELL_DN	196	-0.36301	-1.48426	0.00840336	0.274483	1	3895	tags=24%, list=17%, signal=29%
GSE13738_RESTING_VS_TCR_ACTIVATED_CD4_TCELL_DN	200	-0.367131	-1.48411	0	0.274524	1	3711	tags=27%, list=16%, signal=32%
GSE5142_HTERT_TRANSDUCED_VS_CTRL_CD8_TCELL_LATE_PASSAGE_CLONE_UP	200	-0.36837	-1.48402	0.00163666	0.274446	1	5196	tags=34%, list=22%, signal=43%
KEGG_GLYCOSAMINOGLYCAN_BIOSYNTHESIS_CHONDROITIN_SULFATE	22	-0.537523	-1.4837	0.0564972	0.274896	1	2765	tags=27%, list=12%, signal=31%
GU_PDEF_TARGETS_DN	40	-0.476113	-1.48367	0.0344168	0.274687	1	970	tags=10%, list=4%, signal=10%
GAUSSMANN_MLL_AF4_FUSION_TARGETS_A_DN	93	-0.411248	-1.48358	0.0239316	0.274585	1	1408	tags=15%, list=6%, signal=16%
GOCC_MOTILE_CILIUM	198	-0.372032	-1.48358	0.00503356	0.2743	1	3476	tags=24%, list=15%, signal=28%
DESCARTES_MAIN_FETAL_PARIETAL_AND_CHIEF_CELLS	112	-0.393627	-1.48341	0.0152284	0.274356	1	2327	tags=17%, list=10%, signal=19%
GOBP_TOLL_LIKE_RECEPTOR_3_SIGNALING_PATHWAY	19	-0.552525	-1.48321	0.0535373	0.274512	1	2297	tags=37%, list=10%, signal=41%
REICHERT_MITOSIS_LIN9_TARGETS	27	-0.521988	-1.48287	0.0478927	0.274981	1	7349	tags=74%, list=32%, signal=108%
ZHENG_GLIOBLASTOMA_PLASTICITY_UP	248	-0.354621	-1.48261	0.00164474	0.275327	1	3322	tags=25%, list=14%, signal=29%
GHANDHI_BYSTANDER_IRRADIATION_UP	82	-0.413466	-1.48255	0.0214286	0.275178	1	1569	tags=18%, list=7%, signal=20%
ZHAN_MULTIPLE_MYELOMA_MF_UP	47	-0.462163	-1.48237	0.0339623	0.27528	1	2334	tags=28%, list=10%, signal=31%
BOYAULT_LIVER_CANCER_SUBCLASS_G56_DN	17	-0.5856	-1.48208	0.0593525	0.27564	1	1544	tags=29%, list=7%, signal=31%
HP_PULMONARY_CYST	20	-0.554841	-1.48185	0.0599613	0.275832	1	1269	tags=20%, list=5%, signal=21%
MIR4430	143	-0.382062	-1.48138	0.00840336	0.276533	1	4439	tags=29%, list=19%, signal=36%
GSE15735_2H_VS_12H_HDAC_INHIBITOR_TREATED_CD4_TCELL_DN	200	-0.367963	-1.48118	0.00314961	0.276669	1	3176	tags=27%, list=14%, signal=31%
REACTOME_RHOB_GTPASE_CYCLE	70	-0.42992	-1.48108	0.0236794	0.276598	1	3481	tags=34%, list=15%, signal=40%
SILIGAN_TARGETS_OF_EWS_FLI1_FUSION_UP	15	-0.589585	-1.48097	0.0704501	0.276561	1	2421	tags=27%, list=10%, signal=30%
GOBP_POSITIVE_REGULATION_OF_INTRINSIC_APOPTOTIC_SIGNALING_PATHWAY	57	-0.437537	-1.48081	0.0228471	0.276632	1	3116	tags=30%, list=13%, signal=34%
HP_SINUS_BRADYCARDIA	22	-0.533989	-1.48079	0.0547945	0.276381	1	2287	tags=23%, list=10%, signal=25%
GSE2585_CTEC_VS_MTEC_THYMUS_UP	199	-0.365782	-1.48057	0.003367	0.276598	1	3519	tags=28%, list=15%, signal=33%
WENG_POR_TARGETS_GLOBAL_DN	24	-0.521241	-1.48053	0.0428016	0.276409	1	3790	tags=42%, list=16%, signal=50%
GSE37301_COMMON_LYMPHOID_PROGENITOR_VS_PRO_BCELL_DN	199	-0.36771	-1.48041	0.00505051	0.276394	1	5843	tags=38%, list=25%, signal=50%
GOBP_CARBOHYDRATE_BIOSYNTHETIC_PROCESS	207	-0.367252	-1.48034	0.00647249	0.276235	1	2921	tags=22%, list=13%, signal=25%
GOBP_PLASMA_MEMBRANE_PHOSPHOLIPID_SCRAMBLING	20	-0.558253	-1.48021	0.0537428	0.276232	1	729	tags=15%, list=3%, signal=15%
GSE14026_TH1_VS_TH17_DN	199	-0.367256	-1.48012	0.00822368	0.276127	1	5995	tags=37%, list=26%, signal=50%
GOBP_MAMMARY_GLAND_ALVEOLUS_DEVELOPMENT	17	-0.585242	-1.48009	0.0526316	0.275903	1	1017	tags=24%, list=4%, signal=25%
HOEK_NEUTROPHIL_2011_2012_TIV_ADULT_1DY_DN	61	-0.43904	-1.48001	0.0137931	0.275778	1	2862	tags=30%, list=12%, signal=34%
GSE28237_FOLLICULAR_VS_LATE_GC_BCELL_DN	199	-0.366811	-1.47968	0.00644122	0.276208	1	3417	tags=25%, list=15%, signal=29%
FAN_EMBRYONIC_CTX_ASTROCYTE_2	152	-0.379455	-1.47959	0.00492611	0.276126	1	2523	tags=25%, list=11%, signal=28%
GSE6269_E_COLI_VS_STAPH_AUREUS_INF_PBMC_DN	173	-0.374053	-1.47952	0.005	0.27599	1	2998	tags=24%, list=13%, signal=27%
HUMMERICH_MALIGNANT_SKIN_TUMOR_DN	20	-0.553484	-1.47933	0.0533333	0.276147	1	2674	tags=35%, list=12%, signal=40%
MIR4744	173	-0.371625	-1.47884	0.00660066	0.276959	1	3038	tags=20%, list=13%, signal=23%
AMIT_SERUM_RESPONSE_60_MCF10A	58	-0.435672	-1.4785	0.0185874	0.277427	1	1544	tags=24%, list=7%, signal=26%
GSE24574_BCL6_HIGH_TFH_VS_TCONV_CD4_TCELL_DN	195	-0.367163	-1.47836	0.00162866	0.277443	1	3011	tags=25%, list=13%, signal=28%
GSE27786_LIN_NEG_VS_NKTCELL_UP	200	-0.365856	-1.47814	0.00314961	0.277648	1	3236	tags=22%, list=14%, signal=25%
GSE3039_NKT_CELL_VS_B2_BCELL_DN	200	-0.369636	-1.4778	0.00160256	0.278125	1	2392	tags=20%, list=10%, signal=22%
GSE10240_IL17_VS_IL17_AND_IL22_STIM_PRIMARY_BRONCHIAL_EPITHELIAL_CELLS_DN	198	-0.364652	-1.47779	0.00974026	0.277858	1	3405	tags=26%, list=15%, signal=30%
GOBP_CENTROMERE_COMPLEX_ASSEMBLY	56	-0.442096	-1.47756	0.0380435	0.278053	1	5915	tags=46%, list=25%, signal=62%
CHEMNITZ_RESPONSE_TO_PROSTAGLANDIN_E2_DN	386	-0.341561	-1.4774	0	0.27815	1	2800	tags=19%, list=12%, signal=22%
KAECH_DAY8_EFF_VS_DAY15_EFF_CD8_TCELL_DN	198	-0.362485	-1.47729	0.0066778	0.278126	1	3779	tags=32%, list=16%, signal=38%
MUELLER_COMMON_TARGETS_OF_AML_FUSIONS_DN	34	-0.485482	-1.47721	0.030303	0.278032	1	3900	tags=32%, list=17%, signal=39%
GOBP_POSITIVE_REGULATION_OF_MYOBLAST_FUSION	15	-0.598984	-1.47716	0.062	0.277865	1	4354	tags=40%, list=19%, signal=49%
GSE1460_NAIVE_CD4_TCELL_CORD_BLOOD_VS_THYMIC_STROMAL_CELL_DN	198	-0.363647	-1.47694	0.00502513	0.278074	1	5987	tags=39%, list=26%, signal=52%
MIR6876_5P	228	-0.35899	-1.47681	0.00159236	0.278043	1	3941	tags=27%, list=17%, signal=32%
MIR943	56	-0.440012	-1.47679	0.0350877	0.277821	1	3134	tags=21%, list=14%, signal=25%
FAN_OVARY_CL17_PUTATIVE_APOPTOTIC_SMOOTH_MUSCLE_CELL	231	-0.354113	-1.47653	0.00327869	0.278068	1	2528	tags=16%, list=11%, signal=17%
GSE12392_WT_VS_IFNB_KO_CD8A_POS_SPLEEN_DC_UP	200	-0.369735	-1.47632	0.00157978	0.278228	1	2537	tags=20%, list=11%, signal=22%
GROSS_ELK3_TARGETS_DN	33	-0.491459	-1.4762	0.0446097	0.278245	1	2511	tags=33%, list=11%, signal=37%
MODULE_6	410	-0.339263	-1.47598	0	0.278432	1	1402	tags=17%, list=6%, signal=18%
GOBP_ESTABLISHMENT_OR_MAINTENANCE_OF_CELL_POLARITY	211	-0.360131	-1.47559	0.00316957	0.278964	1	2063	tags=17%, list=9%, signal=18%
GOBP_RESPONSE_TO_VITAMIN_D	33	-0.486167	-1.47485	0.056926	0.280262	1	1540	tags=15%, list=7%, signal=16%
GSE3982_DC_VS_MAC_UP	197	-0.365629	-1.47475	0.0119658	0.280244	1	2605	tags=21%, list=11%, signal=24%
GSE14415_NATURAL_TREG_VS_TCONV_DN	180	-0.371115	-1.47467	0.010118	0.280135	1	5081	tags=42%, list=22%, signal=53%
MIR7978	85	-0.407855	-1.47444	0.0246479	0.28039	1	3781	tags=32%, list=16%, signal=38%
MCBRYAN_PUBERTAL_BREAST_3_4WK_UP	212	-0.362486	-1.4741	0	0.28092	1	1861	tags=16%, list=8%, signal=17%
GSE12198_NK_VS_NK_ACT_EXPANSION_SYSTEM_DERIVED_NK_CELL_UP	198	-0.366932	-1.47393	0.00311526	0.281006	1	3095	tags=23%, list=13%, signal=26%
KEGG_PYRUVATE_METABOLISM	40	-0.472282	-1.47376	0.0443262	0.281085	1	4715	tags=38%, list=20%, signal=47%
GOBP_GLYCEROL_ETHER_METABOLIC_PROCESS	21	-0.544992	-1.47364	0.0504673	0.281115	1	1999	tags=24%, list=9%, signal=26%
GSE7831_UNSTIM_VS_CPG_STIM_PDC_4H_DN	200	-0.363087	-1.47326	0.00491803	0.28161	1	3341	tags=29%, list=14%, signal=33%
REACTOME_SIGNALING_BY_FLT3_ITD_AND_TKD_MUTANTS	16	-0.572072	-1.47322	0.0574713	0.281439	1	3655	tags=44%, list=16%, signal=52%
HP_VERTEBRAL_COMPRESSION_FRACTURES	30	-0.499625	-1.47321	0.0425926	0.281162	1	2094	tags=20%, list=9%, signal=22%
GSE369_SOCS3_KO_VS_IFNG_KO_LIVER_DN	199	-0.367913	-1.47321	0.00487013	0.280897	1	3018	tags=24%, list=13%, signal=27%
DUTERTRE_ESTRADIOL_RESPONSE_24HR_UP	323	-0.345713	-1.47313	0	0.280801	1	5586	tags=38%, list=24%, signal=49%
GTTNYYNNGGTNA_UNKNOWN	90	-0.401447	-1.47294	0.0165289	0.280941	1	3544	tags=30%, list=15%, signal=35%
HP_VITREORETINOPATHY	20	-0.551306	-1.47264	0.0535373	0.281336	1	482	tags=15%, list=2%, signal=15%
GOBP_FATTY_ACID_BETA_OXIDATION_USING_ACYL_COA_OXIDASE	15	-0.587558	-1.47215	0.0743494	0.282161	1	3916	tags=40%, list=17%, signal=48%
GSE18281_CORTICAL_THYMOCYTE_VS_WHOLE_CORTEX_THYMUS_DN	198	-0.366998	-1.47187	0	0.282504	1	5961	tags=39%, list=26%, signal=53%
GSE13762_CTRL_VS_125_VITAMIND_DAY5_DC_UP	133	-0.379473	-1.47183	0.00676819	0.282312	1	2194	tags=19%, list=9%, signal=21%
GOCC_DYNACTIN_COMPLEX	16	-0.572472	-1.47171	0.0643939	0.282287	1	2787	tags=31%, list=12%, signal=35%
TBK1.DN.48HRS_DN	50	-0.453923	-1.47158	0.0386643	0.2823	1	3624	tags=28%, list=16%, signal=33%
GSE14386_UNTREATED_VS_IFNA_TREATED_ACT_PBMC_MS_PATIENT_DN	156	-0.372911	-1.47157	0.00336134	0.282055	1	2185	tags=22%, list=9%, signal=24%
DESCARTES_FETAL_INTESTINE_ERYTHROBLASTS	150	-0.379041	-1.47142	0.0100503	0.282088	1	2664	tags=21%, list=11%, signal=24%
GSE17974_0H_VS_4H_IN_VITRO_ACT_CD4_TCELL_UP	191	-0.367103	-1.47108	0.00338983	0.282592	1	2407	tags=24%, list=10%, signal=27%
GSE17580_TREG_VS_TEFF_UP	199	-0.364602	-1.47089	0.00159744	0.282756	1	2738	tags=23%, list=12%, signal=26%
REACTOME_POLO_LIKE_KINASE_MEDIATED_EVENTS	16	-0.579321	-1.47076	0.0759259	0.28276	1	6846	tags=69%, list=30%, signal=97%
GSE32986_GMCSF_VS_GMCSF_AND_CURDLAN_HIGHDOSE_STIM_DC_UP	199	-0.362251	-1.47032	0.00316456	0.283439	1	3616	tags=29%, list=16%, signal=34%
GSE37416_0H_VS_48H_F_TULARENSIS_LVS_NEUTROPHIL_DN	194	-0.36915	-1.47028	0.00322581	0.283244	1	2515	tags=21%, list=11%, signal=23%
MIR4470	249	-0.351014	-1.47023	0.00657895	0.283067	1	2498	tags=17%, list=11%, signal=19%
GSE12507_PDC_CELL_LINE_VS_IMMATUE_T_CELL_LINE_UP	153	-0.371559	-1.47008	0.00689655	0.28312	1	6322	tags=43%, list=27%, signal=59%
GOBP_MAINTENANCE_OF_PROTEIN_LOCATION_IN_CELL	64	-0.433562	-1.47008	0.0210158	0.282857	1	3863	tags=30%, list=17%, signal=36%
GSE9239_CTRL_VS_TNF_INHIBITOR_TREATED_DC_DN	200	-0.366166	-1.47006	0.0034188	0.282632	1	3367	tags=26%, list=15%, signal=30%
GOBP_RESPONSE_TO_STARVATION	192	-0.366555	-1.46974	0.00616333	0.283031	1	2738	tags=23%, list=12%, signal=26%
GOBP_REGULATION_OF_PROGRAMMED_NECROTIC_CELL_DEATH	21	-0.543245	-1.46902	0.0639098	0.284368	1	2297	tags=24%, list=10%, signal=26%
CHIANG_LIVER_CANCER_SUBCLASS_CTNNB1_UP	175	-0.36765	-1.46897	0.00327332	0.28419	1	2684	tags=23%, list=12%, signal=26%
MIR3616_5P	89	-0.406857	-1.46881	0.021164	0.284267	1	4104	tags=26%, list=18%, signal=31%
MIR4790_3P	86	-0.406103	-1.46867	0.0183824	0.284287	1	4053	tags=29%, list=17%, signal=35%
GSE10240_CTRL_VS_IL17_STIM_PRIMARY_BRONCHIAL_EPITHELIAL_CELLS_UP	200	-0.364542	-1.46851	0.00335008	0.284398	1	4163	tags=29%, list=18%, signal=36%
VALK_AML_CLUSTER_13	30	-0.496577	-1.46835	0.0630975	0.284488	1	970	tags=23%, list=4%, signal=24%
GOMF_ENDODEOXYRIBONUCLEASE_ACTIVITY	39	-0.478117	-1.46773	0.0500928	0.285516	1	6964	tags=51%, list=30%, signal=73%
FAN_OVARY_CL11_MURAL_GRANULOSA_CELL	440	-0.332899	-1.4677	0	0.285299	1	2580	tags=20%, list=11%, signal=22%
GSE2405_S_AUREUS_VS_UNTREATED_NEUTROPHIL_DN	199	-0.361725	-1.46769	0.00645161	0.285037	1	3454	tags=29%, list=15%, signal=34%
PID_WNT_CANONICAL_PATHWAY	20	-0.546067	-1.46756	0.0696325	0.28504	1	300	tags=10%, list=1%, signal=10%
MIR5089_3P	69	-0.42421	-1.46743	0.026643	0.28509	1	2480	tags=20%, list=11%, signal=23%
DESCARTES_FETAL_LIVER_MESOTHELIAL_CELLS	291	-0.345303	-1.46741	0.00156495	0.284859	1	1969	tags=16%, list=8%, signal=17%
GSE8685_IL2_ACT_IL2_STARVED_VS_IL21_ACT_IL2_STARVED_CD4_TCELL_UP	175	-0.363757	-1.46725	0.00995025	0.284928	1	3097	tags=23%, list=13%, signal=27%
GOBP_RESPONSE_TO_ENDOPLASMIC_RETICULUM_STRESS	290	-0.345979	-1.46714	0.00478469	0.284914	1	3614	tags=23%, list=16%, signal=27%
GOBP_POSITIVE_REGULATION_OF_SODIUM_ION_TRANSMEMBRANE_TRANSPORTER_ACTIVITY	16	-0.579797	-1.4671	0.0700637	0.28472	1	5396	tags=69%, list=23%, signal=90%
GOBP_ACTIVATION_OF_ADENYLATE_CYCLASE_ACTIVITY	37	-0.480633	-1.46645	0.0294659	0.285855	1	512	tags=11%, list=2%, signal=11%
GOCC_NBAF_COMPLEX	15	-0.591313	-1.46642	0.087037	0.285654	1	376	tags=13%, list=2%, signal=14%
MIR661	159	-0.374802	-1.46641	0.0113086	0.285405	1	3729	tags=25%, list=16%, signal=29%
GSE24142_ADULT_VS_FETAL_EARLY_THYMIC_PROGENITOR_UP	200	-0.36157	-1.46635	0.00324675	0.285256	1	1774	tags=20%, list=8%, signal=21%
MIR6872_3P	65	-0.423656	-1.46625	0.0285714	0.285221	1	1819	tags=18%, list=8%, signal=20%
GSE30971_WBP7_HET_VS_KO_MACROPHAGE_4H_LPS_STIM_DN	195	-0.361489	-1.46603	0.00166945	0.28544	1	2271	tags=22%, list=10%, signal=24%
GOBP_SPERMATID_DIFFERENTIATION	156	-0.374067	-1.46601	0.0102564	0.285214	1	3524	tags=26%, list=15%, signal=30%
ZWANG_DOWN_BY_2ND_EGF_PULSE	271	-0.348132	-1.46598	0	0.285016	1	4067	tags=28%, list=18%, signal=33%
GOBP_PROTEIN_LOCALIZATION_TO_ENDOPLASMIC_RETICULUM	143	-0.378996	-1.46596	0.0132013	0.284781	1	7954	tags=41%, list=34%, signal=61%
GSE42021_TCONV_PLN_VS_CD24HI_TCONV_THYMUS_UP	199	-0.361531	-1.46585	0.00160514	0.284772	1	2878	tags=21%, list=12%, signal=23%
WP_ANDROGEN_RECEPTOR_SIGNALING_PATHWAY	89	-0.404612	-1.46557	0.0143113	0.285103	1	1614	tags=12%, list=7%, signal=13%
GSE37301_COMMON_LYMPHOID_PROGENITOR_VS_CD4_TCELL_DN	198	-0.363436	-1.46501	0.00468019	0.286077	1	4296	tags=29%, list=19%, signal=36%
MODULE_342	209	-0.359337	-1.46501	0.00167504	0.28581	1	2858	tags=21%, list=12%, signal=23%
HP_PROMINENT_NASAL_BRIDGE	189	-0.360833	-1.46483	0.011236	0.285953	1	3726	tags=27%, list=16%, signal=32%
MIR573	91	-0.405132	-1.46463	0.0188034	0.286113	1	4104	tags=25%, list=18%, signal=31%
GOBP_PURINE_NUCLEOSIDE_MONOPHOSPHATE_METABOLIC_PROCESS	43	-0.461112	-1.46455	0.0360531	0.28602	1	3902	tags=33%, list=17%, signal=39%
DESCARTES_FETAL_EYE_SMOOTH_MUSCLE_CELLS	71	-0.41705	-1.4644	0.0218182	0.286068	1	4240	tags=34%, list=18%, signal=41%
GSE40274_CTRL_VS_FOXP3_TRANSDUCED_ACTIVATED_CD4_TCELL_UP	200	-0.35828	-1.46436	0.00161031	0.285867	1	3466	tags=27%, list=15%, signal=31%
GSE37532_VISCERAL_ADIPOSE_TISSUE_VS_LN_DERIVED_TREG_CD4_TCELL_UP	168	-0.371777	-1.46411	0.00673401	0.28612	1	2729	tags=23%, list=12%, signal=26%
CGCTGCT_MIR503	24	-0.531654	-1.46403	0.0671785	0.286043	1	2649	tags=33%, list=11%, signal=38%
GOBP_METAL_ION_EXPORT	45	-0.453779	-1.46402	0.0348624	0.28579	1	2287	tags=29%, list=10%, signal=32%
ACEVEDO_LIVER_CANCER_WITH_H3K9ME3_DN	119	-0.382265	-1.46396	0.0230906	0.285647	1	3058	tags=29%, list=13%, signal=34%
HP_VERTEBRAL_CLEFTING	29	-0.500244	-1.46338	0.0506567	0.286679	1	3775	tags=41%, list=16%, signal=49%
GSE29618_MONOCYTE_VS_MDC_DN	197	-0.36254	-1.46337	0.00634921	0.286426	1	2286	tags=22%, list=10%, signal=24%
GSE22935_WT_VS_MYD88_KO_MACROPHAGE_DN	199	-0.359505	-1.46328	0.00664452	0.286343	1	2858	tags=22%, list=12%, signal=24%
GSE9650_EFFECTOR_VS_MEMORY_CD8_TCELL_UP	198	-0.363088	-1.46316	0.00499168	0.286349	1	5544	tags=36%, list=24%, signal=47%
GNF2_FEN1	56	-0.439029	-1.46305	0.0239852	0.286318	1	5387	tags=45%, list=23%, signal=58%
GSE7460_TCONV_VS_TREG_LN_DN	199	-0.359513	-1.46298	0.0066778	0.286205	1	2403	tags=25%, list=10%, signal=28%
BIOCARTA_PTDINS_PATHWAY	23	-0.530834	-1.4627	0.0497238	0.286561	1	3319	tags=26%, list=14%, signal=30%
HP_ANOSMIA	42	-0.464663	-1.46254	0.0485981	0.286647	1	2319	tags=26%, list=10%, signal=29%
HALLMARK_ESTROGEN_RESPONSE_LATE	199	-0.358951	-1.46244	0.00991735	0.286599	1	3278	tags=26%, list=14%, signal=30%
CHIBA_RESPONSE_TO_TSA_UP	50	-0.443752	-1.46243	0.04	0.286368	1	1509	tags=20%, list=7%, signal=21%
GOBP_PURINE_CONTAINING_COMPOUND_SALVAGE	15	-0.583453	-1.4623	0.0848708	0.286376	1	2747	tags=33%, list=12%, signal=38%
HSF4_TARGET_GENES	15	-0.584125	-1.46229	0.0617761	0.286139	1	6024	tags=73%, list=26%, signal=99%
GOBP_LABYRINTHINE_LAYER_DEVELOPMENT	44	-0.466001	-1.46229	0.0367505	0.285881	1	1296	tags=20%, list=6%, signal=22%
HP_NEOPLASM_OF_THE_PARATHYROID_GLAND	18	-0.560983	-1.46205	0.0557621	0.286178	1	5233	tags=50%, list=23%, signal=65%
ACEVEDO_LIVER_TUMOR_VS_NORMAL_ADJACENT_TISSUE_DN	273	-0.350448	-1.46161	0.00493421	0.286887	1	2948	tags=21%, list=13%, signal=24%
LE_EGR2_TARGETS_DN	104	-0.392506	-1.46133	0.011925	0.287259	1	2527	tags=27%, list=11%, signal=30%
GSE14769_UNSTIM_VS_80MIN_LPS_BMDM_DN	199	-0.36253	-1.46118	0.00488599	0.287335	1	3230	tags=25%, list=14%, signal=28%
GSE40068_CXCR5NEG_BCL6NEG_CD4_TCELL_VS_CXCR5POS_BCL6NEG_TFH_UP	200	-0.35701	-1.46101	0.00498339	0.287466	1	3737	tags=26%, list=16%, signal=30%
GSE20727_CTRL_VS_ROS_INHIBITOR_TREATED_DC_UP	197	-0.364001	-1.46091	0.00821018	0.287419	1	5722	tags=34%, list=25%, signal=44%
GOBP_REGULATION_OF_PH	101	-0.39776	-1.46082	0.0221465	0.287353	1	2987	tags=26%, list=13%, signal=29%
GOBP_BASEMENT_MEMBRANE_ORGANIZATION	30	-0.492821	-1.46058	0.0528302	0.28766	1	1041	tags=20%, list=4%, signal=21%
MIR6730_3P	87	-0.407268	-1.46048	0.0179211	0.287608	1	1100	tags=8%, list=5%, signal=8%
MEBARKI_HCC_PROGENITOR_FZD8CRD_DN	442	-0.333283	-1.46024	0	0.28787	1	2387	tags=19%, list=10%, signal=21%
GSE4590_LARGE_PRE_BCELL_VS_VPREB_POS_LARGE_PRE_BCELL_DN	180	-0.361658	-1.4602	0.0112179	0.287693	1	2993	tags=26%, list=13%, signal=30%
MIR6818_5P	122	-0.38596	-1.46003	0.0153846	0.287809	1	4070	tags=33%, list=18%, signal=40%
AKL_HTLV1_INFECTION_UP	27	-0.503914	-1.45992	0.0574506	0.287816	1	4847	tags=44%, list=21%, signal=56%
BIOCARTA_TNFR2_PATHWAY	17	-0.569622	-1.45979	0.0577689	0.287861	1	2093	tags=35%, list=9%, signal=39%
SABATES_COLORECTAL_ADENOMA_UP	138	-0.377233	-1.45955	0.0115702	0.288136	1	1986	tags=16%, list=9%, signal=17%
GOCC_EXOCYST	20	-0.55136	-1.45932	0.0698113	0.288346	1	1507	tags=15%, list=6%, signal=16%
DESCARTES_FETAL_THYMUS_THYMIC_EPITHELIAL_CELLS	221	-0.356525	-1.45927	0	0.2882	1	1557	tags=13%, list=7%, signal=13%
GOBP_REGULATION_OF_NECROTIC_CELL_DEATH	31	-0.493845	-1.45915	0.0613383	0.288214	1	2297	tags=23%, list=10%, signal=25%
OVSYANNIKOVA_PBMC_FLUARIX_AGE_50_74YO_COMMON_WITH_BOTH_HAI_AND_VNA_28DY_VS_3DY_USED_IN_HAI_AND_VNA_RESPONSE_MODELS_UP	25	-0.51698	-1.4591	0.0614203	0.288058	1	2184	tags=32%, list=9%, signal=35%
COLINA_TARGETS_OF_4EBP1_AND_4EBP2	356	-0.338521	-1.45897	0.00461538	0.28806	1	3648	tags=25%, list=16%, signal=30%
CHUNG_BLISTER_CYTOTOXICITY_UP	133	-0.382902	-1.45882	0.00919118	0.288167	1	2030	tags=20%, list=9%, signal=22%
NIKOLSKY_BREAST_CANCER_5P15_AMPLICON	26	-0.510741	-1.45878	0.0532319	0.287991	1	3216	tags=27%, list=14%, signal=31%
MIR3978	250	-0.352344	-1.45872	0.00483092	0.287857	1	4667	tags=32%, list=20%, signal=39%
CHESLER_BRAIN_HIGHEST_GENETIC_VARIANCE	38	-0.468278	-1.45861	0.045208	0.287843	1	5281	tags=42%, list=23%, signal=54%
ERWIN_COHEN_BLOOD_VACCINE_TC_83_AGE_23_48YO_VACCINATED_VS_CONTROL_2DY_DN	31	-0.481375	-1.45861	0.0580524	0.287605	1	2568	tags=32%, list=11%, signal=36%
GSE40273_GATA1_KO_VS_WT_TREG_UP	200	-0.36039	-1.45849	0.00337838	0.28762	1	5289	tags=33%, list=23%, signal=42%
GSE45365_WT_VS_IFNAR_KO_BCELL_DN	182	-0.361696	-1.45842	0.00670017	0.287502	1	3585	tags=30%, list=15%, signal=35%
GOMF_EXOGENOUS_PROTEIN_BINDING	76	-0.411982	-1.45805	0.018018	0.288106	1	2458	tags=24%, list=11%, signal=26%
GSE27859_MACROPHAGE_VS_DC_UP	164	-0.362843	-1.458	0.00826446	0.287935	1	2170	tags=19%, list=9%, signal=21%
GSE36888_STAT5_AB_KNOCKIN_VS_WT_TCELL_IL2_TREATED_2H_DN	194	-0.364119	-1.45799	0.0119454	0.287709	1	2137	tags=23%, list=9%, signal=25%
GSE46606_DAY1_VS_DAY3_CD40L_IL2_IL5_STIMULATED_IRF4_KO_BCELL_DN	199	-0.358774	-1.45797	0.00492611	0.28749	1	4446	tags=32%, list=19%, signal=39%
GOBP_DETOXIFICATION_OF_INORGANIC_COMPOUND	16	-0.572008	-1.45791	0.0711539	0.287358	1	1289	tags=25%, list=6%, signal=26%
GOBP_LYMPH_VESSEL_MORPHOGENESIS	21	-0.5424	-1.45768	0.0752137	0.287598	1	1692	tags=19%, list=7%, signal=21%
GSE41867_DAY6_VS_DAY15_LCMV_ARMSTRONG_EFFECTOR_CD8_TCELL_UP	188	-0.360515	-1.45765	0.00335008	0.287395	1	2230	tags=20%, list=10%, signal=22%
WP_15Q133_COPY_NUMBER_VARIATION_SYNDROME	16	-0.564612	-1.45763	0.0548446	0.287179	1	4245	tags=50%, list=18%, signal=61%
GOCC_CILIARY_PLASM	128	-0.382668	-1.45711	0.0189329	0.288084	1	3543	tags=25%, list=15%, signal=29%
GSE22886_NAIVE_TCELL_VS_DC_DN	200	-0.358339	-1.45691	0.00878735	0.288261	1	3349	tags=26%, list=14%, signal=31%
WHITFIELD_CELL_CYCLE_G2_M	198	-0.364987	-1.45654	0.00162866	0.288849	1	3981	tags=27%, list=17%, signal=32%
GOMF_PHOSPHATIDYLINOSITOL_5_PHOSPHATE_BINDING	18	-0.548008	-1.45611	0.0722656	0.289603	1	2862	tags=33%, list=12%, signal=38%
GSE11961_GERMINAL_CENTER_BCELL_DAY7_VS_GERMINAL_CENTER_BCELL_DAY40_UP	199	-0.360181	-1.4559	0.00650406	0.289798	1	2171	tags=21%, list=9%, signal=23%
PYEON_CANCER_HEAD_AND_NECK_VS_CERVICAL_UP	191	-0.359302	-1.45584	0.00643087	0.289688	1	5814	tags=40%, list=25%, signal=53%
BROWNE_HCMV_INFECTION_24HR_DN	144	-0.372429	-1.45566	0.00344234	0.289824	1	3661	tags=28%, list=16%, signal=34%
GSE36826_NORMAL_VS_STAPH_AUREUS_INF_IL1R_KO_SKIN_UP	197	-0.364154	-1.45566	0.00671141	0.289569	1	3530	tags=29%, list=15%, signal=34%
GSE7768_OVA_WITH_LPS_VS_OVA_WITH_MPL_IMMUNIZED_MOUSE_WHOLE_SPLEEN_6H_DN	168	-0.363277	-1.45562	0.0116861	0.289428	1	3431	tags=28%, list=15%, signal=33%
GSE17974_0H_VS_2H_IN_VITRO_ACT_CD4_TCELL_UP	196	-0.358955	-1.45557	0.00821018	0.289283	1	3756	tags=31%, list=16%, signal=37%
MORI_LARGE_PRE_BII_LYMPHOCYTE_UP	88	-0.401184	-1.45542	0.0278746	0.289346	1	5387	tags=38%, list=23%, signal=49%
GSE40277_EOS_AND_LEF1_TRANSDUCED_VS_GATA1_AND_SATB1_TRANSDUCED_CD4_TCELL_UP	200	-0.359114	-1.45525	0.00827815	0.289482	1	2710	tags=28%, list=12%, signal=31%
MIR4300	62	-0.42572	-1.45513	0.0275229	0.289499	1	3436	tags=29%, list=15%, signal=34%
GOBP_REGULATION_OF_CARDIAC_MUSCLE_CELL_ACTION_POTENTIAL	26	-0.510543	-1.4551	0.0726257	0.289307	1	1335	tags=19%, list=6%, signal=20%
GSE23321_CD8_STEM_CELL_MEMORY_VS_CENTRAL_MEMORY_CD8_TCELL_DN	192	-0.363374	-1.4551	0.00618238	0.289056	1	4070	tags=28%, list=18%, signal=33%
HP_SUPERNUMERARY_SPLEENS	84	-0.400051	-1.45478	0.0235935	0.289502	1	3179	tags=27%, list=14%, signal=32%
GSE40274_CTRL_VS_FOXP3_AND_LEF1_TRANSDUCED_ACTIVATED_CD4_TCELL_DN	168	-0.369243	-1.45452	0.00494234	0.289839	1	3605	tags=26%, list=16%, signal=31%
WP_HOSTPATHOGEN_INTERACTION_OF_HUMAN_CORONA_VIRUSES_AUTOPHAGY	19	-0.546752	-1.45442	0.0675422	0.289778	1	2383	tags=37%, list=10%, signal=41%
GSE24634_TEFF_VS_TCONV_DAY10_IN_CULTURE_DN	198	-0.359711	-1.4542	0.0110063	0.290001	1	3225	tags=29%, list=14%, signal=33%
HP_CHORIORETINAL_DEGENERATION	32	-0.494211	-1.45419	0.0528302	0.28977	1	974	tags=9%, list=4%, signal=10%
DESCARTES_MAIN_FETAL_ELF3_AGBL2_POSITIVE_CELLS	159	-0.3716	-1.45391	0.00342466	0.290134	1	3737	tags=22%, list=16%, signal=26%
HP_ABNORMAL_PULMONARY_INTERSTITIAL_MORPHOLOGY	141	-0.374076	-1.45382	0.00833333	0.29008	1	3571	tags=24%, list=15%, signal=28%
GSE4142_NAIVE_BCELL_VS_PLASMA_CELL_DN	199	-0.359547	-1.45358	0.00809062	0.290349	1	2946	tags=21%, list=13%, signal=24%
GOBP_FRUCTOSE_METABOLIC_PROCESS	15	-0.585498	-1.45346	0.0670611	0.290343	1	1052	tags=27%, list=5%, signal=28%
KAMMINGA_EZH2_TARGETS	41	-0.457235	-1.45337	0.065371	0.29031	1	6154	tags=44%, list=27%, signal=60%
WARTERS_IR_RESPONSE_5GY	50	-0.43998	-1.45327	0.0330882	0.290274	1	2978	tags=34%, list=13%, signal=39%
MEISSNER_BRAIN_ICP_WITH_H3K4ME3	30	-0.486563	-1.45313	0.0544355	0.290333	1	3823	tags=37%, list=16%, signal=44%
GSE19825_CD24LOW_VS_IL2RA_HIGH_DAY3_EFF_CD8_TCELL_UP	199	-0.354835	-1.45312	0.00648298	0.29011	1	3417	tags=24%, list=15%, signal=27%
LEIN_CEREBELLUM_MARKERS	86	-0.402974	-1.45274	0.0325497	0.290751	1	1608	tags=19%, list=7%, signal=20%
BOYLAN_MULTIPLE_MYELOMA_C_D_DN	275	-0.346575	-1.45263	0.00453858	0.290716	1	2282	tags=21%, list=10%, signal=23%
MIR1304_5P	129	-0.37606	-1.45255	0.0130506	0.290647	1	2898	tags=25%, list=12%, signal=28%
MODULE_180	118	-0.386906	-1.45249	0.0168067	0.290525	1	3354	tags=28%, list=14%, signal=33%
GSE360_DC_VS_MAC_L_DONOVANI_DN	200	-0.360406	-1.45231	0.0130933	0.290673	1	2328	tags=20%, list=10%, signal=21%
GSE3982_DC_VS_BCELL_UP	200	-0.354814	-1.45206	0.0115702	0.291007	1	2962	tags=26%, list=13%, signal=30%
MODULE_321	111	-0.387031	-1.45202	0.0176991	0.290834	1	3230	tags=30%, list=14%, signal=34%
HP_ABNORMALITY_OF_RETINAL_PIGMENTATION	317	-0.340368	-1.45182	0.0046875	0.291009	1	3299	tags=21%, list=14%, signal=24%
GOBP_REGULATION_OF_NEUROBLAST_PROLIFERATION	30	-0.489482	-1.4518	0.0698113	0.290807	1	2394	tags=27%, list=10%, signal=30%
GOBP_PROTEIN_DEGLYCOSYLATION	28	-0.498975	-1.45174	0.0445736	0.290685	1	4307	tags=36%, list=19%, signal=44%
GOBP_NEURAL_TUBE_DEVELOPMENT	145	-0.370477	-1.45168	0.0117253	0.2906	1	2804	tags=21%, list=12%, signal=23%
GSE23502_BM_VS_COLON_TUMOR_MYELOID_DERIVED_SUPPRESSOR_CELL_UP	199	-0.361907	-1.45153	0.010118	0.290665	1	2688	tags=27%, list=12%, signal=30%
REACTOME_BRANCHED_CHAIN_AMINO_ACID_CATABOLISM	21	-0.544446	-1.45152	0.0731707	0.290447	1	5329	tags=48%, list=23%, signal=62%
GSE29164_CD8_TCELL_VS_CD8_TCELL_AND_IL12_TREATED_MELANOMA_DAY7_DN	187	-0.361461	-1.45113	0.0102564	0.291073	1	2642	tags=19%, list=11%, signal=22%
MODULE_184	29	-0.502798	-1.45109	0.0497132	0.290939	1	7147	tags=59%, list=31%, signal=85%
HALLMARK_FATTY_ACID_METABOLISM	157	-0.364304	-1.45092	0.0192644	0.291081	1	5292	tags=38%, list=23%, signal=49%
GOBP_CELLULAR_RESPONSE_TO_EXTERNAL_STIMULUS	297	-0.342461	-1.45078	0.00166667	0.291129	1	2768	tags=22%, list=12%, signal=24%
GSE27241_CTRL_VS_DIGOXIN_TREATED_RORGT_KO_CD4_TCELL_IN_TH17_POLARIZING_CONDITIONS_UP	193	-0.362471	-1.45072	0.00501672	0.291012	1	4653	tags=40%, list=20%, signal=50%
JINESH_BLEBBISHIELD_TO_IMMUNE_CELL_FUSION_PBSHMS_UP	383	-0.332946	-1.45045	0	0.291372	1	3844	tags=27%, list=17%, signal=32%
SMITH_LIVER_CANCER	47	-0.459173	-1.45045	0.0417423	0.291126	1	4303	tags=36%, list=19%, signal=44%
GSE34515_CD16_NEG_VS_POS_MONOCYTE_DN	197	-0.3579	-1.45027	0.00337268	0.291279	1	3139	tags=24%, list=14%, signal=27%
GOBP_SULFUR_COMPOUND_METABOLIC_PROCESS	368	-0.336749	-1.45011	0.00157729	0.291354	1	3655	tags=25%, list=16%, signal=29%
GOBP_NUCLEOSIDE_BISPHOSPHATE_METABOLIC_PROCESS	136	-0.37717	-1.44997	0.0119048	0.291435	1	4615	tags=35%, list=20%, signal=43%
GSE40666_STAT1_KO_VS_STAT4_KO_CD8_TCELL_WITH_IFNA_STIM_90MIN_UP	193	-0.358709	-1.44994	0.0066778	0.291271	1	5263	tags=33%, list=23%, signal=42%
GSE15324_ELF4_KO_VS_WT_ACTIVATED_CD8_TCELL_DN	198	-0.360436	-1.44989	0.00343643	0.291117	1	2033	tags=16%, list=9%, signal=17%
REACTOME_MITOTIC_PROMETAPHASE	200	-0.359778	-1.4498	0.0115512	0.291069	1	7256	tags=46%, list=31%, signal=66%
SHIN_B_CELL_LYMPHOMA_CLUSTER_2	30	-0.489084	-1.44979	0.0621242	0.290832	1	4018	tags=43%, list=17%, signal=52%
GOBP_REGULATION_OF_CELL_CELL_ADHESION_MEDIATED_BY_CADHERIN	21	-0.529709	-1.4494	0.0836653	0.291375	1	2462	tags=29%, list=11%, signal=32%
YAO_TEMPORAL_RESPONSE_TO_PROGESTERONE_CLUSTER_3	15	-0.576407	-1.44933	0.0791506	0.291319	1	440	tags=27%, list=2%, signal=27%
WAMUNYOKOLI_OVARIAN_CANCER_LMP_UP	267	-0.347367	-1.44929	0.0016	0.291157	1	2543	tags=19%, list=11%, signal=22%
GSE46606_IRF4_KO_VS_WT_UNSTIM_BCELL_UP	200	-0.359826	-1.44881	0.00653595	0.291966	1	3514	tags=27%, list=15%, signal=32%
GSE29617_CTRL_VS_DAY7_TIV_FLU_VACCINE_PBMC_2008_DN	186	-0.362941	-1.44857	0.00670017	0.29228	1	2633	tags=16%, list=11%, signal=18%
GSE14308_TH17_VS_INDUCED_TREG_UP	200	-0.356237	-1.44805	0.0066778	0.293226	1	2633	tags=20%, list=11%, signal=22%
GOBP_ENERGY_HOMEOSTASIS	35	-0.47378	-1.448	0.0543071	0.293084	1	1580	tags=23%, list=7%, signal=24%
GSE30083_SP3_VS_SP4_THYMOCYTE_UP	200	-0.359097	-1.44772	0.00327332	0.293447	1	2571	tags=20%, list=11%, signal=22%
LI_WILMS_TUMOR_VS_FETAL_KIDNEY_1_UP	182	-0.362641	-1.44723	0.0100167	0.294257	1	1920	tags=21%, list=8%, signal=23%
HOFMANN_MYELODYSPLASTIC_SYNDROM_LOW_RISK_DN	28	-0.499207	-1.44722	0.0679612	0.294024	1	548	tags=14%, list=2%, signal=15%
ROSS_AML_WITH_AML1_ETO_FUSION	78	-0.403998	-1.44707	0.0329861	0.294065	1	2710	tags=26%, list=12%, signal=29%
WHITFIELD_CELL_CYCLE_LITERATURE	44	-0.459259	-1.44697	0.0333952	0.294059	1	7057	tags=59%, list=30%, signal=85%
GOBP_SODIUM_ION_EXPORT_ACROSS_PLASMA_MEMBRANE	15	-0.583155	-1.44673	0.0772358	0.294357	1	1682	tags=40%, list=7%, signal=43%
FULLER_PBMC_F_TULARENSIS_VACCINE_LVS_AGE_22_54YO_18HR_TO_48HR_EARLY_UP	19	-0.545428	-1.4467	0.0664207	0.294163	1	2642	tags=42%, list=11%, signal=47%
WANG_CISPLATIN_RESPONSE_AND_XPC_UP	182	-0.363786	-1.44605	0.00974026	0.295404	1	2475	tags=19%, list=11%, signal=21%
SAGIV_CD24_TARGETS_UP	22	-0.525992	-1.44582	0.0703125	0.29566	1	2880	tags=23%, list=12%, signal=26%
GSE360_L_DONOVANI_VS_B_MALAYI_LOW_DOSE_DC_UP	199	-0.35611	-1.44577	0.00664452	0.295517	1	2130	tags=21%, list=9%, signal=23%
FISCHER_DIRECT_P53_TARGETS_META_ANALYSIS	311	-0.339014	-1.44567	0	0.295476	1	2956	tags=23%, list=13%, signal=26%
GSE22501_PERIPHERAL_BLOOD_VS_CORD_BLOOD_TREG_UP	198	-0.359217	-1.44557	0.00625	0.29546	1	2731	tags=21%, list=12%, signal=24%
GSE9960_HEALTHY_VS_GRAM_POS_SEPSIS_PBMC_DN	193	-0.359162	-1.44538	0.00335008	0.295686	1	3105	tags=28%, list=13%, signal=32%
GOBP_POSITIVE_REGULATION_OF_WNT_SIGNALING_PATHWAY	176	-0.366047	-1.44537	0.0102564	0.295464	1	1691	tags=13%, list=7%, signal=14%
AKT_UP.V1_DN	188	-0.362393	-1.4451	0.0034188	0.295816	1	2744	tags=26%, list=12%, signal=29%
WP_WNT_SIGNALING_PATHWAY_AND_PLURIPOTENCY	101	-0.391885	-1.44498	0.028021	0.295834	1	2023	tags=20%, list=9%, signal=22%
GOMF_PHOSPHATIDYLINOSITOL_3_PHOSPHATE_BINDING	42	-0.468455	-1.44485	0.0441989	0.295891	1	2976	tags=31%, list=13%, signal=35%
GOBP_REGULATION_OF_T_CELL_CHEMOTAXIS	15	-0.56371	-1.44482	0.0834879	0.295692	1	4280	tags=47%, list=18%, signal=57%
GSE25087_FETAL_VS_ADULT_TCONV_DN	185	-0.359002	-1.44471	0.0114566	0.295697	1	3406	tags=27%, list=15%, signal=31%
SCHAEFFER_PROSTATE_DEVELOPMENT_12HR_UP	112	-0.386219	-1.4446	0.0172117	0.295682	1	3306	tags=29%, list=14%, signal=33%
GSE29618_LAIV_VS_TIV_FLU_VACCINE_DAY7_BCELL_UP	195	-0.359358	-1.4445	0.00950872	0.295683	1	2433	tags=17%, list=10%, signal=19%
TOYOTA_TARGETS_OF_MIR34B_AND_MIR34C	447	-0.329336	-1.4442	0.00155039	0.296056	1	3789	tags=22%, list=16%, signal=26%
TRAVAGLINI_LUNG_PROLIFERATING_NK_T_CELL	129	-0.373596	-1.44403	0.0150754	0.296196	1	5387	tags=39%, list=23%, signal=50%
MIKKELSEN_NPC_ICP_WITH_H3K4ME3	450	-0.328771	-1.44377	0.00294551	0.296535	1	2148	tags=16%, list=9%, signal=18%
GSE19888_CTRL_VS_T_CELL_MEMBRANES_ACT_MAST_CELL_DN	199	-0.353784	-1.44372	0.00340136	0.296414	1	3221	tags=22%, list=14%, signal=25%
HP_ADENOCARCINOMA_OF_THE_INTESTINES	35	-0.469005	-1.44346	0.053407	0.296742	1	2263	tags=17%, list=10%, signal=19%
CSR_LATE_UP.V1_DN	147	-0.373641	-1.44336	0.0219595	0.29671	1	2796	tags=29%, list=12%, signal=33%
GSE3039_NKT_CELL_VS_ALPHABETA_CD8_TCELL_UP	200	-0.354096	-1.44336	0.0120482	0.296473	1	3391	tags=22%, list=15%, signal=25%
GSE339_CD4POS_VS_CD8POS_DC_DN	198	-0.355522	-1.44317	0.00690846	0.296668	1	3308	tags=24%, list=14%, signal=27%
DESCARTES_MAIN_FETAL_VISCERAL_NEURONS	51	-0.441719	-1.44304	0.035514	0.296722	1	1492	tags=16%, list=6%, signal=17%
GSE14000_4H_VS_16H_LPS_DC_TRANSLATED_RNA_DN	197	-0.356515	-1.44303	0.0112	0.296491	1	5229	tags=35%, list=23%, signal=45%
WP_TP53_NETWORK	19	-0.551707	-1.44284	0.0628684	0.296733	1	2598	tags=32%, list=11%, signal=36%
REACTOME_INTEGRIN_CELL_SURFACE_INTERACTIONS	85	-0.398031	-1.4428	0.0360206	0.296585	1	2329	tags=24%, list=10%, signal=26%
SENGUPTA_NASOPHARYNGEAL_CARCINOMA_DN	349	-0.335362	-1.44274	0.0030581	0.296485	1	2554	tags=20%, list=11%, signal=23%
MAML1_TARGET_GENES	253	-0.344911	-1.44257	0.00487013	0.296607	1	1773	tags=21%, list=8%, signal=23%
GSE23505_UNTREATED_VS_4DAY_IL6_IL1_IL23_TREATED_CD4_TCELL_UP	200	-0.358411	-1.44257	0.0118044	0.296369	1	2053	tags=19%, list=9%, signal=20%
GSE9988_LPS_VS_CTRL_TREATED_MONOCYTE_UP	193	-0.356179	-1.44256	0.0117057	0.296151	1	2106	tags=22%, list=9%, signal=24%
GOBP_CELLULAR_RESPONSE_TO_GLUCOSE_STARVATION	47	-0.448326	-1.44241	0.0440367	0.296221	1	2738	tags=26%, list=12%, signal=29%
GCM_RAN	194	-0.351752	-1.44239	0.00853242	0.296031	1	6024	tags=34%, list=26%, signal=46%
GOBP_REGULATION_OF_CHROMATIN_SILENCING	18	-0.544492	-1.44231	0.0667903	0.295969	1	4442	tags=56%, list=19%, signal=69%
GOMF_POTASSIUM_CHANNEL_REGULATOR_ACTIVITY	52	-0.438752	-1.44219	0.0341727	0.29598	1	3807	tags=31%, list=16%, signal=37%
REACTOME_REGULATION_OF_PYRUVATE_DEHYDROGENASE_PDH_COMPLEX	16	-0.563803	-1.44211	0.0727969	0.295918	1	3456	tags=31%, list=15%, signal=37%
GSE360_CTRL_VS_L_MAJOR_MAC_UP	198	-0.356218	-1.44199	0.0049505	0.295915	1	2658	tags=18%, list=11%, signal=20%
GSE20727_CTRL_VS_DNFB_ALLERGEN_TREATED_DC_UP	200	-0.358856	-1.44179	0.013468	0.296155	1	3288	tags=28%, list=14%, signal=32%
GSE10211_UV_INACT_SENDAI_VS_LIVE_SENDAI_VIRUS_TRACHEAL_EPITHELIAL_CELLS_UP	151	-0.372333	-1.44175	0.0247934	0.296012	1	5233	tags=36%, list=23%, signal=46%
GOBP_REGULATION_OF_ACTION_POTENTIAL	51	-0.436144	-1.44165	0.0471869	0.295991	1	1335	tags=16%, list=6%, signal=17%
TBK1.DF_DN	284	-0.345515	-1.44161	0.00153374	0.295854	1	4528	tags=27%, list=20%, signal=33%
ZNF502_TARGET_GENES	29	-0.484778	-1.44156	0.0800781	0.295717	1	3088	tags=28%, list=13%, signal=32%
BCAT_BILD_ET_AL_DN	46	-0.443815	-1.44131	0.0448833	0.296078	1	1287	tags=15%, list=6%, signal=16%
GSE13493_DP_VS_CD8POS_THYMOCYTE_UP	198	-0.360897	-1.44111	0.00648298	0.296279	1	3358	tags=25%, list=14%, signal=29%
HAY_BONE_MARROW_CD34_POS_PRE_B	94	-0.398901	-1.44095	0.0286738	0.296365	1	3352	tags=32%, list=14%, signal=37%
MIR6823_5P	69	-0.414178	-1.44073	0.0348624	0.296617	1	4074	tags=29%, list=18%, signal=35%
GSE9960_GRAM_NEG_VS_GRAM_POS_SEPSIS_PBMC_DN	199	-0.354313	-1.44059	0.00827815	0.296721	1	2665	tags=23%, list=11%, signal=26%
GOBP_RESPONSE_TO_MURAMYL_DIPEPTIDE	20	-0.531993	-1.44056	0.0766355	0.296539	1	1383	tags=20%, list=6%, signal=21%
GSE27291_0H_VS_7D_STIM_GAMMADELTA_TCELL_UP	185	-0.358642	-1.44055	0.0109034	0.296307	1	3715	tags=19%, list=16%, signal=23%
HP_DELAYED_ABILITY_TO_SIT	21	-0.528108	-1.44054	0.0681818	0.296101	1	3616	tags=38%, list=16%, signal=45%
BUSSLINGER_ESOPHAGEAL_PROLIFERATING_BASAL_CELLS	70	-0.411145	-1.44047	0.0290909	0.296019	1	2578	tags=17%, list=11%, signal=19%
GOCC_M_BAND	24	-0.516348	-1.44033	0.0671785	0.296069	1	3472	tags=33%, list=15%, signal=39%
GOBP_NEGATIVE_REGULATION_OF_CATION_CHANNEL_ACTIVITY	40	-0.464391	-1.44029	0.05	0.295918	1	2792	tags=25%, list=12%, signal=28%
MIR6870_3P	47	-0.450727	-1.44025	0.0540037	0.295766	1	1682	tags=17%, list=7%, signal=18%
REACTOME_GRB2_EVENTS_IN_ERBB2_SIGNALING	16	-0.575788	-1.44003	0.0543689	0.296006	1	675	tags=19%, list=3%, signal=19%
GSE23321_CD8_STEM_CELL_MEMORY_VS_NAIVE_CD8_TCELL_DN	194	-0.357802	-1.43969	0.00822368	0.296548	1	3739	tags=31%, list=16%, signal=37%
WATANABE_COLON_CANCER_MSI_VS_MSS_UP	28	-0.491239	-1.43941	0.0586081	0.296981	1	1769	tags=25%, list=8%, signal=27%
KEGG_GLYCEROLIPID_METABOLISM	49	-0.446677	-1.43932	0.039783	0.296941	1	1750	tags=20%, list=8%, signal=22%
DEBIASI_APOPTOSIS_BY_REOVIRUS_INFECTION_DN	273	-0.343892	-1.43931	0.00309598	0.296737	1	2957	tags=22%, list=13%, signal=25%
GOBP_CELL_COMMUNICATION_INVOLVED_IN_CARDIAC_CONDUCTION	55	-0.440222	-1.43927	0.0306306	0.296568	1	2129	tags=18%, list=9%, signal=20%
OLSSON_E2F3_TARGETS_DN	38	-0.466437	-1.43921	0.0474453	0.29647	1	1609	tags=16%, list=7%, signal=17%
CRX_DN.V1_UP	134	-0.37016	-1.43907	0.0184564	0.296587	1	2287	tags=19%, list=10%, signal=21%
GSE13547_CTRL_VS_ANTI_IGM_STIM_BCELL_12H_UP	186	-0.364026	-1.43894	0.00502513	0.296641	1	5116	tags=39%, list=22%, signal=50%
GSE26495_NAIVE_VS_PD1HIGH_CD8_TCELL_UP	191	-0.360318	-1.43881	0.00332779	0.296706	1	2620	tags=21%, list=11%, signal=24%
REACTOME_AMINO_ACIDS_REGULATE_MTORC1	54	-0.428879	-1.4387	0.0490566	0.296703	1	6080	tags=46%, list=26%, signal=63%
GOBP_NUCLEOSIDE_PHOSPHATE_BIOSYNTHETIC_PROCESS	260	-0.342001	-1.43851	0.009375	0.296887	1	3538	tags=22%, list=15%, signal=26%
GSE29949_CD8_NEG_DC_SPLEEN_VS_MONOCYTE_BONE_MARROW_DN	194	-0.354723	-1.43839	0.0116667	0.296927	1	2335	tags=21%, list=10%, signal=23%
HP_STOMACH_CANCER	20	-0.532317	-1.43838	0.0558767	0.296696	1	2263	tags=25%, list=10%, signal=28%
GSE17974_IL4_AND_ANTI_IL12_VS_UNTREATED_72H_ACT_CD4_TCELL_UP	181	-0.361342	-1.4381	0.00841751	0.297096	1	1911	tags=17%, list=8%, signal=19%
HP_HEMANGIOBLASTOMA	18	-0.553349	-1.43774	0.0876191	0.297675	1	5914	tags=39%, list=25%, signal=52%
GSE17186_CD21LOW_VS_CD21HIGH_TRANSITIONAL_BCELL_UP	200	-0.354238	-1.43763	0.00482315	0.297678	1	3286	tags=30%, list=14%, signal=35%
MATTHEWS_AP1_TARGETS	17	-0.55244	-1.43738	0.0792453	0.298048	1	1450	tags=29%, list=6%, signal=31%
FAN_EMBRYONIC_CTX_BIG_GROUPS_CAJAL_RETZIUS	487	-0.323307	-1.43699	0	0.298648	1	2798	tags=20%, list=12%, signal=22%
MURAKAMI_UV_RESPONSE_6HR_UP	34	-0.484899	-1.43681	0.0615385	0.298795	1	2152	tags=21%, list=9%, signal=23%
DAVICIONI_RHABDOMYOSARCOMA_PAX_FOXO1_FUSION_UP	62	-0.422487	-1.43672	0.0454545	0.298776	1	2758	tags=32%, list=12%, signal=37%
GSE40274_CTRL_VS_IRF4_TRANSDUCED_ACTIVATED_CD4_TCELL_DN	164	-0.357996	-1.43651	0.00498339	0.299051	1	3429	tags=23%, list=15%, signal=26%
MURARO_PANCREAS_ENDOTHELIAL_CELL	360	-0.33343	-1.43581	0.00152905	0.300361	1	2196	tags=19%, list=9%, signal=20%
GOBP_NUCLEOSOME_ORGANIZATION	173	-0.361417	-1.43569	0.00985222	0.30041	1	6202	tags=39%, list=27%, signal=53%
MIR155_3P	93	-0.391791	-1.43551	0.0241379	0.300603	1	2964	tags=23%, list=13%, signal=26%
MTOR_UP.V1_UP	169	-0.356725	-1.43548	0.0115132	0.300444	1	3221	tags=26%, list=14%, signal=30%
WP_OXIDATIVE_PHOSPHORYLATION	60	-0.423705	-1.43527	0.0516934	0.300693	1	9136	tags=70%, list=39%, signal=115%
MODULE_77	28	-0.494677	-1.43509	0.0698113	0.300837	1	9118	tags=71%, list=39%, signal=118%
GOBP_REGULATION_OF_RUFFLE_ASSEMBLY	29	-0.487664	-1.4349	0.0732177	0.301049	1	1299	tags=21%, list=6%, signal=22%
REACTOME_MEIOSIS	115	-0.379505	-1.43482	0.0214669	0.300967	1	5189	tags=35%, list=22%, signal=45%
MIR890	96	-0.386302	-1.43482	0.0276423	0.30074	1	4192	tags=30%, list=18%, signal=37%
GOMF_O_ACYLTRANSFERASE_ACTIVITY	53	-0.441034	-1.43481	0.0485981	0.300529	1	1943	tags=19%, list=8%, signal=21%
MATSUMIYA_PBMC_MODIFIED_VACCINIA_ANKARA_VACCINE_AGE_18_55YO_VACCINATED_VS_CONTROL_TREATED_IN_VITRO_WITH_MVA85A_6HR_UP	91	-0.396902	-1.43459	0.0226087	0.300768	1	1786	tags=20%, list=8%, signal=21%
GSE15930_NAIVE_VS_24H_IN_VITRO_STIM_INFAB_CD8_TCELL_UP	200	-0.356602	-1.43426	0.00834725	0.301303	1	2599	tags=17%, list=11%, signal=19%
GOMF_ION_CHANNEL_BINDING	127	-0.375557	-1.43419	0.0192982	0.30123	1	1573	tags=16%, list=7%, signal=17%
GSE16450_CTRL_VS_IFNA_12H_STIM_IMMATURE_NEURON_CELL_LINE_UP	197	-0.352861	-1.43419	0.00164204	0.301009	1	4883	tags=37%, list=21%, signal=46%
ZHONG_PFC_C1_MICROGLIA	255	-0.345093	-1.43416	0.00491803	0.300818	1	6054	tags=38%, list=26%, signal=50%
GOMF_LYASE_ACTIVITY	190	-0.355327	-1.43395	0.0117647	0.301083	1	2756	tags=23%, list=12%, signal=25%
POOLA_INVASIVE_BREAST_CANCER_DN	131	-0.375086	-1.43394	0.0130293	0.300875	1	2808	tags=21%, list=12%, signal=24%
MIR4476	228	-0.348248	-1.43392	0.00673401	0.300692	1	3941	tags=26%, list=17%, signal=31%
GSE3565_CTRL_VS_LPS_INJECTED_DUSP1_KO_SPLENOCYTES_UP	180	-0.355731	-1.43373	0.0119863	0.300921	1	2605	tags=24%, list=11%, signal=27%
MIR620	75	-0.405298	-1.43362	0.0361664	0.30096	1	2633	tags=17%, list=11%, signal=19%
GSE9316_CD4_TCELL_BALBC_VS_TH17_ENRI_CD4_TCELL_SKG_PMA_IONO_STIM_FR4NEG_UP	199	-0.351425	-1.43354	0.00491803	0.300919	1	2154	tags=12%, list=9%, signal=13%
GSE38304_MYC_NEG_VS_POS_GC_BCELL_DN	199	-0.354701	-1.43351	0.00328947	0.300753	1	3111	tags=25%, list=13%, signal=29%
GSE32986_UNSTIM_VS_CURDLAN_LOWDOSE_STIM_DC_DN	200	-0.355233	-1.43337	0.00986842	0.300828	1	4287	tags=33%, list=18%, signal=40%
MIR2114_5P	34	-0.485293	-1.43258	0.0567766	0.302386	1	4223	tags=35%, list=18%, signal=43%
GSE46606_UNSTIM_VS_CD40L_IL2_IL5_1DAY_STIMULATED_IRF4MID_SORTED_BCELL_UP	200	-0.354947	-1.43239	0.011236	0.302578	1	3006	tags=22%, list=13%, signal=24%
KRAS.DF.V1_UP	190	-0.355932	-1.43237	0.0167785	0.302417	1	2281	tags=23%, list=10%, signal=25%
MODULE_59	27	-0.498724	-1.43231	0.0649819	0.302314	1	622	tags=15%, list=3%, signal=15%
CROMER_METASTASIS_DN	76	-0.406952	-1.4323	0.0251799	0.302109	1	1920	tags=18%, list=8%, signal=20%
WP_NCRNAS_INVOLVED_IN_WNT_SIGNALING_IN_HEPATOCELLULAR_CARCINOMA	85	-0.397545	-1.43229	0.0271739	0.301885	1	2002	tags=19%, list=9%, signal=21%
GSE8685_IL2_STARVED_VS_IL21_ACT_IL2_STARVED_CD4_TCELL_UP	199	-0.354214	-1.43222	0.00981997	0.301809	1	3061	tags=22%, list=13%, signal=25%
ZHAN_MULTIPLE_MYELOMA_PR_DN	49	-0.442203	-1.43215	0.0364963	0.30175	1	2365	tags=31%, list=10%, signal=34%
GOBP_LIPOSACCHARIDE_METABOLIC_PROCESS	110	-0.382593	-1.43214	0.0170648	0.30153	1	4574	tags=35%, list=20%, signal=43%
DESCARTES_FETAL_EYE_RETINAL_PIGMENT_CELLS	70	-0.419974	-1.43208	0.0327869	0.301438	1	1052	tags=10%, list=5%, signal=10%
STK33_DN	275	-0.34256	-1.43205	0.00456621	0.301262	1	3531	tags=29%, list=15%, signal=33%
GSE28408_LY6G_POS_VS_NEG_DC_DN	197	-0.352675	-1.4319	0.0049505	0.301377	1	3327	tags=23%, list=14%, signal=26%
GSE20727_DNFB_ALLERGEN_VS_ROS_INH_AND_DNFB_ALLERGEN_TREATED_DC_UP	193	-0.353066	-1.43184	0.00164474	0.30127	1	2013	tags=16%, list=9%, signal=17%
GSE16450_IMMATURE_VS_MATURE_NEURON_CELL_LINE_6H_IFNA_STIM_DN	199	-0.35037	-1.43181	0.00511073	0.301102	1	2439	tags=18%, list=11%, signal=19%
GOBP_PYRIMIDINE_RIBONUCLEOSIDE_TRIPHOSPHATE_METABOLIC_PROCESS	17	-0.555802	-1.43174	0.0939335	0.301039	1	3190	tags=41%, list=14%, signal=48%
GOBP_POSITIVE_REGULATION_OF_VASOCONSTRICTION	30	-0.492008	-1.43155	0.0627376	0.301236	1	1840	tags=20%, list=8%, signal=22%
GSE42021_CD24INT_VS_CD24LOW_TCONV_THYMUS_UP	197	-0.353655	-1.43154	0.0108865	0.301027	1	2717	tags=18%, list=12%, signal=21%
WP_ENDOTHELIN_PATHWAYS	34	-0.47197	-1.43135	0.0418944	0.301224	1	1898	tags=18%, list=8%, signal=19%
GOBP_POTASSIUM_ION_HOMEOSTASIS	29	-0.498535	-1.43131	0.0800781	0.301071	1	1682	tags=31%, list=7%, signal=33%
ZHONG_PFC_C3_UNKNOWN_INP	38	-0.465305	-1.4313	0.0505415	0.300862	1	5000	tags=63%, list=22%, signal=80%
REACTOME_NUCLEAR_SIGNALING_BY_ERBB4	32	-0.486435	-1.43117	0.0493359	0.300958	1	4819	tags=41%, list=21%, signal=51%
GSE27859_MACROPHAGE_VS_CD11C_INT_F480_HI_MACROPHAGE_UP	172	-0.358125	-1.43092	0.00662252	0.301269	1	3523	tags=24%, list=15%, signal=29%
GSE19941_UNSTIM_VS_LPS_STIM_IL10_KO_NFKBP50_KO_MACROPHAGE_UP	199	-0.354965	-1.43089	0.00653595	0.3011	1	3394	tags=28%, list=15%, signal=33%
GSE24634_TEFF_VS_TCONV_DAY10_IN_CULTURE_UP	200	-0.353755	-1.43088	0.0113636	0.300901	1	3275	tags=26%, list=14%, signal=30%
GSE17974_CTRL_VS_ACT_IL4_AND_ANTI_IL12_6H_CD4_TCELL_UP	192	-0.35545	-1.43078	0.0114379	0.300907	1	2855	tags=27%, list=12%, signal=31%
GERHOLD_ADIPOGENESIS_DN	61	-0.426337	-1.43078	0.0311958	0.300681	1	2598	tags=20%, list=11%, signal=22%
GOCC_NON_MOTILE_CILIUM	155	-0.362734	-1.43069	0.011925	0.300663	1	3496	tags=25%, list=15%, signal=29%
GOMF_BASIC_AMINO_ACID_TRANSMEMBRANE_TRANSPORTER_ACTIVITY	17	-0.547347	-1.43061	0.0968992	0.300614	1	2879	tags=29%, list=12%, signal=34%
GSE5503_LIVER_DC_VS_MLN_DC_ACTIVATED_ALLOGENIC_TCELL_UP	199	-0.351733	-1.4306	0.0114754	0.300403	1	3163	tags=24%, list=14%, signal=27%
HP_PIGMENTARY_RETINOPATHY	150	-0.36096	-1.43031	0.0102916	0.300796	1	3235	tags=21%, list=14%, signal=24%
GSE34392_ST2_KO_VS_WT_DAY8_LCMV_EFFECTOR_CD8_TCELL_UP	200	-0.355391	-1.43027	0.00496689	0.300667	1	2138	tags=20%, list=9%, signal=21%
GOBP_PROTEIN_AUTOUBIQUITINATION	72	-0.409791	-1.43017	0.0396552	0.300637	1	3198	tags=22%, list=14%, signal=26%
WALLACE_PROSTATE_CANCER_RACE_DN	86	-0.39078	-1.42999	0.0301418	0.300794	1	4802	tags=40%, list=21%, signal=50%
GSE12845_IGD_NEG_BLOOD_VS_PRE_GC_TONSIL_BCELL_UP	195	-0.35403	-1.4299	0.01	0.300751	1	4044	tags=27%, list=17%, signal=32%
REACTOME_BIOSYNTHESIS_OF_THE_N_GLYCAN_PRECURSOR_DOLICHOL_LIPID_LINKED_OLIGOSACCHARIDE_LLO_AND_TRANSFER_TO_A_NASCENT_PROTEIN	78	-0.405735	-1.42981	0.0344828	0.300746	1	4930	tags=38%, list=21%, signal=49%
GSE2770_TGFB_AND_IL4_VS_IL12_TREATED_ACT_CD4_TCELL_48H_UP	195	-0.352786	-1.42955	0.0051458	0.301046	1	3652	tags=25%, list=16%, signal=30%
GSE46606_UNSTIM_VS_CD40L_IL2_IL5_1DAY_STIMULATED_IRF4HIGH_SORTED_BCELL_DN	200	-0.352434	-1.42941	0.00967742	0.301148	1	2642	tags=23%, list=11%, signal=26%
LI_PBMC_MENOMUNE_A_C_Y_W_135_AGE_18_45YO_3DY_DN	18	-0.543265	-1.42918	0.0793037	0.30143	1	970	tags=33%, list=4%, signal=35%
GSE17974_IL4_AND_ANTI_IL12_VS_UNTREATED_12H_ACT_CD4_TCELL_UP	191	-0.357009	-1.42911	0.00944882	0.30136	1	2963	tags=24%, list=13%, signal=27%
MIR214_5P	54	-0.429256	-1.42906	0.0367133	0.301249	1	97	tags=6%, list=0%, signal=6%
MIR4640_5P	133	-0.369938	-1.42883	0.0197368	0.301536	1	1538	tags=17%, list=7%, signal=18%
MORI_IMMATURE_B_LYMPHOCYTE_DN	91	-0.39757	-1.42878	0.0297203	0.301413	1	4819	tags=35%, list=21%, signal=44%
MODULE_212	325	-0.335891	-1.42859	0.0015625	0.301655	1	3274	tags=25%, list=14%, signal=28%
GSE37533_UNTREATED_VS_PIOGLIZATONE_TREATED_CD4_TCELL_PPARG2_AND_FOXP3_TRASDUCED_DN	158	-0.362462	-1.42858	0.0147783	0.301439	1	3545	tags=25%, list=15%, signal=30%
MODULE_12	358	-0.333092	-1.42856	0	0.301264	1	2522	tags=22%, list=11%, signal=24%
PKCA_DN.V1_UP	159	-0.361138	-1.42852	0.0120069	0.301114	1	1863	tags=19%, list=8%, signal=20%
WP_MECHANOREGULATION_AND_PATHOLOGY_OF_YAPTAZ_VIA_HIPPO_AND_NONHIPPO_MECHANISMS	46	-0.442635	-1.42839	0.0568384	0.30116	1	1748	tags=17%, list=8%, signal=19%
BERTUCCI_MEDULLARY_VS_DUCTAL_BREAST_CANCER_UP	202	-0.348256	-1.42834	0.00517241	0.301071	1	4076	tags=27%, list=18%, signal=32%
KEGG_LYSOSOME	120	-0.373866	-1.42819	0.0138169	0.301195	1	5618	tags=41%, list=24%, signal=54%
GOBP_SPERM_CAPACITATION	27	-0.493817	-1.42797	0.0719697	0.30145	1	3476	tags=37%, list=15%, signal=44%
GSE19923_E2A_KO_VS_E2A_AND_HEB_KO_DP_THYMOCYTE_UP	200	-0.35232	-1.42796	0.00983607	0.301245	1	3663	tags=24%, list=16%, signal=28%
HP_ORGANIC_ACIDURIA	71	-0.409863	-1.42793	0.0357782	0.301092	1	4993	tags=35%, list=22%, signal=45%
GOMF_CHEMOATTRACTANT_ACTIVITY	35	-0.469607	-1.42777	0.0436433	0.301237	1	3492	tags=34%, list=15%, signal=40%
REACTOME_ACYL_CHAIN_REMODELLING_OF_PI	17	-0.556499	-1.42776	0.0836653	0.301054	1	563	tags=12%, list=2%, signal=12%
DESCARTES_FETAL_LUNG_CILIATED_EPITHELIAL_CELLS	463	-0.321965	-1.42753	0.00149254	0.301334	1	3277	tags=21%, list=14%, signal=24%
REACTOME_KERATAN_SULFATE_KERATIN_METABOLISM	34	-0.478029	-1.42748	0.060219	0.301233	1	1249	tags=24%, list=5%, signal=25%
MODULE_152	123	-0.374202	-1.42706	0.0205479	0.30196	1	8207	tags=52%, list=35%, signal=80%
SINGH_KRAS_DEPENDENCY_SIGNATURE	20	-0.53855	-1.42694	0.0840951	0.302001	1	1324	tags=20%, list=6%, signal=21%
GSE23308_CTRL_VS_CORTICOSTERONE_TREATED_MACROPHAGE_MINERALCORTICOID_REC_KO_UP	200	-0.353633	-1.42688	0.00484653	0.301922	1	3053	tags=23%, list=13%, signal=26%
GSE36888_UNTREATED_VS_IL2_TREATED_STAT5_AB_KNOCKIN_TCELL_2H_DN	193	-0.351531	-1.42678	0.0161551	0.301923	1	2999	tags=27%, list=13%, signal=31%
GOMF_OXIDOREDUCTASE_ACTIVITY_ACTING_ON_THE_CH_NH2_GROUP_OF_DONORS_OXYGEN_AS_ACCEPTOR	16	-0.558007	-1.42672	0.0792453	0.301838	1	1693	tags=31%, list=7%, signal=34%
MIR296_3P	34	-0.466554	-1.42654	0.0558559	0.302019	1	3668	tags=29%, list=16%, signal=35%
MODULE_94	371	-0.332141	-1.42648	0.00310078	0.30192	1	1945	tags=19%, list=8%, signal=20%
KEGG_GLYCOLYSIS_GLUCONEOGENESIS	62	-0.421917	-1.42637	0.0391459	0.301984	1	4757	tags=42%, list=21%, signal=53%
HASLINGER_B_CLL_WITH_6Q21_DELETION	22	-0.520219	-1.42605	0.0786948	0.302478	1	4549	tags=41%, list=20%, signal=51%
VALK_AML_CLUSTER_7	28	-0.492299	-1.42582	0.0689655	0.302777	1	1466	tags=25%, list=6%, signal=27%
GSE22886_NAIVE_CD4_TCELL_VS_48H_ACT_TH2_DN	197	-0.35134	-1.42574	0.00818331	0.302736	1	5967	tags=37%, list=26%, signal=49%
WP_MITOCHONDRIAL_LCFATTY_ACID_BETAOXIDATION	17	-0.546816	-1.42542	0.0859813	0.303235	1	3394	tags=41%, list=15%, signal=48%
GOBP_TRANSFERRIN_TRANSPORT	35	-0.469991	-1.42537	0.0758483	0.303126	1	5446	tags=43%, list=23%, signal=56%
PRAMOONJAGO_SOX4_TARGETS_UP	52	-0.431073	-1.42526	0.0378378	0.303132	1	2259	tags=29%, list=10%, signal=32%
GSE31082_DP_VS_CD4_SP_THYMOCYTE_UP	199	-0.354624	-1.42515	0.00671141	0.303154	1	5939	tags=36%, list=26%, signal=48%
NFE2L2.V2	444	-0.324334	-1.42506	0.00153374	0.303135	1	2663	tags=20%, list=11%, signal=22%
GSE20366_EX_VIVO_VS_HOMEOSTATIC_CONVERSION_TREG_UP	200	-0.350666	-1.425	0.00338983	0.303045	1	3098	tags=22%, list=13%, signal=25%
KEGG_P53_SIGNALING_PATHWAY	68	-0.413873	-1.42496	0.0337268	0.302904	1	3507	tags=32%, list=15%, signal=38%
BHATI_G2M_ARREST_BY_2METHOXYESTRADIOL_DN	125	-0.378422	-1.42496	0.0120482	0.302703	1	3568	tags=26%, list=15%, signal=31%
MIR499B_5P	97	-0.382332	-1.42452	0.0204461	0.303452	1	2667	tags=20%, list=11%, signal=22%
GSE1460_CD4_THYMOCYTE_VS_THYMIC_STROMAL_CELL_DN	196	-0.350795	-1.42402	0.00671141	0.304399	1	2851	tags=22%, list=12%, signal=25%
GSE11057_PBMC_VS_MEM_CD4_TCELL_DN	195	-0.35134	-1.42398	0.0135135	0.304273	1	2970	tags=26%, list=13%, signal=30%
ZHONG_PFC_MAJOR_TYPES_NPCS	142	-0.367554	-1.42384	0.0169779	0.304374	1	5915	tags=47%, list=25%, signal=63%
GNF2_ANK1	74	-0.402244	-1.42373	0.0377359	0.30439	1	1600	tags=16%, list=7%, signal=17%
GOMF_ENDODEOXYRIBONUCLEASE_ACTIVITY_PRODUCING_5_PHOSPHOMONOESTERS	16	-0.564418	-1.42335	0.0954199	0.305005	1	5939	tags=50%, list=26%, signal=67%
SCHAEFFER_PROSTATE_DEVELOPMENT_48HR_UP	444	-0.326883	-1.42333	0	0.304835	1	3165	tags=21%, list=14%, signal=24%
NELSON_RESPONSE_TO_ANDROGEN_UP	82	-0.400543	-1.42329	0.0371681	0.304711	1	3616	tags=27%, list=16%, signal=32%
MUNSHI_MULTIPLE_MYELOMA_UP	77	-0.397119	-1.42313	0.0380623	0.304876	1	1101	tags=10%, list=5%, signal=11%
GOBP_POSITIVE_REGULATION_OF_TRANSCRIPTION_FROM_RNA_POLYMERASE_II_PROMOTER_INVOLVED_IN_CELLULAR_RESPONSE_TO_CHEMICAL_STIMULUS	22	-0.517787	-1.42289	0.071028	0.305192	1	1230	tags=18%, list=5%, signal=19%
RYAN_MANTLE_CELL_LYMPHOMA_NOTCH_DIRECT_UP	147	-0.368115	-1.42268	0.0176991	0.305422	1	1967	tags=26%, list=8%, signal=28%
ZHAN_MULTIPLE_MYELOMA_CD1_VS_CD2_DN	52	-0.433114	-1.42259	0.0493827	0.305404	1	1507	tags=25%, list=6%, signal=27%
GSE22611_MUTANT_NOD2_VS_CTRL_TRANSDUCED_HEK293T_CELL_DN	194	-0.34833	-1.42246	0.0141956	0.305472	1	3208	tags=24%, list=14%, signal=27%
ALX4_01	16	-0.564617	-1.42225	0.0857143	0.305707	1	646	tags=19%, list=3%, signal=19%
DESCARTES_FETAL_HEART_ELF3_AGBL2_POSITIVE_CELLS	41	-0.455217	-1.42216	0.0601504	0.305697	1	788	tags=15%, list=3%, signal=15%
REACTOME_MEIOTIC_RECOMBINATION	83	-0.402519	-1.42208	0.0226481	0.305628	1	5623	tags=41%, list=24%, signal=54%
GSE25088_ROSIGLITAZONE_VS_IL4_AND_ROSIGLITAZONE_STIM_STAT6_KO_MACROPHAGE_DAY10_UP	193	-0.356111	-1.42205	0.00694444	0.305478	1	3111	tags=23%, list=13%, signal=26%
GSE9988_LOW_LPS_VS_VEHICLE_TREATED_MONOCYTE_UP	192	-0.352447	-1.42187	0.00826446	0.305659	1	2406	tags=23%, list=10%, signal=26%
MATZUK_EMBRYONIC_GERM_CELL	19	-0.538891	-1.42142	0.0746562	0.30646	1	2707	tags=32%, list=12%, signal=36%
RHEIN_ALL_GLUCOCORTICOID_THERAPY_DN	364	-0.329066	-1.42119	0.0030722	0.306768	1	4938	tags=30%, list=21%, signal=38%
GSE40666_WT_VS_STAT4_KO_CD8_TCELL_WITH_IFNA_STIM_90MIN_DN	200	-0.349942	-1.42104	0.00788644	0.306865	1	3861	tags=27%, list=17%, signal=32%
GSE37605_C57BL6_VS_NOD_FOXP3_IRES_GFP_TCONV_UP	142	-0.364896	-1.42097	0.0243478	0.306806	1	2233	tags=21%, list=10%, signal=23%
GOBP_PROTEIN_LOCALIZATION_TO_CELL_PERIPHERY	325	-0.335528	-1.42084	0.00465839	0.306879	1	2767	tags=18%, list=12%, signal=20%
GSE13547_2H_VS_12_H_ANTI_IGM_STIM_ZFX_KO_BCELL_DN	174	-0.358572	-1.4208	0.0145867	0.306742	1	3573	tags=26%, list=15%, signal=30%
KANG_FLUOROURACIL_RESISTANCE_UP	22	-0.523286	-1.42077	0.0744467	0.306573	1	1160	tags=27%, list=5%, signal=29%
REACTOME_DISEASES_OF_PROGRAMMED_CELL_DEATH	98	-0.380225	-1.42062	0.0278261	0.306702	1	5623	tags=42%, list=24%, signal=55%
BERENJENO_TRANSFORMED_BY_RHOA_REVERSIBLY_DN	29	-0.495458	-1.42023	0.0646388	0.307351	1	985	tags=24%, list=4%, signal=25%
GSE45365_CD8A_DC_VS_CD11B_DC_DN	194	-0.350001	-1.42015	0.00505902	0.307316	1	3596	tags=27%, list=16%, signal=31%
MODULE_451	33	-0.469365	-1.42007	0.0635514	0.307307	1	7625	tags=58%, list=33%, signal=86%
DALESSIO_TSA_RESPONSE	22	-0.518428	-1.42001	0.0687023	0.307218	1	3322	tags=36%, list=14%, signal=42%
GSE17301_ACD3_ACD28_VS_ACD3_ACD28_AND_IFNA2_STIM_CD8_TCELL_UP	197	-0.350469	-1.41982	0.00963082	0.307416	1	3645	tags=25%, list=16%, signal=29%
GSE17721_PAM3CSK4_VS_CPG_24H_BMDC_UP	199	-0.352318	-1.41982	0.00655738	0.307208	1	2951	tags=23%, list=13%, signal=26%
PID_LIS1_PATHWAY	28	-0.493329	-1.41974	0.0646388	0.307175	1	3994	tags=29%, list=17%, signal=34%
LINDSTEDT_DENDRITIC_CELL_MATURATION_B	48	-0.441466	-1.41962	0.0397727	0.307232	1	2363	tags=29%, list=10%, signal=32%
PETROVA_ENDOTHELIUM_LYMPHATIC_VS_BLOOD_DN	162	-0.362146	-1.41957	0.0188356	0.307118	1	2270	tags=27%, list=10%, signal=29%
GSE43955_1H_VS_60H_ACT_CD4_TCELL_DN	197	-0.349902	-1.41957	0.0131363	0.306901	1	2251	tags=17%, list=10%, signal=19%
MIR532_5P	77	-0.397947	-1.4195	0.0332168	0.306835	1	2952	tags=23%, list=13%, signal=27%
GSE22886_DC_VS_MONOCYTE_UP	199	-0.350215	-1.41949	0.010084	0.306656	1	3000	tags=24%, list=13%, signal=27%
GSE21546_SAP1A_KO_VS_SAP1A_KO_AND_ELK1_KO_ANTI_CD3_STIM_DP_THYMOCYTES_UP	200	-0.348302	-1.41945	0.0159744	0.306526	1	3559	tags=25%, list=15%, signal=29%
WP_HEREDITARY_LEIOMYOMATOSIS_AND_RENAL_CELL_CARCINOMA_PATHWAY	20	-0.534198	-1.41918	0.0985663	0.306932	1	4715	tags=40%, list=20%, signal=50%
GSE21360_NAIVE_VS_TERTIARY_MEMORY_CD8_TCELL_DN	200	-0.350033	-1.41905	0.00511945	0.306976	1	3702	tags=26%, list=16%, signal=31%
GOBP_ORGANIC_ACID_BIOSYNTHETIC_PROCESS	319	-0.331606	-1.41901	0.00481541	0.306851	1	2764	tags=21%, list=12%, signal=24%
REACTOME_INHIBITION_OF_DNA_RECOMBINATION_AT_TELOMERE	65	-0.419065	-1.41889	0.0539499	0.306871	1	5733	tags=46%, list=25%, signal=61%
KIM_ALL_DISORDERS_DURATION_CORR_DN	144	-0.363973	-1.41888	0.0165289	0.306687	1	4180	tags=22%, list=18%, signal=26%
REACTOME_CLASS_I_PEROXISOMAL_MEMBRANE_PROTEIN_IMPORT	20	-0.536948	-1.41878	0.0647059	0.306686	1	3262	tags=35%, list=14%, signal=41%
GSE37533_PPARG1_FOXP3_VS_FOXP3_TRANSDUCED_CD4_TCELL_UP	200	-0.353725	-1.41859	0.00996678	0.306899	1	3003	tags=25%, list=13%, signal=28%
MODULE_205	304	-0.333611	-1.41855	0.00605144	0.306768	1	3873	tags=27%, list=17%, signal=32%
GOBP_REGULATION_OF_MUSCLE_CONTRACTION	153	-0.360422	-1.41847	0.0183946	0.306751	1	2057	tags=16%, list=9%, signal=18%
HP_GONADAL_NEOPLASM	94	-0.388007	-1.41835	0.0322004	0.306799	1	1478	tags=11%, list=6%, signal=11%
GOBP_MEMBRANE_DOCKING	181	-0.356547	-1.41826	0.00985222	0.3068	1	4122	tags=27%, list=18%, signal=33%
MTOR_UP.N4.V1_UP	195	-0.353005	-1.41824	0.00944882	0.306633	1	3236	tags=22%, list=14%, signal=25%
CHO_NR4A1_TARGETS	32	-0.475192	-1.41816	0.0617978	0.306597	1	902	tags=19%, list=4%, signal=19%
MIR4513	49	-0.433553	-1.41815	0.0473684	0.306394	1	2428	tags=22%, list=10%, signal=25%
GSE15330_LYMPHOID_MULTIPOTENT_VS_GRANULOCYTE_MONOCYTE_PROGENITOR_UP	198	-0.350655	-1.41813	0.00838926	0.306217	1	3908	tags=28%, list=17%, signal=34%
GSE28130_ACTIVATED_VS_INDUCEED_TREG_DN	193	-0.352567	-1.41812	0.011236	0.306023	1	2828	tags=20%, list=12%, signal=22%
GSE39820_CTRL_VS_TGFBETA1_IL6_CD4_TCELL_DN	200	-0.349689	-1.41807	0.0115132	0.305921	1	2370	tags=19%, list=10%, signal=20%
GOBP_REGULATION_OF_ALCOHOL_BIOSYNTHETIC_PROCESS	70	-0.408878	-1.41797	0.0367776	0.305903	1	2585	tags=24%, list=11%, signal=27%
GSE13522_CTRL_VS_T_CRUZI_Y_STRAIN_INF_SKIN_IFNAR_KO_DN	200	-0.351838	-1.41797	0.00958466	0.305702	1	3575	tags=31%, list=15%, signal=36%
GOBP_REGULATION_OF_LYSOSOMAL_LUMEN_PH	15	-0.571845	-1.41788	0.0901804	0.305682	1	2127	tags=27%, list=9%, signal=29%
HP_MEDIAN_CLEFT_PALATE	20	-0.524262	-1.41766	0.0786948	0.305956	1	1445	tags=20%, list=6%, signal=21%
GSE36078_WT_VS_IL1R_KO_LUNG_DC_AFTER_AD5_T425A_HEXON_INF_DN	199	-0.351547	-1.4175	0.00838926	0.306082	1	2747	tags=21%, list=12%, signal=23%
WU_ALZHEIMER_DISEASE_DN	18	-0.534827	-1.41748	0.0860421	0.305909	1	215	tags=11%, list=1%, signal=11%
HP_APLASIA_HYPOPLASIA_OF_THE_SPLEEN	81	-0.396526	-1.41747	0.0410714	0.305718	1	2902	tags=23%, list=13%, signal=27%
RICKMAN_METASTASIS_DN	255	-0.341992	-1.41746	0.00972447	0.305533	1	2666	tags=20%, list=11%, signal=22%
MIR3140_3P	234	-0.347358	-1.41745	0.00622084	0.305358	1	3259	tags=21%, list=14%, signal=24%
GOMF_LYSOPHOSPHOLIPID_ACYLTRANSFERASE_ACTIVITY	21	-0.524155	-1.41734	0.0907407	0.305387	1	3470	tags=29%, list=15%, signal=34%
GSE2770_UNTREATED_VS_IL4_TREATED_ACT_CD4_TCELL_48H_UP	200	-0.352777	-1.4173	0.017301	0.305259	1	3888	tags=26%, list=17%, signal=32%
DELYS_THYROID_CANCER_UP	440	-0.321651	-1.41724	0	0.305165	1	2079	tags=19%, list=9%, signal=20%
GOBP_CELLULAR_RESPONSE_TO_ATP	16	-0.548293	-1.41713	0.103175	0.305196	1	6550	tags=69%, list=28%, signal=96%
HP_POSTAXIAL_POLYDACTYLY	131	-0.370545	-1.41699	0.012069	0.305312	1	3958	tags=34%, list=17%, signal=40%
HP_DECREASED_PLASMA_CARNITINE	20	-0.525366	-1.41676	0.0647619	0.30559	1	3394	tags=30%, list=15%, signal=35%
BOSCO_TH1_CYTOTOXIC_MODULE	114	-0.380137	-1.41659	0.0252708	0.305745	1	2162	tags=21%, list=9%, signal=23%
GSE17721_CTRL_VS_PAM3CSK4_12H_BMDC_UP	200	-0.34811	-1.41656	0.0157895	0.305591	1	4921	tags=35%, list=21%, signal=44%
TIEN_INTESTINE_PROBIOTICS_2HR_UP	28	-0.477352	-1.41643	0.0666667	0.305676	1	1993	tags=21%, list=9%, signal=23%
GROSS_HYPOXIA_VIA_ELK3_ONLY_UP	34	-0.47584	-1.41638	0.0702087	0.305581	1	1486	tags=29%, list=6%, signal=31%
GSE43955_1H_VS_60H_ACT_CD4_TCELL_WITH_TGFB_IL6_DN	199	-0.346366	-1.4163	0.0131148	0.30552	1	2539	tags=20%, list=11%, signal=22%
MIR6791_5P	166	-0.356147	-1.4162	0.00863558	0.305544	1	2482	tags=21%, list=11%, signal=23%
PHONG_TNF_RESPONSE_VIA_P38_COMPLETE	225	-0.343552	-1.41583	0.0131363	0.306173	1	2637	tags=20%, list=11%, signal=22%
GSE17721_POLYIC_VS_PAM3CSK4_0.5H_BMDC_DN	200	-0.349926	-1.41573	0.0114754	0.306165	1	3295	tags=22%, list=14%, signal=25%
GSE3982_MAST_CELL_VS_CENT_MEMORY_CD4_TCELL_UP	198	-0.347767	-1.41572	0.00986842	0.305978	1	2683	tags=20%, list=12%, signal=22%
GSE36476_YOUNG_VS_OLD_DONOR_MEMORY_CD4_TCELL_16H_TSST_ACT_DN	192	-0.357071	-1.41563	0.0116473	0.305979	1	3072	tags=19%, list=13%, signal=21%
REACTOME_NEGATIVE_REGULATION_OF_TCF_DEPENDENT_SIGNALING_BY_WNT_LIGAND_ANTAGONISTS	15	-0.551089	-1.41543	0.0949612	0.306216	1	931	tags=20%, list=4%, signal=21%
YAMAZAKI_TCEB3_TARGETS_DN	197	-0.347861	-1.41543	0.0120482	0.306013	1	3137	tags=20%, list=14%, signal=23%
GOBP_ALDITOL_METABOLIC_PROCESS	23	-0.511809	-1.41532	0.076779	0.306035	1	5511	tags=48%, list=24%, signal=63%
WP_GLUCOCORTICOID_RECEPTOR_PATHWAY	70	-0.408052	-1.41513	0.0424354	0.30628	1	2731	tags=29%, list=12%, signal=32%
GOBP_T_CELL_CHEMOTAXIS	24	-0.50549	-1.41508	0.0719557	0.306189	1	1257	tags=21%, list=5%, signal=22%
GSE45365_HEALTHY_VS_MCMV_INFECTION_BCELL_IFNAR_KO_DN	195	-0.349425	-1.41507	0.00662252	0.306011	1	3718	tags=27%, list=16%, signal=32%
MIR5591_5P	65	-0.418713	-1.41487	0.0367133	0.306273	1	3436	tags=29%, list=15%, signal=34%
KAECH_DAY8_EFF_VS_MEMORY_CD8_TCELL_UP	200	-0.35277	-1.41481	0.0133556	0.306187	1	5875	tags=40%, list=25%, signal=52%
GSE29949_MICROGLIA_BRAIN_VS_CD8_POS_DC_SPLEEN_UP	199	-0.344602	-1.4148	0.00837521	0.305998	1	3099	tags=23%, list=13%, signal=26%
GSE360_CTRL_VS_M_TUBERCULOSIS_DC_DN	198	-0.346879	-1.41438	0.0173776	0.306784	1	3435	tags=26%, list=15%, signal=30%
GSE2706_UNSTIM_VS_8H_LPS_DC_UP	197	-0.34507	-1.41419	0.0134907	0.307009	1	3569	tags=26%, list=15%, signal=31%
HP_CONICAL_INCISOR	21	-0.534422	-1.41417	0.0863971	0.306833	1	1015	tags=19%, list=4%, signal=20%
SUBTIL_PROGESTIN_TARGETS	36	-0.465364	-1.414	0.0710382	0.307017	1	2646	tags=31%, list=11%, signal=34%
GSE40666_STAT1_KO_VS_STAT4_KO_CD8_TCELL_UP	196	-0.349464	-1.41392	0.00956938	0.306992	1	5709	tags=32%, list=25%, signal=42%
KUMAR_AUTOPHAGY_NETWORK	72	-0.406159	-1.41381	0.0306122	0.307059	1	2162	tags=26%, list=9%, signal=29%
MIR6505_3P	96	-0.382553	-1.41368	0.0311419	0.307159	1	4104	tags=26%, list=18%, signal=32%
GSE16522_MEMORY_VS_NAIVE_ANTI_CD3CD28_STIM_CD8_TCELL_UP	199	-0.351087	-1.41365	0.0140187	0.307004	1	3688	tags=25%, list=16%, signal=29%
GSE21546_UNSTIM_VS_ANTI_CD3_STIM_SAP1A_KO_DP_THYMOCYTES_UP	198	-0.345929	-1.41357	0.0151007	0.30698	1	2530	tags=22%, list=11%, signal=25%
VANHARANTA_UTERINE_FIBROID_UP	44	-0.450352	-1.41349	0.0532646	0.306938	1	1886	tags=27%, list=8%, signal=30%
GOBP_CONNECTIVE_TISSUE_DEVELOPMENT	239	-0.339663	-1.4134	0.00334448	0.306961	1	2339	tags=17%, list=10%, signal=19%
GSE5589_IL6_KO_VS_IL10_KO_LPS_AND_IL10_STIM_MACROPHAGE_180MIN_UP	199	-0.346492	-1.41334	0.0116473	0.306883	1	3417	tags=23%, list=15%, signal=26%
RUTELLA_RESPONSE_TO_HGF_UP	417	-0.325842	-1.4133	0.00306279	0.306751	1	3487	tags=27%, list=15%, signal=31%
REACTOME_SHC1_EVENTS_IN_ERBB2_SIGNALING	22	-0.52056	-1.41323	0.0808271	0.306735	1	675	tags=18%, list=3%, signal=19%
GENTILE_UV_HIGH_DOSE_UP	22	-0.518467	-1.41316	0.0821918	0.306676	1	1374	tags=27%, list=6%, signal=29%
HP_CORNEAL_SCARRING	15	-0.562235	-1.41312	0.0938697	0.306552	1	2147	tags=27%, list=9%, signal=29%
YAO_TEMPORAL_RESPONSE_TO_PROGESTERONE_CLUSTER_2	56	-0.426921	-1.41311	0.0528233	0.306363	1	2721	tags=23%, list=12%, signal=26%
GSE41867_NAIVE_VS_DAY30_LCMV_CLONE13_EXHAUSTED_CD8_TCELL_DN	200	-0.347855	-1.41296	0.0128411	0.306504	1	3040	tags=23%, list=13%, signal=26%
GOBP_MONOSACCHARIDE_METABOLIC_PROCESS	269	-0.339247	-1.41291	0.00818331	0.306381	1	3255	tags=23%, list=14%, signal=27%
HP_NAIL_DYSTROPHY	115	-0.37609	-1.41291	0.033101	0.306185	1	1411	tags=15%, list=6%, signal=16%
MODULE_192	112	-0.380835	-1.41289	0.0369069	0.306022	1	1340	tags=13%, list=6%, signal=13%
MIR4266	86	-0.393596	-1.4128	0.0271186	0.306027	1	5439	tags=40%, list=23%, signal=51%
GSE3982_DC_VS_NEUTROPHIL_LPS_STIM_UP	197	-0.351944	-1.41274	0.0084317	0.305946	1	4024	tags=23%, list=17%, signal=27%
GSE17974_IL4_AND_ANTI_IL12_VS_UNTREATED_48H_ACT_CD4_TCELL_UP	189	-0.346129	-1.41264	0.0118846	0.305949	1	1928	tags=20%, list=8%, signal=22%
REACTOME_CHEMOKINE_RECEPTORS_BIND_CHEMOKINES	56	-0.423958	-1.41263	0.0549451	0.305768	1	580	tags=18%, list=3%, signal=18%
GSE26343_UNSTIM_VS_LPS_STIM_NFAT5_KO_MACROPHAGE_DN	200	-0.348119	-1.41258	0.00491803	0.305691	1	1580	tags=19%, list=7%, signal=20%
MODULE_118	405	-0.327055	-1.4125	0.00309119	0.305666	1	2887	tags=23%, list=12%, signal=26%
HP_DYSTROPHIC_TOENAIL	22	-0.514807	-1.41238	0.0589431	0.305744	1	1134	tags=27%, list=5%, signal=29%
GSE3039_B2_VS_B1_BCELL_UP	199	-0.34743	-1.41226	0.00996678	0.30577	1	2946	tags=25%, list=13%, signal=28%
GOBP_ANOIKIS	34	-0.473947	-1.4122	0.0664273	0.305697	1	90	tags=9%, list=0%, signal=9%
CUI_DEVELOPING_HEART_VALVAR_ENDOTHELIAL_CELL	137	-0.368432	-1.41216	0.0214168	0.305603	1	1840	tags=20%, list=8%, signal=22%
GOBP_REGULATION_OF_INTRINSIC_APOPTOTIC_SIGNALING_PATHWAY	153	-0.359245	-1.41206	0.013267	0.305607	1	3322	tags=23%, list=14%, signal=27%
REACTOME_ERBB2_REGULATES_CELL_MOTILITY	15	-0.558161	-1.41204	0.110075	0.305444	1	675	tags=20%, list=3%, signal=21%
GOBP_RENAL_SYSTEM_PROCESS_INVOLVED_IN_REGULATION_OF_BLOOD_VOLUME	15	-0.558392	-1.41189	0.114603	0.305587	1	3068	tags=40%, list=13%, signal=46%
MITSIADES_RESPONSE_TO_APLIDIN_DN	248	-0.337812	-1.41186	0.00650406	0.305457	1	6208	tags=38%, list=27%, signal=51%
GSE42021_TREG_VS_TCONV_PLN_DN	199	-0.34766	-1.41186	0.00974026	0.305253	1	2390	tags=20%, list=10%, signal=22%
GSE2770_IL12_VS_TGFB_AND_IL12_TREATED_ACT_CD4_TCELL_48H_DN	199	-0.348579	-1.41185	0.0160256	0.305057	1	3308	tags=29%, list=14%, signal=33%
GOMF_SIALYLTRANSFERASE_ACTIVITY	21	-0.526524	-1.41169	0.0966469	0.305223	1	1875	tags=29%, list=8%, signal=31%
GOBP_SIALYLATION	20	-0.531038	-1.41154	0.0689013	0.305363	1	1875	tags=30%, list=8%, signal=33%
GOBP_VENTRICULAR_CARDIAC_MUSCLE_CELL_ACTION_POTENTIAL	32	-0.468614	-1.41141	0.0589391	0.305464	1	1435	tags=22%, list=6%, signal=23%
GOMF_GTPASE_ACTIVATING_PROTEIN_BINDING	15	-0.562196	-1.41122	0.0988372	0.305694	1	3059	tags=33%, list=13%, signal=38%
MIR3652	150	-0.358484	-1.41118	0.0119048	0.305579	1	4439	tags=27%, list=19%, signal=34%
GSE5589_LPS_VS_LPS_AND_IL10_STIM_IL10_KO_MACROPHAGE_45MIN_UP	200	-0.346715	-1.41101	0.00474683	0.305784	1	5373	tags=35%, list=23%, signal=45%
GSE9988_ANTI_TREM1_VS_ANTI_TREM1_AND_LPS_MONOCYTE_DN	192	-0.352306	-1.411	0.0132231	0.305612	1	2147	tags=22%, list=9%, signal=24%
GSE15324_ELF4_KO_VS_WT_ACTIVATED_CD8_TCELL_UP	200	-0.347029	-1.41096	0.0215232	0.305476	1	4262	tags=29%, list=18%, signal=36%
NIKOLSKY_BREAST_CANCER_16P13_AMPLICON	117	-0.376327	-1.41092	0.0200669	0.305367	1	4349	tags=26%, list=19%, signal=32%
GSE43863_TH1_VS_LY6C_LOW_CXCR5NEG_EFFECTOR_CD4_TCELL_UP	199	-0.348991	-1.41075	0.011745	0.305545	1	3312	tags=22%, list=14%, signal=25%
ODONNELL_TARGETS_OF_MYC_AND_TFRC_DN	45	-0.431985	-1.41073	0.0512821	0.305368	1	5343	tags=40%, list=23%, signal=52%
GSE41867_DAY8_EFFECTOR_VS_DAY30_EXHAUSTED_CD8_TCELL_LCMV_CLONE13_UP	198	-0.350747	-1.41071	0.00791139	0.305229	1	3593	tags=27%, list=15%, signal=31%
DELLA_RESPONSE_TO_TSA_AND_BUTYRATE	21	-0.518605	-1.41069	0.0949721	0.305074	1	1121	tags=29%, list=5%, signal=30%
GSE36826_NORMAL_VS_STAPH_AUREUS_INF_SKIN_DN	200	-0.347596	-1.41067	0.0215589	0.304905	1	3827	tags=29%, list=16%, signal=35%
HP_TACHYPNEA	69	-0.410466	-1.41045	0.0407801	0.30521	1	3623	tags=28%, list=16%, signal=33%
GSE42021_TCONV_PLN_VS_CD24HI_TCONV_THYMUS_DN	199	-0.348172	-1.41044	0.0131148	0.305041	1	4208	tags=29%, list=18%, signal=35%
REACTOME_LAGGING_STRAND_SYNTHESIS	20	-0.522721	-1.41035	0.0796964	0.305033	1	5663	tags=50%, list=24%, signal=66%
MODULE_67	223	-0.344929	-1.4103	0.016835	0.304965	1	1834	tags=15%, list=8%, signal=16%
MIR4308	139	-0.363068	-1.40996	0.0245902	0.305539	1	2521	tags=19%, list=11%, signal=21%
GSE36078_WT_VS_IL1R_KO_LUNG_DC_AFTER_AD5_INF_UP	200	-0.349127	-1.40973	0.00823723	0.305853	1	2027	tags=21%, list=9%, signal=22%
GSE2770_UNTREATED_VS_IL12_TREATED_ACT_CD4_TCELL_6H_UP	199	-0.353621	-1.40968	0.0174216	0.305767	1	2773	tags=22%, list=12%, signal=24%
HP_ABDOMINAL_AORTIC_ANEURYSM	18	-0.535375	-1.40957	0.100901	0.30581	1	2232	tags=33%, list=10%, signal=37%
WP_UREA_CYCLE_AND_METABOLISM_OF_AMINO_GROUPS	21	-0.508849	-1.40931	0.0676692	0.30619	1	3580	tags=33%, list=15%, signal=39%
HAN_SATB1_TARGETS_UP	423	-0.319603	-1.40913	0.0015674	0.306394	1	2765	tags=22%, list=12%, signal=25%
GOBP_STEROID_BIOSYNTHETIC_PROCESS	184	-0.350537	-1.40909	0.0149254	0.306283	1	2989	tags=26%, list=13%, signal=29%
RICKMAN_TUMOR_DIFFERENTIATED_WELL_VS_POORLY_DN	377	-0.324188	-1.40894	0.00445765	0.306396	1	2513	tags=18%, list=11%, signal=20%
DURANTE_ADULT_OLFACTORY_NEUROEPITHELIUM_UNSPECIFIED	36	-0.468216	-1.40877	0.0628466	0.30658	1	1851	tags=17%, list=8%, signal=18%
GNF2_RFC4	60	-0.418257	-1.40874	0.0511883	0.306433	1	5116	tags=35%, list=22%, signal=45%
GOBP_STRESS_RESPONSE_TO_METAL_ION	17	-0.553544	-1.40866	0.0988806	0.306422	1	1289	tags=24%, list=6%, signal=25%
HP_DERMAL_ATROPHY	80	-0.391199	-1.40864	0.035524	0.306258	1	1925	tags=21%, list=8%, signal=23%
HP_ABSENT_HAND	18	-0.53504	-1.40858	0.0909091	0.306177	1	1401	tags=28%, list=6%, signal=30%
MIR589_3P	249	-0.336976	-1.40855	0.00783699	0.306058	1	2361	tags=18%, list=10%, signal=19%
GSE13547_WT_VS_ZFX_KO_BCELL_DN	176	-0.35333	-1.4085	0.0128205	0.30597	1	2642	tags=19%, list=11%, signal=22%
GCNP_SHH_UP_LATE.V1_DN	176	-0.355891	-1.40842	0.0202361	0.305948	1	1759	tags=18%, list=8%, signal=20%
HALLMARK_IL6_JAK_STAT3_SIGNALING	87	-0.39158	-1.40826	0.0322581	0.306121	1	1626	tags=22%, list=7%, signal=23%
BLUM_RESPONSE_TO_SALIRASIB_DN	341	-0.32774	-1.40817	0.0030303	0.306116	1	5610	tags=36%, list=24%, signal=47%
TRAVAGLINI_LUNG_BASOPHIL_MAST_1_CELL	273	-0.33509	-1.40802	0.00495868	0.306258	1	3453	tags=28%, list=15%, signal=32%
GOBP_REGULATION_OF_CD8_POSITIVE_ALPHA_BETA_T_CELL_ACTIVATION	19	-0.527122	-1.40793	0.0986965	0.306247	1	840	tags=16%, list=4%, signal=16%
GOBP_GLYCOSPHINGOLIPID_BIOSYNTHETIC_PROCESS	27	-0.480584	-1.40792	0.0820312	0.30607	1	2327	tags=26%, list=10%, signal=29%
GSE21063_WT_VS_NFATC1_KO_16H_ANTI_IGM_STIM_BCELL_UP	196	-0.348436	-1.4079	0.0129032	0.305923	1	2337	tags=19%, list=10%, signal=21%
HELLER_HDAC_TARGETS_DN	290	-0.332371	-1.40753	0.00793651	0.306542	1	2917	tags=23%, list=13%, signal=26%
GOBP_ALPHA_AMINO_ACID_BIOSYNTHETIC_PROCESS	64	-0.412048	-1.4074	0.0650995	0.306643	1	2709	tags=22%, list=12%, signal=25%
GOBP_POSITIVE_REGULATION_OF_MUSCLE_CONTRACTION	37	-0.454228	-1.40719	0.0519481	0.306907	1	2691	tags=24%, list=12%, signal=27%
HP_EXODEVIATION	70	-0.401854	-1.40718	0.0338078	0.306724	1	2497	tags=21%, list=11%, signal=24%
GOBP_REGULATION_OF_MITOCHONDRIAL_MEMBRANE_PERMEABILITY	70	-0.410713	-1.40716	0.0411449	0.306566	1	3514	tags=27%, list=15%, signal=32%
DESCARTES_FETAL_SPLEEN_AFP_ALB_POSITIVE_CELLS	183	-0.348058	-1.40711	0.00814332	0.306482	1	2576	tags=21%, list=11%, signal=24%
HP_AGENESIS_OF_INCISOR	19	-0.536018	-1.407	0.094162	0.306551	1	1822	tags=16%, list=8%, signal=17%
HP_PREMATURE_LOSS_OF_TEETH	47	-0.434202	-1.40677	0.0733945	0.306882	1	1840	tags=19%, list=8%, signal=21%
RAPA_EARLY_UP.V1_UP	164	-0.355929	-1.40625	0.00834725	0.30787	1	1780	tags=18%, list=8%, signal=19%
LEE_INTRATHYMIC_T_PROGENITOR	20	-0.518026	-1.40623	0.0900901	0.307731	1	1830	tags=30%, list=8%, signal=33%
HP_ABNORMAL_UTERUS_MORPHOLOGY	127	-0.373182	-1.40582	0.01	0.308415	1	5000	tags=34%, list=22%, signal=43%
GSE21670_STAT3_KO_VS_WT_CD4_TCELL_TGFB_TREATED_DN	199	-0.346499	-1.40547	0.0115702	0.308985	1	3727	tags=25%, list=16%, signal=30%
MIR6865_5P	57	-0.424322	-1.40536	0.0487805	0.30902	1	3513	tags=33%, list=15%, signal=39%
HP_MILD_SHORT_STATURE	20	-0.534762	-1.40527	0.0957854	0.309021	1	2329	tags=30%, list=10%, signal=33%
GSE2770_UNTREATED_VS_IL4_TREATED_ACT_CD4_TCELL_2H_UP	199	-0.345886	-1.40525	0.0156986	0.308864	1	2861	tags=21%, list=12%, signal=23%
GSE36826_WT_VS_IL1R_KO_SKIN_UP	195	-0.350541	-1.40521	0.0113086	0.30876	1	2735	tags=25%, list=12%, signal=28%
GOBP_PEROXISOMAL_TRANSPORT	71	-0.405257	-1.40516	0.0482143	0.308679	1	4097	tags=30%, list=18%, signal=36%
GSE24726_WT_VS_E2_22_KO_PDC_DAY4_POST_DELETION_DN	199	-0.347051	-1.40512	0.0113452	0.308563	1	3712	tags=25%, list=16%, signal=29%
REACTOME_ACTIVATED_PKN1_STIMULATES_TRANSCRIPTION_OF_AR_ANDROGEN_RECEPTOR_REGULATED_GENES_KLK2_AND_KLK3	63	-0.420876	-1.40511	0.0490368	0.308381	1	5623	tags=46%, list=24%, signal=61%
GSE4590_PRE_BCELL_VS_VPREB_POS_LARGE_PRE_BCELL_UP	155	-0.360298	-1.40498	0.0208333	0.308483	1	2818	tags=22%, list=12%, signal=25%
GSE3565_CTRL_VS_LPS_INJECTED_SPLENOCYTES_UP	177	-0.35367	-1.40488	0.0216667	0.308515	1	2109	tags=21%, list=9%, signal=23%
GSE37533_UNTREATED_VS_PIOGLIZATONE_TREATED_CD4_TCELL_FOXP3_TRASDUCED_CD4_TCELL_DN	160	-0.355757	-1.40456	0.0166113	0.309046	1	3957	tags=27%, list=17%, signal=32%
GSE4984_LPS_VS_VEHICLE_CTRL_TREATED_DC_DN	197	-0.349026	-1.40452	0.00813008	0.308919	1	2667	tags=23%, list=11%, signal=26%
GSE17721_0.5H_VS_8H_CPG_BMDC_DN	198	-0.345052	-1.4041	0.0111821	0.309626	1	3614	tags=22%, list=16%, signal=26%
ZAK_PBMC_MRKAD5_HIV_1_GAG_POL_NEF_AGE_20_50YO_AD5_NAB_TITERS_GT_200_VS_LTE_200_1DY_DN	106	-0.372931	-1.40407	0.0273752	0.309493	1	1635	tags=18%, list=7%, signal=19%
FAN_OVARY_CL3_MATURE_CUMULUS_GRANULOSA_CELL_1	253	-0.337527	-1.40399	0.00802568	0.309476	1	2351	tags=17%, list=10%, signal=19%
GROSS_ELK3_TARGETS_UP	27	-0.483258	-1.40383	0.0813743	0.309627	1	1366	tags=22%, list=6%, signal=24%
GSE21063_3H_VS_16H_ANTI_IGM_STIM_BCELL_DN	195	-0.345839	-1.40379	0.0231405	0.309523	1	5604	tags=37%, list=24%, signal=49%
GOCC_SPINDLE_MICROTUBULE	71	-0.405725	-1.4037	0.0395869	0.309513	1	7997	tags=59%, list=34%, signal=90%
MIR4694_5P	39	-0.447942	-1.40359	0.0600775	0.309567	1	1864	tags=23%, list=8%, signal=25%
BURTON_ADIPOGENESIS_3	102	-0.380571	-1.40352	0.0315789	0.309515	1	4818	tags=34%, list=21%, signal=43%
GSE40274_CTRL_VS_FOXP3_AND_SATB1_TRANSDUCED_ACTIVATED_CD4_TCELL_DN	158	-0.353596	-1.40337	0.0189274	0.309632	1	3651	tags=22%, list=16%, signal=26%
RICKMAN_METASTASIS_UP	341	-0.32958	-1.40334	0.00609756	0.30949	1	4777	tags=30%, list=21%, signal=38%
GRAESSMANN_RESPONSE_TO_MC_AND_SERUM_DEPRIVATION_DN	85	-0.397855	-1.40327	0.0436364	0.309478	1	2434	tags=21%, list=10%, signal=24%
WANG_TUMOR_INVASIVENESS_DN	209	-0.348104	-1.40324	0.00502513	0.309357	1	5085	tags=29%, list=22%, signal=36%
GTTRYCATRR_UNKNOWN	176	-0.35239	-1.40289	0.0153846	0.309949	1	2540	tags=20%, list=11%, signal=22%
GSE25088_WT_VS_STAT6_KO_MACROPHAGE_ROSIGLITAZONE_AND_IL4_STIM_DN	192	-0.346422	-1.40281	0.00690846	0.309934	1	2561	tags=20%, list=11%, signal=23%
BOHN_PRIMARY_IMMUNODEFICIENCY_SYNDROM_UP	46	-0.431302	-1.40268	0.0718133	0.310019	1	3989	tags=35%, list=17%, signal=42%
GOMF_GAP_JUNCTION_CHANNEL_ACTIVITY	20	-0.521857	-1.40268	0.0828729	0.309833	1	2147	tags=30%, list=9%, signal=33%
WP_MESODERMAL_COMMITMENT_PATHWAY	146	-0.358582	-1.40258	0.00334448	0.309844	1	2817	tags=23%, list=12%, signal=26%
HALLMARK_BILE_ACID_METABOLISM	112	-0.374325	-1.40257	0.0240137	0.309659	1	3916	tags=29%, list=17%, signal=34%
GSE30083_SP1_VS_SP4_THYMOCYTE_UP	198	-0.346733	-1.40249	0.00953895	0.309654	1	2593	tags=21%, list=11%, signal=23%
GSE27786_CD8_TCELL_VS_ERYTHROBLAST_DN	198	-0.348164	-1.40244	0.01	0.309575	1	3095	tags=21%, list=13%, signal=24%
GSE35543_IN_VITRO_ITREG_VS_CONVERTED_EX_ITREG_UP	200	-0.348851	-1.40243	0.00941915	0.3094	1	5875	tags=40%, list=25%, signal=52%
GOBERT_CORE_OLIGODENDROCYTE_DIFFERENTIATION	43	-0.443225	-1.40241	0.0541516	0.309235	1	4412	tags=44%, list=19%, signal=54%
DESCARTES_FETAL_EYE_ASTROCYTES	32	-0.477594	-1.40234	0.0622642	0.309213	1	2097	tags=22%, list=9%, signal=24%
REACTOME_TRANSFERRIN_ENDOCYTOSIS_AND_RECYCLING	30	-0.472234	-1.40225	0.0848056	0.309217	1	5446	tags=43%, list=23%, signal=57%
LE_NEURONAL_DIFFERENTIATION_DN	19	-0.544485	-1.40223	0.096475	0.309071	1	661	tags=16%, list=3%, signal=16%
GOCC_CYTOPLASMIC_MICROTUBULE	71	-0.407977	-1.40217	0.0520646	0.309	1	3820	tags=28%, list=16%, signal=34%
GSE14000_4H_VS_16H_LPS_DC_DN	194	-0.351792	-1.40214	0.00981997	0.308874	1	4439	tags=25%, list=19%, signal=31%
GSE5542_UNTREATED_VS_IFNA_TREATED_EPITHELIAL_CELLS_24H_UP	200	-0.347043	-1.40201	0.00996678	0.308941	1	2924	tags=25%, list=13%, signal=28%
GRAHAM_CML_DIVIDING_VS_NORMAL_QUIESCENT_UP	183	-0.3517	-1.40149	0.0146819	0.309916	1	5006	tags=39%, list=22%, signal=50%
GSE5589_LPS_VS_LPS_AND_IL10_STIM_MACROPHAGE_45MIN_UP	198	-0.342454	-1.40143	0.0152542	0.309856	1	2318	tags=18%, list=10%, signal=20%
GSE21678_WT_VS_FOXO1_FOXO3_KO_TREG_DN	187	-0.350116	-1.40141	0.0119658	0.309701	1	2163	tags=14%, list=9%, signal=15%
WAKABAYASHI_ADIPOGENESIS_PPARG_RXRA_BOUND_WITH_H4K20ME1_MARK	145	-0.360709	-1.40124	0.0215589	0.309901	1	4291	tags=31%, list=18%, signal=38%
GUO_TARGETS_OF_IRS1_AND_IRS2	96	-0.384538	-1.40097	0.0294118	0.310309	1	2731	tags=30%, list=12%, signal=34%
HELLEBREKERS_SILENCED_DURING_TUMOR_ANGIOGENESIS	76	-0.399627	-1.40096	0.0367133	0.310124	1	2156	tags=22%, list=9%, signal=25%
GSE25088_CTRL_VS_IL4_STIM_STAT6_KO_MACROPHAGE_DN	183	-0.351346	-1.40091	0.0141593	0.310033	1	4291	tags=31%, list=18%, signal=38%
GARGALOVIC_RESPONSE_TO_OXIDIZED_PHOSPHOLIPIDS_BROWN_UP	15	-0.557391	-1.40086	0.0866142	0.309965	1	2650	tags=47%, list=11%, signal=53%
DESCARTES_FETAL_KIDNEY_ERYTHROBLASTS	147	-0.357249	-1.40074	0.0288925	0.310077	1	1600	tags=14%, list=7%, signal=15%
HP_ABNORMAL_TISSUE_METABOLITE_CONCENTRATION	31	-0.474798	-1.40066	0.0676983	0.310063	1	6766	tags=58%, list=29%, signal=82%
GOBP_REGULATION_OF_APOPTOTIC_SIGNALING_PATHWAY	335	-0.326953	-1.40053	0.00162866	0.310142	1	3322	tags=21%, list=14%, signal=24%
ATF2_UP.V1_DN	183	-0.348292	-1.40042	0.0189655	0.310186	1	2079	tags=21%, list=9%, signal=23%
GSE36476_CTRL_VS_TSST_ACT_72H_MEMORY_CD4_TCELL_OLD_DN	200	-0.344437	-1.40031	0.0166389	0.310211	1	5892	tags=40%, list=25%, signal=53%
GSE19888_ADENOSINE_A3R_INH_VS_INH_PRETREAT_AND_ACT_WITH_TCELL_MEMBRANES_MAST_CELL_UP	199	-0.343308	-1.40018	0.015411	0.31031	1	3970	tags=25%, list=17%, signal=30%
WP_UREA_CYCLE_AND_ASSOCIATED_PATHWAYS	24	-0.490274	-1.40013	0.0931099	0.310227	1	3580	tags=33%, list=15%, signal=39%
GSE11057_CD4_EFF_MEM_VS_PBMC_UP	199	-0.346545	-1.40009	0.0177134	0.310139	1	2483	tags=25%, list=11%, signal=27%
GOCC_ACROSOMAL_VESICLE	113	-0.37032	-1.40004	0.0352734	0.310044	1	3658	tags=22%, list=16%, signal=26%
HP_DYSTROPHIC_FINGERNAILS	33	-0.462483	-1.39971	0.0615672	0.310607	1	2147	tags=24%, list=9%, signal=27%
REACTOME_TP53_REGULATES_TRANSCRIPTION_OF_GENES_INVOLVED_IN_CYTOCHROME_C_RELEASE	20	-0.513273	-1.39949	0.107486	0.31092	1	2663	tags=35%, list=11%, signal=40%
MIR3156_3P	87	-0.384623	-1.39938	0.0316344	0.310968	1	3344	tags=26%, list=14%, signal=31%
BRUECKNER_TARGETS_OF_MIRLET7A3_UP	109	-0.375073	-1.3993	0.026738	0.310929	1	3258	tags=26%, list=14%, signal=30%
GSE5589_IL6_KO_VS_IL10_KO_LPS_AND_IL10_STIM_MACROPHAGE_180MIN_DN	200	-0.344029	-1.39924	0.0133333	0.310855	1	2021	tags=14%, list=9%, signal=15%
GSE37301_HEMATOPOIETIC_STEM_CELL_VS_GRAN_MONO_PROGENITOR_DN	175	-0.35047	-1.3992	0.0227273	0.310749	1	3426	tags=31%, list=15%, signal=36%
GSE17974_1H_VS_72H_UNTREATED_IN_VITRO_CD4_TCELL_DN	198	-0.345904	-1.39906	0.00944882	0.310876	1	6038	tags=36%, list=26%, signal=49%
GSE21670_UNTREATED_VS_TGFB_TREATED_STAT3_KO_CD4_TCELL_DN	195	-0.34941	-1.39903	0.0167683	0.310752	1	2162	tags=22%, list=9%, signal=24%
GSE32986_UNSTIM_VS_CURDLAN_HIGHDOSE_STIM_DC_UP	199	-0.344305	-1.39902	0.00166667	0.31058	1	4338	tags=28%, list=19%, signal=34%
GSE17721_0.5H_VS_4H_PAM3CSK4_BMDC_UP	199	-0.344503	-1.399	0.0133333	0.310424	1	1464	tags=13%, list=6%, signal=13%
HP_ESOPHAGEAL_VARIX	29	-0.476094	-1.39883	0.080292	0.310642	1	3223	tags=34%, list=14%, signal=40%
BHAT_ESR1_TARGETS_VIA_AKT1_DN	82	-0.389746	-1.39878	0.0410714	0.310544	1	3040	tags=29%, list=13%, signal=34%
GOBP_TAIL_ANCHORED_MEMBRANE_PROTEIN_INSERTION_INTO_ER_MEMBRANE	16	-0.535249	-1.39869	0.0992647	0.310576	1	5452	tags=44%, list=24%, signal=57%
GSE1432_CTRL_VS_IFNG_24H_MICROGLIA_UP	199	-0.347806	-1.39869	0.01473	0.310385	1	2738	tags=21%, list=12%, signal=23%
GSE1460_CD4_THYMOCYTE_VS_NAIVE_CD4_TCELL_ADULT_BLOOD_DN	198	-0.345579	-1.3986	0.0203046	0.310376	1	3417	tags=26%, list=15%, signal=31%
MORI_SMALL_PRE_BII_LYMPHOCYTE_UP	77	-0.390302	-1.39852	0.045045	0.31038	1	3178	tags=23%, list=14%, signal=27%
LAKE_ADULT_KIDNEY_C20_COLLECTING_DUCT_INTERCALATED_CELLS_TYPE_A_CORTEX	150	-0.35504	-1.39844	0.0232945	0.310355	1	2113	tags=19%, list=9%, signal=21%
WIERENGA_STAT5A_TARGETS_UP	202	-0.343907	-1.39836	0.00837521	0.310351	1	2136	tags=23%, list=9%, signal=25%
GSE2935_UV_INACTIVATED_VS_LIVE_SENDAI_VIRUS_INF_MACROPHAGE_DN	178	-0.350537	-1.39826	0.013289	0.310374	1	2161	tags=22%, list=9%, signal=24%
GSE22443_NAIVE_VS_ACT_AND_IL2_TREATED_CD8_TCELL_UP	197	-0.34593	-1.39819	0.00814332	0.310342	1	1949	tags=17%, list=8%, signal=18%
GSE21927_GMCSF_IL6_VS_GMCSF_GCSF_TREATED_BONE_MARROW_UP	183	-0.346001	-1.39795	0.0191388	0.310655	1	2871	tags=19%, list=12%, signal=21%
ONDER_CDH1_SIGNALING_VIA_CTNNB1	83	-0.389061	-1.39795	0.0289116	0.310469	1	1823	tags=24%, list=8%, signal=26%
REACTOME_KINESINS	57	-0.415432	-1.39779	0.0572451	0.310647	1	6038	tags=44%, list=26%, signal=59%
GSE29617_CTRL_VS_TIV_FLU_VACCINE_PBMC_2008_UP	189	-0.344786	-1.39768	0.00995025	0.310684	1	1616	tags=12%, list=7%, signal=12%
HALLMARK_ANDROGEN_RESPONSE	100	-0.379937	-1.39757	0.0378657	0.310744	1	3243	tags=24%, list=14%, signal=28%
GSE11864_CSF1_IFNG_VS_CSF1_PAM3CYS_IN_MAC_UP	198	-0.340796	-1.39732	0.0136286	0.311114	1	2392	tags=23%, list=10%, signal=25%
PID_DELTA_NP63_PATHWAY	47	-0.424668	-1.3973	0.061296	0.310972	1	3507	tags=32%, list=15%, signal=38%
GOBP_CELLULAR_RESPONSE_TO_ALKALOID	31	-0.478137	-1.39717	0.0863309	0.31108	1	3244	tags=29%, list=14%, signal=34%
FIGUEROA_AML_METHYLATION_CLUSTER_3_DN	39	-0.447569	-1.39712	0.0702087	0.311	1	4425	tags=33%, list=19%, signal=41%
THUM_SYSTOLIC_HEART_FAILURE_DN	223	-0.339637	-1.39702	0.00798722	0.311029	1	3099	tags=18%, list=13%, signal=21%
GOBP_MEMBRANE_REPOLARIZATION_DURING_ACTION_POTENTIAL	24	-0.497271	-1.39692	0.08	0.311069	1	2287	tags=33%, list=10%, signal=37%
PHF21A_TARGET_GENES	252	-0.33927	-1.39688	0.00489396	0.310959	1	2996	tags=22%, list=13%, signal=25%
HALLMARK_APICAL_JUNCTION	200	-0.343873	-1.39687	0.00977199	0.310794	1	2137	tags=19%, list=9%, signal=21%
MIR605_5P	131	-0.365468	-1.39685	0.0263591	0.310646	1	2831	tags=23%, list=12%, signal=26%
BURTON_ADIPOGENESIS_9	85	-0.390106	-1.39683	0.043088	0.310519	1	3198	tags=28%, list=14%, signal=33%
GSE9650_NAIVE_VS_MEMORY_CD8_TCELL_UP	200	-0.347506	-1.39681	0.0111288	0.310366	1	1947	tags=17%, list=8%, signal=18%
GOBP_REGULATION_OF_HIPPO_SIGNALING	20	-0.517481	-1.39661	0.102804	0.310643	1	4407	tags=40%, list=19%, signal=49%
GOBP_MITOTIC_G1_S_TRANSITION_CHECKPOINT	63	-0.404825	-1.39629	0.0464286	0.311178	1	3973	tags=32%, list=17%, signal=38%
REACTOME_RHO_GTPASES_ACTIVATE_FORMINS	137	-0.367064	-1.39609	0.0306122	0.311452	1	6044	tags=38%, list=26%, signal=51%
GOCC_INTRINSIC_COMPONENT_OF_PEROXISOMAL_MEMBRANE	15	-0.548827	-1.39596	0.0845361	0.311525	1	7125	tags=53%, list=31%, signal=77%
GOCC_ACROSOMAL_MEMBRANE	25	-0.492147	-1.39583	0.0875233	0.311647	1	1583	tags=16%, list=7%, signal=17%
GOBP_ALCOHOL_BIOSYNTHETIC_PROCESS	149	-0.355806	-1.3958	0.015625	0.31153	1	2764	tags=24%, list=12%, signal=27%
MAF_Q6	264	-0.331831	-1.39562	0.008	0.311744	1	1675	tags=16%, list=7%, signal=17%
GSE12001_MIR223_KO_VS_WT_NEUTROPHIL_DN	200	-0.340459	-1.39551	0.0102916	0.3118	1	3135	tags=18%, list=14%, signal=21%
DESCARTES_FETAL_ADRENAL_ERYTHROBLASTS	96	-0.385024	-1.39537	0.0295139	0.311939	1	1694	tags=16%, list=7%, signal=17%
GOMF_CYTOKINE_RECEPTOR_ACTIVITY	97	-0.387804	-1.39535	0.0360825	0.311802	1	1626	tags=20%, list=7%, signal=21%
RAMPON_ENRICHED_LEARNING_ENVIRONMENT_LATE_UP	21	-0.51348	-1.3953	0.093254	0.311721	1	249	tags=10%, list=1%, signal=10%
BUSSLINGER_DUODENAL_MATURE_ENTEROCYTES	257	-0.331318	-1.39521	0.0015873	0.311745	1	3230	tags=22%, list=14%, signal=25%
MIR7856_5P	401	-0.319607	-1.39512	0.00154321	0.31176	1	4119	tags=25%, list=18%, signal=30%
GHANDHI_DIRECT_IRRADIATION_UP	102	-0.374992	-1.395	0.0322581	0.311862	1	2978	tags=27%, list=13%, signal=31%
HP_GENERALIZED_HYPERKERATOSIS	17	-0.541915	-1.39493	0.0980392	0.311807	1	2147	tags=24%, list=9%, signal=26%
BERTUCCI_INVASIVE_CARCINOMA_DUCTAL_VS_LOBULAR_UP	24	-0.503281	-1.39479	0.0959184	0.311953	1	1124	tags=17%, list=5%, signal=17%
GOMF_SULFUR_COMPOUND_TRANSMEMBRANE_TRANSPORTER_ACTIVITY	48	-0.427452	-1.39462	0.0500963	0.312164	1	3441	tags=27%, list=15%, signal=32%
GOBP_MAINTENANCE_OF_LOCATION_IN_CELL	205	-0.341885	-1.3946	0.0155763	0.312026	1	2115	tags=17%, list=9%, signal=18%
MANNO_MIDBRAIN_NEUROTYPES_HPROGM	302	-0.329426	-1.39451	0.0124224	0.312042	1	3362	tags=23%, list=14%, signal=26%
GOBP_FATTY_ACID_DERIVATIVE_BIOSYNTHETIC_PROCESS	59	-0.410262	-1.39449	0.0648148	0.311885	1	3180	tags=36%, list=14%, signal=41%
HP_HYDROCEPHALUS	347	-0.322914	-1.39449	0.0031746	0.311711	1	4025	tags=27%, list=17%, signal=33%
GSE1432_CTRL_VS_IFNG_24H_MICROGLIA_DN	197	-0.346664	-1.39445	0.0119048	0.311608	1	1538	tags=14%, list=7%, signal=15%
GOBP_CELLULAR_MONOVALENT_INORGANIC_CATION_HOMEOSTASIS	113	-0.367654	-1.39426	0.0184564	0.311838	1	2987	tags=26%, list=13%, signal=29%
GSE19941_LPS_VS_LPS_AND_IL10_STIM_IL10_KO_MACROPHAGE_UP	182	-0.352475	-1.3942	0.0172956	0.311802	1	4539	tags=31%, list=20%, signal=38%
GSE5679_RARA_AGONIST_AM580_VS_AM580_AND_ROSIGLITAZONE_TREATED_DC_UP	199	-0.34213	-1.39417	0.015949	0.311702	1	4393	tags=32%, list=19%, signal=39%
GSE41867_NAIVE_VS_DAY8_LCMV_ARMSTRONG_EFFECTOR_CD8_TCELL_UP	198	-0.341009	-1.39407	0.0197694	0.311742	1	2819	tags=18%, list=12%, signal=21%
HP_VAGINAL_FISTULA	24	-0.494072	-1.39385	0.0919118	0.312064	1	4792	tags=42%, list=21%, signal=52%
AKT_UP_MTOR_DN.V1_UP	177	-0.34997	-1.39385	0.0197368	0.311876	1	2490	tags=19%, list=11%, signal=21%
MIR4755_3P	145	-0.362181	-1.39373	0.0119658	0.311967	1	2851	tags=18%, list=12%, signal=20%
SHETH_LIVER_CANCER_VS_TXNIP_LOSS_PAM2	167	-0.350674	-1.39369	0.0182421	0.311864	1	2868	tags=25%, list=12%, signal=28%
REACTOME_MITOTIC_SPINDLE_CHECKPOINT	111	-0.371271	-1.39362	0.0223368	0.311851	1	7256	tags=49%, list=31%, signal=70%
BIOCARTA_PDZS_PATHWAY	17	-0.549161	-1.3934	0.0887574	0.312133	1	637	tags=18%, list=3%, signal=18%
GSE17974_CTRL_VS_ACT_IL4_AND_ANTI_IL12_4H_CD4_TCELL_UP	192	-0.348551	-1.39339	0.0207668	0.311972	1	3766	tags=34%, list=16%, signal=40%
WIELAND_UP_BY_HBV_INFECTION	98	-0.383068	-1.39337	0.04363	0.311822	1	2060	tags=24%, list=9%, signal=27%
LEE_NAIVE_T_LYMPHOCYTE	20	-0.515125	-1.39331	0.106931	0.311786	1	241	tags=15%, list=1%, signal=15%
HP_ABNORMAL_URINE_CARBOXYLIC_ACID_LEVEL	41	-0.44782	-1.39326	0.0636364	0.311723	1	2060	tags=24%, list=9%, signal=27%
GOBP_POSITIVE_REGULATION_OF_APOPTOTIC_SIGNALING_PATHWAY	119	-0.368869	-1.3932	0.0310345	0.31167	1	3116	tags=24%, list=13%, signal=27%
PID_ERBB_NETWORK_PATHWAY	15	-0.557343	-1.393	0.0969582	0.311949	1	675	tags=20%, list=3%, signal=21%
GSE7852_THYMUS_VS_FAT_TCONV_DN	200	-0.340183	-1.39289	0.0186441	0.312005	1	1511	tags=16%, list=7%, signal=17%
KRCTCNNNNMANAGC_UNKNOWN	66	-0.408364	-1.39283	0.0457746	0.311946	1	5623	tags=52%, list=24%, signal=68%
HP_ABNORMAL_AUTONOMIC_NERVOUS_SYSTEM_PHYSIOLOGY	110	-0.365999	-1.39283	0.0281195	0.311766	1	1466	tags=13%, list=6%, signal=14%
GSE37532_TREG_VS_TCONV_CD4_TCELL_FROM_VISCERAL_ADIPOSE_TISSUE_UP	130	-0.366575	-1.39278	0.0282187	0.311707	1	3999	tags=28%, list=17%, signal=33%
TURASHVILI_BREAST_LOBULAR_CARCINOMA_VS_LOBULAR_NORMAL_DN	71	-0.400487	-1.39275	0.0378378	0.311573	1	2889	tags=24%, list=12%, signal=27%
GSE42088_UNINF_VS_LEISHMANIA_INF_DC_4H_UP	198	-0.34325	-1.39252	0.0162338	0.3119	1	3746	tags=25%, list=16%, signal=29%
GSE35543_IN_VIVO_NTREG_VS_CONVERTED_EX_ITREG_DN	198	-0.342354	-1.39221	0.0151007	0.31245	1	1979	tags=16%, list=9%, signal=17%
GOBP_MICROTUBULE_BASED_MOVEMENT	367	-0.322482	-1.39206	0.00157729	0.312588	1	4987	tags=31%, list=21%, signal=39%
GOBP_MITOTIC_CHROMOSOME_CONDENSATION	15	-0.575724	-1.39198	0.102161	0.312599	1	7349	tags=60%, list=32%, signal=88%
GOBP_REGULATION_OF_G_PROTEIN_COUPLED_RECEPTOR_SIGNALING_PATHWAY	139	-0.358485	-1.39192	0.0183333	0.312543	1	887	tags=10%, list=4%, signal=10%
GOBP_RETINAL_GANGLION_CELL_AXON_GUIDANCE	19	-0.52509	-1.39171	0.10325	0.31285	1	1857	tags=32%, list=8%, signal=34%
HALLMARK_P53_PATHWAY	200	-0.346049	-1.39147	0.0113452	0.313212	1	4006	tags=28%, list=17%, signal=34%
GOMF_CALCIUM_CHANNEL_REGULATOR_ACTIVITY	44	-0.428152	-1.39126	0.0736434	0.313524	1	1492	tags=18%, list=6%, signal=19%
DAVICIONI_TARGETS_OF_PAX_FOXO1_FUSIONS_UP	255	-0.332425	-1.39125	0.0109546	0.313346	1	2002	tags=20%, list=9%, signal=22%
GSE15324_ELF4_KO_VS_WT_NAIVE_CD8_TCELL_UP	200	-0.346952	-1.3911	0.0190476	0.313505	1	3317	tags=28%, list=14%, signal=32%
LI_PBMC_MENACTRA_AGE_18_45YO_ANTI_DT_ANTIBODY_CORRELATION_PROFILE_3DY_UP	26	-0.497797	-1.39101	0.0825516	0.313553	1	970	tags=27%, list=4%, signal=28%
GNF2_SPTB	74	-0.402244	-1.39099	0.0448029	0.313396	1	1600	tags=16%, list=7%, signal=17%
GSE20366_CD103_POS_VS_CD103_KLRG1_DP_TREG_DN	199	-0.34316	-1.39094	0.0176	0.313332	1	3266	tags=26%, list=14%, signal=30%
GSE6092_UNSTIM_VS_IFNG_STIM_AND_B_BURGDORFERI_INF_ENDOTHELIAL_CELL_UP	198	-0.343558	-1.39066	0.0205371	0.313792	1	2719	tags=20%, list=12%, signal=23%
REACTOME_TRANSCRIPTIONAL_REGULATION_OF_GRANULOPOIESIS	86	-0.385223	-1.3906	0.0299296	0.31375	1	5189	tags=41%, list=22%, signal=52%
GOCC_LIPID_DROPLET	94	-0.380427	-1.39034	0.0362319	0.314119	1	3874	tags=27%, list=17%, signal=32%
GSE360_HIGH_DOSE_B_MALAYI_VS_M_TUBERCULOSIS_MAC_DN	196	-0.342016	-1.38996	0.0178282	0.314837	1	1851	tags=16%, list=8%, signal=17%
GOMF_GAMMA_TUBULIN_BINDING	28	-0.472507	-1.38995	0.0715631	0.314669	1	6256	tags=57%, list=27%, signal=78%
KONG_E2F3_TARGETS	96	-0.383115	-1.38989	0.040293	0.314619	1	6208	tags=46%, list=27%, signal=62%
GSE17974_CTRL_VS_ACT_IL4_AND_ANTI_IL12_12H_CD4_TCELL_UP	188	-0.341776	-1.38975	0.0163666	0.314755	1	3687	tags=31%, list=16%, signal=36%
YAO_TEMPORAL_RESPONSE_TO_PROGESTERONE_CLUSTER_0	71	-0.406777	-1.38973	0.0507246	0.31461	1	2740	tags=30%, list=12%, signal=33%
GSE1432_6H_VS_24H_IFNG_MICROGLIA_DN	198	-0.340858	-1.38967	0.0205371	0.314551	1	3944	tags=26%, list=17%, signal=31%
HP_PALMAR_HYPERHIDROSIS	17	-0.530017	-1.3896	0.0899083	0.314538	1	970	tags=18%, list=4%, signal=18%
KONDO_COLON_CANCER_HCP_WITH_H3K27ME1	26	-0.488478	-1.38942	0.095057	0.314752	1	1570	tags=23%, list=7%, signal=25%
REACTOME_RECRUITMENT_OF_NUMA_TO_MITOTIC_CENTROSOMES	92	-0.380378	-1.38936	0.0411449	0.314697	1	4077	tags=27%, list=18%, signal=33%
NFY_Q6_01	264	-0.332366	-1.38932	0.00491803	0.314614	1	4057	tags=25%, list=17%, signal=30%
YANG_BCL3_TARGETS_UP	333	-0.326182	-1.38932	0.00309598	0.314431	1	2522	tags=19%, list=11%, signal=21%
REACTOME_GLYCOGEN_METABOLISM	27	-0.480265	-1.3893	0.0805243	0.314305	1	2701	tags=30%, list=12%, signal=33%
WP_TGFB_SIGNALING_IN_THYROID_CELLS_FOR_EPITHELIALMESENCHYMAL_TRANSITION	18	-0.527543	-1.3892	0.108652	0.314333	1	1696	tags=17%, list=7%, signal=18%
REACTOME_PI3K_EVENTS_IN_ERBB2_SIGNALING	16	-0.552043	-1.3891	0.112782	0.314402	1	3873	tags=44%, list=17%, signal=52%
SCHAEFFER_SOX9_TARGETS_IN_PROSTATE_DEVELOPMENT_UP	21	-0.512566	-1.38887	0.0994036	0.314735	1	1067	tags=24%, list=5%, signal=25%
MODULE_24	450	-0.313303	-1.38876	0.00465839	0.314827	1	2477	tags=21%, list=11%, signal=23%
MIR877_3P	196	-0.342687	-1.38871	0.0114193	0.31475	1	3094	tags=20%, list=13%, signal=23%
GOBP_PROTEIN_TARGETING_TO_VACUOLE	40	-0.442037	-1.38862	0.0802139	0.314777	1	4139	tags=35%, list=18%, signal=43%
GSE35685_CD34POS_CD38NEG_VS_CD34POS_CD10POS_BONE_MARROW_DN	198	-0.344633	-1.38857	0.0144231	0.3147	1	1955	tags=18%, list=8%, signal=20%
GOLDRATH_EFF_VS_MEMORY_CD8_TCELL_UP	200	-0.344446	-1.3885	0.0133556	0.314684	1	5387	tags=41%, list=23%, signal=52%
REACTOME_RECRUITMENT_OF_MITOTIC_CENTROSOME_PROTEINS_AND_COMPLEXES	81	-0.391114	-1.38836	0.0448276	0.314802	1	6596	tags=43%, list=28%, signal=60%
WANG_LMO4_TARGETS_UP	361	-0.322649	-1.38833	0.00909091	0.314682	1	3087	tags=21%, list=13%, signal=24%
GOBP_CYTOSKELETON_DEPENDENT_INTRACELLULAR_TRANSPORT	194	-0.348268	-1.3883	0.00782473	0.314559	1	4986	tags=35%, list=21%, signal=44%
GAUCHER_PBMC_YF_VAX_STAMARIL_UNKNOWN_AGE_3DY_DN	104	-0.373223	-1.3883	0.0244328	0.314381	1	4773	tags=30%, list=21%, signal=37%
REACTOME_BASE_EXCISION_REPAIR_AP_SITE_FORMATION	60	-0.407681	-1.3881	0.0489642	0.314672	1	5623	tags=47%, list=24%, signal=61%
MODULE_3	383	-0.316076	-1.38805	0.00622084	0.314595	1	3225	tags=20%, list=14%, signal=23%
HP_GASTRITIS	17	-0.546873	-1.38794	0.0986717	0.314666	1	2230	tags=24%, list=10%, signal=26%
GSE35825_IFNA_VS_IFNG_STIM_MACROPHAGE_UP	163	-0.35478	-1.38787	0.0223642	0.314659	1	2230	tags=20%, list=10%, signal=22%
CHEN_ETV5_TARGETS_TESTIS	26	-0.480306	-1.38761	0.094518	0.315109	1	6701	tags=50%, list=29%, signal=70%
GSE36078_WT_VS_IL1R_KO_LUNG_DC_AFTER_AD5_INF_DN	199	-0.3401	-1.38752	0.00499168	0.31513	1	4175	tags=33%, list=18%, signal=39%
DESCARTES_MAIN_FETAL_ERYTHROBLASTS	218	-0.338509	-1.38737	0.011254	0.315292	1	4302	tags=26%, list=19%, signal=32%
LEE_LIVER_CANCER_CIPROFIBRATE_UP	60	-0.412671	-1.3872	0.0542056	0.315542	1	4808	tags=37%, list=21%, signal=46%
GSE27670_CTRL_VS_BLIMP1_TRANSDUCED_GC_BCELL_DN	199	-0.345177	-1.38719	0.012987	0.315372	1	1896	tags=17%, list=8%, signal=18%
GOBP_POSITIVE_REGULATION_OF_PROTEOLYSIS_INVOLVED_IN_CELLULAR_PROTEIN_CATABOLIC_PROCESS	127	-0.362608	-1.38705	0.0231023	0.315522	1	1702	tags=11%, list=7%, signal=12%
GSE26030_UNSTIM_VS_RESTIM_TH17_DAY15_POST_POLARIZATION_UP	174	-0.346292	-1.38694	0.0172117	0.315586	1	5250	tags=36%, list=23%, signal=46%
GSE17186_NAIVE_VS_CD21HIGH_TRANSITIONAL_BCELL_DN	200	-0.341326	-1.38674	0.0220713	0.315851	1	3633	tags=28%, list=16%, signal=32%
GOBP_KERATINOCYTE_MIGRATION	18	-0.532408	-1.3867	0.103448	0.315755	1	2337	tags=22%, list=10%, signal=25%
GOBP_PITUITARY_GLAND_DEVELOPMENT	41	-0.443892	-1.38666	0.0890909	0.315671	1	983	tags=15%, list=4%, signal=15%
BOQUEST_STEM_CELL_CULTURED_VS_FRESH_UP	426	-0.313789	-1.38662	0	0.315571	1	2805	tags=22%, list=12%, signal=24%
PER1_TARGET_GENES	26	-0.484601	-1.38638	0.0861057	0.315951	1	2076	tags=15%, list=9%, signal=17%
GSE2770_TGFB_AND_IL4_VS_IL4_TREATED_ACT_CD4_TCELL_48H_UP	197	-0.341318	-1.38631	0.0197044	0.315918	1	2474	tags=17%, list=11%, signal=19%
GSE10239_NAIVE_VS_KLRG1HIGH_EFF_CD8_TCELL_DN	200	-0.340375	-1.3863	0.0178862	0.315773	1	4482	tags=31%, list=19%, signal=37%
GOCC_CONNEXIN_COMPLEX	20	-0.521857	-1.38583	0.0910816	0.316603	1	2147	tags=30%, list=9%, signal=33%
GOBP_NEGATIVE_REGULATION_OF_EXTRINSIC_APOPTOTIC_SIGNALING_PATHWAY_VIA_DEATH_DOMAIN_RECEPTORS	39	-0.443837	-1.38578	0.0719425	0.316545	1	1344	tags=21%, list=6%, signal=22%
SARRIO_EPITHELIAL_MESENCHYMAL_TRANSITION_UP	166	-0.350723	-1.38575	0.0390492	0.31644	1	6010	tags=43%, list=26%, signal=57%
GSE3982_EOSINOPHIL_VS_BCELL_UP	198	-0.340648	-1.38575	0.0197044	0.316267	1	2681	tags=19%, list=12%, signal=21%
GOBP_PROTEIN_LOCALIZATION_TO_PLASMA_MEMBRANE	272	-0.332478	-1.38575	0.0111288	0.316097	1	2748	tags=18%, list=12%, signal=21%
GSE3982_DC_VS_TH1_UP	200	-0.341354	-1.38571	0.0132013	0.315997	1	1780	tags=19%, list=8%, signal=20%
YOKOE_CANCER_TESTIS_ANTIGENS	35	-0.458107	-1.38568	0.0897436	0.315887	1	4667	tags=46%, list=20%, signal=57%
GSE24972_WT_VS_IRF8_KO_MARGINAL_ZONE_SPLEEN_BCELL_UP	200	-0.344176	-1.38566	0.00665557	0.315746	1	1650	tags=14%, list=7%, signal=15%
GSE16266_LPS_VS_HEATSHOCK_AND_LPS_STIM_MEF_DN	196	-0.341722	-1.3856	0.0110585	0.315699	1	3009	tags=22%, list=13%, signal=26%
GOBP_CENTROSOME_DUPLICATION	71	-0.401481	-1.3856	0.0473485	0.315525	1	5482	tags=42%, list=24%, signal=55%
MODULE_78	20	-0.516243	-1.38557	0.0913884	0.3154	1	2501	tags=40%, list=11%, signal=45%
MIR4722_5P	134	-0.360945	-1.38551	0.0245184	0.315368	1	3453	tags=28%, list=15%, signal=32%
HU_FETAL_RETINA_RPE	283	-0.328997	-1.38549	0.00941915	0.315228	1	2282	tags=19%, list=10%, signal=21%
GOBP_MICROTUBULE_ORGANIZING_CENTER_ORGANIZATION	139	-0.360582	-1.38542	0.0277778	0.315207	1	3758	tags=26%, list=16%, signal=31%
GOBP_PROTEIN_HYDROXYLATION	27	-0.481748	-1.3852	0.0893855	0.315503	1	1761	tags=26%, list=8%, signal=28%
GSE36095_WT_VS_HDAC9_KO_TREG_UP	180	-0.340275	-1.38514	0.0181518	0.315466	1	3213	tags=28%, list=14%, signal=32%
FARMER_BREAST_CANCER_BASAL_VS_LULMINAL	324	-0.324216	-1.38511	0.00455927	0.315353	1	3353	tags=25%, list=14%, signal=29%
MIR604	16	-0.549652	-1.3851	0.100193	0.31519	1	2665	tags=31%, list=11%, signal=35%
GSE19888_ADENOSINE_A3R_INH_VS_TCELL_MEMBRANES_ACT_MAST_CELL_UP	200	-0.342819	-1.38503	0.0205128	0.315166	1	3784	tags=26%, list=16%, signal=31%
BUSSLINGER_DUODENAL_BCHE_CELLS	41	-0.440037	-1.38492	0.0817844	0.315235	1	1437	tags=27%, list=6%, signal=29%
GOMF_G_PROTEIN_COUPLED_CHEMOATTRACTANT_RECEPTOR_ACTIVITY	26	-0.483838	-1.38489	0.0989209	0.315145	1	580	tags=23%, list=3%, signal=24%
GSE36888_UNTREATED_VS_IL2_TREATED_TCELL_2H_DN	195	-0.342743	-1.38466	0.0180624	0.315476	1	2556	tags=19%, list=11%, signal=21%
HP_ABNORMAL_CIRCULATING_LONG_CHAIN_FATTY_ACID_CONCENTRATION	17	-0.519385	-1.3846	0.119772	0.315441	1	5548	tags=53%, list=24%, signal=70%
GSE16385_UNTREATED_VS_12H_IFNG_TNF_TREATED_MACROPHAGE_DN	192	-0.34445	-1.38432	0.0240385	0.315862	1	4090	tags=26%, list=18%, signal=31%
GSE360_CTRL_VS_T_GONDII_DC_DN	196	-0.341096	-1.38432	0.0242326	0.315693	1	2880	tags=20%, list=12%, signal=23%
GSE5589_LPS_VS_LPS_AND_IL6_STIM_IL6_KO_MACROPHAGE_45MIN_UP	200	-0.339892	-1.38373	0.0252525	0.316823	1	3936	tags=29%, list=17%, signal=34%
MOOTHA_FFA_OXYDATION	23	-0.497426	-1.38355	0.0905588	0.31707	1	2989	tags=30%, list=13%, signal=35%
WP_MTHFR_DEFICIENCY	25	-0.497586	-1.38329	0.0947776	0.31749	1	3947	tags=32%, list=17%, signal=39%
GSE3720_VD1_VS_VD2_GAMMADELTA_TCELL_WITH_LPS_STIM_UP	200	-0.342294	-1.38319	0.019573	0.317533	1	4151	tags=26%, list=18%, signal=31%
GOMF_NUCLEOSIDE_MONOPHOSPHATE_KINASE_ACTIVITY	19	-0.522636	-1.38302	0.108911	0.317768	1	4476	tags=53%, list=19%, signal=65%
NAKAMURA_CANCER_MICROENVIRONMENT_DN	46	-0.438842	-1.38296	0.076225	0.317741	1	3708	tags=33%, list=16%, signal=39%
GOBP_POSITIVE_REGULATION_OF_SMOOTH_MUSCLE_CONTRACTION	26	-0.4776	-1.38295	0.0907372	0.317572	1	342	tags=15%, list=1%, signal=16%
GSE19941_LPS_VS_LPS_AND_IL10_STIM_IL10_KO_NFKBP50_KO_MACROPHAGE_UP	196	-0.341718	-1.38285	0.0165563	0.317636	1	2891	tags=23%, list=12%, signal=26%
GSE9316_IL6_KO_VS_IFNG_KO_INVIVO_EXPANDED_CD4_TCELL_UP	200	-0.344458	-1.38282	0.0177419	0.317534	1	3585	tags=31%, list=15%, signal=36%
GSE21670_STAT3_KO_VS_WT_CD4_TCELL_IL6_TREATED_DN	200	-0.341911	-1.38281	0.0163132	0.317378	1	2950	tags=22%, list=13%, signal=24%
HALLMARK_OXIDATIVE_PHOSPHORYLATION	200	-0.342795	-1.38269	0.014377	0.317456	1	8212	tags=48%, list=35%, signal=73%
GOBP_NEUTRAL_LIPID_BIOSYNTHETIC_PROCESS	47	-0.426149	-1.38253	0.0598456	0.317653	1	1596	tags=19%, list=7%, signal=21%
GOBP_NEGATIVE_REGULATION_OF_LYMPHOCYTE_DIFFERENTIATION	53	-0.417356	-1.38229	0.0533088	0.31801	1	1358	tags=15%, list=6%, signal=16%
GSE3982_BASOPHIL_VS_TH1_DN	199	-0.338501	-1.38206	0.00653595	0.318388	1	3221	tags=21%, list=14%, signal=24%
HAN_JNK_SINGALING_UP	35	-0.449339	-1.38181	0.0868726	0.318783	1	3945	tags=34%, list=17%, signal=41%
GSE28783_ANTI_MIR33_VS_UNTREATED_ATHEROSCLEROSIS_MACROPHAGE_DN	195	-0.341925	-1.38171	0.0151007	0.318825	1	3903	tags=28%, list=17%, signal=34%
GOMF_ANTIPORTER_ACTIVITY	85	-0.382216	-1.38171	0.0549645	0.318655	1	3026	tags=24%, list=13%, signal=27%
GOBP_POTASSIUM_ION_IMPORT_ACROSS_PLASMA_MEMBRANE	46	-0.432775	-1.38162	0.0634921	0.318671	1	5396	tags=39%, list=23%, signal=51%
GSE37301_MULTIPOTENT_PROGENITOR_VS_RAG2_KO_NK_CELL_UP	195	-0.342456	-1.38152	0.0151771	0.318766	1	4572	tags=30%, list=20%, signal=37%
GSE7460_CTRL_VS_TGFB_TREATED_ACT_TCONV_DN	199	-0.339314	-1.38149	0.0257649	0.31866	1	2998	tags=27%, list=13%, signal=30%
FUJII_YBX1_TARGETS_DN	194	-0.34198	-1.38134	0.0146104	0.318849	1	4704	tags=33%, list=20%, signal=41%
GSE11961_MARGINAL_ZONE_BCELL_VS_PLASMA_CELL_DAY7_UP	199	-0.343553	-1.38119	0.0170279	0.318988	1	2032	tags=17%, list=9%, signal=18%
GSE17721_LPS_VS_PAM3CSK4_2H_BMDC_UP	200	-0.341876	-1.38107	0.0156522	0.319093	1	3413	tags=26%, list=15%, signal=30%
GSE2770_IL12_VS_IL4_TREATED_ACT_CD4_TCELL_6H_DN	199	-0.342858	-1.38096	0.0130506	0.319149	1	3334	tags=25%, list=14%, signal=29%
GSE37416_12H_VS_24H_F_TULARENSIS_LVS_NEUTROPHIL_DN	195	-0.340275	-1.38093	0.0146341	0.319044	1	4652	tags=35%, list=20%, signal=44%
LEI_MYB_TARGETS	317	-0.323645	-1.38084	0.00622084	0.319079	1	2099	tags=14%, list=9%, signal=15%
GSE3982_MAC_VS_BCELL_UP	197	-0.341623	-1.38081	0.0230263	0.31897	1	4531	tags=31%, list=20%, signal=39%
BILD_E2F3_ONCOGENIC_SIGNATURE	243	-0.336158	-1.38077	0.00628931	0.318874	1	3000	tags=21%, list=13%, signal=24%
LAMB_CCND1_TARGETS	20	-0.510993	-1.38067	0.107607	0.318931	1	3577	tags=35%, list=15%, signal=41%
GSE7768_OVA_ALONE_VS_OVA_WITH_LPS_IMMUNIZED_MOUSE_WHOLE_SPLEEN_6H_DN	170	-0.345386	-1.38049	0.026455	0.319181	1	3417	tags=28%, list=15%, signal=33%
GSE41867_DAY8_VS_DAY15_LCMV_CLONE13_EFFECTOR_CD8_TCELL_DN	199	-0.340244	-1.38026	0.0205371	0.319504	1	5727	tags=32%, list=25%, signal=42%
GSE20500_CTRL_VS_RARA_ANTAGONIST_TREATED_CD4_TCELL_UP	193	-0.342121	-1.38024	0.0188679	0.319371	1	2268	tags=17%, list=10%, signal=19%
FIRESTEIN_CTNNB1_PATHWAY	32	-0.456032	-1.38019	0.098513	0.319323	1	2310	tags=22%, list=10%, signal=24%
GSE42021_CD24HI_VS_CD24LOW_TCONV_THYMUS_UP	199	-0.339096	-1.38005	0.0153322	0.319477	1	4105	tags=29%, list=18%, signal=35%
GOMF_G_PROTEIN_ALPHA_SUBUNIT_BINDING	25	-0.492342	-1.37993	0.0944123	0.319563	1	568	tags=12%, list=2%, signal=12%
GOCC_CENTRIOLE	141	-0.354065	-1.37987	0.0286678	0.31952	1	7335	tags=55%, list=32%, signal=80%
HP_CORNEAL_OPACITY	230	-0.337579	-1.3798	0	0.319495	1	5562	tags=35%, list=24%, signal=45%
CUI_DEVELOPING_HEART_LEFT_ATRIAL_CARDIOMYOCYTE	19	-0.51073	-1.37973	0.0986193	0.319492	1	1379	tags=16%, list=6%, signal=17%
BYSTRYKH_HEMATOPOIESIS_STEM_CELL_AND_BRAIN_QTL_CIS	66	-0.401688	-1.37967	0.0544815	0.319433	1	5064	tags=33%, list=22%, signal=43%
FLECHNER_PBL_KIDNEY_TRANSPLANT_OK_VS_DONOR_DN	41	-0.439778	-1.37967	0.0750469	0.319267	1	2945	tags=24%, list=13%, signal=28%
DURANTE_ADULT_OLFACTORY_NEUROEPITHELIUM_RESPIRATORY_COLUMNAR_CELLS	28	-0.470173	-1.37965	0.0893536	0.319122	1	332	tags=11%, list=1%, signal=11%
GSE2826_WT_VS_XID_BCELL_DN	198	-0.344926	-1.37926	0.02443	0.319882	1	3320	tags=23%, list=14%, signal=27%
GSE21063_CTRL_VS_ANTI_IGM_STIM_BCELL_3H_UP	186	-0.342511	-1.37917	0.0204082	0.319879	1	3560	tags=30%, list=15%, signal=35%
GCM_MYCL1	25	-0.488159	-1.3791	0.0981481	0.319888	1	1626	tags=20%, list=7%, signal=21%
GSE21360_SECONDARY_VS_QUATERNARY_MEMORY_CD8_TCELL_UP	181	-0.346418	-1.37896	0.0290598	0.320044	1	2599	tags=23%, list=11%, signal=26%
GOBP_MICROTUBULE_ORGANIZING_CENTER_LOCALIZATION	30	-0.471249	-1.37896	0.082243	0.319871	1	3070	tags=27%, list=13%, signal=31%
BOYLAN_MULTIPLE_MYELOMA_C_CLUSTER_DN	31	-0.465805	-1.37861	0.0938053	0.320458	1	3277	tags=39%, list=14%, signal=45%
REACTOME_DISEASES_ASSOCIATED_WITH_GLYCOSYLATION_PRECURSOR_BIOSYNTHESIS	18	-0.526071	-1.37839	0.0912344	0.320799	1	6405	tags=56%, list=28%, signal=77%
REACTOME_FOXO_MEDIATED_TRANSCRIPTION	66	-0.400674	-1.37818	0.0501792	0.321088	1	3984	tags=24%, list=17%, signal=29%
REACTOME_BASE_EXCISION_REPAIR	88	-0.383652	-1.37783	0.0386643	0.321747	1	5663	tags=44%, list=24%, signal=58%
SANSOM_APC_TARGETS_UP	130	-0.362065	-1.37778	0.0282392	0.321663	1	2002	tags=19%, list=9%, signal=21%
GSE10239_NAIVE_VS_KLRG1INT_EFF_CD8_TCELL_DN	200	-0.340074	-1.3776	0.0178862	0.321899	1	3814	tags=26%, list=16%, signal=30%
KYNG_WERNER_SYNDROM_DN	19	-0.522518	-1.37732	0.108987	0.322413	1	2014	tags=16%, list=9%, signal=17%
JAZAERI_BREAST_CANCER_BRCA1_VS_BRCA2_DN	42	-0.442119	-1.37728	0.0825336	0.322313	1	2124	tags=17%, list=9%, signal=18%
GOBP_PHOTORECEPTOR_CELL_MAINTENANCE	44	-0.435614	-1.37717	0.0862385	0.322397	1	2865	tags=23%, list=12%, signal=26%
GOCC_OUTER_MEMBRANE	220	-0.334657	-1.37713	0.0174051	0.322308	1	3863	tags=24%, list=17%, signal=29%
HP_HYPOHIDROSIS	70	-0.400539	-1.37712	0.0570902	0.322149	1	3824	tags=27%, list=16%, signal=32%
LEE_AGING_MUSCLE_UP	37	-0.452054	-1.37681	0.0711539	0.32268	1	1342	tags=16%, list=6%, signal=17%
HOFFMANN_LARGE_TO_SMALL_PRE_BII_LYMPHOCYTE_UP	152	-0.351152	-1.37676	0.0229133	0.322626	1	3875	tags=28%, list=17%, signal=34%
GOBP_REGULATION_OF_ENDOPLASMIC_RETICULUM_UNFOLDED_PROTEIN_RESPONSE	28	-0.470238	-1.37641	0.0947177	0.323255	1	2939	tags=21%, list=13%, signal=25%
AIZARANI_LIVER_C22_RESIDENT_B_CELLS_2	32	-0.462319	-1.37639	0.0972973	0.323112	1	759	tags=19%, list=3%, signal=19%
GSE22886_NAIVE_VS_MEMORY_TCELL_UP	190	-0.339665	-1.37611	0.0164745	0.3236	1	3254	tags=20%, list=14%, signal=23%
REACTOME_METABOLISM_OF_CARBOHYDRATES	292	-0.324696	-1.37604	0.00633914	0.323591	1	2815	tags=19%, list=12%, signal=22%
MIR4670_3P	154	-0.345218	-1.37602	0.0245184	0.323458	1	2263	tags=19%, list=10%, signal=21%
WP_MAJOR_RECEPTORS_TARGETED_BY_EPINEPHRINE_AND_NOREPINEPHRINE	15	-0.558927	-1.37594	0.108656	0.323496	1	478	tags=13%, list=2%, signal=14%
GSE27786_CD8_TCELL_VS_NKTCELL_DN	200	-0.3388	-1.37591	0.0155709	0.323407	1	4948	tags=31%, list=21%, signal=38%
GOMF_LYS48_SPECIFIC_DEUBIQUITINASE_ACTIVITY	16	-0.541871	-1.37561	0.113462	0.323955	1	6412	tags=63%, list=28%, signal=86%
MIR4726_5P	99	-0.372838	-1.37558	0.0446735	0.323844	1	2732	tags=24%, list=12%, signal=27%
GSE11864_CSF1_VS_CSF1_PAM3CYS_IN_MAC_UP	193	-0.339433	-1.37546	0.0224	0.323946	1	3064	tags=24%, list=13%, signal=27%
GSE3039_NKT_CELL_VS_B1_BCELL_DN	199	-0.339476	-1.37532	0.012945	0.324096	1	4415	tags=29%, list=19%, signal=35%
AIZARANI_LIVER_C30_HEPATOCYTES_4	417	-0.313076	-1.37525	0.0120846	0.324085	1	4073	tags=24%, list=18%, signal=29%
GSE31082_DP_VS_CD8_SP_THYMOCYTE_UP	198	-0.339507	-1.37522	0.0221088	0.323971	1	4440	tags=27%, list=19%, signal=33%
MIR4318	117	-0.36462	-1.37512	0.0286225	0.324016	1	2281	tags=19%, list=10%, signal=21%
WP_PATHWAYS_IN_CLEAR_CELL_RENAL_CELL_CARCINOMA	85	-0.382859	-1.37506	0.0636042	0.323983	1	2921	tags=26%, list=13%, signal=30%
WP_UNFOLDED_PROTEIN_RESPONSE	24	-0.483118	-1.37501	0.107692	0.323921	1	4270	tags=42%, list=18%, signal=51%
GSE17721_LPS_VS_GARDIQUIMOD_4H_BMDC_DN	196	-0.341965	-1.37473	0.0237288	0.3244	1	3374	tags=19%, list=15%, signal=22%
VAN_DEN_BIGGELAAR_PBMC_PREVNAR_9MO_INFANT_STIMULATED_VS_UNSTIMULATED_9MO_UP	124	-0.359686	-1.37473	0.0138408	0.324231	1	4217	tags=41%, list=18%, signal=50%
GOBP_CELL_CELL_JUNCTION_ASSEMBLY	143	-0.350828	-1.37458	0.0205479	0.324405	1	2400	tags=19%, list=10%, signal=21%
GOBP_REGULATION_OF_THE_FORCE_OF_HEART_CONTRACTION	26	-0.4792	-1.3745	0.104283	0.324394	1	1735	tags=19%, list=7%, signal=21%
MIR101_5P	43	-0.434263	-1.37443	0.0772128	0.324385	1	906	tags=16%, list=4%, signal=17%
GSE44649_NAIVE_VS_ACTIVATED_CD8_TCELL_MIR155_KO_DN	198	-0.337125	-1.37414	0.0211726	0.324917	1	3992	tags=29%, list=17%, signal=34%
GSE24292_WT_VS_PPARG_KO_MACROPHAGE_UP	199	-0.338912	-1.37413	0.0115702	0.324752	1	2664	tags=22%, list=11%, signal=24%
CHEN_NEUROBLASTOMA_COPY_NUMBER_GAINS	50	-0.42088	-1.37401	0.0585106	0.324874	1	3778	tags=28%, list=16%, signal=33%
GOCC_LAMELLAR_BODY	17	-0.532668	-1.37398	0.131086	0.324761	1	287	tags=12%, list=1%, signal=12%
GSE26030_TH1_VS_TH17_RESTIMULATED_DAY5_POST_POLARIZATION_DN	200	-0.339163	-1.37397	0.0116667	0.324604	1	3426	tags=21%, list=15%, signal=24%
UDAYAKUMAR_MED1_TARGETS_UP	132	-0.362081	-1.37396	0.0277778	0.324459	1	3548	tags=23%, list=15%, signal=28%
GSE19888_CTRL_VS_TCELL_MEMBRANES_ACT_MAST_CELL_PRETREAT_A3R_INH_UP	199	-0.339907	-1.37383	0.0234506	0.324566	1	3689	tags=26%, list=16%, signal=30%
GOCC_A_BAND	37	-0.450411	-1.37383	0.076779	0.324397	1	3541	tags=32%, list=15%, signal=38%
HP_CLUBBING_OF_TOES	30	-0.46437	-1.37375	0.064695	0.324411	1	5000	tags=40%, list=22%, signal=51%
GSE411_100MIN_VS_400MIN_IL6_STIM_SOCS3_KO_MACROPHAGE_UP	200	-0.33856	-1.37374	0.0180921	0.32425	1	4410	tags=28%, list=19%, signal=34%
GSE2706_2H_VS_8H_R848_AND_LPS_STIM_DC_UP	197	-0.340748	-1.37373	0.0211726	0.324102	1	4372	tags=29%, list=19%, signal=36%
GSE24210_TCONV_VS_TREG_DN	200	-0.335926	-1.37367	0.0189873	0.324074	1	2849	tags=22%, list=12%, signal=25%
HUMMERICH_BENIGN_SKIN_TUMOR_DN	19	-0.526332	-1.37362	0.0961183	0.324018	1	2544	tags=32%, list=11%, signal=35%
MIR6792_5P	133	-0.35878	-1.37338	0.0244328	0.324409	1	3176	tags=20%, list=14%, signal=23%
HADDAD_T_LYMPHOCYTE_AND_NK_PROGENITOR_DN	61	-0.410636	-1.37326	0.0715532	0.324495	1	1609	tags=26%, list=7%, signal=28%
GSE40274_CTRL_VS_FOXP3_AND_XBP1_TRANSDUCED_ACTIVATED_CD4_TCELL_DN	154	-0.350965	-1.37324	0.0284281	0.324369	1	2448	tags=24%, list=11%, signal=27%
BERNARD_PPAPDC1B_TARGETS_UP	37	-0.455784	-1.37318	0.0883978	0.324315	1	4452	tags=32%, list=19%, signal=40%
GOBP_KERATAN_SULFATE_METABOLIC_PROCESS	33	-0.458747	-1.37306	0.0968921	0.324415	1	1249	tags=21%, list=5%, signal=22%
REACTOME_MITOTIC_G2_G2_M_PHASES	197	-0.33599	-1.37289	0.0193548	0.324646	1	4111	tags=21%, list=18%, signal=26%
KEGG_GLYCOSAMINOGLYCAN_BIOSYNTHESIS_KERATAN_SULFATE	15	-0.553654	-1.37289	0.122153	0.324483	1	1246	tags=27%, list=5%, signal=28%
HIF1_Q3	236	-0.330278	-1.37289	0.0114943	0.324313	1	2921	tags=21%, list=13%, signal=24%
GOBP_GASTRULATION	171	-0.341558	-1.37251	0.0196399	0.325026	1	2786	tags=19%, list=12%, signal=21%
NAGASHIMA_NRG1_SIGNALING_DN	55	-0.41738	-1.37245	0.0714286	0.324975	1	2474	tags=27%, list=11%, signal=30%
GOMF_OXIDOREDUCTASE_ACTIVITY_ACTING_ON_THE_CH_CH_GROUP_OF_DONORS	58	-0.407286	-1.37242	0.0590406	0.324876	1	3896	tags=33%, list=17%, signal=39%
GOMF_ION_CHANNEL_REGULATOR_ACTIVITY	114	-0.362566	-1.37226	0.0412541	0.325056	1	2827	tags=20%, list=12%, signal=23%
GOCC_MYOSIN_FILAMENT	22	-0.507671	-1.37219	0.102767	0.325048	1	1720	tags=27%, list=7%, signal=29%
HP_SKIN_EROSION	17	-0.52596	-1.37211	0.113852	0.325039	1	970	tags=18%, list=4%, signal=18%
HP_LIMB_GIRDLE_MUSCULAR_DYSTROPHY	15	-0.552764	-1.37211	0.106776	0.324868	1	2344	tags=27%, list=10%, signal=30%
GSE23695_CD57_POS_VS_NEG_NK_CELL_DN	200	-0.340574	-1.3721	0.0167785	0.324731	1	4177	tags=28%, list=18%, signal=34%
GSE44649_NAIVE_VS_ACTIVATED_CD8_TCELL_DN	200	-0.340178	-1.37191	0.0203762	0.324979	1	3771	tags=24%, list=16%, signal=28%
GSE21774_CD56_BRIGHT_VS_DIM_CD62L_POSITIVE_NK_CELL_DN	200	-0.335756	-1.37191	0.0113636	0.324821	1	3014	tags=20%, list=13%, signal=23%
GSE14000_UNSTIM_VS_16H_LPS_DC_TRANSLATED_RNA_DN	195	-0.340413	-1.37176	0.0193548	0.324981	1	1640	tags=17%, list=7%, signal=18%
MIR4680_3P	253	-0.328433	-1.37162	0.00485437	0.325141	1	3033	tags=22%, list=13%, signal=25%
GSE1460_INTRATHYMIC_T_PROGENITOR_VS_NAIVE_CD4_TCELL_ADULT_BLOOD_DN	195	-0.337868	-1.37153	0.0181818	0.325171	1	3146	tags=29%, list=14%, signal=33%
GOBP_FATTY_ACID_DERIVATIVE_METABOLIC_PROCESS	79	-0.383618	-1.37134	0.0682226	0.325463	1	3823	tags=37%, list=16%, signal=44%
GOCC_PIGMENT_GRANULE	105	-0.366485	-1.37131	0.0353982	0.325347	1	3319	tags=23%, list=14%, signal=27%
HAY_BONE_MARROW_CD34_POS_MKP	62	-0.402199	-1.37123	0.0538033	0.325342	1	2783	tags=21%, list=12%, signal=24%
CROONQUIST_IL6_DEPRIVATION_DN	95	-0.371107	-1.37122	0.0482529	0.325201	1	6519	tags=45%, list=28%, signal=63%
GOBP_REGULATION_OF_CENTROSOME_CYCLE	47	-0.424711	-1.37093	0.0777778	0.325686	1	3720	tags=32%, list=16%, signal=38%
GOBP_ESTABLISHMENT_OF_PROTEIN_LOCALIZATION_TO_MEMBRANE	346	-0.320103	-1.37092	0.00630915	0.325528	1	3663	tags=19%, list=16%, signal=23%
GSE360_DC_VS_MAC_B_MALAYI_HIGH_DOSE_DN	199	-0.333814	-1.37092	0.0101695	0.325365	1	1572	tags=16%, list=7%, signal=17%
GOBP_INTERLEUKIN_5_PRODUCTION	19	-0.524596	-1.37088	0.110039	0.325271	1	1569	tags=21%, list=7%, signal=23%
GOBP_REGULATION_OF_SMOOTH_MUSCLE_CONTRACTION	55	-0.410545	-1.3705	0.0743494	0.325968	1	478	tags=13%, list=2%, signal=13%
GSE11864_CSF1_IFNG_VS_CSF1_IFNG_PAM3CYS_IN_MAC_DN	192	-0.337647	-1.37041	0.0251678	0.326009	1	2027	tags=15%, list=9%, signal=16%
REACTOME_RESOLUTION_OF_D_LOOP_STRUCTURES	33	-0.458429	-1.37035	0.0809249	0.325987	1	6775	tags=55%, list=29%, signal=77%
MIR595	65	-0.397707	-1.37034	0.0615942	0.325828	1	3623	tags=25%, list=16%, signal=29%
ONDER_CDH1_TARGETS_1_UP	137	-0.356011	-1.3703	0.0320946	0.32574	1	2963	tags=26%, list=13%, signal=29%
GSE36476_CTRL_VS_TSST_ACT_72H_MEMORY_CD4_TCELL_YOUNG_DN	200	-0.338559	-1.37024	0.0167504	0.325699	1	5174	tags=36%, list=22%, signal=46%
GSE11057_EFF_MEM_VS_CENT_MEM_CD4_TCELL_UP	195	-0.339737	-1.37018	0.0187207	0.325664	1	2383	tags=19%, list=10%, signal=21%
GSE29618_MONOCYTE_VS_MDC_DAY7_FLU_VACCINE_DN	197	-0.34044	-1.37007	0.0179153	0.325756	1	3812	tags=30%, list=16%, signal=36%
HP_GINGIVAL_FIBROMATOSIS	20	-0.508551	-1.37005	0.0988593	0.325626	1	1509	tags=30%, list=7%, signal=32%
GOBP_RESPONSE_TO_EPINEPHRINE	15	-0.544948	-1.36999	0.11946	0.325601	1	1693	tags=27%, list=7%, signal=29%
GSE21927_SPLEEN_VS_BONE_MARROW_MONOCYTE_BALBC_DN	193	-0.341137	-1.36985	0.0199667	0.325754	1	2773	tags=21%, list=12%, signal=23%
GOBP_RESPONSE_TO_XENOBIOTIC_STIMULUS	118	-0.361036	-1.36979	0.034904	0.325733	1	2731	tags=19%, list=12%, signal=22%
MIR4776_5P	47	-0.428713	-1.36976	0.0766551	0.325624	1	369	tags=9%, list=2%, signal=9%
GSE9946_IMMATURE_VS_LISTERIA_INF_MATURE_DC_DN	126	-0.36321	-1.36965	0.0428082	0.325703	1	3322	tags=25%, list=14%, signal=29%
GCM_CALM1	110	-0.366407	-1.36956	0.0309278	0.325753	1	3160	tags=19%, list=14%, signal=22%
GOBP_ENDOPLASMIC_RETICULUM_MANNOSE_TRIMMING	16	-0.539699	-1.36954	0.106542	0.325626	1	6163	tags=44%, list=27%, signal=60%
GSE12392_IFNAR_KO_VS_IFNB_KO_CD8_NEG_SPLEEN_DC_UP	197	-0.339586	-1.36948	0.0192926	0.32558	1	3065	tags=21%, list=13%, signal=24%
GSE20366_EX_VIVO_VS_DEC205_CONVERSION_DN	198	-0.341615	-1.36941	0.00657895	0.325579	1	3315	tags=23%, list=14%, signal=27%
REACTOME_SIGNALING_BY_TGFB_FAMILY_MEMBERS	102	-0.372354	-1.36918	0.0338409	0.32594	1	2425	tags=18%, list=10%, signal=20%
GOBP_ENDODERMAL_CELL_DIFFERENTIATION	44	-0.428859	-1.36907	0.0782443	0.326037	1	909	tags=18%, list=4%, signal=19%
GOBP_PEPTIDYL_PROLINE_HYDROXYLATION	15	-0.560573	-1.36903	0.109689	0.32596	1	1761	tags=40%, list=8%, signal=43%
GSE25123_WT_VS_PPARG_KO_MACROPHAGE_UP	195	-0.342362	-1.36897	0.0231839	0.325957	1	2423	tags=22%, list=10%, signal=24%
GSE2770_UNTREATED_VS_ACT_CD4_TCELL_6H_UP	197	-0.339067	-1.36887	0.028481	0.326022	1	3336	tags=24%, list=14%, signal=28%
MIR4293	105	-0.363197	-1.36886	0.0302521	0.325868	1	3320	tags=23%, list=14%, signal=27%
MIR505_5P	55	-0.419576	-1.36864	0.0834879	0.326228	1	3521	tags=25%, list=15%, signal=30%
REACTOME_PEROXISOMAL_PROTEIN_IMPORT	62	-0.409215	-1.36857	0.0479846	0.326229	1	6357	tags=47%, list=27%, signal=64%
MIR4520_3P	91	-0.377364	-1.36855	0.0383912	0.326093	1	2482	tags=23%, list=11%, signal=26%
GSE14769_UNSTIM_VS_60MIN_LPS_BMDM_DN	200	-0.339631	-1.36846	0.0205696	0.326148	1	2528	tags=21%, list=11%, signal=23%
WP_1Q211_COPY_NUMBER_VARIATION_SYNDROME	28	-0.460175	-1.36845	0.0936937	0.326001	1	1889	tags=25%, list=8%, signal=27%
GSE30971_CTRL_VS_LPS_STIM_MACROPHAGE_WBP7_HET_2H_DN	198	-0.336602	-1.36845	0.0193237	0.325833	1	2031	tags=20%, list=9%, signal=22%
KEGG_FRUCTOSE_AND_MANNOSE_METABOLISM	34	-0.454153	-1.3683	0.0809793	0.325986	1	4160	tags=35%, list=18%, signal=43%
GSE33162_UNTREATED_VS_4H_LPS_STIM_HDAC3_HET_MACROPHAGE_UP	198	-0.337342	-1.36806	0.0275527	0.326389	1	3146	tags=25%, list=14%, signal=28%
GSE17974_0H_VS_48H_IN_VITRO_ACT_CD4_TCELL_DN	197	-0.334622	-1.36785	0.0154639	0.326713	1	2268	tags=18%, list=10%, signal=20%
DAVICIONI_PAX_FOXO1_SIGNATURE_IN_ARMS_DN	20	-0.517339	-1.36767	0.11753	0.32698	1	1986	tags=20%, list=9%, signal=22%
EGFR_UP.V1_DN	194	-0.339296	-1.36759	0.0205696	0.326987	1	3426	tags=29%, list=15%, signal=34%
WP_IL1_AND_MEGAKARYOCYTES_IN_OBESITY	24	-0.494468	-1.36758	0.103053	0.326832	1	675	tags=25%, list=3%, signal=26%
LEE_LIVER_CANCER_E2F1_UP	63	-0.398601	-1.36758	0.0503731	0.326666	1	2057	tags=14%, list=9%, signal=16%
GOBP_REGULATION_OF_ENDOPLASMIC_RETICULUM_STRESS_INDUCED_INTRINSIC_APOPTOTIC_SIGNALING_PATHWAY	29	-0.460782	-1.3674	0.0979284	0.326922	1	3593	tags=28%, list=15%, signal=33%
GSE360_T_GONDII_VS_B_MALAYI_HIGH_DOSE_DC_UP	198	-0.338125	-1.36733	0.0297806	0.326915	1	2637	tags=20%, list=11%, signal=22%
MODULE_495	16	-0.536387	-1.36727	0.100386	0.326892	1	2886	tags=38%, list=12%, signal=43%
GSE17721_ALL_VS_24H_PAM3CSK4_BMDC_DN	199	-0.336824	-1.36717	0.0204429	0.326947	1	3731	tags=30%, list=16%, signal=35%
STK33_SKM_UP	271	-0.327939	-1.36712	0.0139104	0.326905	1	2800	tags=26%, list=12%, signal=29%
GSE7460_CTRL_VS_FOXP3_OVEREXPR_TCONV_1_DN	200	-0.333799	-1.36697	0.0179739	0.327064	1	3827	tags=28%, list=16%, signal=33%
GOBP_PROTEIN_INSERTION_INTO_MITOCHONDRIAL_MEMBRANE_INVOLVED_IN_APOPTOTIC_SIGNALING_PATHWAY	30	-0.452707	-1.36692	0.0889749	0.326998	1	3514	tags=37%, list=15%, signal=43%
GSE29949_CD8_NEG_DC_SPLEEN_VS_MONOCYTE_BONE_MARROW_UP	196	-0.336369	-1.36686	0.0271186	0.326981	1	4113	tags=26%, list=18%, signal=31%
CHARAFE_BREAST_CANCER_LUMINAL_VS_MESENCHYMAL_UP	442	-0.308982	-1.36675	0.00302115	0.327064	1	2099	tags=16%, list=9%, signal=17%
GOBP_CARDIAC_MUSCLE_CELL_ACTION_POTENTIAL	71	-0.395917	-1.36666	0.0598291	0.327107	1	2287	tags=21%, list=10%, signal=23%
GSE29615_DAY3_VS_DAY7_LAIV_FLU_VACCINE_PBMC_UP	182	-0.341337	-1.36663	0.0241379	0.327012	1	2439	tags=16%, list=11%, signal=18%
GOBP_NUCLEOTIDE_BINDING_OLIGOMERIZATION_DOMAIN_CONTAINING_2_SIGNALING_PATHWAY	16	-0.537005	-1.36661	0.11257	0.326898	1	3177	tags=50%, list=14%, signal=58%
WP_NUCLEOTIDE_EXCISION_REPAIR	42	-0.428228	-1.36658	0.0809859	0.326791	1	5663	tags=45%, list=24%, signal=60%
GOCC_MALE_GERM_CELL_NUCLEUS	15	-0.550332	-1.36651	0.121032	0.326775	1	560	tags=13%, list=2%, signal=14%
HELLER_SILENCED_BY_METHYLATION_UP	277	-0.327402	-1.36646	0.0169492	0.326705	1	1626	tags=16%, list=7%, signal=17%
GSE17721_PAM3CSK4_VS_CPG_16H_BMDC_UP	199	-0.340958	-1.36626	0.0147783	0.327039	1	3232	tags=20%, list=14%, signal=23%
FARMER_BREAST_CANCER_APOCRINE_VS_LUMINAL	325	-0.318879	-1.36609	0.00318979	0.327242	1	3607	tags=25%, list=16%, signal=29%
GSE11057_EFF_MEM_VS_CENT_MEM_CD4_TCELL_DN	184	-0.344507	-1.36602	0.0229508	0.327258	1	2957	tags=22%, list=13%, signal=25%
GOBP_PROTEIN_INSERTION_INTO_MEMBRANE	77	-0.389561	-1.36589	0.0534483	0.327389	1	4022	tags=30%, list=17%, signal=36%
GSE33162_UNTREATED_VS_4H_LPS_STIM_HDAC3_KO_MACROPHAGE_UP	200	-0.33963	-1.36588	0.0322581	0.327238	1	3953	tags=26%, list=17%, signal=31%
MIR651_5P	119	-0.360849	-1.36584	0.0433276	0.327165	1	3951	tags=23%, list=17%, signal=27%
SILIGAN_BOUND_BY_EWS_FLT1_FUSION	46	-0.423159	-1.36583	0.0814815	0.327021	1	4572	tags=33%, list=20%, signal=41%
GOBP_AMINOGLYCAN_BIOSYNTHETIC_PROCESS	114	-0.36213	-1.36575	0.031405	0.327038	1	2969	tags=23%, list=13%, signal=26%
GSE9960_HEALTHY_VS_GRAM_NEG_SEPSIS_PBMC_UP	198	-0.340596	-1.36572	0.0168634	0.326946	1	2700	tags=21%, list=12%, signal=23%
GOMF_PHOSPHOTRANSFERASE_ACTIVITY_PHOSPHATE_GROUP_AS_ACCEPTOR	37	-0.44225	-1.36563	0.0690979	0.32698	1	3902	tags=38%, list=17%, signal=45%
BHAT_ESR1_TARGETS_NOT_VIA_AKT1_UP	211	-0.331937	-1.36541	0.0116086	0.327343	1	1939	tags=15%, list=8%, signal=16%
WP_LIPID_METABOLISM_PATHWAY	29	-0.460823	-1.36539	0.10566	0.327226	1	2758	tags=24%, list=12%, signal=27%
ZHONG_PFC_C2_SOX5_BCL11B_POS_EXCITATORY_NEURON	28	-0.472744	-1.36535	0.105354	0.327161	1	1409	tags=21%, list=6%, signal=23%
MANNO_MIDBRAIN_NEUROTYPES_HNPROG	225	-0.331357	-1.36516	0.0141066	0.327454	1	3770	tags=28%, list=16%, signal=33%
REACTOME_CONDENSATION_OF_PROPHASE_CHROMOSOMES	70	-0.396611	-1.36509	0.0623917	0.327416	1	5623	tags=43%, list=24%, signal=56%
GOBP_PHOSPHATIDYLINOSITOL_ACYL_CHAIN_REMODELING	18	-0.512751	-1.36505	0.11284	0.327337	1	563	tags=11%, list=2%, signal=11%
MIR4724_3P	81	-0.381392	-1.36462	0.0513699	0.32818	1	3581	tags=22%, list=15%, signal=26%
REACTOME_METABOLISM_OF_NITRIC_OXIDE_NOS3_ACTIVATION_AND_REGULATION	15	-0.547333	-1.36462	0.097786	0.328018	1	10	tags=7%, list=0%, signal=7%
HP_TORSADE_DE_POINTES	21	-0.506957	-1.36455	0.0965251	0.328001	1	3399	tags=29%, list=15%, signal=33%
REACTOME_CELLULAR_RESPONSE_TO_STARVATION	155	-0.344404	-1.36434	0.0419463	0.328341	1	8171	tags=43%, list=35%, signal=66%
GSE3565_DUSP1_VS_WT_SPLENOCYTES_UP	161	-0.348642	-1.36401	0.0263591	0.328935	1	2161	tags=23%, list=9%, signal=25%
GSE26030_UNSTIM_VS_RESTIM_TH17_DAY5_POST_POLARIZATION_DN	196	-0.33821	-1.36397	0.0188679	0.328869	1	2175	tags=18%, list=9%, signal=20%
PEART_HDAC_PROLIFERATION_CLUSTER_UP	53	-0.413496	-1.36392	0.0676983	0.328794	1	3708	tags=30%, list=16%, signal=36%
HP_SMALL_EARLOBE	20	-0.512086	-1.36386	0.10223	0.328781	1	2888	tags=25%, list=12%, signal=29%
DURANTE_ADULT_OLFACTORY_NEUROEPITHELIUM_OLFACTORY_HORIZONTAL_BASAL_CELLS	19	-0.511147	-1.36382	0.123389	0.3287	1	2202	tags=21%, list=9%, signal=23%
GOBP_VENTRICULAR_SYSTEM_DEVELOPMENT	27	-0.481941	-1.36377	0.0996377	0.328635	1	4678	tags=41%, list=20%, signal=51%
GSE24634_IL4_VS_CTRL_TREATED_NAIVE_CD4_TCELL_DAY7_DN	199	-0.339307	-1.36373	0.0283806	0.328575	1	2669	tags=22%, list=12%, signal=25%
GOMF_COA_HYDROLASE_ACTIVITY	20	-0.509424	-1.36366	0.106691	0.328578	1	4607	tags=40%, list=20%, signal=50%
HALLMARK_INFLAMMATORY_RESPONSE	200	-0.332031	-1.36365	0.0161812	0.328438	1	1358	tags=17%, list=6%, signal=17%
MANNE_COVID19_ICU_VS_HEALTHY_DONOR_PLATELETS_UP	126	-0.35716	-1.36333	0.0354839	0.328982	1	3119	tags=24%, list=13%, signal=27%
GOBP_ENDOPLASMIC_RETICULUM_CALCIUM_ION_HOMEOSTASIS	25	-0.486679	-1.36315	0.115456	0.329229	1	2598	tags=28%, list=11%, signal=31%
GSE7852_THYMUS_VS_FAT_TREG_DN	199	-0.333011	-1.36313	0.0191304	0.329114	1	3458	tags=29%, list=15%, signal=33%
CHIARETTI_T_ALL_RELAPSE_PROGNOSIS	19	-0.522158	-1.36297	0.112167	0.329311	1	3948	tags=42%, list=17%, signal=51%
GSE26488_CTRL_VS_PEPTIDE_INJECTION_HDAC7_DELTAP_TG_OT2_THYMOCYTE_DN	199	-0.335417	-1.36288	0.0209003	0.329355	1	2708	tags=18%, list=12%, signal=20%
ZHONG_PFC_C7_ORG_UNDERGOING_NEURONAL_DIFFERENTIATION	67	-0.394949	-1.36283	0.0682226	0.329306	1	2977	tags=28%, list=13%, signal=32%
SHEPARD_BMYB_TARGETS	75	-0.390847	-1.36283	0.0600707	0.329145	1	4505	tags=37%, list=19%, signal=46%
GSE12392_CD8A_POS_VS_NEG_SPLEEN_DC_DN	200	-0.334879	-1.36276	0.0206677	0.32913	1	4875	tags=39%, list=21%, signal=49%
GOCC_CELL_DIVISION_SITE	71	-0.385229	-1.36275	0.0567376	0.328993	1	3454	tags=28%, list=15%, signal=33%
GSE17721_CTRL_VS_GARDIQUIMOD_8H_BMDC_UP	199	-0.336118	-1.36264	0.0211039	0.32909	1	4415	tags=28%, list=19%, signal=34%
GSE35825_UNTREATED_VS_IFNG_STIM_MACROPHAGE_UP	200	-0.339269	-1.36263	0.0262295	0.328951	1	2733	tags=24%, list=12%, signal=26%
GOBP_RENAL_SYSTEM_PROCESS_INVOLVED_IN_REGULATION_OF_SYSTEMIC_ARTERIAL_BLOOD_PRESSURE	23	-0.482511	-1.36249	0.122905	0.329127	1	3368	tags=35%, list=15%, signal=41%
DESCARTES_FETAL_HEART_EPICARDIAL_FAT_CELLS	99	-0.369837	-1.36239	0.0513274	0.329184	1	2886	tags=20%, list=12%, signal=23%
MIR7160_5P	192	-0.334583	-1.36237	0.0207337	0.329063	1	4909	tags=34%, list=21%, signal=43%
REACTOME_CASPASE_ACTIVATION_VIA_EXTRINSIC_APOPTOTIC_SIGNALLING_PATHWAY	25	-0.488834	-1.36225	0.0858779	0.329188	1	3244	tags=32%, list=14%, signal=37%
HP_CONGENITAL_HEPATIC_FIBROSIS	45	-0.421257	-1.36215	0.0778985	0.329248	1	3179	tags=31%, list=14%, signal=36%
GOBP_MICROTUBULE_BUNDLE_FORMATION	106	-0.372479	-1.36207	0.0477032	0.329267	1	4283	tags=31%, list=18%, signal=38%
GSE37319_WT_VS_RC3H1_KO_CD44LOW_CD8_TCELL_DN	137	-0.34997	-1.36188	0.0383275	0.329559	1	2297	tags=19%, list=10%, signal=21%
GSE7460_CTRL_VS_FOXP3_OVEREXPR_TCONV_1_UP	198	-0.333781	-1.36182	0.0156495	0.329518	1	3596	tags=23%, list=16%, signal=27%
GSE24814_STAT5_KO_VS_WT_PRE_BCELL_DN	199	-0.336068	-1.36175	0.0163132	0.329518	1	4127	tags=28%, list=18%, signal=33%
GOCC_9PLUS0_NON_MOTILE_CILIUM	122	-0.357832	-1.36174	0.0506993	0.329381	1	3496	tags=25%, list=15%, signal=30%
GNF2_MLF1	87	-0.386235	-1.36152	0.0477876	0.329736	1	6121	tags=45%, list=26%, signal=61%
GOMF_NUCLEOTIDE_RECEPTOR_ACTIVITY	20	-0.506597	-1.36143	0.097561	0.329767	1	2445	tags=35%, list=11%, signal=39%
HP_ABNORMAL_CIRCULATING_NITROGEN_COMPOUND_CONCENTRATION	127	-0.357515	-1.36143	0.0387205	0.32962	1	4144	tags=29%, list=18%, signal=35%
GSE2770_UNTREATED_VS_ACT_CD4_TCELL_48H_DN	190	-0.338053	-1.36096	0.0358891	0.330508	1	1910	tags=17%, list=8%, signal=19%
GSE13547_CTRL_VS_ANTI_IGM_STIM_BCELL_2H_UP	181	-0.340939	-1.36093	0.0329289	0.330413	1	3789	tags=29%, list=16%, signal=35%
GOBP_EXTRINSIC_APOPTOTIC_SIGNALING_PATHWAY	214	-0.33248	-1.36092	0.0197044	0.330265	1	2768	tags=21%, list=12%, signal=24%
GOBP_TYPE_B_PANCREATIC_CELL_DEVELOPMENT	20	-0.507417	-1.36079	0.12381	0.330422	1	2855	tags=35%, list=12%, signal=40%
HP_DYSCHROMATOPSIA	23	-0.490691	-1.36079	0.100402	0.330259	1	824	tags=9%, list=4%, signal=9%
GNF2_TAL1	73	-0.38547	-1.36075	0.0843585	0.330191	1	1600	tags=16%, list=7%, signal=18%
GSE13738_TCR_VS_BYSTANDER_ACTIVATED_CD4_TCELL_UP	198	-0.333806	-1.36062	0.0243112	0.330301	1	3688	tags=24%, list=16%, signal=28%
GCM_SMO	60	-0.400649	-1.36047	0.08	0.330488	1	4394	tags=30%, list=19%, signal=37%
GOBP_PRIMARY_NEURAL_TUBE_FORMATION	88	-0.376473	-1.36043	0.057554	0.330414	1	1813	tags=17%, list=8%, signal=18%
GSE7768_OVA_ALONE_VS_OVA_WITH_MPL_IMMUNIZED_MOUSE_WHOLE_SPLEEN_6H_DN	164	-0.342618	-1.36039	0.0228385	0.330322	1	2067	tags=16%, list=9%, signal=17%
GOBP_RESPONSE_TO_TOPOLOGICALLY_INCORRECT_PROTEIN	201	-0.334079	-1.36035	0.0236487	0.330248	1	3669	tags=20%, list=16%, signal=24%
[truncated: 9,970 more rows]

## Sheet: GSEA report for tirabrutinib 10
NAME	SIZE	ES	NES	NOM p-val	FDR q-val	FWER p-val	RANK AT MAX	LEADING EDGE
DESCARTES_FETAL_STOMACH_LYMPHOID_CELLS	79	0.688266	2.56968	0	0	0	1271	tags=38%, list=5%, signal=40%
GOBP_CYTOKINE_PRODUCTION_INVOLVED_IN_INFLAMMATORY_RESPONSE	49	0.73478	2.46213	0	0	0	1235	tags=35%, list=5%, signal=37%
MORI_PLASMA_CELL_DN	35	0.770957	2.45604	0	0	0	2471	tags=60%, list=11%, signal=67%
REACTOME_GENERATION_OF_SECOND_MESSENGER_MOLECULES	34	0.767083	2.40689	0	0	0	2572	tags=56%, list=11%, signal=63%
DESCARTES_FETAL_LUNG_LYMPHOID_CELLS	134	0.592248	2.40584	0	0	0	1578	tags=30%, list=7%, signal=32%
GNF2_FGR	32	0.770012	2.36624	0	0.000185782	0.001	1928	tags=56%, list=8%, signal=61%
FAN_EMBRYONIC_CTX_BIG_GROUPS_BRAIN_IMMUNE	147	0.577542	2.34387	0	0.000159242	0.001	2010	tags=35%, list=9%, signal=38%
HP_ABNORMAL_ENDOCARDIUM_MORPHOLOGY	51	0.688885	2.33832	0	0.000139337	0.001	1608	tags=35%, list=7%, signal=38%
DESCARTES_FETAL_KIDNEY_LYMPHOID_CELLS	176	0.545192	2.2952	0	0.000248446	0.002	1754	tags=32%, list=8%, signal=34%
GNF2_TNFRSF1B	65	0.647682	2.29348	0	0.000223602	0.002	1073	tags=37%, list=5%, signal=39%
KEGG_ASTHMA	30	0.74576	2.28903	0	0.000203274	0.002	2517	tags=53%, list=11%, signal=60%
VALK_AML_CLUSTER_5	31	0.739769	2.27588	0	0.000186335	0.002	928	tags=32%, list=4%, signal=34%
FAN_EMBRYONIC_CTX_BRAIN_B_CELL	98	0.601258	2.27569	0	0.000172001	0.002	1878	tags=34%, list=8%, signal=36%
GNF2_S100A4	47	0.673871	2.25026	0	0.000318367	0.004	1382	tags=43%, list=6%, signal=45%
REACTOME_PD_1_SIGNALING	23	0.787275	2.23699	0	0.000371209	0.005	1151	tags=61%, list=5%, signal=64%
DESCARTES_FETAL_INTESTINE_LYMPHOID_CELLS	144	0.548871	2.22826	0	0.000486171	0.007	2904	tags=39%, list=13%, signal=44%
DESCARTES_MAIN_FETAL_LYMPHOID_CELLS	132	0.543712	2.22294	0	0.000587594	0.009	1499	tags=28%, list=6%, signal=30%
MODULE_456	112	0.566963	2.21897	0	0.000616023	0.01	1384	tags=29%, list=6%, signal=30%
AIZARANI_LIVER_C34_MHC_II_POS_B_CELLS	134	0.540946	2.19974	0	0.00110919	0.019	1151	tags=26%, list=5%, signal=27%
GOBP_PRODUCTION_OF_MOLECULAR_MEDIATOR_INVOLVED_IN_INFLAMMATORY_RESPONSE	68	0.602605	2.18615	0	0.0012204	0.022	1235	tags=28%, list=5%, signal=29%
BIOCARTA_INFLAM_PATHWAY	28	0.709084	2.17781	0	0.00142626	0.027	1717	tags=39%, list=7%, signal=42%
GOCC_MHC_CLASS_II_PROTEIN_COMPLEX	16	0.854492	2.17666	0	0.00146206	0.029	2311	tags=81%, list=10%, signal=90%
DURANTE_ADULT_OLFACTORY_NEUROEPITHELIUM_B_CELLS	34	0.702029	2.17278	0	0.00159236	0.033	1151	tags=44%, list=5%, signal=46%
PID_NFAT_TFPATHWAY	45	0.656773	2.17042	0	0.0016184	0.035	2197	tags=36%, list=9%, signal=39%
TARTE_PLASMA_CELL_VS_B_LYMPHOCYTE_DN	38	0.6811	2.16757	0	0.00173111	0.038	2471	tags=50%, list=11%, signal=56%
KEGG_LEISHMANIA_INFECTION	70	0.595842	2.16543	0	0.00183602	0.042	2311	tags=44%, list=10%, signal=49%
GOBP_REGULATION_OF_OSTEOCLAST_DIFFERENTIATION	63	0.612954	2.16156	0	0.00189186	0.045	1258	tags=29%, list=5%, signal=30%
LI_PBMC_MENACTRA_AGE_18_45YO_CORRELATED_WITH_ANTI_DT_ANTIBODY_3DY_POSITIVE	40	0.668861	2.15438	0	0.00206173	0.05	882	tags=35%, list=4%, signal=36%
CUI_DEVELOPING_HEART_C9_B_T_CELL	154	0.526339	2.15427	0	0.00199063	0.05	1473	tags=31%, list=6%, signal=33%
DESCARTES_FETAL_SPLEEN_LYMPHOID_CELLS	108	0.546403	2.14965	0	0.0020347	0.053	1843	tags=39%, list=8%, signal=42%
GOBP_POSITIVE_REGULATION_OF_OSTEOCLAST_DIFFERENTIATION	27	0.733024	2.14467	0	0.00214773	0.058	1258	tags=37%, list=5%, signal=39%
AIZARANI_LIVER_C6_KUPFFER_CELLS_2	224	0.49056	2.12727	0	0.00301686	0.082	1977	tags=30%, list=9%, signal=32%
GSE23502_WT_VS_HDC_KO_MYELOID_DERIVED_SUPPRESSOR_CELL_BM_UP	199	0.498318	2.12175	0	0.00319282	0.089	2107	tags=27%, list=9%, signal=30%
KEGG_GRAFT_VERSUS_HOST_DISEASE	39	0.663139	2.11602	0	0.00339221	0.097	3064	tags=46%, list=13%, signal=53%
GOBP_NEGATIVE_REGULATION_OF_GLUCOSE_TRANSMEMBRANE_TRANSPORT	16	0.807699	2.10856	0	0.00405604	0.118	217	tags=25%, list=1%, signal=25%
HP_GASTROINTESTINAL_STROMA_TUMOR	18	0.784551	2.1018	0	0.00434495	0.129	1652	tags=50%, list=7%, signal=54%
GOBP_ASTROCYTE_ACTIVATION	22	0.735142	2.09967	0	0.0045277	0.137	2599	tags=64%, list=11%, signal=72%
LEE_DIFFERENTIATING_T_LYMPHOCYTE	196	0.495676	2.09753	0	0.00464205	0.145	2297	tags=29%, list=10%, signal=31%
SOBOLEV_T_CELL_PANDEMRIX_AGE_18_64YO_7DY_DN	21	0.752219	2.09696	0	0.0045804	0.147	2190	tags=52%, list=9%, signal=58%
HALLMARK_ALLOGRAFT_REJECTION	200	0.494291	2.09232	0	0.00466084	0.153	2763	tags=32%, list=12%, signal=36%
PID_IL12_2PATHWAY	62	0.591486	2.08106	0	0.0055237	0.182	1289	tags=34%, list=6%, signal=36%
KAZMIN_PBMC_P_FALCIPARUM_RTSS_AS01_AGE_UNKNOWN_CORRELATED_WITH_PROTECTION_56DY_NEGATIVE	44	0.622072	2.07555	0	0.00597355	0.2	653	tags=27%, list=3%, signal=28%
GOBP_POSITIVE_REGULATION_OF_GLIAL_CELL_PROLIFERATION	15	0.813033	2.07424	0	0.00591106	0.203	692	tags=40%, list=3%, signal=41%
FAN_EMBRYONIC_CTX_BRAIN_MYELOID	136	0.51122	2.06875	0	0.00633185	0.22	1964	tags=30%, list=8%, signal=33%
DURANTE_ADULT_OLFACTORY_NEUROEPITHELIUM_NK_CELLS	82	0.559665	2.06847	0	0.00619114	0.22	1345	tags=34%, list=6%, signal=36%
BIOCARTA_CTLA4_PATHWAY	22	0.738615	2.06234	0	0.0068763	0.249	2190	tags=45%, list=9%, signal=50%
GOBP_MICROGLIAL_CELL_ACTIVATION	44	0.628873	2.05509	0	0.00765145	0.282	941	tags=39%, list=4%, signal=40%
GOBP_ENDOTHELIAL_CELL_CHEMOTAXIS	29	0.672787	2.05505	0	0.00749205	0.282	2632	tags=41%, list=11%, signal=47%
KEGG_ALLOGRAFT_REJECTION	37	0.645775	2.05477	0	0.00738448	0.284	1268	tags=38%, list=5%, signal=40%
HP_AUTOIMMUNE_THROMBOCYTOPENIA	39	0.640296	2.05366	0	0.00734793	0.289	2471	tags=33%, list=11%, signal=37%
GOCC_MHC_PROTEIN_COMPLEX	24	0.708047	2.05168	0	0.00733449	0.295	2311	tags=54%, list=10%, signal=60%
DESCARTES_FETAL_PANCREAS_LYMPHOID_CELLS	135	0.521442	2.04887	0	0.00751377	0.305	1843	tags=30%, list=8%, signal=32%
BIOCARTA_TCR_PATHWAY	44	0.622007	2.04311	0	0.00844042	0.342	2589	tags=36%, list=11%, signal=41%
MIR517A_3P_MIR517B_3P_MIR517C_3P	19	0.732408	2.04135	0	0.00846891	0.35	482	tags=26%, list=2%, signal=27%
DESCARTES_FETAL_PLACENTA_MYELOID_CELLS	137	0.49789	2.03719	0	0.00879948	0.365	1741	tags=30%, list=8%, signal=32%
ERWIN_COHEN_BLOOD_VACCINE_TC_83_AGE_23_48YO_VACCINATED_VS_CONTROL_7DY_UP	72	0.563671	2.03396	0	0.00892166	0.374	1857	tags=36%, list=8%, signal=39%
MODULE_169	97	0.531547	2.03386	0	0.0087848	0.374	2401	tags=35%, list=10%, signal=39%
HP_RHEUMATOID_ARTHRITIS	20	0.730909	2.03122	0	0.00895846	0.389	1595	tags=50%, list=7%, signal=54%
REACTOME_COSTIMULATION_BY_THE_CD28_FAMILY	69	0.552872	2.02671	0	0.00942746	0.408	1282	tags=25%, list=6%, signal=26%
GOBP_POSITIVE_REGULATION_OF_CYTOKINE_PRODUCTION_INVOLVED_IN_INFLAMMATORY_RESPONSE	21	0.734614	2.02547	0	0.00958527	0.418	1168	tags=38%, list=5%, signal=40%
FINETTI_BREAST_CANCER_KINOME_GREEN	16	0.786695	2.02355	0	0.00982847	0.432	853	tags=38%, list=4%, signal=39%
BIOCARTA_CSK_PATHWAY	22	0.723081	2.02165	0	0.0101008	0.443	1114	tags=41%, list=5%, signal=43%
GNF2_PECAM1	56	0.583102	2.02158	0	0.0099405	0.443	1073	tags=36%, list=5%, signal=37%
GRAHAM_CML_QUIESCENT_VS_NORMAL_QUIESCENT_DN	46	0.617768	2.0167	0	0.0107022	0.471	1399	tags=41%, list=6%, signal=44%
REACTOME_RUNX2_REGULATES_OSTEOBLAST_DIFFERENTIATION	24	0.696918	2.01278	0	0.0114086	0.494	2358	tags=42%, list=10%, signal=46%
YU_MYC_TARGETS_DN	57	0.580313	2.01246	0	0.0112692	0.494	2471	tags=40%, list=11%, signal=45%
VALK_AML_CLUSTER_11	38	0.629177	2.01053	0	0.0114648	0.507	1949	tags=47%, list=8%, signal=52%
GNF2_CD1D	45	0.611882	2.01017	0	0.0113448	0.509	1258	tags=40%, list=5%, signal=42%
HP_RECURRENT_BRONCHITIS	29	0.671253	2.0088	0	0.0113089	0.513	1652	tags=38%, list=7%, signal=41%
AIZARANI_LIVER_C1_NK_NKT_CELLS_1	155	0.495735	2.00634	0	0.0115918	0.531	2807	tags=39%, list=12%, signal=44%
GOBP_POSITIVE_REGULATION_OF_IMMUNE_EFFECTOR_PROCESS	211	0.466645	2.00517	0	0.0116308	0.538	2425	tags=29%, list=10%, signal=32%
KEGG_TYPE_I_DIABETES_MELLITUS	43	0.611	2.00474	0	0.0115311	0.539	1268	tags=35%, list=5%, signal=37%
GSE13485_CTRL_VS_DAY7_YF17D_VACCINE_PBMC_DN	200	0.472853	2.00365	0	0.0116003	0.544	1947	tags=26%, list=8%, signal=28%
GSE23568_CTRL_TRANSDUCED_VS_WT_CD8_TCELL_DN	200	0.467874	2.00229	0	0.0117725	0.556	2853	tags=31%, list=12%, signal=35%
GOBP_REGULATION_OF_SPROUTING_ANGIOGENESIS	37	0.617777	1.99425	0	0.0134202	0.611	1605	tags=27%, list=7%, signal=29%
GOBP_PARASYMPATHETIC_NERVOUS_SYSTEM_DEVELOPMENT	16	0.747098	1.99318	0	0.0134188	0.617	2362	tags=50%, list=10%, signal=56%
DESCARTES_FETAL_HEART_LYMPHOID_CELLS	100	0.520118	1.99102	0	0.0136638	0.63	1578	tags=28%, list=7%, signal=30%
GSE13485_DAY3_VS_DAY7_YF17D_VACCINE_PBMC_DN	197	0.473345	1.99084	0	0.0135171	0.631	1857	tags=25%, list=8%, signal=27%
CUI_DEVELOPING_HEART_C7_MAST_CELL	152	0.492586	1.98802	0	0.013964	0.647	2544	tags=33%, list=11%, signal=37%
GSE16266_LPS_VS_HEATSHOCK_AND_LPS_STIM_MEF_UP	198	0.466067	1.98626	0	0.0141914	0.659	2756	tags=26%, list=12%, signal=30%
GSE20727_CTRL_VS_H2O2_TREATED_DC_DN	193	0.46497	1.98568	0	0.014181	0.663	2380	tags=24%, list=10%, signal=27%
VILIMAS_NOTCH1_TARGETS_UP	51	0.575484	1.98325	0	0.0145215	0.679	2299	tags=43%, list=10%, signal=48%
BIOCARTA_ASBCELL_PATHWAY	15	0.780891	1.98112	0	0.0148281	0.684	1241	tags=40%, list=5%, signal=42%
GOBP_REGULATION_OF_LEUKOCYTE_MEDIATED_IMMUNITY	204	0.460742	1.97974	0	0.0150485	0.693	2417	tags=30%, list=10%, signal=33%
DESCARTES_FETAL_STOMACH_MYELOID_CELLS	75	0.537901	1.9765	0	0.0157069	0.712	2599	tags=39%, list=11%, signal=43%
GOBP_POSITIVE_REGULATION_OF_CHEMOKINE_PRODUCTION	59	0.558432	1.97637	0	0.0155501	0.713	1878	tags=34%, list=8%, signal=37%
ZHONG_PFC_MAJOR_TYPES_MICROGLIA	430	0.424354	1.97464	0	0.0156775	0.721	1999	tags=25%, list=9%, signal=27%
BOHN_PRIMARY_IMMUNODEFICIENCY_SYNDROM_DN	38	0.613664	1.97371	0	0.0157013	0.729	2537	tags=37%, list=11%, signal=41%
SMID_BREAST_CANCER_NORMAL_LIKE_UP	463	0.425598	1.97243	0	0.0158614	0.736	1878	tags=25%, list=8%, signal=26%
DESCARTES_FETAL_LIVER_LYMPHOID_CELLS	106	0.505903	1.97138	0	0.0159193	0.738	2904	tags=34%, list=13%, signal=39%
PID_CD8_TCR_DOWNSTREAM_PATHWAY	62	0.55079	1.97082	0	0.0159152	0.74	2197	tags=27%, list=9%, signal=30%
HAY_BONE_MARROW_MONOCYTE	219	0.451343	1.97053	0	0.0158142	0.74	2735	tags=27%, list=12%, signal=30%
GSE7219_WT_VS_NIK_NFKB2_KO_DC_DN	168	0.470328	1.9705	0	0.015656	0.74	1785	tags=21%, list=8%, signal=23%
PASQUALUCCI_LYMPHOMA_BY_GC_STAGE_DN	166	0.478363	1.97018	0	0.0155368	0.74	2044	tags=25%, list=9%, signal=27%
GOBP_ASTROCYTE_DIFFERENTIATION	69	0.548795	1.96765	0	0.016016	0.759	2976	tags=39%, list=13%, signal=45%
REACTOME_RUNX2_REGULATES_BONE_DEVELOPMENT	31	0.647187	1.96684	0	0.0161266	0.762	2358	tags=39%, list=10%, signal=43%
GOBP_POSITIVE_REGULATION_OF_LEUKOCYTE_MEDIATED_IMMUNITY	120	0.500429	1.96472	0	0.0164521	0.774	2524	tags=33%, list=11%, signal=37%
QUEREC_PBMC_YF_17D_VACCINE_AGE_18_45YO_7DY_UP	46	0.587163	1.96447	0	0.0163182	0.775	1944	tags=41%, list=8%, signal=45%
GSE369_PRE_VS_POST_IL6_INJECTION_IFNG_WT_LIVER_DN	199	0.463301	1.96214	0	0.0169279	0.793	3331	tags=31%, list=14%, signal=35%
SCHERER_PBMC_YF_VAX_AGE_18_40YO_JOINT_TO_VACCINIA_AND_YELLOW_FEVER_UP	55	0.565095	1.9621	0	0.0167809	0.793	1922	tags=33%, list=8%, signal=36%
DESCARTES_FETAL_PANCREAS_MYELOID_CELLS	216	0.45309	1.96204	0	0.0166148	0.793	2670	tags=31%, list=12%, signal=35%
GOBP_POSITIVE_REGULATION_OF_HEMOPOIESIS	152	0.477073	1.96137	0	0.0166155	0.793	2401	tags=28%, list=10%, signal=31%
GOCC_PRERIBOSOME	77	0.537494	1.9605	0	0.0166697	0.799	6654	tags=64%, list=29%, signal=89%
GOBP_IMMUNE_RESPONSE_REGULATING_SIGNALING_PATHWAY	404	0.428591	1.95921	0	0.0168085	0.805	2515	tags=25%, list=11%, signal=27%
BCAT.100_UP.V1_UP	49	0.586294	1.95858	0.00214133	0.0168073	0.809	1474	tags=29%, list=6%, signal=30%
GOBP_REGULATION_OF_GLIAL_CELL_PROLIFERATION	29	0.658978	1.95666	0	0.0170564	0.816	1525	tags=28%, list=7%, signal=29%
GOBP_POSITIVE_REGULATION_OF_T_CELL_PROLIFERATION	97	0.505517	1.95605	0	0.017063	0.818	1662	tags=24%, list=7%, signal=25%
AIZARANI_LIVER_C3_NK_NKT_CELLS_2	160	0.466381	1.95582	0	0.0169667	0.818	2717	tags=26%, list=12%, signal=30%
GOBP_REGULATION_OF_GLUCOSE_IMPORT	55	0.560763	1.95509	0.00224215	0.0170143	0.823	838	tags=20%, list=4%, signal=21%
GOBP_POSITIVE_REGULATION_OF_GLIOGENESIS	59	0.551644	1.95488	0	0.0168899	0.824	903	tags=24%, list=4%, signal=25%
AIZARANI_LIVER_C5_NK_NKT_CELLS_3	123	0.48938	1.95384	0	0.017008	0.829	1271	tags=29%, list=5%, signal=31%
HP_AUTOIMMUNITY	169	0.465642	1.95336	0	0.0169158	0.829	2174	tags=25%, list=9%, signal=27%
GOBP_REGULATION_OF_ASTROCYTE_DIFFERENTIATION	21	0.684613	1.95177	0.00207469	0.0171408	0.835	2554	tags=48%, list=11%, signal=53%
ZHENG_FOXP3_TARGETS_IN_T_LYMPHOCYTE_DN	39	0.617017	1.95062	0	0.0173212	0.842	1274	tags=36%, list=5%, signal=38%
GOBP_RESPONSE_TO_INTERFERON_GAMMA	190	0.459221	1.94819	0	0.0178649	0.85	3049	tags=33%, list=13%, signal=37%
QUEREC_PBMC_YF_17D_VACCINE_AGE_18_45YO_3DY_UP	46	0.587163	1.9464	0	0.018179	0.858	1944	tags=41%, list=8%, signal=45%
GSE13411_PLASMA_CELL_VS_MEMORY_BCELL_DN	196	0.456661	1.94573	0	0.0182601	0.86	2515	tags=22%, list=11%, signal=24%
LEE_AGING_CEREBELLUM_UP	82	0.518287	1.94558	0	0.0181242	0.86	2599	tags=28%, list=11%, signal=31%
GOBP_INTERLEUKIN_10_PRODUCTION	57	0.566663	1.94526	0	0.0180279	0.861	1773	tags=35%, list=8%, signal=38%
GNF2_CD33	51	0.571756	1.9444	0	0.0180904	0.865	1258	tags=35%, list=5%, signal=37%
GSE10325_CD4_TCELL_VS_BCELL_DN	186	0.462631	1.94425	0	0.0179866	0.865	2311	tags=30%, list=10%, signal=33%
GOBP_ANTIGEN_RECEPTOR_MEDIATED_SIGNALING_PATHWAY	246	0.44186	1.9441	0	0.0179121	0.865	2572	tags=26%, list=11%, signal=29%
GOBP_GLIAL_CELL_PROLIFERATION	44	0.581014	1.94155	0.00211416	0.0184428	0.872	1525	tags=23%, list=7%, signal=24%
MODULE_130	22	0.703024	1.94139	0	0.018321	0.872	2855	tags=50%, list=12%, signal=57%
CUI_DEVELOPING_HEART_C8_MACROPHAGE	271	0.446766	1.94119	0	0.0182456	0.873	1977	tags=29%, list=9%, signal=31%
SCHERER_PBMC_APSV_WETVAX_AGE_18_40YO_JOINT_TO_VACCINIA_AND_YELLOW_FEVER_UP	55	0.565095	1.94111	0	0.0181625	0.874	1922	tags=33%, list=8%, signal=36%
GOMF_PHOSPHOLIPASE_C_ACTIVITY	28	0.657789	1.94002	0.00205339	0.018273	0.877	2561	tags=36%, list=11%, signal=40%
HP_ENDOCARDITIS	18	0.731675	1.93832	0	0.0186591	0.885	1376	tags=39%, list=6%, signal=41%
GSE37532_TREG_VS_TCONV_PPARG_KO_CD4_TCELL_FROM_LN_DN	197	0.451844	1.93733	0	0.0187988	0.888	3922	tags=34%, list=17%, signal=40%
BIOCARTA_VIP_PATHWAY	26	0.65918	1.93582	0	0.0190565	0.894	1053	tags=19%, list=5%, signal=20%
MODULE_46	389	0.424877	1.93527	0	0.0191223	0.895	2072	tags=27%, list=9%, signal=29%
GOBP_REGULATION_OF_LEUKOCYTE_ADHESION_TO_VASCULAR_ENDOTHELIAL_CELL	27	0.649122	1.93419	0	0.0193051	0.898	1340	tags=33%, list=6%, signal=35%
PID_AMB2_NEUTROPHILS_PATHWAY	41	0.586573	1.93248	0.00232019	0.0196774	0.901	2459	tags=46%, list=11%, signal=52%
PEDERSEN_METASTASIS_BY_ERBB2_ISOFORM_6	28	0.652818	1.93065	0.0021978	0.0200604	0.908	2462	tags=43%, list=11%, signal=48%
GOBP_ADAPTIVE_IMMUNE_RESPONSE	421	0.420958	1.92825	0	0.0206764	0.915	2417	tags=27%, list=10%, signal=29%
REACTOME_TCR_SIGNALING	119	0.489099	1.92818	0	0.0205648	0.915	2641	tags=23%, list=11%, signal=25%
GOBP_POSITIVE_REGULATION_OF_EPITHELIAL_CELL_APOPTOTIC_PROCESS	32	0.618626	1.92676	0.00223214	0.0208116	0.918	1241	tags=28%, list=5%, signal=30%
GOBP_REGULATION_OF_PHAGOCYTOSIS	89	0.518481	1.9232	0	0.0216975	0.929	1990	tags=25%, list=9%, signal=27%
WP_TCELL_ANTIGEN_RECEPTOR_TCR_PATHWAY_DURING_STAPHYLOCOCCUS_AUREUS_INFECTION	62	0.546467	1.92227	0.0022779	0.0218119	0.93	2234	tags=31%, list=10%, signal=34%
GAUCHER_PBMC_YF_VAX_STAMARIL_UNKNOWN_AGE_3DY_UP	219	0.449556	1.92202	0	0.0217198	0.932	1984	tags=25%, list=9%, signal=27%
AIZARANI_LIVER_C23_KUPFFER_CELLS_3	218	0.446778	1.92163	0	0.0216916	0.933	2560	tags=28%, list=11%, signal=31%
GOBP_POSITIVE_REGULATION_OF_LEUKOCYTE_CELL_CELL_ADHESION	230	0.438908	1.92142	0	0.0216403	0.933	1688	tags=22%, list=7%, signal=24%
GNF2_CASP1	111	0.493572	1.92024	0	0.0218615	0.938	1463	tags=28%, list=6%, signal=30%
GNF2_HCK	93	0.501658	1.91948	0	0.021887	0.939	1073	tags=29%, list=5%, signal=30%
GNF2_FOS	41	0.591103	1.91944	0	0.0217437	0.939	1687	tags=34%, list=7%, signal=37%
DURANTE_ADULT_OLFACTORY_NEUROEPITHELIUM_DENDRITIC_CELLS	115	0.487753	1.91828	0	0.0219376	0.941	1612	tags=28%, list=7%, signal=30%
SHIN_B_CELL_LYMPHOMA_CLUSTER_3	28	0.639767	1.91779	0	0.0219391	0.943	1717	tags=46%, list=7%, signal=50%
GOBP_INTERLEUKIN_6_PRODUCTION	135	0.47631	1.91711	0	0.0219858	0.943	1662	tags=25%, list=7%, signal=27%
GNF2_ZAP70	25	0.665276	1.91616	0	0.0221288	0.944	692	tags=24%, list=3%, signal=25%
RUBENSTEIN_SKELETAL_MUSCLE_NK_CELLS	225	0.445136	1.91542	0	0.0222624	0.946	3188	tags=27%, list=14%, signal=31%
GOBP_POSITIVE_REGULATION_OF_LEUKOCYTE_ADHESION_TO_VASCULAR_ENDOTHELIAL_CELL	20	0.720955	1.91446	0	0.0224082	0.949	904	tags=35%, list=4%, signal=36%
GSE13411_NAIVE_BCELL_VS_PLASMA_CELL_UP	193	0.453353	1.91107	0	0.0232972	0.952	2515	tags=23%, list=11%, signal=25%
WP_PATHOGENESIS_OF_SARSCOV2_MEDIATED_BY_NSP9NSP10_COMPLEX	21	0.699079	1.91035	0	0.0234055	0.953	960	tags=38%, list=4%, signal=40%
DIRMEIER_LMP1_RESPONSE_EARLY	62	0.540967	1.91033	0	0.0232607	0.953	2260	tags=37%, list=10%, signal=41%
TRAVAGLINI_LUNG_NONCLASSICAL_MONOCYTE_CELL	180	0.454287	1.91027	0	0.0231178	0.953	1773	tags=26%, list=8%, signal=28%
REACTOME_IMMUNOREGULATORY_INTERACTIONS_BETWEEN_A_LYMPHOID_AND_A_NON_LYMPHOID_CELL	132	0.472374	1.90815	0	0.0237236	0.956	2190	tags=27%, list=9%, signal=29%
PID_GLYPICAN_1PATHWAY	27	0.646545	1.90765	0	0.0237704	0.957	2578	tags=41%, list=11%, signal=46%
HP_BRONCHITIS	55	0.549425	1.90667	0	0.0238445	0.958	1652	tags=25%, list=7%, signal=27%
GOBP_ASTROCYTE_DEVELOPMENT	39	0.597737	1.90636	0.00657895	0.0238201	0.959	2739	tags=46%, list=12%, signal=52%
GSE6269_FLU_VS_E_COLI_INF_PBMC_UP	162	0.458585	1.90619	0	0.0237128	0.959	2434	tags=22%, list=10%, signal=25%
GSE21670_STAT3_KO_VS_WT_CD4_TCELL_UP	193	0.453641	1.90431	0	0.0241233	0.962	2489	tags=26%, list=11%, signal=29%
WP_RAS_AND_BRADYKININ_PATHWAYS_IN_COVID19	29	0.618068	1.90376	0	0.0241254	0.962	4817	tags=52%, list=21%, signal=65%
GOBP_POSITIVE_REGULATION_OF_INTERLEUKIN_12_PRODUCTION	40	0.595966	1.9037	0.0021692	0.0240183	0.963	1662	tags=35%, list=7%, signal=38%
HP_MIXED_HEARING_IMPAIRMENT	28	0.629858	1.9035	0	0.0239531	0.964	1912	tags=32%, list=8%, signal=35%
GOMF_MITOGEN_ACTIVATED_PROTEIN_KINASE_BINDING	32	0.619963	1.90309	0	0.0239356	0.965	1851	tags=28%, list=8%, signal=31%
CROMER_TUMORIGENESIS_UP	57	0.543026	1.90264	0	0.0239316	0.965	3089	tags=39%, list=13%, signal=44%
KLEIN_PRIMARY_EFFUSION_LYMPHOMA_DN	56	0.548642	1.90207	0.00221729	0.0240007	0.965	3974	tags=50%, list=17%, signal=60%
DESCARTES_FETAL_LUNG_MYELOID_CELLS	159	0.455823	1.90188	0	0.0239174	0.965	2670	tags=33%, list=12%, signal=37%
GOBP_POSITIVE_REGULATION_OF_ENDOTHELIAL_CELL_CHEMOTAXIS	15	0.757013	1.90095	0.00210526	0.0241565	0.968	1020	tags=47%, list=4%, signal=49%
GSE12366_PLASMA_CELL_VS_NAIVE_BCELL_DN	197	0.444273	1.9	0	0.0243533	0.969	3816	tags=30%, list=16%, signal=36%
DESCARTES_FETAL_ADRENAL_LYMPHOID_CELLS	148	0.464604	1.89894	0	0.0245024	0.969	1703	tags=29%, list=7%, signal=31%
GOBP_REGULATION_OF_BROWN_FAT_CELL_DIFFERENTIATION	22	0.669331	1.89706	0.00218818	0.0250242	0.971	465	tags=23%, list=2%, signal=23%
GOBP_REGULATION_OF_LYMPHOCYTE_MEDIATED_IMMUNITY	152	0.461879	1.89699	0	0.0249116	0.971	2524	tags=30%, list=11%, signal=34%
GSE22886_NAIVE_BCELL_VS_NEUTROPHIL_UP	196	0.447967	1.89498	0	0.0254384	0.974	2339	tags=18%, list=10%, signal=20%
AIZARANI_LIVER_C2_KUPFFER_CELLS_1	197	0.44769	1.89113	0	0.0263961	0.981	1364	tags=22%, list=6%, signal=24%
WP_TCELL_ANTIGEN_RECEPTOR_TCR_SIGNALING_PATHWAY	90	0.500694	1.89072	0	0.0263848	0.984	2297	tags=30%, list=10%, signal=33%
GOBP_POSITIVE_REGULATION_OF_ALPHA_BETA_T_CELL_DIFFERENTIATION	48	0.559808	1.88987	0	0.026486	0.984	1688	tags=31%, list=7%, signal=34%
HP_LATE_ONSET	32	0.622228	1.88662	0	0.027466	0.987	618	tags=19%, list=3%, signal=19%
GSE13485_DAY1_VS_DAY7_YF17D_VACCINE_PBMC_DN	197	0.440489	1.88611	0	0.0274801	0.987	2596	tags=25%, list=11%, signal=28%
KEGG_AUTOIMMUNE_THYROID_DISEASE	48	0.566725	1.88391	0	0.0282158	0.988	3016	tags=33%, list=13%, signal=38%
MODULE_58	21	0.68032	1.88324	0	0.0282929	0.988	2855	tags=48%, list=12%, signal=54%
GNF2_CARD15	68	0.531775	1.8831	0	0.0281802	0.988	1382	tags=32%, list=6%, signal=34%
GAO_LARGE_INTESTINE_24W_C11_PANETH_LIKE_CELL	319	0.42295	1.8824	0	0.0283357	0.988	2599	tags=31%, list=11%, signal=34%
MODULE_75	394	0.412503	1.88155	0	0.028465	0.989	2605	tags=29%, list=11%, signal=33%
BUSSLINGER_GASTRIC_D_CELLS	28	0.62665	1.88117	0	0.0284614	0.99	797	tags=25%, list=3%, signal=26%
MORI_LARGE_PRE_BII_LYMPHOCYTE_DN	58	0.539763	1.88113	0	0.0283202	0.99	2471	tags=38%, list=11%, signal=42%
AIZARANI_LIVER_C31_KUPFFER_CELLS_5	118	0.475289	1.87929	0	0.0288214	0.991	1505	tags=23%, list=6%, signal=24%
GNF2_CD7	37	0.590421	1.87893	0	0.0287922	0.991	2904	tags=43%, list=13%, signal=49%
FAN_EMBRYONIC_CTX_BRAIN_EFFECTOR_T_CELL	129	0.471309	1.8787	0	0.028722	0.991	1407	tags=28%, list=6%, signal=30%
GOBP_POSITIVE_REGULATION_OF_MYELOID_LEUKOCYTE_DIFFERENTIATION	57	0.535756	1.87846	0	0.0286701	0.991	2310	tags=32%, list=10%, signal=35%
GOBP_CHEMOKINE_PRODUCTION	90	0.498431	1.87815	0	0.0286305	0.991	1878	tags=28%, list=8%, signal=30%
GOBP_SEQUESTERING_OF_TRIGLYCERIDE	17	0.697211	1.87698	0	0.0289034	0.991	1734	tags=35%, list=7%, signal=38%
FAN_EMBRYONIC_CTX_BRAIN_NAIVE_LIKE_T_CELL	158	0.459391	1.87639	0	0.0289661	0.991	1843	tags=25%, list=8%, signal=27%
GOBP_REGULATION_OF_IMMUNE_EFFECTOR_PROCESS	400	0.410979	1.87607	0	0.028954	0.991	2425	tags=25%, list=10%, signal=27%
GOBP_INTERLEUKIN_12_PRODUCTION	59	0.53025	1.87382	0	0.0295169	0.995	1662	tags=31%, list=7%, signal=33%
HP_ACNE	53	0.558842	1.87305	0.00224215	0.0296665	0.995	1376	tags=21%, list=6%, signal=22%
TORCHIA_TARGETS_OF_EWSR1_FLI1_FUSION_TOP20_UP	20	0.681315	1.87303	0	0.0295159	0.995	1076	tags=40%, list=5%, signal=42%
GAUCHER_PBMC_YF_VAX_STAMARIL_UNKNOWN_AGE_10DY_UP	196	0.441044	1.87277	0	0.0294619	0.995	1984	tags=23%, list=9%, signal=25%
QI_PLASMACYTOMA_UP	254	0.42613	1.87252	0	0.0293751	0.995	1862	tags=25%, list=8%, signal=27%
HECKER_IFNB1_TARGETS	93	0.499354	1.8714	0	0.0295669	0.995	2417	tags=34%, list=10%, signal=38%
GOMF_MHC_PROTEIN_COMPLEX_BINDING	25	0.644166	1.87114	0.00215517	0.0295358	0.995	3381	tags=52%, list=15%, signal=61%
MATSUMIYA_PBMC_MODIFIED_VACCINIA_ANKARA_VACCINE_AGE_18_55YO_2DY_UP	63	0.524529	1.87065	0	0.0295706	0.995	1773	tags=37%, list=8%, signal=39%
DESCARTES_FETAL_MUSCLE_LYMPHOID_CELLS	109	0.480316	1.87009	0	0.0296271	0.995	2360	tags=28%, list=10%, signal=30%
GSE20727_ROS_INH_VS_ROS_INH_AND_DNFB_ALLERGEN_TREATED_DC_UP	197	0.435374	1.86946	0	0.0297376	0.995	2492	tags=28%, list=11%, signal=32%
GOBP_INTERLEUKIN_17_PRODUCTION	35	0.597705	1.8688	0.00224719	0.0297932	0.995	2195	tags=34%, list=9%, signal=38%
GOCC_90S_PRERIBOSOME	28	0.635287	1.86841	0	0.0298048	0.995	6050	tags=71%, list=26%, signal=97%
PID_IL27_PATHWAY	26	0.638575	1.86776	0	0.0299079	0.995	2069	tags=42%, list=9%, signal=46%
MIR6801_5P	107	0.475347	1.86751	0	0.0298015	0.995	2537	tags=20%, list=11%, signal=22%
GSE29618_PDC_VS_MDC_DN	198	0.441406	1.86584	0	0.0303016	0.996	3045	tags=31%, list=13%, signal=36%
HP_UNUSUAL_INFECTION_BY_ANATOMICAL_SITE	89	0.50184	1.86428	0	0.0308029	0.997	1376	tags=26%, list=6%, signal=27%
GSE32901_NAIVE_VS_TH17_ENRICHED_CD4_TCELL_UP	152	0.451948	1.86105	0	0.0319079	0.997	1843	tags=21%, list=8%, signal=23%
TRAVAGLINI_LUNG_B_CELL	153	0.454903	1.86039	0	0.0320192	0.997	1878	tags=25%, list=8%, signal=28%
GSE21546_UNSTIM_VS_ANTI_CD3_STIM_ELK1_KO_DP_THYMOCYTES_UP	184	0.440127	1.85975	0	0.0321035	0.997	3290	tags=29%, list=14%, signal=34%
GOMF_POLY_PYRIMIDINE_TRACT_BINDING	28	0.615802	1.85975	0.00204082	0.0319535	0.997	4097	tags=36%, list=18%, signal=43%
HP_MENINGITIS	71	0.503541	1.85948	0	0.0319598	0.998	1376	tags=27%, list=6%, signal=28%
HP_LYMPHOPENIA	121	0.47	1.85947	0	0.031817	0.998	2190	tags=24%, list=9%, signal=26%
HP_KERATOCONJUNCTIVITIS	41	0.568298	1.8593	0.00239808	0.0317269	0.998	1868	tags=24%, list=8%, signal=26%
GOBP_B_CELL_MEDIATED_IMMUNITY	126	0.468637	1.85925	0	0.0315915	0.998	2982	tags=31%, list=13%, signal=35%
KEGG_T_CELL_RECEPTOR_SIGNALING_PATHWAY	108	0.478394	1.85697	0	0.0324603	0.998	2297	tags=24%, list=10%, signal=27%
GOBP_SUPEROXIDE_ANION_GENERATION	35	0.591668	1.85694	0.00208768	0.0323279	0.998	3413	tags=43%, list=15%, signal=50%
GOBP_IMMUNOGLOBULIN_PRODUCTION_INVOLVED_IN_IMMUNOGLOBULIN_MEDIATED_IMMUNE_RESPONSE	53	0.534356	1.85541	0	0.0327842	0.998	1862	tags=26%, list=8%, signal=29%
GOBP_EMBRYONIC_DIGESTIVE_TRACT_MORPHOGENESIS	16	0.72196	1.85408	0	0.033166	0.999	1292	tags=44%, list=6%, signal=46%
GOBP_NEGATIVE_REGULATION_OF_IMMUNE_SYSTEM_PROCESS	380	0.404654	1.85262	0	0.0336241	0.999	1878	tags=22%, list=8%, signal=23%
GOMF_TUMOR_NECROSIS_FACTOR_RECEPTOR_BINDING	31	0.596269	1.85258	0	0.0334939	0.999	2668	tags=39%, list=12%, signal=44%
MODULE_44	321	0.410716	1.85167	0	0.0336808	0.999	2401	tags=30%, list=10%, signal=33%
BIOCARTA_NO2IL12_PATHWAY	15	0.734313	1.85004	0.0019305	0.0341659	0.999	1120	tags=40%, list=5%, signal=42%
HP_SEROSITIS	37	0.572974	1.84945	0.00213675	0.0342597	0.999	1376	tags=30%, list=6%, signal=32%
DESCARTES_FETAL_HEART_MYELOID_CELLS	124	0.471777	1.8493	0	0.0341777	0.999	3062	tags=35%, list=13%, signal=41%
WP_EXTRACELLULAR_VESICLES_IN_THE_CROSSTALK_OF_CARDIAC_CELLS	20	0.682815	1.84827	0.002	0.0344841	0.999	2567	tags=45%, list=11%, signal=51%
GOBP_PHAGOCYTOSIS	276	0.413668	1.84781	0	0.0345613	0.999	2318	tags=24%, list=10%, signal=27%
GSE12366_PLASMA_CELL_VS_MEMORY_BCELL_DN	198	0.430445	1.84732	0	0.034623	0.999	4033	tags=28%, list=17%, signal=34%
ICHIBA_GRAFT_VERSUS_HOST_DISEASE_35D_UP	141	0.457351	1.8466	0	0.0348229	0.999	2692	tags=29%, list=12%, signal=33%
REACTOME_NGF_STIMULATED_TRANSCRIPTION	39	0.57441	1.84656	0.00212314	0.0346828	0.999	2946	tags=33%, list=13%, signal=38%
BIOCARTA_NUCLEARRS_PATHWAY	34	0.581854	1.84626	0.00221239	0.0347051	0.999	2611	tags=47%, list=11%, signal=53%
GNF2_ITGB2	57	0.529433	1.84474	0	0.0352377	0.999	1999	tags=37%, list=9%, signal=40%
BIOCARTA_ECM_PATHWAY	19	0.670953	1.84386	0	0.035478	0.999	2557	tags=47%, list=11%, signal=53%
GOBP_REPRODUCTIVE_BEHAVIOR	28	0.60558	1.84293	0.0021645	0.0357451	0.999	2706	tags=32%, list=12%, signal=36%
GOBP_REGULATION_OF_SUPEROXIDE_METABOLIC_PROCESS	28	0.616156	1.84235	0.0043573	0.0358141	0.999	1858	tags=39%, list=8%, signal=43%
BIOCARTA_INSULIN_PATHWAY	21	0.663086	1.83963	0.00431035	0.0369784	0.999	2589	tags=38%, list=11%, signal=43%
WP_LTF_DANGER_SIGNAL_RESPONSE_PATHWAY	18	0.683451	1.83644	0.00431035	0.0381787	1	1662	tags=39%, list=7%, signal=42%
WILENSKY_RESPONSE_TO_DARAPLADIB	28	0.594366	1.83613	0.00221729	0.0382186	1	2311	tags=36%, list=10%, signal=40%
RUBENSTEIN_SKELETAL_MUSCLE_B_CELLS	176	0.436467	1.83599	0	0.038125	1	1151	tags=14%, list=5%, signal=14%
LI_PBMC_MENACTRA_AGE_18_45YO_CORRELATED_WITH_ANTI_POLYSACCHARIDE_ANTIBODY_3DY_POSITIVE	60	0.520515	1.83469	0	0.0384845	1	1151	tags=32%, list=5%, signal=33%
LAKE_ADULT_KIDNEY_C1_EPITHELIAL_CELLS_UNASSIGNED	29	0.606167	1.83461	0	0.0383907	1	2451	tags=34%, list=11%, signal=39%
GOBP_NEGATIVE_REGULATION_OF_INTERLEUKIN_6_PRODUCTION	44	0.566399	1.83384	0.0021692	0.0385962	1	1496	tags=30%, list=6%, signal=32%
HP_ANGINA_PECTORIS	33	0.590529	1.83339	0.00214133	0.0386287	1	2140	tags=30%, list=9%, signal=33%
HALLMARK_MYC_TARGETS_V2	58	0.524521	1.83315	0	0.0385845	1	7893	tags=74%, list=34%, signal=112%
GOBP_POSITIVE_REGULATION_OF_B_CELL_MEDIATED_IMMUNITY	37	0.581847	1.83256	0.00215054	0.0387284	1	1941	tags=32%, list=8%, signal=35%
GOBP_POSITIVE_REGULATION_OF_PHOSPHATIDYLINOSITOL_3_KINASE_SIGNALING	88	0.494214	1.83215	0	0.0387643	1	2529	tags=33%, list=11%, signal=37%
REACTOME_GENE_AND_PROTEIN_EXPRESSION_BY_JAK_STAT_SIGNALING_AFTER_INTERLEUKIN_12_STIMULATION	37	0.582	1.83208	0	0.0386357	1	2459	tags=24%, list=11%, signal=27%
GSE6259_FLT3L_INDUCED_VS_WT_SPLENIC_DC_33D1_POS_DN	161	0.44047	1.82979	0	0.0394499	1	2471	tags=27%, list=11%, signal=30%
GSE29618_MONOCYTE_VS_PDC_UP	198	0.430858	1.82971	0	0.0393416	1	1034	tags=21%, list=4%, signal=22%
REACTOME_NUCLEAR_EVENTS_KINASE_AND_TRANSCRIPTION_FACTOR_ACTIVATION	61	0.518716	1.82884	0.00223714	0.0396027	1	2946	tags=30%, list=13%, signal=34%
REACTOME_DAP12_SIGNALING	28	0.59317	1.82836	0.00218818	0.0396518	1	2417	tags=36%, list=10%, signal=40%
GOBP_REGULATION_OF_INFLAMMATORY_RESPONSE_TO_ANTIGENIC_STIMULUS	28	0.618089	1.82811	0	0.0396358	1	2124	tags=29%, list=9%, signal=31%
AIZARANI_LIVER_C18_NK_NKT_CELLS_5	120	0.469375	1.82797	0	0.0395504	1	1687	tags=27%, list=7%, signal=29%
BEIER_GLIOMA_STEM_CELL_UP	39	0.569303	1.82737	0.00218818	0.0396989	1	1366	tags=23%, list=6%, signal=24%
GOBP_GLUCOSE_IMPORT	70	0.507798	1.82636	0	0.0400056	1	1328	tags=20%, list=6%, signal=21%
GOBP_REGULATION_OF_ANTIGEN_PROCESSING_AND_PRESENTATION	20	0.669035	1.82618	0.00213675	0.0399669	1	1946	tags=40%, list=8%, signal=44%
RUTELLA_RESPONSE_TO_CSF2RB_AND_IL4_DN	314	0.406304	1.82546	0	0.0401031	1	1196	tags=18%, list=5%, signal=19%
ERWIN_COHEN_BLOOD_TC_83_AGE_23_48YO_VACCINATED_VS_CONTROL_2DY_UP	118	0.461867	1.82466	0	0.0403656	1	1857	tags=27%, list=8%, signal=29%
GSE43863_DAY6_EFF_VS_DAY150_MEM_TH1_CD4_TCELL_UP	200	0.427794	1.82442	0	0.0403599	1	3031	tags=31%, list=13%, signal=35%
LIU_VAV3_PROSTATE_CARCINOGENESIS_UP	89	0.486569	1.82346	0	0.0406453	1	2701	tags=36%, list=12%, signal=41%
GOBP_NEGATIVE_REGULATION_OF_LIPID_STORAGE	21	0.66456	1.8226	0	0.0408739	1	920	tags=24%, list=4%, signal=25%
SHIN_B_CELL_LYMPHOMA_CLUSTER_5	18	0.690735	1.82137	0	0.0412813	1	1337	tags=33%, list=6%, signal=35%
GOBP_T_CELL_RECEPTOR_SIGNALING_PATHWAY	197	0.424599	1.82054	0	0.0415309	1	2572	tags=24%, list=11%, signal=27%
GOBP_DENDRITE_SELF_AVOIDANCE	17	0.698242	1.81965	0	0.0417993	1	1500	tags=35%, list=6%, signal=38%
GSE43863_DAY6_EFF_VS_DAY150_MEM_LY6C_INT_CXCR5POS_CD4_TCELL_DN	199	0.424498	1.81829	0	0.0423475	1	1859	tags=25%, list=8%, signal=27%
MIR10393_3P	105	0.467345	1.81824	0	0.0422025	1	2537	tags=19%, list=11%, signal=21%
GSE29618_MONOCYTE_VS_PDC_DAY7_FLU_VACCINE_UP	200	0.431636	1.8181	0	0.0421326	1	1073	tags=20%, list=5%, signal=21%
GSE13411_IGM_MEMORY_BCELL_VS_PLASMA_CELL_UP	197	0.426297	1.81797	0	0.0420386	1	2871	tags=20%, list=12%, signal=22%
GOBP_POSITIVE_REGULATION_OF_ADAPTIVE_IMMUNE_RESPONSE	101	0.465882	1.81786	0	0.0419331	1	2069	tags=28%, list=9%, signal=30%
ACATATC_MIR190	60	0.521402	1.81782	0	0.0417958	1	1246	tags=15%, list=5%, signal=16%
GOBP_REGULATION_OF_GLIOGENESIS	86	0.483318	1.81766	0	0.0417246	1	2554	tags=28%, list=11%, signal=31%
RAMALHO_STEMNESS_DN	74	0.499203	1.81677	0.00235849	0.0419927	1	2676	tags=35%, list=12%, signal=40%
GOBP_NEGATIVE_REGULATION_OF_CELLULAR_RESPONSE_TO_INSULIN_STIMULUS	37	0.564156	1.81642	0.00425532	0.0420414	1	2048	tags=30%, list=9%, signal=33%
DESCARTES_FETAL_ADRENAL_MYELOID_CELLS	164	0.441337	1.81564	0	0.0423545	1	2357	tags=29%, list=10%, signal=32%
POMEROY_MEDULLOBLASTOMA_PROGNOSIS_UP	47	0.545401	1.81557	0	0.0422261	1	1381	tags=23%, list=6%, signal=25%
MIR6894_3P	71	0.491346	1.81435	0	0.0426198	1	5257	tags=38%, list=23%, signal=49%
GOBP_REGULATION_OF_ANTIGEN_RECEPTOR_MEDIATED_SIGNALING_PATHWAY	63	0.51446	1.81389	0	0.0427012	1	1766	tags=33%, list=8%, signal=36%
GOBP_EPITHELIAL_TUBE_BRANCHING_INVOLVED_IN_LUNG_MORPHOGENESIS	27	0.610815	1.81376	0	0.0426479	1	2416	tags=30%, list=10%, signal=33%
HP_RESTRICTIVE_CARDIOMYOPATHY	15	0.714088	1.81318	0.00400802	0.0427958	1	579	tags=33%, list=2%, signal=34%
GSE26488_CTRL_VS_PEPTIDE_INJECTION_OT2_THYMOCYTE_DN	181	0.435957	1.81254	0	0.0429816	1	2233	tags=25%, list=10%, signal=28%
HU_FETAL_RETINA_FIBROBLAST	377	0.39824	1.81136	0	0.0434049	1	3161	tags=31%, list=14%, signal=35%
GOBP_LEUKOCYTE_PROLIFERATION	302	0.40599	1.81099	0	0.0434553	1	1729	tags=22%, list=7%, signal=23%
GOBP_INTERFERON_GAMMA_MEDIATED_SIGNALING_PATHWAY	89	0.473814	1.80986	0	0.0438463	1	3664	tags=37%, list=16%, signal=44%
HU_FETAL_RETINA_MICROGLIA	374	0.39904	1.80741	0	0.0449766	1	2678	tags=28%, list=12%, signal=31%
REACTOME_SIGNALING_BY_PDGFR_IN_DISEASE	20	0.646464	1.80725	0.00642398	0.0449244	1	2234	tags=40%, list=10%, signal=44%
GOCC_LUMENAL_SIDE_OF_ENDOPLASMIC_RETICULUM_MEMBRANE	28	0.619103	1.80655	0.00199601	0.0451802	1	3016	tags=43%, list=13%, signal=49%
TONKS_TARGETS_OF_RUNX1_RUNX1T1_FUSION_ERYTHROCYTE_UP	154	0.442716	1.80633	0	0.0451357	1	1723	tags=22%, list=7%, signal=24%
GOMF_BIOACTIVE_LIPID_RECEPTOR_ACTIVITY	15	0.709362	1.80482	0	0.0457587	1	1990	tags=33%, list=9%, signal=36%
GOBP_ACTIVATION_OF_IMMUNE_RESPONSE	455	0.388403	1.80293	0	0.0466962	1	2871	tags=24%, list=12%, signal=27%
KEGG_PRIMARY_IMMUNODEFICIENCY	35	0.575848	1.80235	0	0.0468438	1	1337	tags=29%, list=6%, signal=30%
REACTOME_FCGR_ACTIVATION	16	0.699347	1.80204	0.00630252	0.046858	1	849	tags=25%, list=4%, signal=26%
JI_METASTASIS_REPRESSED_BY_STK11	26	0.60382	1.80202	0.00423729	0.0467066	1	2122	tags=38%, list=9%, signal=42%
HOFFMANN_SMALL_PRE_BII_TO_IMMATURE_B_LYMPHOCYTE_UP	65	0.511796	1.80191	0.00436681	0.0466202	1	2833	tags=40%, list=12%, signal=45%
GSE13485_DAY7_VS_DAY21_YF17D_VACCINE_PBMC_UP	196	0.425899	1.8018	0	0.046523	1	1997	tags=23%, list=9%, signal=25%
MARKEY_RB1_ACUTE_LOF_DN	225	0.415387	1.80161	0	0.0464786	1	2387	tags=26%, list=10%, signal=28%
NIKOLSKY_OVERCONNECTED_IN_BREAST_CANCER	21	0.654787	1.80122	0.00215983	0.0465531	1	1123	tags=29%, list=5%, signal=30%
DESCARTES_FETAL_KIDNEY_MYELOID_CELLS	185	0.427171	1.80074	0	0.046583	1	2599	tags=28%, list=11%, signal=31%
GOBP_NEGATIVE_REGULATION_OF_CYTOKINE_PRODUCTION_INVOLVED_IN_INFLAMMATORY_RESPONSE	19	0.650674	1.79987	0.00206612	0.0468707	1	1235	tags=26%, list=5%, signal=28%
GSE1460_INTRATHYMIC_T_PROGENITOR_VS_CD4_THYMOCYTE_DN	197	0.42314	1.79897	0	0.0472118	1	2348	tags=28%, list=10%, signal=31%
BCAT_GDS748_UP	48	0.538039	1.79829	0	0.0473815	1	1412	tags=23%, list=6%, signal=24%
GOBP_POSITIVE_REGULATION_OF_IMMUNOGLOBULIN_PRODUCTION	43	0.560239	1.79809	0	0.0473603	1	1717	tags=26%, list=7%, signal=28%
GOBP_REGULATION_OF_SUPEROXIDE_ANION_GENERATION	20	0.656773	1.79706	0.00639659	0.0477003	1	1858	tags=45%, list=8%, signal=49%
GOBP_POSITIVE_REGULATION_OF_BROWN_FAT_CELL_DIFFERENTIATION	16	0.704935	1.79688	0.00412371	0.0476824	1	408	tags=25%, list=2%, signal=25%
HAHTOLA_MYCOSIS_FUNGOIDES_UP	17	0.674273	1.79679	0	0.0475524	1	4663	tags=59%, list=20%, signal=74%
GOBP_POSITIVE_REGULATION_OF_LEUKOCYTE_PROLIFERATION	145	0.446335	1.79659	0	0.0474986	1	1995	tags=26%, list=9%, signal=28%
GOBP_LYMPHOCYTE_MEDIATED_IMMUNITY	252	0.41125	1.7955	0	0.0479699	1	3016	tags=30%, list=13%, signal=34%
GOBP_SUPEROXIDE_METABOLIC_PROCESS	64	0.495961	1.795	0	0.0480659	1	3021	tags=34%, list=13%, signal=39%
HP_IMPAIRED_T_CELL_FUNCTION	28	0.609356	1.79465	0.00448431	0.0480723	1	1717	tags=21%, list=7%, signal=23%
BOWIE_RESPONSE_TO_TAMOXIFEN	18	0.653892	1.79412	0.0102249	0.0482096	1	3938	tags=61%, list=17%, signal=74%
ZHAN_EARLY_DIFFERENTIATION_GENES_DN	42	0.554424	1.79301	0.00209205	0.0486723	1	2158	tags=29%, list=9%, signal=31%
REACTOME_SYNTHESIS_OF_IP3_AND_IP4_IN_THE_CYTOSOL	26	0.615919	1.79251	0.00204499	0.0488002	1	2486	tags=31%, list=11%, signal=34%
GOBP_PROTEIN_AUTOPROCESSING	24	0.613641	1.7917	0.002079	0.0491208	1	7641	tags=75%, list=33%, signal=112%
GOMF_OXIDOREDUCTASE_ACTIVITY_ACTING_ON_NAD_P_H_OXYGEN_AS_ACCEPTOR	16	0.681755	1.79125	0.00852879	0.0492004	1	808	tags=31%, list=3%, signal=32%
GOBP_EMBRYONIC_DIGESTIVE_TRACT_DEVELOPMENT	31	0.576547	1.79123	0.0022779	0.0490663	1	1292	tags=26%, list=6%, signal=27%
GSE43955_1H_VS_10H_ACT_CD4_TCELL_WITH_TGFB_IL6_DN	199	0.41418	1.79091	0	0.0491039	1	2560	tags=22%, list=11%, signal=25%
WP_CELLS_AND_MOLECULES_INVOLVED_IN_LOCAL_ACUTE_INFLAMMATORY_RESPONSE	17	0.685436	1.79022	0.00865801	0.0493712	1	3639	tags=71%, list=16%, signal=84%
VILIMAS_NOTCH1_TARGETS_DN	26	0.605886	1.78999	0.00408163	0.0493657	1	2682	tags=54%, list=12%, signal=61%
GOBP_MHC_CLASS_II_BIOSYNTHETIC_PROCESS	17	0.667812	1.78954	0.0102881	0.0494434	1	1337	tags=35%, list=6%, signal=37%
KEGG_B_CELL_RECEPTOR_SIGNALING_PATHWAY	75	0.488976	1.78946	0	0.0493243	1	2297	tags=28%, list=10%, signal=31%
HP_ABNORMAL_CARTILAGE_MORPHOLOGY	36	0.559852	1.78904	0.00650759	0.0493743	1	1338	tags=25%, list=6%, signal=26%
GSE22886_IGG_IGA_MEMORY_BCELL_VS_BM_PLASMA_CELL_UP	197	0.421478	1.78883	0	0.0493349	1	3299	tags=25%, list=14%, signal=29%
WP_NUCLEAR_RECEPTORS_IN_LIPID_METABOLISM_AND_TOXICITY	33	0.587088	1.78645	0.00219298	0.0505585	1	2611	tags=48%, list=11%, signal=55%
LINDGREN_BLADDER_CANCER_CLUSTER_2B	385	0.390714	1.78581	0	0.0507852	1	2070	tags=25%, list=9%, signal=27%
GNF2_CD14	34	0.572417	1.78579	0	0.0506435	1	1922	tags=41%, list=8%, signal=45%
GSE17974_2.5H_VS_72H_IL4_AND_ANTI_IL12_ACT_CD4_TCELL_UP	196	0.415106	1.78577	0	0.0504992	1	5193	tags=36%, list=22%, signal=46%
NAKAMURA_CANCER_MICROENVIRONMENT_UP	28	0.604156	1.78559	0.00209205	0.0504806	1	3592	tags=36%, list=15%, signal=42%
GSE29618_PDC_VS_MDC_DAY7_FLU_VACCINE_DN	199	0.421398	1.78513	0	0.0505732	1	1496	tags=23%, list=6%, signal=24%
GOBP_B_CELL_RECEPTOR_SIGNALING_PATHWAY	64	0.500708	1.7849	0	0.0505545	1	2515	tags=38%, list=11%, signal=42%
GAVIN_FOXP3_TARGETS_CLUSTER_P3	163	0.430384	1.78326	0	0.0514288	1	1905	tags=27%, list=8%, signal=29%
HOLLERN_EMT_BREAST_TUMOR_UP	139	0.442411	1.78271	0	0.0515644	1	2462	tags=29%, list=11%, signal=33%
GOBP_REGULATION_OF_B_CELL_RECEPTOR_SIGNALING_PATHWAY	25	0.62187	1.78214	0	0.0517023	1	1652	tags=40%, list=7%, signal=43%
GOBP_T_CELL_PROLIFERATION	190	0.420297	1.7816	0	0.0518658	1	1662	tags=22%, list=7%, signal=23%
KAYO_CALORIE_RESTRICTION_MUSCLE_UP	94	0.474903	1.78109	0	0.0519855	1	3505	tags=34%, list=15%, signal=40%
BOWIE_RESPONSE_TO_EXTRACELLULAR_MATRIX	17	0.674593	1.78105	0.00428265	0.0518412	1	4676	tags=59%, list=20%, signal=74%
PATEL_SKIN_OF_BODY_ZOSTAVAX_AGE_70_93YO_VZV_CHALLENGE_3DY_UP	109	0.462695	1.78079	0	0.0518653	1	1131	tags=21%, list=5%, signal=22%
SCHERER_PBMC_YF_VAX_OR_APSV_WETVAX_AGE_18_40YO_JOINT_TO_VACCINIA_AND_YELLOW_FEVER_DN	23	0.618707	1.78071	0.00215517	0.0517385	1	1124	tags=17%, list=5%, signal=18%
WP_CANCER_IMMUNOTHERAPY_BY_PD1_BLOCKADE	23	0.625215	1.78015	0.00214592	0.0519259	1	2197	tags=43%, list=9%, signal=48%
GSE29618_BCELL_VS_PDC_DAY7_FLU_VACCINE_UP	187	0.425104	1.77994	0	0.0519039	1	2315	tags=30%, list=10%, signal=33%
DURANTE_ADULT_OLFACTORY_NEUROEPITHELIUM_MONOCYTES	38	0.552958	1.77964	0	0.0519112	1	2599	tags=47%, list=11%, signal=53%
HP_SOUND_SENSITIVITY	22	0.627129	1.77955	0.00819672	0.0518246	1	2636	tags=36%, list=11%, signal=41%
GOBP_POSITIVE_REGULATION_OF_ALPHA_BETA_T_CELL_ACTIVATION	65	0.504554	1.77942	0	0.0517483	1	1688	tags=28%, list=7%, signal=30%
IL15_UP.V1_UP	185	0.419312	1.77933	0	0.051653	1	3794	tags=34%, list=16%, signal=40%
GSE21670_UNTREATED_VS_IL6_TREATED_STAT3_KO_CD4_TCELL_UP	198	0.425769	1.7779	0	0.0523476	1	1843	tags=24%, list=8%, signal=26%
GOBP_NEURON_RECOGNITION	46	0.536826	1.77747	0.00226244	0.0524397	1	1812	tags=26%, list=8%, signal=28%
AMIT_EGF_RESPONSE_40_HELA	42	0.543169	1.7763	0	0.0529489	1	2522	tags=38%, list=11%, signal=43%
GOMF_ACTIVATING_TRANSCRIPTION_FACTOR_BINDING	78	0.478868	1.77544	0	0.0533376	1	2531	tags=24%, list=11%, signal=27%
GOBP_MACROPHAGE_ACTIVATION	97	0.469451	1.77526	0	0.0532963	1	1990	tags=28%, list=9%, signal=30%
GOBP_REGULATION_OF_LEUKOCYTE_PROLIFERATION	235	0.408146	1.77405	0	0.0538689	1	2401	tags=26%, list=10%, signal=29%
GSE10325_CD4_TCELL_VS_BCELL_UP	195	0.415885	1.7729	0	0.0544125	1	2702	tags=27%, list=12%, signal=31%
HP_ABNORMAL_LYMPHOCYTE_MORPHOLOGY	158	0.428585	1.77283	0	0.0543055	1	2190	tags=22%, list=9%, signal=24%
DESCARTES_FETAL_INTESTINE_MYELOID_CELLS	208	0.411056	1.77269	0	0.0542494	1	2599	tags=31%, list=11%, signal=34%
GSE41867_MEMORY_VS_EXHAUSTED_CD8_TCELL_DAY30_LCMV_UP	198	0.41316	1.77252	0	0.0542028	1	2197	tags=20%, list=9%, signal=22%
GOBP_REGULATION_OF_CELLULAR_RESPONSE_TO_INSULIN_STIMULUS	64	0.497673	1.77202	0	0.0543749	1	1582	tags=20%, list=7%, signal=22%
WP_MICROGLIA_PATHOGEN_PHAGOCYTOSIS_PATHWAY	39	0.55842	1.77122	0.00412371	0.0547449	1	3589	tags=46%, list=15%, signal=55%
WP_THYMIC_STROMAL_LYMPHOPOIETIN_TSLP_SIGNALING_PATHWAY	47	0.530486	1.7709	0	0.0547687	1	1657	tags=26%, list=7%, signal=27%
HP_ABNORMALITY_OF_COMPLEMENT_SYSTEM	30	0.581752	1.77071	0.0042735	0.054715	1	2855	tags=40%, list=12%, signal=46%
GOMF_PROTEIN_TYROSINE_KINASE_ACTIVITY	135	0.440867	1.76989	0	0.0550594	1	2519	tags=24%, list=11%, signal=26%
REACTOME_REGULATION_OF_KIT_SIGNALING	16	0.694065	1.76911	0.00422833	0.0554201	1	4885	tags=63%, list=21%, signal=79%
BIOCARTA_IGF1_PATHWAY	21	0.632902	1.76878	0.00646552	0.0554446	1	2589	tags=38%, list=11%, signal=43%
DEBOSSCHER_NFKB_TARGETS_REPRESSED_BY_GLUCOCORTICOIDS	21	0.63606	1.76867	0.00206186	0.0553775	1	1120	tags=19%, list=5%, signal=20%
GOBP_POSITIVE_REGULATION_OF_NEUROTRANSMITTER_SECRETION	17	0.660115	1.76807	0.00426439	0.0555424	1	1877	tags=29%, list=8%, signal=32%
HP_RECURRENT_GRAM_NEGATIVE_BACTERIAL_INFECTIONS	18	0.661901	1.76798	0.00421053	0.0554297	1	3190	tags=50%, list=14%, signal=58%
GOCC_LUMENAL_SIDE_OF_MEMBRANE	35	0.564067	1.76792	0.004158	0.0553146	1	3016	tags=37%, list=13%, signal=43%
HP_DECREASED_CIRCULATING_TOTAL_IGM	35	0.561538	1.76785	0.00457666	0.0551911	1	2140	tags=34%, list=9%, signal=38%
WP_TRANSCRIPTION_FACTOR_REGULATION_IN_ADIPOGENESIS	22	0.636746	1.76753	0.00626305	0.0552156	1	1740	tags=36%, list=8%, signal=39%
GOCC_SNO_S_RNA_CONTAINING_RIBONUCLEOPROTEIN_COMPLEX	29	0.586197	1.76699	0.00218818	0.0553792	1	5777	tags=52%, list=25%, signal=69%
IL2_UP.V1_UP	187	0.422777	1.76639	0	0.0555987	1	2393	tags=26%, list=10%, signal=29%
KEGG_ANTIGEN_PROCESSING_AND_PRESENTATION	79	0.478407	1.76585	0.00233645	0.0557626	1	3381	tags=32%, list=15%, signal=37%
HP_INFLAMMATION_OF_THE_LARGE_INTESTINE	62	0.493144	1.7658	0	0.0556515	1	2096	tags=27%, list=9%, signal=30%
HP_HEMOLYTIC_ANEMIA	121	0.444622	1.76533	0	0.0558293	1	2174	tags=26%, list=9%, signal=29%
ZAK_PBMC_MRKAD5_HIV_1_GAG_POL_NEF_AGE_20_50YO_3DY_UP	130	0.444089	1.7652	0	0.0557452	1	2215	tags=27%, list=10%, signal=30%
WP_PROSTAGLANDIN_SYNTHESIS_AND_REGULATION	44	0.541579	1.76513	0.00898876	0.0556409	1	2416	tags=30%, list=10%, signal=33%
GSE28726_NAIVE_CD4_TCELL_VS_NAIVE_NKTCELL_DN	200	0.418199	1.76474	0	0.0557439	1	1515	tags=20%, list=7%, signal=21%
BLANCO_MELO_COVID19_SARS_COV_2_POS_PATIENT_LUNG_TISSUE_UP	166	0.430793	1.76474	0	0.055596	1	2629	tags=28%, list=11%, signal=32%
BIOCARTA_ERYTH_PATHWAY	15	0.686505	1.76449	0.00829876	0.0555928	1	1717	tags=33%, list=7%, signal=36%
FULLER_PBMC_F_TULARENSIS_VACCINE_LVS_AGE_22_54YO_18HR_UP	56	0.502276	1.76386	0.00226757	0.0558355	1	2357	tags=34%, list=10%, signal=38%
GOBP_POSITIVE_REGULATION_OF_INTERLEUKIN_1_PRODUCTION	61	0.504451	1.76318	0	0.0560857	1	1662	tags=28%, list=7%, signal=30%
SIG_BCR_SIGNALING_PATHWAY	46	0.524242	1.76306	0	0.0560055	1	2297	tags=26%, list=10%, signal=29%
WP_CYTOKINES_AND_INFLAMMATORY_RESPONSE	26	0.598076	1.76262	0.00666667	0.0561232	1	2011	tags=35%, list=9%, signal=38%
GOBP_REGULATION_OF_MYELOID_LEUKOCYTE_DIFFERENTIATION	115	0.44754	1.7614	0	0.0567643	1	2310	tags=25%, list=10%, signal=28%
GOBP_POSITIVE_REGULATION_OF_CELL_ACTIVATION	336	0.391882	1.76131	0	0.0566802	1	2401	tags=24%, list=10%, signal=26%
GNF2_ITGAL	54	0.516558	1.76124	0.00232019	0.056582	1	2755	tags=44%, list=12%, signal=50%
BECKER_TAMOXIFEN_RESISTANCE_DN	52	0.527156	1.76121	0.00666667	0.0564441	1	2122	tags=31%, list=9%, signal=34%
GOBP_POSITIVE_REGULATION_OF_CALCIUM_MEDIATED_SIGNALING	30	0.578173	1.76114	0.00202429	0.0563556	1	3112	tags=33%, list=13%, signal=38%
WALLACE_PROSTATE_CANCER_RACE_UP	290	0.395457	1.75845	0	0.0579061	1	1409	tags=23%, list=6%, signal=25%
WP_NOCGMPPKG_MEDIATED_NEUROPROTECTION	48	0.52993	1.75814	0	0.0579258	1	1509	tags=23%, list=7%, signal=24%
FULLER_PBMC_F_TULARENSIS_VACCINE_LVS_AGE_22_54YO_192HR_UP	44	0.536506	1.75812	0.00446429	0.0577887	1	2311	tags=34%, list=10%, signal=38%
LIU_IL13_PRIMING_MODEL	15	0.687834	1.75801	0.00854701	0.0577145	1	1506	tags=40%, list=6%, signal=43%
GOBP_POSITIVE_REGULATION_OF_CELL_CELL_ADHESION	272	0.400602	1.75766	0	0.057788	1	2401	tags=24%, list=10%, signal=27%
GSE4590_SMALL_VS_LARGE_PRE_BCELL_UP	175	0.41975	1.75703	0	0.0580954	1	2320	tags=23%, list=10%, signal=26%
GOBP_MATING	38	0.550062	1.75631	0.0043573	0.0583902	1	2706	tags=29%, list=12%, signal=33%
WP_TCELL_RECEPTOR_AND_COSTIMULATORY_SIGNALING	29	0.574785	1.75587	0.00230947	0.0585118	1	2589	tags=34%, list=11%, signal=39%
GOBP_VASODILATION	35	0.561287	1.75468	0.00221729	0.059182	1	1557	tags=26%, list=7%, signal=28%
BIOCARTA_LAIR_PATHWAY	17	0.685436	1.75414	0.0063425	0.059315	1	3639	tags=71%, list=16%, signal=84%
HP_ARTHRALGIA	159	0.425111	1.75211	0	0.0604343	1	2174	tags=25%, list=9%, signal=27%
GOBP_REGULATION_OF_ENDOTHELIAL_CELL_CHEMOTAXIS	21	0.628703	1.75187	0.00858369	0.0604329	1	2632	tags=43%, list=11%, signal=48%
SCHUETZ_BREAST_CANCER_DUCTAL_INVASIVE_UP	346	0.388285	1.75149	0	0.0605424	1	2004	tags=25%, list=9%, signal=27%
REACTOME_INTERLEUKIN_10_SIGNALING	45	0.532387	1.75134	0.00220751	0.0604937	1	976	tags=27%, list=4%, signal=28%
GOCC_ER_TO_GOLGI_TRANSPORT_VESICLE_MEMBRANE	59	0.502654	1.75132	0.00218818	0.0603515	1	3181	tags=25%, list=14%, signal=29%
KRASNOSELSKAYA_ILF3_TARGETS_UP	38	0.557436	1.75041	0.00420168	0.060857	1	1931	tags=32%, list=8%, signal=34%
GNF2_TNFSF10	30	0.5748	1.7502	0.0134228	0.0608326	1	3900	tags=57%, list=17%, signal=68%
GOBP_NEGATIVE_REGULATION_OF_BIOMINERALIZATION	29	0.59951	1.74966	0.0060241	0.0611121	1	3526	tags=41%, list=15%, signal=49%
GOBP_POSITIVE_REGULATION_OF_PHAGOCYTOSIS	63	0.493182	1.74958	0	0.0610325	1	1941	tags=25%, list=8%, signal=28%
GOBP_DENDRITIC_CELL_MIGRATION	29	0.571907	1.74941	0.00413223	0.0610026	1	1605	tags=28%, list=7%, signal=30%
GOBP_RESPONSE_TO_PAIN	27	0.594948	1.74888	0.00437637	0.0611496	1	2701	tags=37%, list=12%, signal=42%
PID_P38_ALPHA_BETA_PATHWAY	30	0.576967	1.74865	0.0045045	0.0611251	1	2052	tags=27%, list=9%, signal=29%
PID_IL4_2PATHWAY	62	0.494948	1.74754	0	0.0617016	1	1282	tags=29%, list=6%, signal=31%
HP_CONFUSION	62	0.492531	1.747	0.00217391	0.0618862	1	1376	tags=23%, list=6%, signal=24%
GSE34156_TLR1_TLR2_LIGAND_VS_NOD2_AND_TLR1_TLR2_LIGAND_24H_TREATED_MONOCYTE_UP	195	0.41358	1.74683	0	0.061825	1	2011	tags=25%, list=9%, signal=27%
GOBP_ADAPTIVE_IMMUNE_RESPONSE_BASED_ON_SOMATIC_RECOMBINATION_OF_IMMUNE_RECEPTORS_BUILT_FROM_IMMUNOGLOBULIN_SUPERFAMILY_DOMAINS	262	0.397759	1.74614	0	0.0621024	1	2241	tags=24%, list=10%, signal=26%
GTAAGAT_MIR200A	54	0.509678	1.74604	0	0.0620247	1	3185	tags=30%, list=14%, signal=34%
XIE_ST_HSC_S1PR3_OE_UP	186	0.411798	1.74497	0	0.0625893	1	2260	tags=27%, list=10%, signal=30%
MODULE_5	429	0.3794	1.74483	0	0.0625376	1	2011	tags=24%, list=9%, signal=25%
GSE41867_NAIVE_VS_DAY6_LCMV_EFFECTOR_CD8_TCELL_UP	200	0.408503	1.74331	0	0.0633507	1	3170	tags=26%, list=14%, signal=30%
GOBP_REGULATION_OF_INSULIN_RECEPTOR_SIGNALING_PATHWAY	67	0.49098	1.74311	0.00217391	0.0633478	1	2222	tags=22%, list=10%, signal=25%
HOWLIN_PUBERTAL_MAMMARY_GLAND	67	0.490163	1.74244	0.00239234	0.0635777	1	2605	tags=27%, list=11%, signal=30%
KORKOLA_TERATOMA	40	0.538645	1.74212	0.00434783	0.0636375	1	4319	tags=43%, list=19%, signal=52%
REACTOME_COMPLEMENT_CASCADE	61	0.499557	1.74172	0.00225734	0.0637364	1	2855	tags=33%, list=12%, signal=37%
GOCC_AXONAL_GROWTH_CONE	28	0.591895	1.74171	0.01002	0.0635853	1	3381	tags=43%, list=15%, signal=50%
GSE29618_BCELL_VS_PDC_UP	191	0.414637	1.74131	0	0.0637186	1	2304	tags=27%, list=10%, signal=29%
HP_PHONOPHOBIA	15	0.683062	1.74084	0.0106157	0.0639086	1	2004	tags=40%, list=9%, signal=44%
FAN_OVARY_CL4_T_LYMPHOCYTE_NK_CELL_1	243	0.399331	1.74062	0	0.0639122	1	3381	tags=26%, list=15%, signal=30%
DURANTE_ADULT_OLFACTORY_NEUROEPITHELIUM_CD8_T_CELLS	69	0.475752	1.73995	0	0.0642418	1	1407	tags=30%, list=6%, signal=32%
GOBP_PROTEIN_CATABOLIC_PROCESS_IN_THE_VACUOLE	18	0.653215	1.73994	0.010352	0.0640992	1	1751	tags=28%, list=8%, signal=30%
GOMF_INSULIN_RECEPTOR_BINDING	22	0.626301	1.73961	0.00420168	0.0641724	1	1549	tags=32%, list=7%, signal=34%
GSE18791_CTRL_VS_NEWCASTLE_VIRUS_DC_8H_DN	195	0.40763	1.73842	0	0.0649565	1	3292	tags=30%, list=14%, signal=34%
REACTOME_INTERLEUKIN_12_FAMILY_SIGNALING	56	0.501439	1.73818	0	0.0649812	1	1235	tags=20%, list=5%, signal=21%
REACTOME_RRNA_MODIFICATION_IN_THE_NUCLEUS_AND_CYTOSOL	60	0.494962	1.73783	0	0.0650521	1	8147	tags=67%, list=35%, signal=102%
GOBP_HUMORAL_IMMUNE_RESPONSE_MEDIATED_BY_CIRCULATING_IMMUNOGLOBULIN	57	0.499704	1.73752	0.00228311	0.0651018	1	2982	tags=35%, list=13%, signal=40%
HP_ANKYLOSIS	20	0.645541	1.73726	0.00819672	0.0651642	1	4698	tags=45%, list=20%, signal=56%
GNF2_ICAM3	39	0.536522	1.73675	0.00223214	0.065403	1	3406	tags=44%, list=15%, signal=51%
BIOCARTA_IL12_PATHWAY	19	0.649659	1.73524	0.00409836	0.0662425	1	2197	tags=47%, list=9%, signal=52%
HASLINGER_B_CLL_WITH_11Q23_DELETION	23	0.615725	1.73475	0.0108696	0.0664211	1	2192	tags=30%, list=9%, signal=34%
GNF2_MATK	23	0.614364	1.73385	0.00814664	0.0669141	1	2904	tags=43%, list=13%, signal=50%
HP_STOMATITIS	56	0.503487	1.73363	0	0.0668983	1	1688	tags=23%, list=7%, signal=25%
BEGUM_TARGETS_OF_PAX3_FOXO1_FUSION_UP	58	0.488355	1.7332	0.00227273	0.0670265	1	2936	tags=33%, list=13%, signal=37%
BIOCARTA_CDMAC_PATHWAY	16	0.66736	1.73319	0.00215517	0.0668893	1	2197	tags=38%, list=9%, signal=41%
REACTOME_TNF_RECEPTOR_SUPERFAMILY_TNFSF_MEMBERS_MEDIATING_NON_CANONICAL_NF_KB_PATHWAY	17	0.653795	1.73229	0.00842105	0.0673489	1	1241	tags=41%, list=5%, signal=43%
GOBP_PHOSPHATIDYLINOSITOL_3_KINASE_SIGNALING	149	0.421225	1.73204	0	0.0673671	1	2529	tags=28%, list=11%, signal=31%
GOBP_HOMOPHILIC_CELL_ADHESION_VIA_PLASMA_MEMBRANE_ADHESION_MOLECULES	160	0.421028	1.73203	0	0.0672226	1	1554	tags=18%, list=7%, signal=19%
GOBP_VASCULAR_WOUND_HEALING	17	0.643658	1.73188	0.00625	0.0671639	1	622	tags=29%, list=3%, signal=30%
HP_VISCERAL_ANGIOMATOSIS	16	0.672353	1.73152	0.00210084	0.0672275	1	1282	tags=31%, list=6%, signal=33%
GOMF_POLY_PURINE_TRACT_BINDING	28	0.577506	1.73115	0.00215517	0.0672905	1	4097	tags=36%, list=18%, signal=43%
GOBP_INTERLEUKIN_1_BETA_PRODUCTION	92	0.447667	1.73088	0.00223214	0.0672961	1	1738	tags=26%, list=7%, signal=28%
GOMF_NON_MEMBRANE_SPANNING_PROTEIN_TYROSINE_KINASE_ACTIVITY	46	0.521897	1.73026	0.00208768	0.0676042	1	1499	tags=22%, list=6%, signal=23%
REACTOME_INTERFERON_GAMMA_SIGNALING	91	0.455666	1.72955	0	0.0678783	1	2016	tags=26%, list=9%, signal=29%
GSE5679_RARA_AGONIST_AM580_VS_AM580_AND_ROSIGLITAZONE_TREATED_DC_DN	199	0.40948	1.72952	0	0.0677422	1	1877	tags=24%, list=8%, signal=26%
WP_16P112_DISTAL_DELETION_SYNDROME	23	0.614378	1.72946	0.0021692	0.0676462	1	1941	tags=30%, list=8%, signal=33%
HP_APHTHOUS_ULCER	33	0.550997	1.72906	0.013544	0.0677985	1	1376	tags=30%, list=6%, signal=32%
BIOCARTA_PDGF_PATHWAY	28	0.583316	1.72898	0.00632911	0.0676978	1	2589	tags=36%, list=11%, signal=40%
GOBP_INOSITOL_LIPID_MEDIATED_SIGNALING	190	0.406147	1.72891	0	0.0675976	1	2529	tags=26%, list=11%, signal=29%
GNF2_MCL1	57	0.489274	1.7285	0	0.0677711	1	1463	tags=30%, list=6%, signal=32%
MIR3150A_3P	101	0.450868	1.72768	0	0.0681726	1	1762	tags=22%, list=8%, signal=23%
GSE46242_CTRL_VS_EGR2_DELETED_ANERGIC_TH1_CD4_TCELL_UP	195	0.404606	1.72733	0	0.0682491	1	2080	tags=18%, list=9%, signal=20%
GOBP_FOAM_CELL_DIFFERENTIATION	37	0.546745	1.72722	0.00828157	0.0682015	1	2724	tags=32%, list=12%, signal=37%
GSE10325_MYELOID_VS_LUPUS_MYELOID_DN	199	0.40434	1.72695	0	0.0682343	1	2507	tags=25%, list=11%, signal=27%
GSE22886_NAIVE_BCELL_VS_BLOOD_PLASMA_CELL_UP	199	0.407166	1.72612	0	0.0686193	1	2366	tags=24%, list=10%, signal=26%
GOBP_REGULATION_OF_GLUCOSE_TRANSMEMBRANE_TRANSPORT	73	0.469926	1.72612	0.00232558	0.0684704	1	838	tags=15%, list=4%, signal=16%
GSE22601_IMMATURE_CD4_SINGLE_POSITIVE_VS_DOUBLE_POSITIVE_THYMOCYTE_UP	194	0.407344	1.72603	0	0.0683799	1	2919	tags=20%, list=13%, signal=22%
PID_IL12_STAT4_PATHWAY	32	0.566611	1.72557	0	0.0685777	1	3049	tags=41%, list=13%, signal=47%
GOBP_POSITIVE_REGULATION_OF_INTERLEUKIN_6_PRODUCTION	83	0.463114	1.72513	0.00221729	0.0687767	1	1878	tags=25%, list=8%, signal=27%
SOBOLEV_PBMC_PANDEMRIX_AGE_18_64YO_1DY_UP	21	0.616277	1.72506	0.00421941	0.0686838	1	3212	tags=57%, list=14%, signal=66%
HP_XANTHOMATOSIS	27	0.577168	1.7246	0	0.0688575	1	2012	tags=26%, list=9%, signal=28%
FLETCHER_PBMC_BCG_10W_INFANT_BCG_STIMULATED_VS_UNSTIMULATED_10W_DN	255	0.394322	1.72455	0	0.0687529	1	2386	tags=27%, list=10%, signal=29%
GOBP_POSITIVE_REGULATION_OF_PROTEIN_KINASE_B_SIGNALING	164	0.416051	1.72387	0	0.0691203	1	2393	tags=26%, list=10%, signal=28%
GOBP_CELLULAR_RESPONSE_TO_ACID_CHEMICAL	67	0.479397	1.72303	0	0.0695644	1	1282	tags=18%, list=6%, signal=19%
GOBP_RESPONSE_TO_SALT_STRESS	26	0.589734	1.72241	0.00925926	0.0698416	1	3338	tags=38%, list=14%, signal=45%
GSE6269_HEALTHY_VS_FLU_INF_PBMC_DN	157	0.415765	1.72185	0	0.0701225	1	1977	tags=22%, list=9%, signal=24%
GSE3565_DUSP1_VS_WT_SPLENOCYTES_DN	179	0.408349	1.72009	0	0.0711892	1	2460	tags=22%, list=11%, signal=25%
HOEK_NK_CELL_2011_2012_TIV_3D_VS_0DY_ADULT_3D_DN	232	0.397754	1.71975	0	0.071301	1	2355	tags=28%, list=10%, signal=31%
KIM_GLIS2_TARGETS_UP	84	0.456867	1.71846	0	0.0721594	1	2311	tags=31%, list=10%, signal=34%
GNF2_MYD88	60	0.489999	1.71833	0	0.0721077	1	3276	tags=35%, list=14%, signal=41%
PID_ALPHA_SYNUCLEIN_PATHWAY	32	0.566785	1.71809	0.00220264	0.0721077	1	1541	tags=22%, list=7%, signal=23%
GAZDA_DIAMOND_BLACKFAN_ANEMIA_PROGENITOR_UP	39	0.530142	1.71784	0.00215054	0.0721283	1	1530	tags=21%, list=7%, signal=22%
DESCARTES_FETAL_MUSCLE_MYELOID_CELLS	121	0.437211	1.71773	0	0.0720633	1	2599	tags=33%, list=11%, signal=37%
GSE7219_UNSTIM_VS_LPS_AND_ANTI_CD40_STIM_NIK_NFKB2_KO_DC_UP	177	0.410179	1.71616	0	0.0730784	1	3170	tags=30%, list=14%, signal=34%
HP_T_LYMPHOCYTOPENIA	45	0.522995	1.71614	0.00452489	0.0729284	1	1337	tags=24%, list=6%, signal=26%
GOBP_REGULATION_OF_FATTY_ACID_OXIDATION	33	0.55396	1.71593	0	0.0729452	1	2535	tags=33%, list=11%, signal=37%
REACTOME_NITRIC_OXIDE_STIMULATES_GUANYLATE_CYCLASE	22	0.614424	1.71585	0.00702576	0.0728515	1	1484	tags=36%, list=6%, signal=39%
GSE22886_NAIVE_BCELL_VS_BM_PLASMA_CELL_UP	200	0.407653	1.71568	0	0.0728203	1	1473	tags=15%, list=6%, signal=16%
REACTOME_INTERFERON_ALPHA_BETA_SIGNALING	68	0.473911	1.71555	0.00444444	0.072773	1	1857	tags=26%, list=8%, signal=29%
GOBP_RESPONSE_TO_OSMOTIC_STRESS	82	0.460305	1.71527	0.0043956	0.0728289	1	3709	tags=33%, list=16%, signal=39%
WP_SPINAL_CORD_INJURY	117	0.433177	1.71523	0	0.0726996	1	2724	tags=32%, list=12%, signal=36%
HP_ABNORMAL_ERYTHROCYTE_SEDIMENTATION_RATE	49	0.508649	1.71506	0.00213675	0.0726506	1	2174	tags=31%, list=9%, signal=34%
GSE40274_CTRL_VS_XBP1_TRANSDUCED_ACTIVATED_CD4_TCELL_UP	170	0.409257	1.71437	0	0.0730385	1	2560	tags=28%, list=11%, signal=31%
GSE30083_SP2_VS_SP4_THYMOCYTE_DN	200	0.407594	1.71379	0	0.0732975	1	1688	tags=24%, list=7%, signal=26%
GOBP_REGULATION_OF_IMMUNOGLOBULIN_PRODUCTION	66	0.485988	1.71354	0	0.0733448	1	1717	tags=23%, list=7%, signal=24%
GOBP_B_CELL_ACTIVATION	253	0.389919	1.71251	0	0.0739957	1	2183	tags=21%, list=9%, signal=23%
DESCARTES_MAIN_FETAL_RETINAL_PROGENITORS_AND_MULLER_GLIA	50	0.509785	1.71217	0	0.0740799	1	2604	tags=26%, list=11%, signal=29%
SWEET_LUNG_CANCER_KRAS_DN	415	0.373206	1.71199	0	0.0740805	1	2044	tags=21%, list=9%, signal=23%
GOBP_NEGATIVE_REGULATION_OF_NEURON_DIFFERENTIATION	63	0.485154	1.71171	0	0.074164	1	2554	tags=30%, list=11%, signal=34%
HP_ABNORMALITY_OF_THE_ANTIHELIX	29	0.568444	1.71104	0.0111607	0.0744695	1	2426	tags=28%, list=10%, signal=31%
REACTOME_INTERFERON_SIGNALING	196	0.406213	1.71092	0	0.0744044	1	2254	tags=21%, list=10%, signal=23%
WP_SIGNAL_TRANSDUCTION_THROUGH_IL1R	32	0.542879	1.71091	0.00843882	0.0742703	1	3528	tags=34%, list=15%, signal=40%
HP_MULTIFACTORIAL_INHERITANCE	84	0.460036	1.71068	0.0021978	0.074257	1	1013	tags=14%, list=4%, signal=15%
GSE4748_CYANOBACTERIUM_LPSLIKE_VS_LPS_AND_CYANOBACTERIUM_LPSLIKE_STIM_DC_3H_UP	186	0.405882	1.71029	0	0.0743948	1	1703	tags=20%, list=7%, signal=21%
GOBP_POSITIVE_REGULATION_OF_BLOOD_VESSEL_ENDOTHELIAL_CELL_MIGRATION	52	0.503103	1.71002	0.00215983	0.0744546	1	3707	tags=35%, list=16%, signal=41%
GNF2_HLA_C	47	0.508685	1.70995	0.00694444	0.0743547	1	3049	tags=34%, list=13%, signal=39%
GOBP_MATURATION_OF_LSU_RRNA	28	0.557492	1.70921	0.0130719	0.074717	1	5689	tags=50%, list=25%, signal=66%
BIOCARTA_CYTOKINE_PATHWAY	18	0.645957	1.70916	0.0128755	0.0745993	1	397	tags=22%, list=2%, signal=23%
ELVIDGE_HYPOXIA_DN	146	0.420039	1.70826	0	0.0751536	1	6219	tags=41%, list=27%, signal=56%
BIOCARTA_EICOSANOID_PATHWAY	22	0.596259	1.70788	0.00630252	0.0753345	1	2294	tags=41%, list=10%, signal=45%
BROWNE_INTERFERON_RESPONSIVE_GENES	67	0.473352	1.70686	0.00883002	0.0759992	1	1922	tags=33%, list=8%, signal=36%
HP_ANTERIOR_UVEITIS	16	0.649642	1.70639	0.0116505	0.0761908	1	462	tags=38%, list=2%, signal=38%
CHEOK_RESPONSE_TO_HD_MTX_UP	20	0.607479	1.7061	0.00626305	0.0762396	1	1382	tags=30%, list=6%, signal=32%
GOBP_POSITIVE_REGULATION_OF_INTERLEUKIN_10_PRODUCTION	37	0.536109	1.706	0.00434783	0.0761597	1	1657	tags=32%, list=7%, signal=35%
FAN_EMBRYONIC_CTX_BIG_GROUPS_MICROGLIA	365	0.370871	1.70573	0	0.0762021	1	1999	tags=23%, list=9%, signal=24%
GOBP_REGULATION_OF_ADAPTIVE_IMMUNE_RESPONSE	167	0.41259	1.70563	0	0.0761464	1	2417	tags=28%, list=10%, signal=31%
WP_NONGENOMIC_ACTIONS_OF_125_DIHYDROXYVITAMIN_D3	71	0.465003	1.70505	0.00472813	0.0764248	1	2197	tags=31%, list=9%, signal=34%
DUNNE_TARGETS_OF_AML1_MTG8_FUSION_DN	19	0.619801	1.705	0.00614754	0.0763169	1	908	tags=32%, list=4%, signal=33%
HP_IMPAIRED_PROPRIOCEPTION	38	0.52615	1.70438	0.00642398	0.076622	1	3533	tags=29%, list=15%, signal=34%
GOMF_PHOSPHATIDYLINOSITOL_PHOSPHATE_KINASE_ACTIVITY	15	0.65507	1.70398	0.00613497	0.0768007	1	1282	tags=33%, list=6%, signal=35%
DESCARTES_FETAL_SPLEEN_STROMAL_CELLS	38	0.539694	1.70385	0.00429185	0.0767531	1	4322	tags=42%, list=19%, signal=52%
GOBP_REGULATION_OF_PHOSPHATIDYLINOSITOL_3_KINASE_SIGNALING	122	0.429685	1.70342	0	0.0769889	1	2529	tags=30%, list=11%, signal=33%
PID_TCR_CALCIUM_PATHWAY	28	0.562512	1.70312	0.0112613	0.0770524	1	1258	tags=25%, list=5%, signal=26%
AIZARANI_LIVER_C12_NK_NKT_CELLS_4	49	0.492476	1.70262	0.0043573	0.0772542	1	2417	tags=35%, list=10%, signal=39%
GOBP_INTERLEUKIN_1_PRODUCTION	107	0.432744	1.7019	0	0.0776434	1	1738	tags=23%, list=7%, signal=25%
GOBP_REGULATION_OF_ALTERNATIVE_MRNA_SPLICING_VIA_SPLICEOSOME	56	0.494528	1.70184	0.00692841	0.0775583	1	3885	tags=30%, list=17%, signal=36%
REACTOME_NR1H3_NR1H2_REGULATE_GENE_EXPRESSION_LINKED_TO_CHOLESTEROL_TRANSPORT_AND_EFFLUX	37	0.534947	1.70138	0.00852879	0.0777521	1	2546	tags=30%, list=11%, signal=33%
GOBP_REGULATION_OF_ALPHA_BETA_T_CELL_DIFFERENTIATION	66	0.478285	1.70128	0	0.0776777	1	2401	tags=32%, list=10%, signal=35%
WP_OVERVIEW_OF_NANOPARTICLE_EFFECTS	19	0.626705	1.70114	0.00852879	0.0776521	1	1998	tags=32%, list=9%, signal=35%
RUBENSTEIN_SKELETAL_MUSCLE_MYELOID_CELLS	345	0.377027	1.70014	0	0.0782743	1	1928	tags=16%, list=8%, signal=17%
GOBP_PROXIMAL_DISTAL_PATTERN_FORMATION	32	0.560255	1.7	0.00694444	0.0782266	1	4192	tags=47%, list=18%, signal=57%
GSE7831_UNSTIM_VS_CPG_STIM_PDC_1H_UP	200	0.396453	1.69997	0	0.0781097	1	1800	tags=20%, list=8%, signal=21%
GARCIA_PINERES_PBMC_HPV_16_L1_VLP_AGE_18_25YO_7MO_CORRELATED_WITH_ANTIBODY_RESPONSE_POSITIVE	21	0.596679	1.6994	0.012987	0.0783948	1	314	tags=19%, list=1%, signal=19%
GSE25677_MPL_VS_R848_STIM_BCELL_DN	180	0.405008	1.69866	0	0.0787772	1	1114	tags=17%, list=5%, signal=17%
HP_JOINT_SWELLING	48	0.506145	1.69801	0.00223214	0.0791272	1	1868	tags=27%, list=8%, signal=29%
GSE37533_PPARG1_FOXP3_VS_FOXP3_TRANSDUCED_CD4_TCELL_PIOGLITAZONE_TREATED_UP	199	0.400545	1.698	0	0.0789866	1	2537	tags=23%, list=11%, signal=26%
GOBP_POSITIVE_REGULATION_OF_CD4_POSITIVE_ALPHA_BETA_T_CELL_ACTIVATION	38	0.537803	1.69795	0.00421053	0.0788756	1	1657	tags=32%, list=7%, signal=34%
GOBP_REGULATION_OF_NEURONAL_SYNAPTIC_PLASTICITY	44	0.519673	1.69767	0.002331	0.0789461	1	3735	tags=36%, list=16%, signal=43%
GSE9988_ANTI_TREM1_VS_LPS_MONOCYTE_UP	197	0.397978	1.6975	0	0.0789418	1	2404	tags=25%, list=10%, signal=28%
HUTTMANN_B_CLL_POOR_SURVIVAL_DN	58	0.484539	1.69747	0.00230947	0.0788149	1	1599	tags=28%, list=7%, signal=30%
DESCARTES_FETAL_EYE_MICROGLIA	142	0.414367	1.69691	0	0.0791005	1	2599	tags=29%, list=11%, signal=32%
HAY_BONE_MARROW_FOLLICULAR_B_CELL	134	0.415098	1.69535	0	0.0802697	1	2304	tags=32%, list=10%, signal=35%
GNF2_PTPN4	48	0.513603	1.69413	0.00904977	0.0810529	1	2904	tags=40%, list=13%, signal=45%
HP_ANTINEUTROPHIL_ANTIBODY_POSITIVITY	15	0.667404	1.69397	0.00409836	0.0810078	1	2174	tags=33%, list=9%, signal=37%
GOBP_PEPTIDYL_TYROSINE_MODIFICATION	362	0.375099	1.69333	0	0.0813651	1	2613	tags=23%, list=11%, signal=25%
GOBP_NEGATIVE_REGULATION_OF_CYTOKINE_PRODUCTION	276	0.384657	1.6929	0	0.0815429	1	2662	tags=24%, list=11%, signal=27%
GOMF_PHOSPHOTYROSINE_RESIDUE_BINDING	44	0.52111	1.69265	0.0134529	0.081587	1	2589	tags=36%, list=11%, signal=41%
SCHRAETS_MLL_TARGETS_UP	33	0.537075	1.6922	0.00211416	0.0817923	1	1258	tags=21%, list=5%, signal=22%
BUCKANOVICH_T_LYMPHOCYTE_HOMING_ON_TUMOR_DN	22	0.601732	1.69177	0.00823045	0.0819642	1	1115	tags=23%, list=5%, signal=24%
GOBP_POSITIVE_REGULATION_OF_INTERLEUKIN_8_PRODUCTION	57	0.489781	1.6912	0.00465116	0.0823152	1	1878	tags=26%, list=8%, signal=29%
GSE7852_LN_VS_THYMUS_TCONV_UP	197	0.39696	1.69091	0	0.0823717	1	1588	tags=18%, list=7%, signal=19%
GSE45739_NRAS_KO_VS_WT_ACD3_ACD28_STIM_CD4_TCELL_UP	199	0.398962	1.69056	0	0.0825274	1	3825	tags=34%, list=16%, signal=40%
LIANG_SILENCED_BY_METHYLATION_2	54	0.488253	1.69001	0.00229885	0.082849	1	2758	tags=39%, list=12%, signal=44%
GOBP_REGULATION_OF_B_CELL_MEDIATED_IMMUNITY	53	0.507093	1.68935	0.00843882	0.0832357	1	1941	tags=30%, list=8%, signal=33%
GOBP_POSITIVE_REGULATION_OF_LYMPHOCYTE_DIFFERENTIATION	100	0.444432	1.68895	0	0.0833792	1	2401	tags=25%, list=10%, signal=28%
HP_UNERUPTED_TOOTH	16	0.640232	1.6882	0.02079	0.0838077	1	3292	tags=56%, list=14%, signal=66%
MODULE_76	80	0.452597	1.68818	0	0.0836659	1	3064	tags=40%, list=13%, signal=46%
GSE22601_IMMATURE_CD4_SINGLE_POSITIVE_VS_CD8_SINGLE_POSITIVE_THYMOCYTE_UP	200	0.400609	1.68761	0.00257732	0.083972	1	1315	tags=20%, list=6%, signal=21%
GOBP_NEGATIVE_REGULATION_OF_BONE_MINERALIZATION	19	0.612581	1.68735	0.017316	0.0840107	1	3336	tags=37%, list=14%, signal=43%
DESCARTES_MAIN_FETAL_MYELOID_CELLS	87	0.447947	1.68711	0.00719425	0.0840372	1	2670	tags=34%, list=12%, signal=39%
KEGG_HEMATOPOIETIC_CELL_LINEAGE	86	0.442056	1.68517	0	0.0854622	1	960	tags=22%, list=4%, signal=23%
HP_ABNORMALITY_OF_FIBULA_MORPHOLOGY	48	0.496297	1.68508	0.00636943	0.0853865	1	3423	tags=35%, list=15%, signal=41%
GOMF_SH2_DOMAIN_BINDING	38	0.521739	1.68256	0.00428265	0.087383	1	2021	tags=34%, list=9%, signal=37%
LAKE_ADULT_KIDNEY_C22_ENDOTHELIAL_CELLS_GLOMERULAR_CAPILLARIES	137	0.419398	1.68252	0	0.0872565	1	2448	tags=26%, list=11%, signal=28%
DESCARTES_FETAL_CEREBRUM_MICROGLIA	419	0.363804	1.68207	0	0.0874673	1	2305	tags=25%, list=10%, signal=27%
GOBP_AXONAL_FASCICULATION	19	0.629832	1.68177	0.00409836	0.0875942	1	2664	tags=37%, list=11%, signal=42%
BUSSLINGER_ESOPHAGEAL_DENDRITIC_CELLS	214	0.39352	1.68167	0	0.0874974	1	1976	tags=22%, list=9%, signal=24%
MODULE_280	44	0.516394	1.68148	0.00444444	0.0875213	1	4702	tags=41%, list=20%, signal=51%
VERHAAK_AML_WITH_NPM1_MUTATED_UP	182	0.397775	1.68136	0	0.0874725	1	1284	tags=19%, list=6%, signal=20%
ELVIDGE_HIF1A_TARGETS_UP	66	0.47402	1.68088	0.00214592	0.0877299	1	5955	tags=48%, list=26%, signal=65%
KEGG_NATURAL_KILLER_CELL_MEDIATED_CYTOTOXICITY	125	0.423481	1.68065	0	0.0877631	1	2537	tags=21%, list=11%, signal=23%
HAHTOLA_CTCL_PATHOGENESIS	15	0.663062	1.68032	0.011976	0.0879293	1	462	tags=20%, list=2%, signal=20%
GOBP_REGULATION_OF_HUMORAL_IMMUNE_RESPONSE	80	0.457205	1.67992	0	0.0881024	1	2065	tags=28%, list=9%, signal=30%
DESCARTES_FETAL_LIVER_MYELOID_CELLS	189	0.395694	1.67984	0	0.0880157	1	1741	tags=23%, list=8%, signal=25%
HP_VASCULITIS	63	0.476815	1.67945	0	0.088206	1	2140	tags=33%, list=9%, signal=37%
GSE3565_CTRL_VS_LPS_INJECTED_SPLENOCYTES_DN	175	0.403827	1.67938	0	0.0881098	1	1118	tags=15%, list=5%, signal=16%
HAHTOLA_SEZARY_SYNDROM_DN	42	0.511768	1.67855	0.0138889	0.0887185	1	2417	tags=26%, list=10%, signal=29%
HP_AUTOIMMUNE_ANTIBODY_POSITIVITY	62	0.479278	1.67819	0.00671141	0.0888387	1	2174	tags=29%, list=9%, signal=32%
HP_ABNORMAL_HAND_BONE_OSSIFICATION	36	0.536924	1.67789	0.00425532	0.0889778	1	1837	tags=22%, list=8%, signal=24%
WP_METABOLIC_PATHWAY_OF_LDL_HDL_AND_TG_INCLUDING_DISEASES	16	0.632415	1.67749	0.01222	0.0891589	1	2012	tags=38%, list=9%, signal=41%
NAKAYA_PBMC_FLUAD_MALE_AGE_14_27YO_1D_POSTBOOST_VS_0D_PREIMM_MF59_ADJUVANTED_1DY_GENES_IN_BTM_M40_AND_M53_DN	54	0.490231	1.67739	0.00904977	0.0890812	1	3084	tags=35%, list=13%, signal=40%
GOBP_POSITIVE_REGULATION_OF_REGULATORY_T_CELL_DIFFERENTIATION	16	0.636196	1.67737	0.0127389	0.088948	1	1082	tags=38%, list=5%, signal=39%
GOMF_MRNA_3_UTR_AU_RICH_REGION_BINDING	24	0.573163	1.67732	0.0162272	0.0888346	1	3287	tags=29%, list=14%, signal=34%
GOBP_REGULATION_OF_ALPHA_BETA_T_CELL_ACTIVATION	98	0.438895	1.67729	0	0.0887022	1	1688	tags=24%, list=7%, signal=26%
SCHERER_PBMC_APSV_WETVAX_AGE_18_32YO_5_TO_7DY_UP	284	0.382866	1.6765	0	0.0892131	1	1998	tags=23%, list=9%, signal=25%
GOBP_POSITIVE_REGULATION_OF_REACTIVE_OXYGEN_SPECIES_METABOLIC_PROCESS	95	0.436328	1.67561	0	0.0898198	1	1717	tags=21%, list=7%, signal=23%
GOMF_PROTEIN_PHOSPHORYLATED_AMINO_ACID_BINDING	56	0.481991	1.67461	0.00217865	0.0905406	1	3631	tags=39%, list=16%, signal=46%
SHIN_B_CELL_LYMPHOMA_CLUSTER_9	19	0.618453	1.67434	0.0105042	0.090642	1	2158	tags=37%, list=9%, signal=41%
GSE40655_FOXO1_KO_VS_WT_NTREG_UP	198	0.39612	1.67424	0	0.0905839	1	3729	tags=25%, list=16%, signal=30%
ODONNELL_TARGETS_OF_MYC_AND_TFRC_UP	79	0.451053	1.67422	0.00225734	0.0904537	1	1677	tags=32%, list=7%, signal=34%
WP_INITIATION_OF_TRANSCRIPTION_AND_TRANSLATION_ELONGATION_AT_THE_HIV1_LTR	32	0.538338	1.67372	0	0.0906953	1	1053	tags=16%, list=5%, signal=16%
GOBP_INTERLEUKIN_8_PRODUCTION	83	0.448454	1.6737	0.00235294	0.0905541	1	1878	tags=24%, list=8%, signal=26%
GSE43863_NAIVE_VS_MEMORY_TFH_CD4_TCELL_D150_LCMV_UP	199	0.394553	1.67317	0	0.0908435	1	3011	tags=30%, list=13%, signal=34%
GOBP_RESPONSE_TO_IMMOBILIZATION_STRESS	25	0.573474	1.67311	0.0113636	0.0907345	1	2828	tags=28%, list=12%, signal=32%
HP_ABNORMAL_WAIST_TO_HIP_RATIO	37	0.523061	1.67296	0.00442478	0.0906841	1	1013	tags=19%, list=4%, signal=20%
BIOCARTA_HDAC_PATHWAY	25	0.577453	1.67279	0.00209644	0.0906997	1	2789	tags=28%, list=12%, signal=32%
GSE43955_TH0_VS_TGFB_IL6_TH17_ACT_CD4_TCELL_30H_DN	200	0.391276	1.6727	0	0.0906271	1	3052	tags=22%, list=13%, signal=25%
GSE4984_UNTREATED_VS_GALECTIN1_TREATED_DC_DN	183	0.397305	1.67237	0	0.0907345	1	1428	tags=16%, list=6%, signal=17%
GSE10325_LUPUS_CD4_TCELL_VS_LUPUS_MYELOID_UP	194	0.39165	1.67226	0	0.0906808	1	2676	tags=22%, list=12%, signal=24%
GOBP_GAS_TRANSPORT	18	0.619509	1.67152	0.0214133	0.0912257	1	4984	tags=56%, list=21%, signal=71%
REACTOME_THE_ROLE_OF_NEF_IN_HIV_1_REPLICATION_AND_DISEASE_PATHOGENESIS	28	0.558057	1.67093	0.00623701	0.0915698	1	624	tags=14%, list=3%, signal=15%
GOBP_REGULATION_OF_FATTY_ACID_BETA_OXIDATION	20	0.603024	1.67087	0.0148305	0.0914498	1	1397	tags=30%, list=6%, signal=32%
GSE16697_CD4_TCELL_VS_TFH_CD4_TCELL_DN	200	0.39364	1.6705	0	0.0916049	1	2762	tags=26%, list=12%, signal=29%
GOBP_THYROID_HORMONE_METABOLIC_PROCESS	26	0.566816	1.6701	0.0163934	0.0918072	1	2748	tags=23%, list=12%, signal=26%
GOBP_REGULATION_OF_MACROPHAGE_DERIVED_FOAM_CELL_DIFFERENTIATION	31	0.544156	1.66904	0.0102041	0.0926014	1	2724	tags=32%, list=12%, signal=37%
GOBP_RIBOSOMAL_SMALL_SUBUNIT_BIOGENESIS	73	0.455771	1.66884	0.00236407	0.0925896	1	8147	tags=55%, list=35%, signal=84%
KEGG_INTESTINAL_IMMUNE_NETWORK_FOR_IGA_PRODUCTION	48	0.498396	1.66872	0.00235294	0.0925262	1	1268	tags=40%, list=5%, signal=42%
GAURNIER_PSMD4_TARGETS	72	0.456636	1.66865	0.00444444	0.0924464	1	2011	tags=35%, list=9%, signal=38%
GSE22886_NAIVE_CD8_TCELL_VS_MONOCYTE_DN	197	0.389048	1.66839	0	0.0925064	1	1340	tags=18%, list=6%, signal=19%
GSE8835_CD4_VS_CD8_TCELL_CLL_PATIENT_UP	198	0.389021	1.66836	0	0.0923718	1	3250	tags=30%, list=14%, signal=35%
GOBP_NEGATIVE_REGULATION_OF_PEPTIDYL_LYSINE_ACETYLATION	19	0.610477	1.66806	0.0162933	0.0924666	1	2729	tags=26%, list=12%, signal=30%
SCHLESINGER_METHYLATED_DE_NOVO_IN_CANCER	87	0.446271	1.66765	0	0.0926709	1	2906	tags=29%, list=13%, signal=33%
GOBP_REGULATION_OF_LYMPHOCYTE_ACTIVATION	432	0.363577	1.66756	0	0.0925898	1	2615	tags=23%, list=11%, signal=26%
HP_ABNORMALITY_OF_T_CELL_PHYSIOLOGY	52	0.492652	1.66744	0.010352	0.0925617	1	2069	tags=21%, list=9%, signal=23%
GOBP_MONONUCLEAR_CELL_MIGRATION	181	0.401952	1.66713	0	0.0926664	1	1662	tags=23%, list=7%, signal=25%
GAO_LARGE_INTESTINE_ADULT_CJ_IMMUNE_CELLS	495	0.354779	1.66595	0	0.0935825	1	2717	tags=25%, list=12%, signal=28%
BIOCARTA_IL1R_PATHWAY	30	0.552433	1.66585	0.0167715	0.0935311	1	3528	tags=37%, list=15%, signal=43%
GOBP_SEGMENT_SPECIFICATION	17	0.631282	1.66535	0.00617284	0.0937732	1	991	tags=29%, list=4%, signal=31%
GOBP_REGULATION_OF_DEFENSE_RESPONSE_TO_VIRUS_BY_VIRUS	29	0.551677	1.66532	0.012685	0.0936511	1	624	tags=14%, list=3%, signal=14%
GSE22886_NAIVE_CD4_TCELL_VS_MONOCYTE_DN	197	0.394063	1.66439	0	0.0943125	1	1340	tags=18%, list=6%, signal=19%
GOBP_AMYLOID_BETA_CLEARANCE	36	0.533686	1.66406	0.00928074	0.0944404	1	2192	tags=36%, list=9%, signal=40%
FUKUSHIMA_TNFSF11_TARGETS	16	0.637492	1.66393	0.0232558	0.0943934	1	2554	tags=44%, list=11%, signal=49%
GOBP_REGULATION_OF_MONONUCLEAR_CELL_MIGRATION	108	0.433738	1.66393	0.00487805	0.094246	1	1662	tags=25%, list=7%, signal=27%
HP_MYOCARDIAL_INFARCTION	64	0.466897	1.66357	0	0.0943732	1	2012	tags=22%, list=9%, signal=24%
GOBP_REGULATION_OF_KERATINOCYTE_PROLIFERATION	34	0.537535	1.66328	0.011655	0.0944553	1	2980	tags=47%, list=13%, signal=54%
GSE30083_SP1_VS_SP3_THYMOCYTE_DN	199	0.392379	1.66279	0	0.0947283	1	1688	tags=21%, list=7%, signal=23%
GOBP_RESPONSE_TO_INTERLEUKIN_12	49	0.483093	1.6622	0.00224215	0.095124	1	2459	tags=24%, list=11%, signal=27%
HP_RECURRENT_VIRAL_INFECTIONS	56	0.469493	1.66205	0.0021978	0.0951051	1	1337	tags=20%, list=6%, signal=21%
GOBP_RESPIRATORY_BURST	33	0.537759	1.66196	0.00862069	0.0950239	1	1198	tags=30%, list=5%, signal=32%
GSE1791_CTRL_VS_NEUROMEDINU_IN_T_CELL_LINE_0.8H_DN	188	0.396074	1.66125	0	0.0954384	1	3738	tags=31%, list=16%, signal=37%
MAHAJAN_RESPONSE_TO_IL1A_UP	77	0.454944	1.66101	0.00480769	0.0954757	1	1558	tags=21%, list=7%, signal=22%
GSE10325_LUPUS_BCELL_VS_LUPUS_MYELOID_DN	200	0.392075	1.66055	0	0.0957343	1	1977	tags=23%, list=9%, signal=25%
HP_RECURRENT_SINUSITIS	52	0.488285	1.66034	0.0107527	0.0957251	1	1147	tags=19%, list=5%, signal=20%
GOBP_POSITIVE_REGULATION_OF_LEUKOCYTE_MIGRATION	132	0.411555	1.66016	0.00251256	0.0956947	1	1940	tags=25%, list=8%, signal=27%
DURANTE_ADULT_OLFACTORY_NEUROEPITHELIUM_MACROPHAGES	80	0.446303	1.66011	0.0025641	0.0955797	1	1151	tags=28%, list=5%, signal=29%
VERNOCHET_ADIPOGENESIS	18	0.627391	1.65991	0.0221239	0.0955938	1	4693	tags=61%, list=20%, signal=77%
HP_PULMONARY_EMBOLISM	36	0.515981	1.65961	0.0133929	0.0957112	1	1713	tags=22%, list=7%, signal=24%
AIZARANI_LIVER_C13_LSECS_2	277	0.376614	1.65771	0	0.0972022	1	2108	tags=23%, list=9%, signal=25%
HP_TISSUE_ISCHEMIA	97	0.431829	1.65741	0	0.0973098	1	1608	tags=20%, list=7%, signal=21%
GOBP_POSITIVE_REGULATION_OF_ENDOTHELIAL_CELL_APOPTOTIC_PROCESS	17	0.625642	1.65732	0.0226337	0.0972439	1	1241	tags=35%, list=5%, signal=37%
GOMF_PEPTIDE_ANTIGEN_BINDING	24	0.572272	1.65702	0.0142276	0.0973284	1	1151	tags=29%, list=5%, signal=31%
PTEN_DN.V2_UP	138	0.408848	1.65678	0.00240964	0.0973848	1	2212	tags=22%, list=10%, signal=25%
WP_TYPE_II_DIABETES_MELLITUS	22	0.578115	1.65646	0.00986193	0.0975332	1	1541	tags=27%, list=7%, signal=29%
GSE39110_DAY3_VS_DAY6_POST_IMMUNIZATION_CD8_TCELL_WITH_IL2_TREATMENT_DN	198	0.389599	1.6562	0	0.0976098	1	2667	tags=24%, list=11%, signal=27%
WP_VITAMIN_B12_METABOLISM	51	0.4891	1.65616	0.00643777	0.097492	1	2105	tags=27%, list=9%, signal=30%
CUI_DEVELOPING_HEART_5TH_WEEK_ATRIAL_CARDIOMYOCYTE	41	0.510082	1.65599	0.01373	0.0974835	1	4171	tags=39%, list=18%, signal=47%
BIOCARTA_LONGEVITY_PATHWAY	15	0.656518	1.65588	0.0234043	0.0974441	1	1675	tags=33%, list=7%, signal=36%
HAHTOLA_MYCOSIS_FUNGOIDES_DN	15	0.644394	1.65576	0.012474	0.0974082	1	2743	tags=40%, list=12%, signal=45%
GSE32901_NAIVE_VS_TH17_NEG_CD4_TCELL_DN	121	0.418019	1.65564	0	0.0973448	1	1922	tags=18%, list=8%, signal=20%
GSE36476_CTRL_VS_TSST_ACT_16H_MEMORY_CD4_TCELL_YOUNG_UP	195	0.392795	1.65544	0	0.097402	1	2197	tags=19%, list=9%, signal=21%
MORI_MATURE_B_LYMPHOCYTE_UP	90	0.439556	1.6553	0.00228833	0.0973613	1	3950	tags=38%, list=17%, signal=45%
GRAESSMANN_RESPONSE_TO_MC_AND_SERUM_DEPRIVATION_UP	214	0.384265	1.65527	0	0.0972262	1	3222	tags=29%, list=14%, signal=34%
GOBP_NUCLEAR_TRANSCRIBED_MRNA_POLY_A_TAIL_SHORTENING	34	0.531673	1.65517	0.00632911	0.0971685	1	5318	tags=47%, list=23%, signal=61%
DURANTE_ADULT_OLFACTORY_NEUROEPITHELIUM_GLOBOSE_BASAL_CELLS	35	0.529826	1.65499	0.0103734	0.0971812	1	1054	tags=17%, list=5%, signal=18%
HP_DECREASED_CIRCULATING_IGG_LEVEL	54	0.477227	1.65441	0.00873363	0.0975988	1	1241	tags=20%, list=5%, signal=21%
GOBP_SPHINGOLIPID_MEDIATED_SIGNALING_PATHWAY	16	0.634111	1.65401	0.01875	0.0978287	1	1990	tags=38%, list=9%, signal=41%
GSE13411_SWITCHED_MEMORY_BCELL_VS_PLASMA_CELL_UP	197	0.389941	1.65383	0.00257732	0.0978318	1	2032	tags=15%, list=9%, signal=17%
MIR211_3P	82	0.438755	1.65379	0.00689655	0.0977194	1	1567	tags=20%, list=7%, signal=21%
GOCC_PRERIBOSOME_LARGE_SUBUNIT_PRECURSOR	23	0.583567	1.65335	0.0197368	0.0979555	1	6654	tags=70%, list=29%, signal=97%
REACTOME_SYNTHESIS_OF_LEUKOTRIENES_LT_AND_EOXINS_EX	21	0.596433	1.65323	0.0102249	0.0979043	1	773	tags=19%, list=3%, signal=20%
LAKE_ADULT_KIDNEY_C28_INTERSTITIUM	86	0.445922	1.65303	0	0.0979817	1	2632	tags=35%, list=11%, signal=39%
HOWARD_DENDRITIC_CELL_INACT_MONOV_INFLUENZA_A_INDONESIA_05_2005_H5N1_AGE_18_49YO_1DY_UP	153	0.411934	1.65278	0.00248139	0.0980822	1	1857	tags=27%, list=8%, signal=30%
PID_IFNG_PATHWAY	40	0.512726	1.65263	0.00656455	0.0980344	1	4484	tags=43%, list=19%, signal=53%
GSE21033_1H_VS_24H_POLYIC_STIM_DC_UP	160	0.398497	1.65259	0	0.0979176	1	1867	tags=21%, list=8%, signal=22%
HP_MORPHOLOGICAL_ABNORMALITY_OF_THE_MIDDLE_EAR	26	0.545348	1.65256	0.00653595	0.0977979	1	944	tags=19%, list=4%, signal=20%
WP_OXIDATIVE_STRESS	34	0.525546	1.65238	0.0105263	0.0978197	1	1670	tags=24%, list=7%, signal=25%
GOMF_RETINAL_BINDING	18	0.629138	1.65231	0.0169851	0.0977307	1	2453	tags=39%, list=11%, signal=43%
HP_FIBULAR_HYPOPLASIA	22	0.58684	1.65225	0.0230126	0.0976452	1	2416	tags=41%, list=10%, signal=46%
LEF1_UP.V1_UP	194	0.386633	1.65213	0	0.0975866	1	2583	tags=25%, list=11%, signal=28%
GOBP_REGULATION_OF_CD4_POSITIVE_ALPHA_BETA_T_CELL_ACTIVATION	64	0.461637	1.65112	0.00230947	0.0983492	1	2401	tags=31%, list=10%, signal=35%
MODULE_430	52	0.474632	1.65067	0.00652174	0.0985882	1	1531	tags=23%, list=7%, signal=25%
HP_PULMONARY_ARTERY_STENOSIS	59	0.464331	1.65019	0.00447427	0.0988894	1	3735	tags=31%, list=16%, signal=36%
HP_EMPHYSEMA	50	0.491282	1.64977	0.0071599	0.0991067	1	2471	tags=28%, list=11%, signal=31%
GOBP_POSITIVE_REGULATION_OF_NERVOUS_SYSTEM_DEVELOPMENT	258	0.370944	1.64969	0	0.0990366	1	2936	tags=24%, list=13%, signal=27%
GSE24210_CTRL_VS_IL35_TREATED_TCONV_CD4_TCELL_UP	200	0.389918	1.64945	0	0.0991055	1	1878	tags=21%, list=8%, signal=23%
BASSO_CD40_SIGNALING_DN	68	0.450053	1.64929	0.00239234	0.0990933	1	940	tags=24%, list=4%, signal=24%
GSE45382_UNTREATED_VS_TGFB_TREATED_MACROPHAGES_UP	197	0.391543	1.64925	0	0.098969	1	3207	tags=28%, list=14%, signal=33%
GSE16385_UNTREATED_VS_12H_ROSIGLITAZONE_IFNG_TNF_TREATED_MACROPHAGE_UP	200	0.384508	1.64902	0	0.099041	1	2069	tags=21%, list=9%, signal=22%
GOBP_REGULATION_OF_LEUKOCYTE_DIFFERENTIATION	274	0.376687	1.64865	0	0.0992497	1	2401	tags=22%, list=10%, signal=25%
GOBP_LYMPHOCYTE_COSTIMULATION	58	0.475879	1.64803	0.012685	0.0996846	1	1657	tags=24%, list=7%, signal=26%
APPEL_IMATINIB_RESPONSE	33	0.526293	1.64799	0.0112108	0.0995617	1	829	tags=24%, list=4%, signal=25%
WP_WHITE_FAT_CELL_DIFFERENTIATION	32	0.547061	1.64788	0.00636943	0.0995213	1	2546	tags=38%, list=11%, signal=42%
VERHAAK_GLIOBLASTOMA_MESENCHYMAL	216	0.386237	1.64772	0	0.0995316	1	1928	tags=25%, list=8%, signal=27%
BIOCARTA_IL2_PATHWAY	22	0.59332	1.64758	0.0144628	0.0995127	1	2234	tags=36%, list=10%, signal=40%
GOBP_AORTIC_VALVE_MORPHOGENESIS	31	0.535244	1.6465	0.0130152	0.100336	1	3552	tags=39%, list=15%, signal=46%
GSE411_WT_VS_SOCS3_KO_MACROPHAGE_IL6_STIM_400MIN_UP	199	0.386883	1.64648	0	0.100221	1	1612	tags=19%, list=7%, signal=20%
HP_PSORIASIFORM_DERMATITIS	25	0.573964	1.64643	0.0197368	0.100114	1	2140	tags=40%, list=9%, signal=44%
GOBP_MATING_BEHAVIOR	21	0.576283	1.64636	0.0240175	0.100049	1	1426	tags=19%, list=6%, signal=20%
GSE23568_ID3_KO_VS_WT_CD8_TCELL_DN	199	0.387272	1.64626	0	0.0999789	1	2254	tags=26%, list=10%, signal=28%
HP_COLITIS	47	0.492125	1.64496	0.00704225	0.101029	1	2096	tags=26%, list=9%, signal=28%
HP_GENERALIZED_OSTEOPOROSIS	15	0.6382	1.64436	0.0286299	0.101459	1	1123	tags=33%, list=5%, signal=35%
AIZARANI_LIVER_C21_STELLATE_CELLS_1	194	0.391503	1.64409	0	0.10158	1	2214	tags=24%, list=10%, signal=27%
GOBP_MATURATION_OF_SSU_RRNA	49	0.489745	1.64401	0.00228833	0.101511	1	8147	tags=65%, list=35%, signal=100%
PID_IL23_PATHWAY	37	0.51198	1.644	0.00833333	0.10138	1	1282	tags=30%, list=6%, signal=31%
GAVIN_FOXP3_TARGETS_CLUSTER_P7	90	0.430043	1.64316	0	0.102032	1	3045	tags=31%, list=13%, signal=36%
MOSERLE_IFNA_RESPONSE	32	0.529541	1.64307	0.0171674	0.101949	1	3222	tags=47%, list=14%, signal=54%
GOBP_REGULATION_OF_EXTRACELLULAR_MATRIX_DISASSEMBLY	16	0.622104	1.643	0.0277778	0.101853	1	1751	tags=38%, list=8%, signal=41%
GOBP_NEUROINFLAMMATORY_RESPONSE	36	0.511893	1.643	0.00453515	0.101707	1	951	tags=31%, list=4%, signal=32%
WP_INFLAMMATORY_RESPONSE_PATHWAY	30	0.543312	1.64273	0.0196078	0.101783	1	1241	tags=30%, list=5%, signal=32%
GSE32901_NAIVE_VS_TH17_NEG_CD4_TCELL_UP	171	0.394489	1.64223	0	0.102104	1	1922	tags=19%, list=8%, signal=20%
GOBP_ANTIGEN_PROCESSING_AND_PRESENTATION	231	0.381365	1.641	0	0.103032	1	2357	tags=17%, list=10%, signal=19%
MIR1296_5P	33	0.522624	1.64085	0.0151844	0.103008	1	296	tags=12%, list=1%, signal=12%
HP_INFLAMMATORY_ABNORMALITY_OF_THE_EYE	193	0.388148	1.64046	0	0.103209	1	1506	tags=16%, list=6%, signal=17%
REACTOME_TIE2_SIGNALING	18	0.613278	1.64044	0.0143149	0.103078	1	3735	tags=39%, list=16%, signal=46%
HP_BROAD_FACE	17	0.610536	1.63995	0.0289256	0.103356	1	3755	tags=35%, list=16%, signal=42%
HP_ABNORMAL_T_CELL_MORPHOLOGY	62	0.470304	1.63988	0.00884956	0.103275	1	2190	tags=23%, list=9%, signal=25%
DURANTE_ADULT_OLFACTORY_NEUROEPITHELIUM_FIBROBLASTS_STROMAL_CELLS	81	0.44342	1.639	0.00915332	0.10394	1	1755	tags=26%, list=8%, signal=28%
REACTOME_INTERLEUKIN_12_SIGNALING	46	0.49314	1.63772	0.00221239	0.104993	1	1235	tags=20%, list=5%, signal=21%
GOBP_REGULATION_OF_LEUKOCYTE_MIGRATION	199	0.38347	1.63744	0	0.1051	1	1940	tags=24%, list=8%, signal=26%
HP_ABNORMAL_PERICARDIUM_MORPHOLOGY	65	0.452945	1.63677	0.0111857	0.105584	1	2388	tags=26%, list=10%, signal=29%
GSE10325_BCELL_VS_MYELOID_UP	190	0.384229	1.63578	0	0.106399	1	2307	tags=22%, list=10%, signal=24%
GSE2770_IL12_AND_TGFB_VS_IL4_TREATED_ACT_CD4_TCELL_6H_DN	197	0.386914	1.63499	0	0.106987	1	2733	tags=24%, list=12%, signal=27%
GOBP_REGULATION_OF_OSSIFICATION	110	0.421891	1.63438	0	0.107431	1	2701	tags=31%, list=12%, signal=35%
GOBP_POSITIVE_REGULATION_OF_CELL_KILLING	60	0.4686	1.63413	0.00875273	0.107528	1	3016	tags=38%, list=13%, signal=44%
GSE17974_2H_VS_72H_UNTREATED_IN_VITRO_CD4_TCELL_UP	194	0.387487	1.63403	0	0.107478	1	3887	tags=29%, list=17%, signal=35%
GSE6269_FLU_VS_STAPH_AUREUS_INF_PBMC_UP	183	0.391244	1.63387	0	0.107482	1	3890	tags=30%, list=17%, signal=35%
GOBP_3_PHOSPHOADENOSINE_5_PHOSPHOSULFATE_METABOLIC_PROCESS	23	0.57933	1.63252	0.0190678	0.108626	1	2134	tags=30%, list=9%, signal=33%
GOBP_FAT_SOLUBLE_VITAMIN_METABOLIC_PROCESS	43	0.503431	1.63232	0.0111607	0.108662	1	4677	tags=42%, list=20%, signal=52%
REACTOME_ARACHIDONIC_ACID_METABOLISM	59	0.466633	1.63229	0.00226244	0.108543	1	782	tags=15%, list=3%, signal=16%
WP_CANONICAL_AND_NONCANONICAL_NOTCH_SIGNALING	27	0.539524	1.63229	0.0153509	0.108408	1	2554	tags=33%, list=11%, signal=37%
HP_LOWER_LIMB_ASYMMETRY	30	0.532616	1.63217	0.0236052	0.108349	1	3735	tags=37%, list=16%, signal=44%
LI_INDUCED_T_TO_NATURAL_KILLER_UP	314	0.363182	1.63204	0	0.108316	1	1595	tags=21%, list=7%, signal=22%
GOBP_RIBONUCLEOPROTEIN_COMPLEX_BIOGENESIS	434	0.350982	1.63203	0	0.108176	1	7822	tags=44%, list=34%, signal=65%
MODULE_157	107	0.422784	1.6318	0.00936768	0.10824	1	1849	tags=21%, list=8%, signal=22%
GOBP_INTERFERON_ALPHA_PRODUCTION	28	0.538002	1.63177	0.0173536	0.108113	1	4341	tags=46%, list=19%, signal=57%
REACTOME_RAF_INDEPENDENT_MAPK1_3_ACTIVATION	23	0.570361	1.63173	0.0163265	0.108012	1	1851	tags=35%, list=8%, signal=38%
GSE23568_ID3_TRANSDUCED_VS_ID3_KO_CD8_TCELL_UP	200	0.385258	1.63171	0	0.107881	1	2746	tags=25%, list=12%, signal=28%
LENAOUR_DENDRITIC_CELL_MATURATION_DN	129	0.40344	1.63166	0	0.107775	1	1941	tags=22%, list=8%, signal=24%
GOBP_POSITIVE_REGULATION_OF_ACUTE_INFLAMMATORY_RESPONSE	26	0.556349	1.63155	0.0193133	0.107736	1	992	tags=27%, list=4%, signal=28%
GOBP_MATURATION_OF_LSU_RRNA_FROM_TRICISTRONIC_RRNA_TRANSCRIPT_SSU_RRNA_5_8S_RRNA_LSU_RRNA	15	0.639378	1.63145	0.0175824	0.107657	1	5578	tags=53%, list=24%, signal=70%
ZHAN_LATE_DIFFERENTIATION_GENES_DN	16	0.634384	1.63134	0.0226244	0.107602	1	291	tags=19%, list=1%, signal=19%
VECCHI_GASTRIC_CANCER_ADVANCED_VS_EARLY_UP	171	0.389779	1.63123	0	0.107562	1	2174	tags=26%, list=9%, signal=29%
SERVITJA_ISLET_HNF1A_TARGETS_UP	166	0.387683	1.63079	0.00242718	0.107814	1	1586	tags=20%, list=7%, signal=21%
GOBP_POSITIVE_T_CELL_SELECTION	36	0.513779	1.63079	0.00862069	0.107667	1	734	tags=19%, list=3%, signal=20%
HP_DECREASED_CIRCULATING_IGA_LEVEL	39	0.508869	1.63064	0.00653595	0.107702	1	2190	tags=31%, list=9%, signal=34%
ATCTTGC_MIR31	77	0.436047	1.63	0.00248756	0.108197	1	3716	tags=26%, list=16%, signal=31%
ZHANG_INTERFERON_RESPONSE	23	0.569054	1.62986	0.00886918	0.108195	1	3212	tags=52%, list=14%, signal=60%
WEINBERGER_BLOOD_TWINRIX_AGE_20_40_AND_60_84YO_CORRELATED_WITH_ANTI_HBS_CONC_PRIMARY_VACC_1DY_SIGNIFICANT	33	0.517168	1.62968	0.0183066	0.108213	1	2069	tags=36%, list=9%, signal=40%
HP_PLATYBASIA	16	0.62367	1.62955	0.035343	0.108188	1	1229	tags=25%, list=5%, signal=26%
GSE12366_NAIVE_VS_MEMORY_BCELL_UP	188	0.386941	1.62955	0	0.108047	1	2273	tags=23%, list=10%, signal=25%
HP_ABNORMAL_CIRCULATING_IGM_LEVEL	60	0.46555	1.62944	0.0133333	0.108001	1	2140	tags=28%, list=9%, signal=31%
PID_BCR_5PATHWAY	63	0.457106	1.62943	0.00231481	0.107858	1	2717	tags=27%, list=12%, signal=30%
GOBP_REGULATION_OF_T_CELL_ACTIVATION	320	0.364309	1.62937	0	0.107781	1	2401	tags=23%, list=10%, signal=25%
BROWNE_HCMV_INFECTION_2HR_DN	48	0.484734	1.62929	0.0133333	0.107696	1	655	tags=15%, list=3%, signal=15%
BIOCARTA_STEM_PATHWAY	15	0.644247	1.62903	0.0241449	0.10783	1	960	tags=20%, list=4%, signal=21%
GOBP_POSITIVE_REGULATION_OF_DEVELOPMENTAL_GROWTH	160	0.398285	1.62881	0	0.107918	1	2573	tags=24%, list=11%, signal=27%
HP_ABNORMAL_PROPORTION_OF_CD8_POSITIVE_T_CELLS	15	0.636232	1.62789	0.0309278	0.108636	1	960	tags=33%, list=4%, signal=35%
GOBP_REGULATION_OF_BIOMINERALIZATION	94	0.431475	1.62767	0	0.108678	1	2674	tags=28%, list=12%, signal=31%
GSE3039_ALPHAALPHA_CD8_TCELL_VS_B2_BCELL_UP	200	0.38619	1.62759	0	0.108599	1	2299	tags=22%, list=10%, signal=24%
WP_ONCOSTATIN_M_SIGNALING_PATHWAY	65	0.456458	1.62657	0.00228311	0.109517	1	2937	tags=29%, list=13%, signal=33%
PICCALUGA_ANGIOIMMUNOBLASTIC_LYMPHOMA_UP	208	0.381856	1.62605	0	0.109913	1	2599	tags=27%, list=11%, signal=31%
PID_REG_GR_PATHWAY	82	0.439279	1.62529	0.00646552	0.110476	1	2197	tags=22%, list=9%, signal=24%
GAO_LARGE_INTESTINE_ADULT_CI_MESENCHYMAL_CELLS	347	0.360613	1.62525	0	0.110379	1	1505	tags=23%, list=6%, signal=25%
MIR11181_5P	72	0.445115	1.62498	0.00647948	0.110513	1	3488	tags=24%, list=15%, signal=28%
HP_FAILURE_TO_THRIVE_IN_INFANCY	104	0.419331	1.6248	0.00223714	0.11054	1	1884	tags=18%, list=8%, signal=20%
GSE6269_HEALTHY_VS_E_COLI_INF_PBMC_UP	172	0.394438	1.62392	0	0.111253	1	3406	tags=24%, list=15%, signal=28%
TRAVAGLINI_LUNG_CAPILLARY_INTERMEDIATE_1_CELL	158	0.396098	1.62361	0	0.111414	1	3158	tags=30%, list=14%, signal=35%
GSE29618_MONOCYTE_VS_MDC_DAY7_FLU_VACCINE_UP	199	0.380138	1.62336	0	0.11153	1	2233	tags=25%, list=10%, signal=27%
WANG_SMARCE1_TARGETS_UP	289	0.365525	1.62332	0	0.111408	1	2748	tags=27%, list=12%, signal=30%
GOMF_ANTIGEN_BINDING	62	0.447529	1.6231	0.00454545	0.111471	1	3121	tags=37%, list=13%, signal=43%
WP_FOLATE_METABOLISM	70	0.449868	1.62281	0.00228311	0.111586	1	4712	tags=40%, list=20%, signal=50%
NIKOLSKY_BREAST_CANCER_12Q13_Q21_AMPLICON	43	0.48815	1.62263	0.0133038	0.111599	1	2875	tags=30%, list=12%, signal=34%
GOBP_LEUKOCYTE_CELL_CELL_ADHESION	350	0.358621	1.6226	0	0.111494	1	2401	tags=23%, list=10%, signal=25%
MIR4536_3P	22	0.587636	1.62165	0.0176211	0.112291	1	845	tags=18%, list=4%, signal=19%
GOBP_MUSCLE_HYPERTROPHY_IN_RESPONSE_TO_STRESS	20	0.594226	1.62145	0.0173913	0.112343	1	2313	tags=40%, list=10%, signal=44%
GOBP_POSITIVE_REGULATION_OF_MONOOXYGENASE_ACTIVITY	32	0.532446	1.6214	0.0191083	0.112245	1	4019	tags=41%, list=17%, signal=49%
GSE6269_HEALTHY_VS_E_COLI_INF_PBMC_DN	162	0.3906	1.62136	0	0.11214	1	2748	tags=22%, list=12%, signal=25%
MIR3617_3P	91	0.433516	1.62124	0	0.112108	1	2519	tags=23%, list=11%, signal=26%
GSE339_CD4POS_VS_CD8POS_DC_UP	198	0.379489	1.62122	0	0.111971	1	1668	tags=19%, list=7%, signal=20%
BIOCARTA_IL17_PATHWAY	15	0.631465	1.62105	0.0186722	0.112012	1	960	tags=33%, list=4%, signal=35%
GOBP_BONE_MINERALIZATION	111	0.41199	1.6209	0	0.111996	1	3606	tags=32%, list=16%, signal=37%
GOBP_LEUKOCYTE_ADHESION_TO_VASCULAR_ENDOTHELIAL_CELL	44	0.48892	1.62082	0.00635593	0.111926	1	1340	tags=25%, list=6%, signal=26%
GOCC_SMALL_SUBUNIT_PROCESSOME	38	0.517163	1.62001	0.0247191	0.112562	1	6531	tags=58%, list=28%, signal=80%
GOBP_REGULATION_OF_MONOCYTE_DIFFERENTIATION	20	0.594903	1.61959	0.0272727	0.112865	1	2982	tags=55%, list=13%, signal=63%
GOBP_BRANCHING_INVOLVED_IN_SALIVARY_GLAND_MORPHOGENESIS	20	0.589633	1.61911	0.0190678	0.113192	1	1593	tags=35%, list=7%, signal=38%
GOBP_NITRIC_OXIDE_MEDIATED_SIGNAL_TRANSDUCTION	27	0.550774	1.61891	0.0160643	0.113255	1	3592	tags=33%, list=15%, signal=39%
GOBP_REGULATION_OF_ISOTYPE_SWITCHING	34	0.511242	1.61847	0.0146444	0.113577	1	1717	tags=26%, list=7%, signal=29%
WP_VITAMIN_D_IN_INFLAMMATORY_DISEASES	22	0.589525	1.61796	0.014553	0.113955	1	1053	tags=23%, list=5%, signal=24%
GOBP_MONOCYTE_DIFFERENTIATION	35	0.512548	1.61787	0.0147679	0.113885	1	2310	tags=34%, list=10%, signal=38%
HP_ABNORMAL_EOSINOPHIL_MORPHOLOGY	55	0.473625	1.61745	0.0116279	0.114165	1	2247	tags=31%, list=10%, signal=34%
GSE360_L_MAJOR_VS_M_TUBERCULOSIS_DC_DN	197	0.379976	1.61744	0	0.11402	1	2099	tags=18%, list=9%, signal=19%
REACTOME_FCGAMMA_RECEPTOR_FCGR_DEPENDENT_PHAGOCYTOSIS	90	0.432394	1.6168	0.00240964	0.114551	1	3589	tags=30%, list=15%, signal=35%
HP_RED_EYE	99	0.421855	1.61644	0.0049505	0.114734	1	1376	tags=16%, list=6%, signal=17%
GOBP_RIBOSOME_BIOGENESIS	301	0.358121	1.61636	0	0.114653	1	6977	tags=42%, list=30%, signal=59%
GSE29618_BCELL_VS_MDC_UP	186	0.385263	1.61633	0	0.114543	1	2096	tags=24%, list=9%, signal=26%
GOBP_MACROPHAGE_DIFFERENTIATION	45	0.489339	1.61612	0.00843882	0.114627	1	1717	tags=24%, list=7%, signal=26%
GSE18791_CTRL_VS_NEWCASTLE_VIRUS_DC_16H_DN	193	0.383175	1.616	0	0.114582	1	1957	tags=24%, list=8%, signal=26%
SALVADOR_MARTIN_PEDIATRIC_TBD_ANTI_TNF_THERAPY_NONRESPONDER_PRE_TREATMENT_UP	26	0.543513	1.61588	0.0235546	0.114581	1	3338	tags=42%, list=14%, signal=49%
BIOCARTA_SPRY_PATHWAY	17	0.598601	1.61583	0.0184426	0.114484	1	3626	tags=41%, list=16%, signal=49%
REACTOME_SIGNAL_REGULATORY_PROTEIN_FAMILY_INTERACTIONS	16	0.620965	1.6156	0.0230126	0.114565	1	3276	tags=38%, list=14%, signal=44%
GOMF_CATALYTIC_ACTIVITY_ACTING_ON_A_GLYCOPROTEIN	23	0.570036	1.61554	0.0226337	0.114484	1	2101	tags=17%, list=9%, signal=19%
GOBP_REGULATION_OF_REACTIVE_OXYGEN_SPECIES_BIOSYNTHETIC_PROCESS	87	0.432072	1.61546	0.0023753	0.114414	1	1432	tags=21%, list=6%, signal=22%
FLETCHER_PBMC_BCG_10W_INFANT_PPD_STIMULATED_VS_UNSTIMULATED_10W_DN	180	0.382198	1.61518	0	0.114545	1	2247	tags=25%, list=10%, signal=27%
DESCARTES_MAIN_FETAL_THYMOCYTES	90	0.432289	1.61482	0.00726392	0.114732	1	2911	tags=28%, list=13%, signal=32%
JIANG_AGING_CEREBRAL_CORTEX_UP	32	0.526311	1.61434	0.0192308	0.115077	1	585	tags=19%, list=3%, signal=19%
FLOTHO_PEDIATRIC_ALL_THERAPY_RESPONSE_UP	52	0.465725	1.61391	0.00643777	0.115366	1	1402	tags=13%, list=6%, signal=14%
GOBP_PROTEIN_KINASE_B_SIGNALING	247	0.366312	1.61388	0	0.115249	1	2432	tags=23%, list=10%, signal=26%
GOBP_POSITIVE_REGULATION_OF_REACTIVE_OXYGEN_SPECIES_BIOSYNTHETIC_PROCESS	49	0.472181	1.6137	0.00892857	0.115261	1	1340	tags=22%, list=6%, signal=24%
GSE45365_HEALTHY_VS_MCMV_INFECTION_CD11B_DC_IFNAR_KO_UP	191	0.379362	1.61327	0	0.115574	1	3897	tags=31%, list=17%, signal=37%
GOBP_REGULATION_OF_FAT_CELL_DIFFERENTIATION	127	0.400546	1.61251	0	0.116161	1	2113	tags=21%, list=9%, signal=23%
RODRIGUES_NTN1_TARGETS_DN	159	0.388932	1.61181	0	0.116713	1	3786	tags=30%, list=16%, signal=35%
GOBP_POSITIVE_REGULATION_OF_NEUROGENESIS	212	0.379344	1.61172	0	0.116669	1	2936	tags=25%, list=13%, signal=28%
GSE21670_STAT3_KO_VS_WT_CD4_TCELL_TGFB_IL6_TREATED_DN	198	0.378464	1.61125	0	0.116952	1	1766	tags=21%, list=8%, signal=23%
FAN_EMBRYONIC_CTX_BIG_GROUPS_BRAIN_ENDOTHELIAL	363	0.353578	1.61114	0	0.116914	1	2093	tags=22%, list=9%, signal=24%
MIR191_5P	19	0.58793	1.61106	0.0289256	0.116854	1	1324	tags=21%, list=6%, signal=22%
HP_ABNORMAL_T_CELL_SUBSET_DISTRIBUTION	47	0.481934	1.61068	0.00860215	0.117081	1	1337	tags=19%, list=6%, signal=20%
HP_MYOSITIS	30	0.538623	1.61049	0.0280172	0.117141	1	2174	tags=27%, list=9%, signal=29%
GOBP_EMBRYONIC_CRANIAL_SKELETON_MORPHOGENESIS	45	0.486586	1.61043	0.0190476	0.117049	1	3652	tags=33%, list=16%, signal=39%
SRF_01	51	0.475291	1.61034	0.00215983	0.116997	1	1309	tags=25%, list=6%, signal=27%
REACTOME_GPVI_MEDIATED_ACTIVATION_CASCADE	35	0.509641	1.61029	0.021978	0.116882	1	2297	tags=37%, list=10%, signal=41%
GOBP_TRANSFORMING_GROWTH_FACTOR_BETA_PRODUCTION	41	0.500112	1.61006	0.0155902	0.116977	1	5875	tags=46%, list=25%, signal=62%
GSE13485_CTRL_VS_DAY3_YF17D_VACCINE_PBMC_DN	196	0.379773	1.60984	0	0.117023	1	1857	tags=20%, list=8%, signal=22%
HP_SPONDYLOEPIMETAPHYSEAL_DYSPLASIA	16	0.63137	1.60976	0.0273684	0.116974	1	2886	tags=31%, list=12%, signal=36%
MIR212_5P	95	0.414271	1.60942	0.00451467	0.117185	1	2003	tags=16%, list=9%, signal=17%
GSE25890_CTRL_VS_IL33_IL7_TREATED_NUOCYTES_UP	199	0.377279	1.60939	0	0.11708	1	3525	tags=22%, list=15%, signal=25%
VERRECCHIA_RESPONSE_TO_TGFB1_C2	21	0.573222	1.60938	0.0277778	0.116943	1	3089	tags=43%, list=13%, signal=49%
MIR1273H_3P	94	0.416603	1.60919	0.00234192	0.117016	1	1620	tags=18%, list=7%, signal=19%
GOBP_POSITIVE_REGULATION_OF_LIPID_KINASE_ACTIVITY	37	0.502685	1.60884	0.01566	0.117234	1	1995	tags=27%, list=9%, signal=30%
HP_ABNORMAL_CELL_PROLIFERATION	27	0.550919	1.6086	0.0172414	0.117324	1	2190	tags=33%, list=9%, signal=37%
MODULE_424	18	0.600541	1.60803	0.0341365	0.117764	1	1337	tags=28%, list=6%, signal=29%
GOBP_B_CELL_ACTIVATION_INVOLVED_IN_IMMUNE_RESPONSE	78	0.43903	1.60798	0.00221729	0.117673	1	2096	tags=26%, list=9%, signal=28%
GOBP_POSITIVE_REGULATION_OF_SPROUTING_ANGIOGENESIS	21	0.590536	1.6078	0.030303	0.117729	1	4176	tags=52%, list=18%, signal=64%
WP_RESISTIN_AS_A_REGULATOR_OF_INFLAMMATION	33	0.517833	1.60765	0.0149254	0.11774	1	2096	tags=27%, list=9%, signal=30%
GOBP_EPITHELIAL_CELL_FATE_COMMITMENT	15	0.610662	1.60749	0.0228216	0.117745	1	2573	tags=40%, list=11%, signal=45%
HP_ABNORMALITY_OF_CARPAL_BONE_OSSIFICATION	30	0.540738	1.60744	0.0191489	0.117658	1	1837	tags=23%, list=8%, signal=25%
WP_B_CELL_RECEPTOR_SIGNALING_PATHWAY	97	0.423017	1.6073	0	0.117647	1	2717	tags=26%, list=12%, signal=29%
GSE33425_CD161_HIGH_VS_NEG_CD8_TCELL_UP	198	0.37965	1.60633	0	0.118462	1	2938	tags=25%, list=13%, signal=28%
GOBP_REGULATION_OF_BONE_MINERALIZATION	74	0.431322	1.60561	0.00226244	0.119071	1	2674	tags=28%, list=12%, signal=32%
GSE22886_CD8_TCELL_VS_BCELL_NAIVE_DN	194	0.385014	1.60519	0.00501253	0.119341	1	2481	tags=25%, list=11%, signal=28%
TONKS_TARGETS_OF_RUNX1_RUNX1T1_FUSION_MONOCYTE_UP	203	0.37743	1.60504	0	0.119374	1	4029	tags=28%, list=17%, signal=33%
DHIMAN_PBMC_ATTENUVAX_AGE_15_25YO_SUBQ_7_OR_14DY_DN	18	0.603305	1.60499	0.0349345	0.11929	1	996	tags=28%, list=4%, signal=29%
ATF6_01	126	0.399375	1.60446	0	0.119707	1	5583	tags=34%, list=24%, signal=45%
GOBP_NEGATIVE_REGULATION_OF_VIRAL_LIFE_CYCLE	23	0.560916	1.60384	0.0149893	0.120202	1	4648	tags=43%, list=20%, signal=54%
HP_KERATITIS	72	0.449397	1.60358	0.00470588	0.120333	1	1946	tags=21%, list=8%, signal=23%
GOBP_MYELOID_CELL_DEVELOPMENT	66	0.445759	1.60348	0.00952381	0.120303	1	1416	tags=17%, list=6%, signal=18%
GSE23925_DARK_ZONE_VS_NAIVE_BCELL_DN	198	0.380476	1.60286	0	0.120762	1	2874	tags=26%, list=12%, signal=30%
GSE18791_UNSTIM_VS_NEWCATSLE_VIRUS_DC_6H_DN	195	0.382217	1.6028	0	0.120693	1	3241	tags=32%, list=14%, signal=37%
GNF2_MYL2	32	0.516236	1.6028	0.0172786	0.120551	1	2495	tags=31%, list=11%, signal=35%
SARRIO_EPITHELIAL_MESENCHYMAL_TRANSITION_DN	143	0.392549	1.6024	0	0.120812	1	2401	tags=30%, list=10%, signal=33%
GOBP_SODIUM_INDEPENDENT_ORGANIC_ANION_TRANSPORT	16	0.611489	1.60236	0.0220884	0.120728	1	172	tags=19%, list=1%, signal=19%
GOBP_OSTEOCLAST_DIFFERENTIATION	92	0.424048	1.60181	0	0.121152	1	1258	tags=21%, list=5%, signal=22%
RICKMAN_HEAD_AND_NECK_CANCER_F	55	0.465014	1.6018	0.00856531	0.121024	1	1392	tags=16%, list=6%, signal=17%
GOBP_MAST_CELL_ACTIVATION_INVOLVED_IN_IMMUNE_RESPONSE	47	0.47575	1.60146	0.012766	0.121244	1	2524	tags=28%, list=11%, signal=31%
MODULE_436	134	0.397976	1.60143	0	0.121138	1	2537	tags=28%, list=11%, signal=32%
GOBP_CELLULAR_RESPONSE_TO_PH	22	0.565602	1.60113	0.0209205	0.12132	1	3030	tags=32%, list=13%, signal=37%
GOBP_IMMUNOGLOBULIN_PRODUCTION	112	0.407759	1.60057	0.00522193	0.121745	1	1862	tags=18%, list=8%, signal=19%
GOMF_PHOSPHORIC_DIESTER_HYDROLASE_ACTIVITY	89	0.425266	1.60035	0.00223714	0.121848	1	2126	tags=22%, list=9%, signal=25%
GSE12366_GC_BCELL_VS_PLASMA_CELL_UP	192	0.378536	1.59941	0	0.122717	1	2717	tags=20%, list=12%, signal=23%
RUBENSTEIN_SKELETAL_MUSCLE_T_CELLS	180	0.379222	1.59909	0.00246305	0.122932	1	1144	tags=9%, list=5%, signal=10%
HP_SLURRED_SPEECH	34	0.522043	1.59864	0.0175055	0.123287	1	1657	tags=26%, list=7%, signal=28%
MIR10398_5P	79	0.434398	1.59849	0	0.123287	1	4694	tags=39%, list=20%, signal=49%
GOBP_MONONUCLEAR_CELL_DIFFERENTIATION	402	0.346778	1.59848	0	0.12316	1	2401	tags=20%, list=10%, signal=22%
POMEROY_MEDULLOBLASTOMA_DESMOPLASIC_VS_CLASSIC_DN	60	0.449474	1.59848	0.0113379	0.123016	1	1437	tags=18%, list=6%, signal=19%
HP_UNUSUAL_FUNGAL_INFECTION	62	0.446543	1.59806	0.0134831	0.123296	1	2247	tags=27%, list=10%, signal=30%
HP_AQUEDUCTAL_STENOSIS	17	0.597921	1.59798	0.0385396	0.123243	1	1185	tags=24%, list=5%, signal=25%
SNF5_DN.V1_UP	173	0.380568	1.59779	0	0.123271	1	1132	tags=16%, list=5%, signal=16%
STTTCRNTTT_IRF_Q6	191	0.383815	1.59714	0.00289855	0.123814	1	2510	tags=26%, list=11%, signal=29%
GOBP_LIPOXYGENASE_PATHWAY	16	0.605705	1.59701	0.027833	0.123798	1	225	tags=13%, list=1%, signal=13%
GSE39556_UNTREATED_VS_3H_POLYIC_INJ_MOUSE_CD8A_DC_DN	199	0.374636	1.59671	0	0.123938	1	2510	tags=25%, list=11%, signal=28%
GOBP_NEGATIVE_REGULATION_OF_PROTEIN_ACETYLATION	22	0.561286	1.5967	0.0215983	0.123801	1	2729	tags=23%, list=12%, signal=26%
DURANTE_ADULT_OLFACTORY_NEUROEPITHELIUM_MAST_CELLS	73	0.439494	1.59667	0.00728155	0.123687	1	1345	tags=26%, list=6%, signal=28%
HP_NEPHROCALCINOSIS	72	0.439347	1.59608	0.00707547	0.124121	1	2069	tags=22%, list=9%, signal=24%
HP_SKIN_RASH	114	0.405516	1.59519	0.00462963	0.124872	1	1337	tags=17%, list=6%, signal=18%
TONKS_TARGETS_OF_RUNX1_RUNX1T1_FUSION_HSC_DN	188	0.378724	1.59494	0	0.124984	1	2304	tags=26%, list=10%, signal=28%
GOBP_NEGATIVE_REGULATION_OF_ANION_TRANSMEMBRANE_TRANSPORT	32	0.519331	1.5946	0.0131004	0.125202	1	217	tags=13%, list=1%, signal=13%
GSE3982_MAST_CELL_VS_BASOPHIL_DN	197	0.375539	1.59455	0	0.125096	1	1562	tags=16%, list=7%, signal=17%
MODULE_177	100	0.413333	1.59423	0	0.125279	1	1151	tags=16%, list=5%, signal=17%
GAUCHER_PBMC_YF_VAX_STAMARIL_UNKNOWN_AGE_7DY_UP	291	0.359198	1.59422	0	0.125142	1	1984	tags=21%, list=9%, signal=23%
GAUSSMANN_MLL_AF4_FUSION_TARGETS_G_DN	34	0.513247	1.59387	0.0207469	0.125375	1	874	tags=18%, list=4%, signal=18%
GSE20715_0H_VS_24H_OZONE_LUNG_UP	199	0.377197	1.59354	0	0.125566	1	2853	tags=27%, list=12%, signal=31%
MARKEY_RB1_CHRONIC_LOF_DN	121	0.404543	1.59349	0.0046729	0.125471	1	2010	tags=22%, list=9%, signal=24%
GOBP_THYMIC_T_CELL_SELECTION	22	0.558661	1.59295	0.021322	0.125885	1	2190	tags=27%, list=9%, signal=30%
JAATINEN_HEMATOPOIETIC_STEM_CELL_DN	228	0.368322	1.59259	0.00540541	0.126108	1	1386	tags=21%, list=6%, signal=22%
MODULE_79	95	0.424772	1.59215	0.002331	0.126402	1	2108	tags=32%, list=9%, signal=35%
KEGG_ARACHIDONIC_ACID_METABOLISM	57	0.464152	1.59214	0.00431965	0.126258	1	1643	tags=18%, list=7%, signal=19%
PDGF_ERK_DN.V1_DN	146	0.385243	1.59209	0.00254453	0.126175	1	2870	tags=23%, list=12%, signal=26%
GSE24634_TEFF_VS_TCONV_DAY7_IN_CULTURE_DN	200	0.375532	1.59135	0	0.126791	1	2599	tags=26%, list=11%, signal=30%
GOBP_LUNG_MORPHOGENESIS	48	0.469324	1.59099	0.0105263	0.127019	1	6401	tags=46%, list=28%, signal=63%
PID_INTEGRIN1_PATHWAY	66	0.438028	1.59074	0.0045977	0.127162	1	4060	tags=38%, list=18%, signal=46%
GOBP_NEGATIVE_REGULATION_OF_OSTEOCLAST_DIFFERENTIATION	27	0.539311	1.59067	0.0247748	0.127086	1	1166	tags=26%, list=5%, signal=27%
PID_ERBB1_RECEPTOR_PROXIMAL_PATHWAY	35	0.513254	1.59048	0.0151844	0.127113	1	2799	tags=34%, list=12%, signal=39%
GSE40443_INDUCED_VS_TOTAL_TREG_DN	200	0.372584	1.59041	0	0.127039	1	1621	tags=18%, list=7%, signal=19%
HP_SKIN_NODULE	101	0.420983	1.59033	0.00707547	0.126981	1	2404	tags=24%, list=10%, signal=26%
MULLIGHAN_MLL_SIGNATURE_2_DN	275	0.361627	1.59032	0	0.126849	1	2254	tags=21%, list=10%, signal=23%
GOMF_POLYPEPTIDE_N_ACETYLGALACTOSAMINYLTRANSFERASE_ACTIVITY	19	0.585744	1.59029	0.0232068	0.126736	1	1415	tags=21%, list=6%, signal=22%
HP_ABSCESS	49	0.463511	1.59019	0.0198238	0.126699	1	1717	tags=22%, list=7%, signal=24%
GOBP_POSITIVE_REGULATION_OF_CELL_DEVELOPMENT	285	0.362669	1.59019	0	0.126557	1	2674	tags=22%, list=12%, signal=25%
HESS_TARGETS_OF_HOXA9_AND_MEIS1_DN	82	0.428519	1.58994	0.00902935	0.126675	1	1612	tags=23%, list=7%, signal=25%
GOBP_REGULATION_OF_EPITHELIAL_CELL_APOPTOTIC_PROCESS	80	0.429613	1.58994	0.00714286	0.126538	1	4421	tags=38%, list=19%, signal=46%
SHIPP_DLBCL_VS_FOLLICULAR_LYMPHOMA_DN	44	0.484348	1.58989	0.00643777	0.126427	1	1723	tags=27%, list=7%, signal=29%
GOBP_ALTERNATIVE_MRNA_SPLICING_VIA_SPLICEOSOME	70	0.437368	1.5898	0.0112867	0.12637	1	3885	tags=26%, list=17%, signal=31%
GOBP_FC_RECEPTOR_SIGNALING_PATHWAY	182	0.379564	1.58966	0	0.126375	1	2297	tags=18%, list=10%, signal=20%
GOBP_REGULATION_OF_T_CELL_MEDIATED_IMMUNITY	77	0.438578	1.58948	0.0138889	0.126403	1	2417	tags=29%, list=10%, signal=32%
LAKE_ADULT_KIDNEY_C4_PROXIMAL_TUBULE_EPITHELIAL_CELLS_S2	172	0.379482	1.58948	0	0.126266	1	2600	tags=24%, list=11%, signal=27%
GAO_ESOPHAGUS_25W_C2_KRT6BPOS_SECRETORY_PROGENITOR_CELLS	75	0.424494	1.58922	0.00477327	0.126397	1	2617	tags=25%, list=11%, signal=28%
GAUSSMANN_MLL_AF4_FUSION_TARGETS_E_UP	97	0.417801	1.58893	0.00700935	0.126574	1	1648	tags=20%, list=7%, signal=21%
BIOCARTA_IL7_PATHWAY	16	0.620698	1.58843	0.0325866	0.126951	1	1282	tags=38%, list=6%, signal=40%
GOBP_NEGATIVE_REGULATION_OF_CYTOKINE_PRODUCTION_INVOLVED_IN_IMMUNE_RESPONSE	26	0.54069	1.58782	0.0268456	0.127489	1	2401	tags=35%, list=10%, signal=39%
LU_IL4_SIGNALING	91	0.412137	1.58769	0.00669643	0.127501	1	1289	tags=22%, list=6%, signal=23%
HP_ABNORMAL_CONJUNCTIVA_MORPHOLOGY	140	0.397165	1.58653	0	0.128464	1	2136	tags=19%, list=9%, signal=20%
SCHWAB_TARGETS_OF_BMYB_POLYMORPHIC_VARIANTS_DN	16	0.605211	1.58647	0.0219298	0.128393	1	712	tags=19%, list=3%, signal=19%
WP_MONOAMINE_TRANSPORT	32	0.506069	1.58647	0.0266667	0.128251	1	1877	tags=22%, list=8%, signal=24%
HP_APHASIA	71	0.444664	1.58643	0.00444444	0.12815	1	1630	tags=15%, list=7%, signal=17%
WP_FIBRIN_COMPLEMENT_RECEPTOR_3_SIGNALING_PATHWAY	40	0.491144	1.58617	0.0172043	0.128306	1	1282	tags=28%, list=6%, signal=29%
AIZARANI_LIVER_C10_MVECS_1	267	0.358714	1.58615	0	0.128194	1	2121	tags=24%, list=9%, signal=26%
HP_SPINAL_CORD_LESION	29	0.518639	1.5861	0.0235043	0.128106	1	2068	tags=28%, list=9%, signal=30%
GOBP_POSITIVE_REGULATION_OF_CELL_ADHESION	420	0.344607	1.58606	0	0.12799	1	2401	tags=21%, list=10%, signal=23%
GOBP_PSEUDOURIDINE_SYNTHESIS	18	0.587967	1.58598	0.0250522	0.127939	1	7208	tags=72%, list=31%, signal=105%
DURANTE_ADULT_OLFACTORY_NEUROEPITHELIUM_CD4_T_CELLS	28	0.531083	1.58516	0.0215054	0.128608	1	1407	tags=29%, list=6%, signal=30%
GOBP_ALPHA_BETA_T_CELL_ACTIVATION	146	0.390576	1.58485	0.00234192	0.128786	1	1688	tags=21%, list=7%, signal=22%
GOBP_REGULATION_OF_LIPID_STORAGE	52	0.477415	1.58471	0.0141509	0.128816	1	2546	tags=29%, list=11%, signal=32%
GOBP_CARBOHYDRATE_TRANSMEMBRANE_TRANSPORT	112	0.403184	1.58442	0	0.129044	1	2048	tags=18%, list=9%, signal=19%
HP_RECURRENT_LOWER_RESPIRATORY_TRACT_INFECTIONS	110	0.405349	1.58419	0.0023753	0.129132	1	2190	tags=23%, list=9%, signal=25%
OCT1_05	251	0.359882	1.5839	0	0.129313	1	2807	tags=22%, list=12%, signal=25%
WANG_IMMORTALIZED_BY_HOXA9_AND_MEIS1_UP	30	0.518046	1.5838	0.0193548	0.129288	1	1267	tags=23%, list=5%, signal=25%
JEPSEN_SMRT_TARGETS	33	0.515742	1.5838	0.00816326	0.129154	1	1561	tags=30%, list=7%, signal=32%
GOBP_CD4_POSITIVE_ALPHA_BETA_T_CELL_ACTIVATION	97	0.414248	1.58372	0.00242718	0.129084	1	1662	tags=23%, list=7%, signal=24%
GOBP_POSITIVE_REGULATION_OF_PROTEIN_LOCALIZATION_TO_CELL_SURFACE	16	0.625492	1.5834	0.033195	0.129279	1	3000	tags=38%, list=13%, signal=43%
GSE42724_NAIVE_BCELL_VS_PLASMABLAST_UP	195	0.37156	1.58315	0	0.129426	1	1857	tags=22%, list=8%, signal=23%
GOBP_GLUCOSAMINE_CONTAINING_COMPOUND_METABOLIC_PROCESS	26	0.550605	1.58313	0.0245536	0.129298	1	553	tags=15%, list=2%, signal=16%
GESERICK_TERT_TARGETS_DN	21	0.578868	1.58283	0.0227743	0.129512	1	2522	tags=48%, list=11%, signal=53%
HP_SYRINGOMYELIA	22	0.561326	1.58265	0.0189076	0.129541	1	2068	tags=32%, list=9%, signal=35%
HP_ABNORMALITY_OF_THE_LYMPH_NODES	194	0.374871	1.58226	0	0.129779	1	2247	tags=20%, list=10%, signal=22%
GOBP_REGULATION_OF_INFLAMMATORY_RESPONSE	321	0.350778	1.58199	0	0.12995	1	2758	tags=24%, list=12%, signal=27%
PITX2_Q2	261	0.361048	1.5819	0	0.129892	1	2017	tags=18%, list=9%, signal=19%
GSE30083_SP1_VS_SP4_THYMOCYTE_DN	198	0.376335	1.58173	0	0.129955	1	1688	tags=21%, list=7%, signal=23%
GOBP_STRIATED_MUSCLE_ADAPTATION	42	0.483266	1.58169	0.0190678	0.12985	1	1760	tags=24%, list=8%, signal=26%
HP_AUTOIMMUNE_HEMOLYTIC_ANEMIA	29	0.52794	1.58134	0.0314465	0.130082	1	1337	tags=24%, list=6%, signal=26%
GOMF_POLY_A_BINDING	22	0.554216	1.5812	0.0320641	0.130088	1	4097	tags=32%, list=18%, signal=39%
CTCAAGA_MIR526B	73	0.442097	1.58115	0.00680272	0.129994	1	3447	tags=32%, list=15%, signal=37%
GRABARCZYK_BCL11B_TARGETS_DN	57	0.459253	1.58084	0.00650759	0.130229	1	1384	tags=19%, list=6%, signal=20%
HP_DECREASED_LYMPHOCYTE_PROLIFERATION_IN_RESPONSE_TO_MITOGEN	21	0.569055	1.58062	0.0386965	0.130317	1	2190	tags=33%, list=9%, signal=37%
MODULE_248	128	0.395602	1.58057	0.00990099	0.130245	1	1020	tags=18%, list=4%, signal=19%
TCCAGAG_MIR518C	142	0.38605	1.58026	0	0.130457	1	3709	tags=27%, list=16%, signal=32%
GSE6259_FLT3L_INDUCED_33D1_POS_DC_VS_CD4_TCELL_UP	171	0.383393	1.58004	0	0.130566	1	1966	tags=20%, list=8%, signal=22%
TAKEDA_TARGETS_OF_NUP98_HOXA9_FUSION_16D_UP	173	0.381716	1.57967	0	0.130851	1	1851	tags=21%, list=8%, signal=23%
GOBP_POSITIVE_REGULATION_OF_MONONUCLEAR_CELL_MIGRATION	62	0.447346	1.57964	0.00917431	0.13075	1	1940	tags=24%, list=8%, signal=26%
GOBP_REGULATION_OF_GLIAL_CELL_DIFFERENTIATION	65	0.442421	1.57948	0.0135747	0.130787	1	2554	tags=29%, list=11%, signal=33%
GSE30083_SP3_VS_SP4_THYMOCYTE_DN	199	0.365742	1.57881	0	0.131386	1	1627	tags=19%, list=7%, signal=20%
DORN_ADENOVIRUS_INFECTION_12HR_UP	27	0.538265	1.57879	0.0244444	0.131265	1	1728	tags=37%, list=7%, signal=40%
HP_RESTRICTIVE_VENTILATORY_DEFECT	80	0.425011	1.57875	0.00225734	0.131161	1	2177	tags=24%, list=9%, signal=26%
GOBP_POSITIVE_REGULATION_OF_CHEMOTAXIS	138	0.393263	1.57849	0.00497512	0.131328	1	1940	tags=26%, list=8%, signal=28%
GSE9650_EFFECTOR_VS_EXHAUSTED_CD8_TCELL_DN	199	0.371456	1.57843	0	0.131252	1	3860	tags=30%, list=17%, signal=36%
GOMF_SINGLE_STRANDED_RNA_BINDING	85	0.421996	1.57843	0.0021645	0.131119	1	4342	tags=28%, list=19%, signal=35%
GSE16385_IFNG_TNF_VS_UNSTIM_MACROPHAGE_ROSIGLITAZONE_TREATED_DN	198	0.371284	1.57831	0.004914	0.131117	1	1315	tags=13%, list=6%, signal=14%
GOBP_T_CELL_ACTIVATION	462	0.335916	1.5771	0	0.132306	1	2401	tags=20%, list=10%, signal=22%
GOBP_REGULATION_OF_KERATINOCYTE_DIFFERENTIATION	41	0.477279	1.57673	0.0233051	0.132599	1	2978	tags=29%, list=13%, signal=34%
WP_ALLOGRAFT_REJECTION	88	0.42142	1.57669	0.00486618	0.132495	1	3064	tags=36%, list=13%, signal=42%
HP_ADVANCED_ERUPTION_OF_TEETH	37	0.50399	1.57661	0.0195652	0.132439	1	2396	tags=30%, list=10%, signal=33%
GOBP_REGULATION_OF_TRANSLATION_NCRNA_MEDIATED	17	0.596471	1.57643	0.0262626	0.13253	1	6243	tags=65%, list=27%, signal=88%
MEISSNER_NPC_ICP_WITH_H3_UNMETHYLATED	20	0.562039	1.57611	0.0375	0.13271	1	1172	tags=25%, list=5%, signal=26%
HP_GASTROINTESTINAL_INFLAMMATION	100	0.41055	1.57596	0.00688073	0.132764	1	2140	tags=22%, list=9%, signal=24%
MANNE_COVID19_COMBINED_COHORT_VS_HEALTHY_DONOR_PLATELETS_DN	218	0.368613	1.57596	0	0.132627	1	2130	tags=21%, list=9%, signal=23%
GSE32986_UNSTIM_VS_CURDLAN_HIGHDOSE_STIM_DC_DN	198	0.369308	1.57579	0	0.132659	1	1643	tags=18%, list=7%, signal=19%
DESCARTES_FETAL_STOMACH_MESOTHELIAL_CELLS	31	0.520286	1.57541	0.0231579	0.132955	1	4219	tags=45%, list=18%, signal=55%
GSE18893_TCONV_VS_TREG_24H_CULTURE_DN	198	0.368435	1.57538	0.00263852	0.132843	1	1621	tags=19%, list=7%, signal=20%
GOBP_POSITIVE_REGULATION_OF_ISOTYPE_SWITCHING	25	0.549679	1.57533	0.0168776	0.132752	1	1717	tags=28%, list=7%, signal=30%
MODULE_129	216	0.371546	1.5752	0	0.132769	1	2199	tags=21%, list=9%, signal=23%
HP_PNEUMONIA	200	0.369335	1.57518	0	0.132652	1	2672	tags=20%, list=12%, signal=22%
ZHAN_MULTIPLE_MYELOMA_LB_DN	38	0.502174	1.57508	0.0138889	0.132627	1	3406	tags=45%, list=15%, signal=52%
PID_RXR_VDR_PATHWAY	26	0.534719	1.57479	0.0317797	0.132805	1	2604	tags=38%, list=11%, signal=43%
KEGG_INOSITOL_PHOSPHATE_METABOLISM	54	0.460281	1.57421	0.00441501	0.133299	1	2486	tags=22%, list=11%, signal=25%
GSE32986_UNSTIM_VS_GMCSF_AND_CURDLAN_LOWDOSE_STIM_DC_DN	197	0.374006	1.57414	0	0.133236	1	2932	tags=25%, list=13%, signal=28%
GOBP_ENDOTHELIAL_CELL_MIGRATION	213	0.361427	1.57393	0	0.133313	1	2717	tags=26%, list=12%, signal=29%
GOBP_CARDIAC_EPITHELIAL_TO_MESENCHYMAL_TRANSITION	30	0.515311	1.57391	0.0277186	0.133192	1	3527	tags=40%, list=15%, signal=47%
AIZARANI_LIVER_C25_KUPFFER_CELLS_4	173	0.373318	1.5737	0.00249377	0.133282	1	1364	tags=22%, list=6%, signal=23%
RODWELL_AGING_KIDNEY_UP	477	0.336905	1.57327	0	0.133621	1	2311	tags=19%, list=10%, signal=21%
GSE22886_DAY0_VS_DAY7_MONOCYTE_IN_CULTURE_UP	196	0.370234	1.57289	0	0.133908	1	2595	tags=26%, list=11%, signal=29%
GSE9988_ANTI_TREM1_VS_VEHICLE_TREATED_MONOCYTES_DN	197	0.373709	1.57245	0.00251889	0.13424	1	2668	tags=22%, list=12%, signal=25%
GSE16450_IMMATURE_VS_MATURE_NEURON_CELL_LINE_UP	190	0.372185	1.5722	0	0.134413	1	906	tags=15%, list=4%, signal=15%
HP_ABNORMAL_C_REACTIVE_PROTEIN_LEVEL	52	0.45673	1.57179	0.0109409	0.13472	1	1595	tags=25%, list=7%, signal=27%
GOBP_CHEMOKINE_C_X_C_MOTIF_LIGAND_2_PRODUCTION	15	0.618791	1.57157	0.0292887	0.134856	1	1878	tags=40%, list=8%, signal=43%
REACTOME_ANTIGEN_ACTIVATES_B_CELL_RECEPTOR_BCR_LEADING_TO_GENERATION_OF_SECOND_MESSENGERS	35	0.49023	1.57006	0.0255319	0.136408	1	2572	tags=31%, list=11%, signal=35%
GSE29618_MONOCYTE_VS_MDC_UP	199	0.368615	1.56997	0	0.136368	1	2674	tags=30%, list=12%, signal=33%
HP_ABNORMAL_LARGE_INTESTINE_MORPHOLOGY	235	0.361573	1.5698	0	0.136397	1	2140	tags=19%, list=9%, signal=20%
GOBP_ORGAN_OR_TISSUE_SPECIFIC_IMMUNE_RESPONSE	38	0.486046	1.56979	0.0230126	0.136268	1	1120	tags=18%, list=5%, signal=19%
HP_HYPERGLYCEMIA	43	0.475374	1.56971	0.0175055	0.136209	1	1499	tags=16%, list=6%, signal=17%
GOBP_SEROTONIN_TRANSPORT	20	0.56725	1.56948	0.0323276	0.136307	1	2729	tags=30%, list=12%, signal=34%
GSE23321_EFFECTOR_MEMORY_VS_NAIVE_CD8_TCELL_DN	192	0.372426	1.56947	0	0.136173	1	4029	tags=28%, list=17%, signal=34%
HP_ABNORMAL_CIRCULATING_IGA_LEVEL	62	0.444877	1.56945	0.00947867	0.13605	1	2190	tags=27%, list=9%, signal=30%
PID_EPHA_FWDPATHWAY	34	0.51051	1.56941	0.0175055	0.135962	1	3626	tags=38%, list=16%, signal=45%
GSE23925_LIGHT_ZONE_VS_NAIVE_BCELL_UP	197	0.366319	1.56928	0	0.135957	1	3098	tags=28%, list=13%, signal=32%
GSE15735_CTRL_VS_HDAC_INHIBITOR_TREATED_CD4_TCELL_12H_DN	200	0.367264	1.56905	0	0.136098	1	2299	tags=23%, list=10%, signal=25%
SCHERER_PBMC_YF_VAX_AGE_18_40YO_4_TO_7DY_UP	349	0.346773	1.56893	0	0.136093	1	2443	tags=19%, list=11%, signal=21%
GSE29618_BCELL_VS_MDC_DAY7_FLU_VACCINE_UP	187	0.371149	1.56893	0	0.135957	1	1862	tags=20%, list=8%, signal=22%
MIR223_3P	121	0.401991	1.56889	0.00238663	0.135855	1	2711	tags=21%, list=12%, signal=23%
GOBP_REGULATION_OF_PRODUCTION_OF_MOLECULAR_MEDIATOR_OF_IMMUNE_RESPONSE	144	0.384981	1.56874	0.0025	0.135883	1	2069	tags=23%, list=9%, signal=25%
TAKEDA_TARGETS_OF_NUP98_HOXA9_FUSION_8D_DN	198	0.369248	1.56828	0	0.136255	1	2605	tags=25%, list=11%, signal=28%
ETS_Q4	252	0.359824	1.56826	0	0.136148	1	3002	tags=26%, list=13%, signal=29%
SOBOLEV_T_CELL_PANDEMRIX_AGE_18_64YO_1DY_UP	23	0.560594	1.56798	0.0207469	0.136296	1	2190	tags=48%, list=9%, signal=53%
GSE360_L_DONOVANI_VS_M_TUBERCULOSIS_DC_DN	197	0.364897	1.56794	0	0.136205	1	2315	tags=20%, list=10%, signal=22%
SOBOLEV_PBMC_PANDEMRIX_AGE_18_64YO_MEDIUM_HIGH_ADVERSE_EVENT_SUBJECTS_1DY_UP	39	0.496439	1.56786	0.0235546	0.136151	1	2471	tags=41%, list=11%, signal=46%
REACTOME_NETRIN_1_SIGNALING	50	0.464577	1.5676	0.0134529	0.136334	1	4279	tags=44%, list=18%, signal=54%
KRAS.PROSTATE_UP.V1_UP	137	0.385655	1.56754	0.00481928	0.136266	1	1307	tags=16%, list=6%, signal=17%
GSE40685_TREG_VS_FOXP3_KO_TREG_PRECURSOR_DN	195	0.369353	1.56747	0	0.136221	1	2639	tags=26%, list=11%, signal=29%
GSE10325_LUPUS_CD4_TCELL_VS_LUPUS_BCELL_DN	187	0.37206	1.56744	0	0.136108	1	2311	tags=27%, list=10%, signal=29%
MODULE_111	150	0.384239	1.56727	0.00503778	0.136147	1	3802	tags=31%, list=16%, signal=36%
GOBP_POSITIVE_REGULATION_OF_ENDOTHELIAL_CELL_MIGRATION	105	0.405641	1.56717	0.00697674	0.136123	1	2717	tags=24%, list=12%, signal=27%
HAMAI_APOPTOSIS_VIA_TRAIL_DN	196	0.369865	1.56703	0	0.13613	1	3090	tags=28%, list=13%, signal=32%
MIKKELSEN_ES_ICP_WITH_H3K4ME3_AND_H3K27ME3	135	0.390596	1.56659	0	0.136457	1	1446	tags=20%, list=6%, signal=21%
HP_SUBCUTANEOUS_NODULE	83	0.41895	1.56657	0.0116822	0.136349	1	2136	tags=23%, list=9%, signal=25%
PANGAS_TUMOR_SUPPRESSION_BY_SMAD1_AND_SMAD5_UP	131	0.391459	1.56648	0	0.136273	1	2733	tags=29%, list=12%, signal=33%
GOBP_POSITIVE_REGULATION_OF_LEUKOCYTE_CHEMOTAXIS	90	0.413819	1.56644	0.00429185	0.136193	1	1940	tags=27%, list=8%, signal=29%
TRAVAGLINI_LUNG_CD8_NAIVE_T_CELL	143	0.385038	1.566	0.00248756	0.136565	1	2755	tags=29%, list=12%, signal=33%
GOBP_REGULATION_OF_B_CELL_ACTIVATION	125	0.388739	1.56551	0.00471698	0.136933	1	2515	tags=26%, list=11%, signal=29%
GOBP_OSSIFICATION	385	0.345041	1.56493	0	0.137453	1	2712	tags=23%, list=12%, signal=25%
GOBP_REGULATION_OF_LEUKOCYTE_MEDIATED_CYTOTOXICITY	76	0.42722	1.56466	0.00945627	0.137609	1	2417	tags=28%, list=10%, signal=31%
GSE43863_NAIVE_VS_MEMORY_LY6C_INT_CXCR5POS_CD4_TCELL_D150_LCMV_UP	198	0.374129	1.56454	0	0.137596	1	2044	tags=21%, list=9%, signal=23%
GOBP_REGULATION_OF_MICROGLIAL_CELL_ACTIVATION	18	0.580967	1.5644	0.0334076	0.137617	1	941	tags=39%, list=4%, signal=41%
MIR3678_3P	127	0.38666	1.56412	0	0.137773	1	978	tags=13%, list=4%, signal=13%
MIR4256	75	0.423653	1.56399	0	0.137779	1	3488	tags=23%, list=15%, signal=27%
GOBP_POSITIVE_REGULATION_OF_MYELOID_CELL_DIFFERENTIATION	99	0.409172	1.56342	0.00455581	0.138301	1	2717	tags=24%, list=12%, signal=27%
GOBP_ACUTE_PHASE_RESPONSE	45	0.471772	1.56303	0.0199115	0.138613	1	4123	tags=47%, list=18%, signal=57%
HP_RECURRENT_ASPIRATION_PNEUMONIA	21	0.565322	1.5628	0.0416667	0.138698	1	1151	tags=14%, list=5%, signal=15%
MIR6763_5P	109	0.405685	1.56272	0.00689655	0.138656	1	1762	tags=20%, list=8%, signal=22%
HOEK_NEUTROPHIL_2011_2012_TIV_ADULT_7DY_DN	39	0.498648	1.56263	0.015625	0.138619	1	3669	tags=46%, list=16%, signal=55%
HP_PUSTULE	23	0.546956	1.56186	0.0208333	0.139328	1	1506	tags=26%, list=6%, signal=28%
GSE21670_TGFB_VS_IL6_TREATED_STAT3_KO_CD4_TCELL_DN	199	0.363068	1.56138	0	0.139697	1	1859	tags=20%, list=8%, signal=22%
GSE15750_DAY6_VS_DAY10_TRAF6KO_EFF_CD8_TCELL_DN	198	0.371565	1.56134	0.00251889	0.139603	1	3786	tags=28%, list=16%, signal=34%
GOBP_LEUKOCYTE_APOPTOTIC_PROCESS	102	0.406283	1.5607	0.00232019	0.140227	1	2461	tags=23%, list=11%, signal=25%
HOWARD_MONOCYTE_INACT_MONOV_INFLUENZA_A_INDONESIA_05_2005_H5N1_AGE_18_49YO_1DY_UP	224	0.360164	1.56054	0	0.140273	1	1857	tags=22%, list=8%, signal=24%
GOBP_NEGATIVE_REGULATION_OF_CHEMOKINE_PRODUCTION	21	0.558804	1.56049	0.0425101	0.140198	1	1340	tags=29%, list=6%, signal=30%
GSE7348_UNSTIM_VS_LPS_STIM_MACROPHAGE_UP	152	0.383485	1.56022	0	0.140376	1	3203	tags=24%, list=14%, signal=27%
GOBP_CELLULAR_RESPONSE_TO_ETHANOL	15	0.602433	1.56016	0.046	0.14029	1	432	tags=20%, list=2%, signal=20%
GOBP_NEGATIVE_REGULATION_OF_CELL_ACTIVATION	191	0.372317	1.56009	0	0.140239	1	2140	tags=24%, list=9%, signal=26%
GOBP_RIBONUCLEOPROTEIN_COMPLEX_SUBUNIT_ORGANIZATION	195	0.366478	1.56008	0	0.140118	1	8026	tags=43%, list=35%, signal=65%
GSE15930_NAIVE_VS_48H_IN_VITRO_STIM_IFNAB_CD8_TCELL_UP	197	0.36826	1.55987	0.00277778	0.140213	1	1842	tags=17%, list=8%, signal=19%
PID_CXCR4_PATHWAY	100	0.400508	1.55976	0.00496278	0.140226	1	3016	tags=30%, list=13%, signal=34%
KORKOLA_EMBRYONIC_CARCINOMA_VS_SEMINOMA_DN	25	0.547733	1.55949	0.038055	0.140393	1	2039	tags=24%, list=9%, signal=26%
HP_HEMIPARESIS	82	0.42562	1.55942	0.0118483	0.140317	1	1376	tags=18%, list=6%, signal=19%
GOBP_REGULATION_OF_RESPONSE_TO_INTERFERON_GAMMA	25	0.539922	1.55935	0.0265487	0.140251	1	3000	tags=40%, list=13%, signal=46%
GSE16450_IMMATURE_VS_MATURE_NEURON_CELL_LINE_12H_IFNA_STIM_UP	199	0.369586	1.55905	0.00243309	0.14046	1	2299	tags=25%, list=10%, signal=28%
GOBP_REACTIVE_OXYGEN_SPECIES_BIOSYNTHETIC_PROCESS	111	0.403857	1.55877	0	0.140625	1	1432	tags=19%, list=6%, signal=20%
HP_INTERRUPTED_AORTIC_ARCH	15	0.608982	1.5587	0.0304348	0.140576	1	4678	tags=53%, list=20%, signal=67%
MODULE_128	93	0.41249	1.55804	0.00728155	0.141158	1	2108	tags=31%, list=9%, signal=34%
HP_BROAD_METACARPALS	16	0.594522	1.5578	0.0333333	0.141286	1	1087	tags=25%, list=5%, signal=26%
GOBP_PEPTIDYL_THREONINE_DEPHOSPHORYLATION	22	0.545422	1.55706	0.0204499	0.142005	1	1851	tags=27%, list=8%, signal=30%
GOBP_LYMPHOCYTE_MIGRATION	111	0.400366	1.55692	0.00447427	0.142008	1	1017	tags=21%, list=4%, signal=22%
GSE40666_STAT1_KO_VS_STAT4_KO_CD8_TCELL_WITH_IFNA_STIM_90MIN_DN	181	0.366152	1.55676	0.00257732	0.142054	1	2952	tags=23%, list=13%, signal=26%
APRELIKOVA_BRCA1_TARGETS	47	0.472893	1.55674	0.0136674	0.141936	1	3523	tags=28%, list=15%, signal=33%
REACTOME_DAP12_INTERACTIONS	41	0.480329	1.55674	0.021322	0.141801	1	2670	tags=27%, list=12%, signal=30%
GOBP_VASCULAR_ENDOTHELIAL_GROWTH_FACTOR_RECEPTOR_SIGNALING_PATHWAY	91	0.411532	1.55663	0.00496278	0.141774	1	3127	tags=30%, list=13%, signal=34%
GSE37534_UNTREATED_VS_GW1929_TREATED_CD4_TCELL_PPARG1_AND_FOXP3_TRASDUCED_UP	199	0.367618	1.55656	0	0.141723	1	2368	tags=21%, list=10%, signal=23%
STAT1_03	253	0.354699	1.55652	0	0.141626	1	4412	tags=30%, list=19%, signal=37%
GOBP_VITAMIN_D_METABOLIC_PROCESS	20	0.558573	1.55648	0.030303	0.141537	1	4626	tags=50%, list=20%, signal=62%
FULLER_PBMC_F_TULARENSIS_VACCINE_LVS_AGE_22_54YO_48HR_UP	60	0.447157	1.55617	0.00877193	0.14181	1	2357	tags=28%, list=10%, signal=31%
GSE13522_WT_VS_IFNG_KO_SKING_T_CRUZI_Y_STRAIN_INF_UP	123	0.390778	1.556	0	0.141884	1	3727	tags=26%, list=16%, signal=31%
GSE40274_CTRL_VS_SATB1_TRANSDUCED_ACTIVATED_CD4_TCELL_UP	169	0.374384	1.55595	0	0.1418	1	2235	tags=20%, list=10%, signal=21%
MODULE_174	94	0.410179	1.55581	0	0.141807	1	2856	tags=32%, list=12%, signal=36%
MODULE_60	418	0.337789	1.5557	0	0.141807	1	1946	tags=20%, list=8%, signal=22%
GOBP_PROTEIN_LIPID_COMPLEX_SUBUNIT_ORGANIZATION	55	0.456698	1.55534	0.00943396	0.142133	1	4873	tags=40%, list=21%, signal=51%
PID_ANGIOPOIETIN_RECEPTOR_PATHWAY	49	0.459099	1.55499	0.0158014	0.142425	1	4060	tags=39%, list=18%, signal=47%
GOMF_MHC_CLASS_II_PROTEIN_COMPLEX_BINDING	17	0.589638	1.55486	0.0443038	0.142448	1	3381	tags=59%, list=15%, signal=69%
HP_ACUTE_PHASE_RESPONSE	65	0.43616	1.55475	0.00881057	0.142434	1	2174	tags=25%, list=9%, signal=27%
GOBP_T_CELL_SELECTION	48	0.456693	1.55455	0.0231579	0.142506	1	2190	tags=23%, list=9%, signal=25%
GOBP_RIBOSOMAL_LARGE_SUBUNIT_BIOGENESIS	71	0.424519	1.55441	0.011655	0.142532	1	6654	tags=41%, list=29%, signal=57%
GOBP_ALPHA_BETA_T_CELL_DIFFERENTIATION	106	0.406381	1.55435	0.00247525	0.142467	1	2226	tags=25%, list=10%, signal=27%
WP_MAPK_SIGNALING_PATHWAY	244	0.358081	1.55422	0	0.142495	1	2706	tags=23%, list=12%, signal=25%
GSE22886_CD8_TCELL_VS_BCELL_NAIVE_UP	198	0.362452	1.55407	0.00260417	0.142547	1	2904	tags=23%, list=13%, signal=26%
GSE22935_WT_VS_MYD88_KO_MACROPHAGE_UP	200	0.364066	1.55403	0	0.142448	1	2242	tags=22%, list=10%, signal=24%
HP_IMMUNODEFICIENCY	207	0.361657	1.5537	0	0.142676	1	2247	tags=21%, list=10%, signal=23%
REACTOME_SIGNALING_BY_NTRKS	134	0.378472	1.55364	0.0045977	0.142601	1	2946	tags=20%, list=13%, signal=23%
WP_EICOSANOID_SYNTHESIS	24	0.540794	1.55358	0.0268041	0.142527	1	697	tags=17%, list=3%, signal=17%
MIR1180_5P	38	0.490354	1.55334	0.0294785	0.142675	1	5303	tags=32%, list=23%, signal=41%
GOBP_POSITIVE_REGULATION_OF_CYTOKINE_PRODUCTION	423	0.336693	1.55299	0	0.142915	1	2307	tags=19%, list=10%, signal=21%
HALLMARK_INTERFERON_ALPHA_RESPONSE	97	0.401222	1.55293	0.00476191	0.142852	1	3222	tags=34%, list=14%, signal=39%
REACTOME_NR1H2_AND_NR1H3_MEDIATED_SIGNALING	46	0.469124	1.55289	0.0228833	0.142757	1	2546	tags=24%, list=11%, signal=27%
WP_MIRNAS_INVOLVEMENT_IN_THE_IMMUNE_RESPONSE_IN_SEPSIS	38	0.491159	1.55277	0.0347826	0.14277	1	2158	tags=26%, list=9%, signal=29%
PLASARI_TGFB1_SIGNALING_VIA_NFIC_10HR_DN	31	0.50121	1.55248	0.0174673	0.142938	1	1201	tags=23%, list=5%, signal=24%
GOBP_REGULATION_OF_CHEMOTAXIS	215	0.363309	1.55205	0	0.143274	1	1940	tags=22%, list=8%, signal=24%
GSE18791_UNSTIM_VS_NEWCATSLE_VIRUS_DC_10H_DN	197	0.37005	1.55194	0.00520833	0.143248	1	2584	tags=27%, list=11%, signal=30%
WP_SELENIUM_MICRONUTRIENT_NETWORK	88	0.411524	1.5518	0.0113122	0.143274	1	2758	tags=27%, list=12%, signal=31%
GSE18281_CORTEX_VS_MEDULLA_THYMUS_DN	191	0.366274	1.55177	0	0.143181	1	1592	tags=17%, list=7%, signal=18%
PEREZ_TP63_TARGETS	349	0.344678	1.55171	0	0.143099	1	2617	tags=23%, list=11%, signal=25%
INGRAM_SHH_TARGETS_UP	125	0.389373	1.55169	0.00702576	0.142992	1	2108	tags=20%, list=9%, signal=22%
GSE22886_NAIVE_BCELL_VS_DC_UP	192	0.366855	1.55147	0	0.143117	1	2339	tags=21%, list=10%, signal=24%
FULLER_PBMC_F_TULARENSIS_VACCINE_LVS_AGE_22_54YO_336HR_DN	32	0.521055	1.55137	0.038961	0.143105	1	552	tags=22%, list=2%, signal=22%
WAMUNYOKOLI_OVARIAN_CANCER_GRADES_1_2_DN	68	0.424799	1.55124	0.0136054	0.143101	1	2729	tags=37%, list=12%, signal=42%
GOBP_POSITIVE_REGULATION_OF_RESPONSE_TO_EXTERNAL_STIMULUS	489	0.330511	1.55109	0	0.143153	1	2729	tags=22%, list=12%, signal=24%
GOBP_BONE_GROWTH	26	0.521389	1.55103	0.0226757	0.143094	1	2604	tags=38%, list=11%, signal=43%
KEGG_SYSTEMIC_LUPUS_ERYTHEMATOSUS	131	0.385305	1.551	0.00493827	0.142997	1	2647	tags=20%, list=11%, signal=22%
WANG_BARRETTS_ESOPHAGUS_UP	49	0.446918	1.55056	0.0344828	0.143348	1	2681	tags=27%, list=12%, signal=30%
GSE18791_CTRL_VS_NEWCASTLE_VIRUS_DC_14H_DN	187	0.371245	1.55052	0	0.143255	1	2072	tags=23%, list=9%, signal=25%
GSE27896_HDAC6_KO_VS_WT_TREG_UP	176	0.372788	1.54942	0	0.144397	1	2463	tags=20%, list=11%, signal=22%
GOBP_REGULATION_OF_MAST_CELL_ACTIVATION_INVOLVED_IN_IMMUNE_RESPONSE	30	0.517576	1.54885	0.0238612	0.144933	1	1499	tags=23%, list=6%, signal=25%
HP_ATRIAL_FLUTTER	19	0.5699	1.54881	0.0434783	0.144839	1	261	tags=11%, list=1%, signal=11%
RIGGINS_TAMOXIFEN_RESISTANCE_UP	66	0.436824	1.54873	0.00446429	0.144786	1	1977	tags=18%, list=9%, signal=20%
GSE34205_HEALTHY_VS_FLU_INF_INFANT_PBMC_DN	198	0.365461	1.54838	0	0.145126	1	2010	tags=18%, list=9%, signal=20%
WP_HAIR_FOLLICLE_DEVELOPMENT_CYTODIFFERENTIATION_PART_3_OF_3	88	0.414631	1.54825	0.00699301	0.145163	1	2554	tags=28%, list=11%, signal=32%
GOBP_NCRNA_PROCESSING	388	0.339195	1.5481	0	0.145204	1	6977	tags=39%, list=30%, signal=55%
DOANE_BREAST_CANCER_CLASSES_UP	69	0.429168	1.54725	0.0131579	0.146037	1	1381	tags=22%, list=6%, signal=23%
GOCC_CLATHRIN_COATED_ENDOCYTIC_VESICLE_MEMBRANE	38	0.483722	1.54712	0.0211864	0.146021	1	3862	tags=47%, list=17%, signal=57%
GSE7509_UNSTIM_VS_IFNA_STIM_IMMATURE_DC_DN	172	0.371186	1.54689	0	0.146164	1	1853	tags=24%, list=8%, signal=26%
HP_CRANIAL_HYPEROSTOSIS	45	0.463135	1.5464	0.032967	0.146581	1	1642	tags=27%, list=7%, signal=29%
GSE22886_IGM_MEMORY_BCELL_VS_BM_PLASMA_CELL_UP	198	0.363708	1.54638	0.00255102	0.146471	1	3724	tags=24%, list=16%, signal=28%
GOBP_RNA_5_END_PROCESSING	22	0.54486	1.54633	0.0457516	0.146393	1	8878	tags=68%, list=38%, signal=110%
GOBP_REGULATION_OF_LIPID_CATABOLIC_PROCESS	60	0.43672	1.5463	0.0134529	0.14629	1	1397	tags=17%, list=6%, signal=18%
GOCC_PRERIBOSOME_SMALL_SUBUNIT_PRECURSOR	15	0.593772	1.54561	0.0394737	0.146966	1	7813	tags=93%, list=34%, signal=141%
ONDER_CDH1_TARGETS_3_UP	18	0.55939	1.54533	0.0368852	0.147139	1	1910	tags=28%, list=8%, signal=30%
GOBP_NEGATIVE_REGULATION_OF_VIRAL_ENTRY_INTO_HOST_CELL	20	0.569274	1.54531	0.0242826	0.147034	1	4648	tags=45%, list=20%, signal=56%
GOBP_POSITIVE_REGULATION_OF_CD4_POSITIVE_ALPHA_BETA_T_CELL_DIFFERENTIATION	31	0.502525	1.54488	0.0198238	0.147399	1	1657	tags=29%, list=7%, signal=31%
GSE26488_WT_VS_VP16_TRANSGENIC_HDAC7_KO_DOUBLE_POSITIVE_THYMOCYTE_DN	168	0.37565	1.54468	0	0.147493	1	1772	tags=18%, list=8%, signal=19%
GOBP_CRANIAL_NERVE_DEVELOPMENT	45	0.464209	1.54437	0.0130719	0.14774	1	1938	tags=31%, list=8%, signal=34%
COREBINDINGFACTOR_Q6	273	0.352022	1.54434	0	0.147641	1	2362	tags=18%, list=10%, signal=20%
GOBP_NEGATIVE_REGULATION_OF_TUMOR_NECROSIS_FACTOR_SUPERFAMILY_CYTOKINE_PRODUCTION	58	0.444507	1.54424	0.0238612	0.147619	1	1166	tags=19%, list=5%, signal=20%
GOBP_NEGATIVE_REGULATION_OF_ALPHA_BETA_T_CELL_ACTIVATION	39	0.484829	1.54413	0.0163265	0.147625	1	1657	tags=26%, list=7%, signal=28%
HP_ENCEPHALITIS	29	0.520261	1.5441	0.0339321	0.147523	1	1376	tags=24%, list=6%, signal=26%
GOBP_REGULATION_OF_CELL_CELL_ADHESION	421	0.337428	1.54383	0	0.147716	1	2401	tags=22%, list=10%, signal=24%
GOBP_POSITIVE_REGULATION_OF_NITRIC_OXIDE_SYNTHASE_ACTIVITY	23	0.546662	1.54363	0.0306346	0.147815	1	4019	tags=43%, list=17%, signal=53%
GOCC_AXON_INITIAL_SEGMENT	16	0.594022	1.5435	0.0337553	0.147857	1	3360	tags=44%, list=14%, signal=51%
MODULE_521	36	0.490315	1.5434	0.0339367	0.147832	1	1657	tags=22%, list=7%, signal=24%
GOBP_RRNA_METABOLIC_PROCESS	235	0.354117	1.54333	0	0.147783	1	6977	tags=43%, list=30%, signal=61%
PID_HNF3A_PATHWAY	44	0.46921	1.54298	0.0218341	0.148079	1	2197	tags=27%, list=9%, signal=30%
GOMF_TAU_PROTEIN_KINASE_ACTIVITY	22	0.542138	1.54291	0.0379747	0.148021	1	2027	tags=27%, list=9%, signal=30%
GSE21063_CTRL_VS_ANTI_IGM_STIM_BCELL_NFATC1_KO_8H_UP	189	0.36833	1.54257	0	0.148263	1	2955	tags=25%, list=13%, signal=28%
REACTOME_SIGNALING_BY_INTERLEUKINS	458	0.331486	1.54229	0	0.148442	1	2560	tags=19%, list=11%, signal=21%
GSE15767_MED_VS_SCS_MAC_LN_UP	200	0.366378	1.54229	0	0.148308	1	2595	tags=26%, list=11%, signal=29%
GSE41867_DAY6_EFFECTOR_VS_DAY30_EXHAUSTED_CD8_TCELL_LCMV_CLONE13_UP	199	0.360981	1.54212	0	0.148389	1	2112	tags=22%, list=9%, signal=24%
WP_MIRNA_TARGETS_IN_ECM_AND_MEMBRANE_RECEPTORS	22	0.553877	1.54204	0.05	0.14835	1	3173	tags=41%, list=14%, signal=47%
DESCARTES_FETAL_PLACENTA_LYMPHOID_CELLS	130	0.384591	1.54199	0.0120192	0.14829	1	2319	tags=25%, list=10%, signal=28%
GOBP_REGULATION_OF_LONG_TERM_NEURONAL_SYNAPTIC_PLASTICITY	21	0.563441	1.54062	0.039666	0.149752	1	3014	tags=43%, list=13%, signal=49%
MODULE_170	96	0.400809	1.54035	0.0046083	0.149943	1	2537	tags=34%, list=11%, signal=38%
MODULE_433	60	0.443596	1.54027	0.0165094	0.149908	1	2578	tags=32%, list=11%, signal=36%
GOBP_MYELOID_LEUKOCYTE_DIFFERENTIATION	201	0.362652	1.54025	0	0.149807	1	2421	tags=21%, list=10%, signal=24%
HP_APLASIA_HYPOPLASIA_OF_THE_FIBULA	27	0.511986	1.54017	0.0214592	0.149774	1	3423	tags=41%, list=15%, signal=48%
GOMF_MECHANOSENSITIVE_ION_CHANNEL_ACTIVITY	17	0.582463	1.54017	0.0404858	0.149643	1	3533	tags=35%, list=15%, signal=42%
LIM_MAMMARY_STEM_CELL_UP	479	0.32831	1.53983	0	0.149906	1	2754	tags=24%, list=12%, signal=27%
GSE42021_TREG_PLN_VS_TREG_PRECURSORS_THYMUS_DN	198	0.361603	1.53945	0	0.150233	1	2069	tags=22%, list=9%, signal=24%
REACTOME_SYNTHESIS_OF_PROSTAGLANDINS_PG_AND_THROMBOXANES_TX	15	0.607695	1.53913	0.0411765	0.15052	1	782	tags=27%, list=3%, signal=28%
PID_IL2_1PATHWAY	55	0.455307	1.53904	0.00865801	0.150499	1	2634	tags=33%, list=11%, signal=37%
GOBP_CALCIUM_MEDIATED_SIGNALING	193	0.363609	1.53882	0.00255754	0.150597	1	2304	tags=19%, list=10%, signal=21%
HP_ABNORMAL_PHARYNX_MORPHOLOGY	149	0.376645	1.53863	0.00519481	0.150688	1	1652	tags=19%, list=7%, signal=20%
GSE13522_CTRL_VS_T_CRUZI_Y_STRAIN_INF_SKIN_IFNAR_KO_UP	199	0.362777	1.53857	0	0.150617	1	1899	tags=18%, list=8%, signal=19%
GOBP_NEGATIVE_REGULATION_OF_SMOOTHENED_SIGNALING_PATHWAY	31	0.505701	1.53833	0.0323326	0.150759	1	3755	tags=35%, list=16%, signal=42%
GOBP_LIPID_PHOSPHORYLATION	69	0.431842	1.53833	0.00689655	0.150626	1	2110	tags=22%, list=9%, signal=24%
GSE22886_NAIVE_BCELL_VS_MONOCYTE_UP	192	0.366438	1.5383	0.00527705	0.150535	1	2471	tags=23%, list=11%, signal=26%
GOBP_POSITIVE_REGULATION_OF_TYROSINE_PHOSPHORYLATION_OF_STAT_PROTEIN	66	0.433156	1.53822	0.021028	0.150478	1	1603	tags=20%, list=7%, signal=21%
MENON_FETAL_KIDNEY_10_IMMUNE_CELLS	80	0.414523	1.53796	0.00719425	0.150641	1	3096	tags=24%, list=13%, signal=27%
GNF2_CD48	32	0.501374	1.53787	0.0244989	0.150593	1	2865	tags=34%, list=12%, signal=39%
GOBP_PRODUCTION_OF_MOLECULAR_MEDIATOR_OF_IMMUNE_RESPONSE	199	0.359236	1.53777	0.00502513	0.1506	1	2069	tags=20%, list=9%, signal=22%
GOBP_REGULATION_OF_HEMOPOIESIS	407	0.333258	1.53743	0	0.15086	1	2717	tags=20%, list=12%, signal=22%
ERWIN_COHEN_PBMC_TC_83_AGE_18_45YO_NAIVE_NOT_PREVIOUSLY_IMMUNIZED_24HR_DEG_CANONICAL_PATHWAY_MEMBERS_UP	36	0.483258	1.53734	0.0381166	0.150842	1	1123	tags=25%, list=5%, signal=26%
WANG_METASTASIS_OF_BREAST_CANCER_ESR1_DN	30	0.50796	1.53732	0.030445	0.150727	1	2575	tags=37%, list=11%, signal=41%
FAN_OVARY_CL7_ANGEIOGENIC_ENDOTHELIAL_CELL	249	0.354393	1.5372	0	0.150745	1	2632	tags=23%, list=11%, signal=26%
CREIGHTON_AKT1_SIGNALING_VIA_MTOR_UP	34	0.497428	1.53719	0.0222222	0.150627	1	615	tags=15%, list=3%, signal=15%
GOBP_REGULATION_OF_MAST_CELL_ACTIVATION	41	0.47106	1.53672	0.0247191	0.151025	1	1899	tags=27%, list=8%, signal=29%
NOUZOVA_METHYLATED_IN_APL	63	0.433615	1.5367	0.0110865	0.150929	1	3835	tags=35%, list=17%, signal=42%
GSE21774_CD62L_POS_CD56_BRIGHT_VS_CD62L_NEG_CD56_DIM_NK_CELL_UP	198	0.36026	1.53659	0	0.150936	1	1588	tags=17%, list=7%, signal=18%
KIM_LRRC3B_TARGETS	29	0.513637	1.53646	0.037037	0.150953	1	2011	tags=34%, list=9%, signal=38%
GOBP_HISTONE_H3_DEACETYLATION	19	0.566396	1.53646	0.0409091	0.150826	1	5458	tags=42%, list=24%, signal=55%
TERAMOTO_OPN_TARGETS_CLUSTER_4	15	0.596545	1.53637	0.0540541	0.150798	1	1382	tags=20%, list=6%, signal=21%
TSAI_RESPONSE_TO_RADIATION_THERAPY	32	0.511993	1.53636	0.0218818	0.150682	1	1773	tags=28%, list=8%, signal=30%
GOMF_SPHINGOLIPID_TRANSPORTER_ACTIVITY	17	0.56973	1.53628	0.046	0.15066	1	1658	tags=29%, list=7%, signal=32%
HP_HYPEROSTOSIS	54	0.448625	1.53625	0.0130152	0.150553	1	1946	tags=28%, list=8%, signal=30%
GSE45739_NRAS_KO_VS_WT_UNSTIM_CD4_TCELL_UP	197	0.364296	1.53617	0.00248756	0.15054	1	4073	tags=29%, list=18%, signal=35%
GSE23114_PERITONEAL_CAVITY_B1A_BCELL_VS_SPLEEN_BCELL_IN_SLE2C1_MOUSE_UP	199	0.364992	1.5361	0	0.150498	1	1515	tags=18%, list=7%, signal=19%
GSE34156_NOD2_LIGAND_VS_TLR1_TLR2_LIGAND_6H_TREATED_MONOCYTE_DN	192	0.362762	1.53607	0.00480769	0.150407	1	2011	tags=20%, list=9%, signal=21%
GSE7218_IGM_VS_IGG_SIGNAL_THGOUGH_ANTIGEN_BCELL_DN	170	0.370564	1.53603	0.00250627	0.150339	1	2285	tags=26%, list=10%, signal=28%
HP_INCREASED_INTRACRANIAL_PRESSURE	74	0.420181	1.53541	0.0121655	0.150951	1	2136	tags=22%, list=9%, signal=24%
MIR365A_3P_MIR365B_3P	113	0.389756	1.53537	0.00729927	0.15086	1	3732	tags=29%, list=16%, signal=35%
WP_REGUCALCIN_IN_PROXIMAL_TUBULE_EPITHELIAL_KIDNEY_CELLS	33	0.492976	1.53535	0.0259179	0.15075	1	2711	tags=30%, list=12%, signal=34%
HP_PLEURITIS	23	0.537975	1.53493	0.0404858	0.151083	1	2140	tags=35%, list=9%, signal=38%
REACTOME_TRANSPORT_OF_VITAMINS_NUCLEOSIDES_AND_RELATED_MOLECULES	44	0.46423	1.53491	0.020595	0.150981	1	2048	tags=20%, list=9%, signal=22%
GOMF_PHOSPHATIDYLINOSITOL_4_5_BISPHOSPHATE_BINDING	79	0.41861	1.53477	0.0112867	0.151005	1	2636	tags=25%, list=11%, signal=28%
GSE11057_CD4_EFF_MEM_VS_PBMC_DN	190	0.362538	1.53436	0	0.15134	1	2251	tags=23%, list=10%, signal=25%
GOBP_REGULATION_OF_EPIDERMIS_DEVELOPMENT	68	0.421116	1.5343	0.0255864	0.15128	1	2554	tags=24%, list=11%, signal=26%
MULLIGHAN_NPM1_MUTATED_SIGNATURE_1_DN	123	0.382512	1.53421	0.00479616	0.151248	1	2299	tags=20%, list=10%, signal=22%
GSE25146_UNSTIM_VS_HELIOBACTER_PYLORI_LPS_STIM_AGS_CELL_DN	165	0.368931	1.53382	0.00243902	0.151573	1	3447	tags=28%, list=15%, signal=33%
PID_SHP2_PATHWAY	57	0.437532	1.5334	0.0236967	0.151935	1	1506	tags=25%, list=6%, signal=26%
GSE42021_TREG_PLN_VS_CD24LO_TREG_THYMUS_DN	194	0.361796	1.5333	0.0025641	0.151926	1	2126	tags=19%, list=9%, signal=21%
GOBP_MEMBRANE_INVAGINATION	75	0.423921	1.53323	0.0173267	0.15188	1	2515	tags=24%, list=11%, signal=27%
RUTELLA_RESPONSE_TO_HGF_DN	236	0.354039	1.53309	0	0.151907	1	1201	tags=16%, list=5%, signal=17%
HP_LOSS_OF_CONSCIOUSNESS	18	0.572884	1.53291	0.0451613	0.151983	1	2105	tags=28%, list=9%, signal=31%
NADLER_OBESITY_UP	59	0.440597	1.53229	0.0140515	0.152578	1	1977	tags=25%, list=9%, signal=28%
PID_S1P_META_PATHWAY	21	0.562032	1.53205	0.0418605	0.15272	1	3860	tags=43%, list=17%, signal=51%
GOMF_PHOSPHATIDYLCHOLINE_TRANSPORTER_ACTIVITY	17	0.578065	1.53174	0.0383795	0.153005	1	1275	tags=41%, list=5%, signal=44%
BIOCARTA_KERATINOCYTE_PATHWAY	46	0.456902	1.53163	0.0179775	0.152996	1	3653	tags=35%, list=16%, signal=41%
TGCACGA_MIR517A_MIR517C	18	0.573115	1.5316	0.0285132	0.15291	1	119	tags=11%, list=1%, signal=11%
KEGG_HYPERTROPHIC_CARDIOMYOPATHY_HCM	83	0.41573	1.53127	0.0090703	0.153156	1	4108	tags=33%, list=18%, signal=39%
GSE40274_GATA1_VS_FOXP3_AND_GATA1_TRANSDUCED_ACTIVATED_CD4_TCELL_UP	200	0.361481	1.53121	0.00510204	0.153088	1	1977	tags=18%, list=9%, signal=20%
GOMF_CARGO_ADAPTOR_ACTIVITY	17	0.574893	1.53083	0.0356394	0.153403	1	1496	tags=29%, list=6%, signal=31%
WP_ENDOCHONDRAL_OSSIFICATION_WITH_SKELETAL_DYSPLASIAS	64	0.42819	1.53074	0.0324826	0.15338	1	2901	tags=25%, list=13%, signal=28%
GOBP_POSITIVE_REGULATION_OF_T_CELL_MEDIATED_IMMUNITY	51	0.449898	1.53067	0.0262009	0.153322	1	2241	tags=29%, list=10%, signal=32%
MIR4765	50	0.453103	1.53063	0.0267261	0.153237	1	4919	tags=40%, list=21%, signal=51%
FRASOR_RESPONSE_TO_ESTRADIOL_UP	35	0.488808	1.53039	0.0387097	0.153383	1	2122	tags=26%, list=9%, signal=28%
GSE22140_GERMFREE_VS_SPF_ARTHRITIC_MOUSE_CD4_TCELL_UP	198	0.357706	1.53021	0	0.153473	1	3242	tags=31%, list=14%, signal=36%
ATGTTTC_MIR494	163	0.370406	1.53012	0.0025	0.15347	1	2743	tags=20%, list=12%, signal=23%
TARTE_PLASMA_CELL_VS_PLASMABLAST_UP	379	0.333522	1.53002	0	0.153459	1	2729	tags=25%, list=12%, signal=27%
GSE1791_CTRL_VS_NEUROMEDINU_IN_T_CELL_LINE_6H_UP	197	0.357289	1.52981	0.0026738	0.153598	1	4056	tags=30%, list=17%, signal=37%
MIR10525_3P	54	0.436799	1.52976	0.0175055	0.15353	1	900	tags=13%, list=4%, signal=13%
MANNE_COVID19_ICU_VS_HEALTHY_DONOR_PLATELETS_DN	154	0.367706	1.52974	0	0.153419	1	2240	tags=21%, list=10%, signal=23%
KEGG_PRION_DISEASES	35	0.495548	1.52949	0.0298507	0.153565	1	3146	tags=40%, list=14%, signal=46%
LAKE_ADULT_KIDNEY_C23_ENDOTHELIAL_CELLS_AVR	126	0.388264	1.52947	0.00671141	0.153467	1	3088	tags=24%, list=13%, signal=27%
GTGGGTGK_UNKNOWN	297	0.342364	1.52934	0	0.153486	1	2870	tags=21%, list=12%, signal=23%
BIOCARTA_GH_PATHWAY	27	0.517974	1.52932	0.0336323	0.153373	1	2234	tags=26%, list=10%, signal=29%
GSE41867_NAIVE_VS_DAY8_LCMV_ARMSTRONG_EFFECTOR_CD8_TCELL_DN	197	0.35866	1.52927	0	0.153302	1	1985	tags=14%, list=9%, signal=15%
GSE46606_UNSTIM_VS_CD40L_IL2_IL5_1DAY_STIMULATED_IRF4_KO_BCELL_UP	200	0.359953	1.52915	0.00518135	0.153339	1	3891	tags=26%, list=17%, signal=32%
HP_HYPOPHOSPHATEMIC_RICKETS	19	0.566524	1.52896	0.0325866	0.153448	1	585	tags=16%, list=3%, signal=16%
REACTOME_STRIATED_MUSCLE_CONTRACTION	36	0.472474	1.52887	0.0271493	0.153424	1	2334	tags=25%, list=10%, signal=28%
ISSAEVA_MLL2_TARGETS	59	0.440277	1.5288	0.015625	0.153392	1	1934	tags=39%, list=8%, signal=42%
GOBP_CELLULAR_RESPONSE_TO_VIRUS	63	0.437555	1.52868	0.0225734	0.153415	1	3447	tags=30%, list=15%, signal=35%
ZWANG_CLASS_2_TRANSIENTLY_INDUCED_BY_EGF	51	0.447378	1.52865	0.0160183	0.153314	1	778	tags=16%, list=3%, signal=16%
GOBP_REGULATION_OF_MYELOID_CELL_DIFFERENTIATION	252	0.350093	1.52859	0	0.153261	1	2717	tags=20%, list=12%, signal=23%
GSE42021_CD24INT_VS_CD24LOW_TCONV_THYMUS_DN	199	0.359736	1.5285	0	0.153248	1	2639	tags=25%, list=11%, signal=28%
GOBP_BIOMINERALIZATION	160	0.369496	1.52782	0.00249377	0.153917	1	3606	tags=28%, list=16%, signal=32%
TRAVAGLINI_LUNG_IGSF21_DENDRITIC_CELL	43	0.48083	1.52754	0.0182556	0.154105	1	1713	tags=30%, list=7%, signal=33%
GATA1_02	247	0.351096	1.5273	0	0.154253	1	3835	tags=25%, list=17%, signal=30%
KYNG_ENVIRONMENTAL_STRESS_RESPONSE_DN	17	0.587375	1.52687	0.0493562	0.154661	1	2416	tags=29%, list=10%, signal=33%
WP_ACE_INHIBITOR_PATHWAY	17	0.584876	1.52661	0.0516529	0.154838	1	3904	tags=41%, list=17%, signal=49%
PEREZ_TP53_AND_TP63_TARGETS	206	0.356602	1.52546	0.00787402	0.156034	1	2617	tags=22%, list=11%, signal=25%
GSE32164_ALTERNATIVELY_ACT_M2_VS_CMYC_INHIBITED_MACROPHAGE_UP	200	0.358745	1.52539	0.00255102	0.155991	1	3484	tags=26%, list=15%, signal=30%
GOBP_REGULATION_OF_LEUKOCYTE_CHEMOTAXIS	115	0.387032	1.5242	0.0097561	0.157299	1	1940	tags=24%, list=8%, signal=26%
HP_ABNORMAL_MITRAL_VALVE_PHYSIOLOGY	130	0.38156	1.52406	0	0.157316	1	1610	tags=18%, list=7%, signal=20%
GSE40666_UNTREATED_VS_IFNA_STIM_STAT1_KO_CD8_TCELL_90MIN_DN	197	0.362838	1.52402	0	0.157227	1	2401	tags=22%, list=10%, signal=24%
GOBP_CENTRAL_NERVOUS_SYSTEM_NEURON_AXONOGENESIS	34	0.485123	1.52371	0.0328947	0.15748	1	3381	tags=38%, list=15%, signal=45%
GOMF_INSULIN_LIKE_GROWTH_FACTOR_RECEPTOR_BINDING	16	0.591587	1.52358	0.0562771	0.157516	1	1496	tags=31%, list=6%, signal=33%
E2F3_UP.V1_DN	155	0.367618	1.52357	0.002457	0.157395	1	2837	tags=24%, list=12%, signal=27%
GOBP_POSITIVE_REGULATION_OF_NEUROTRANSMITTER_TRANSPORT	22	0.540832	1.52282	0.0423163	0.15819	1	3499	tags=32%, list=15%, signal=37%
DESCARTES_FETAL_SPLEEN_VASCULAR_ENDOTHELIAL_CELLS	45	0.457052	1.52258	0.0295983	0.158359	1	1735	tags=20%, list=7%, signal=22%
ROY_WOUND_BLOOD_VESSEL_UP	50	0.445137	1.52247	0.0155902	0.158368	1	3089	tags=36%, list=13%, signal=41%
HUNSBERGER_EXERCISE_REGULATED_GENES	31	0.495676	1.52247	0.0334728	0.15824	1	1738	tags=19%, list=7%, signal=21%
GOBP_REGULATION_OF_LEUKOCYTE_APOPTOTIC_PROCESS	80	0.409131	1.52222	0.00458716	0.158404	1	2674	tags=25%, list=12%, signal=28%
MEDINA_SMARCA4_TARGETS	36	0.472464	1.52197	0.035865	0.158594	1	4783	tags=39%, list=21%, signal=49%
HP_RECURRENT_PNEUMONIA	74	0.421951	1.52195	0.0209302	0.158493	1	1912	tags=22%, list=8%, signal=23%
LEE_EARLY_T_LYMPHOCYTE_DN	57	0.436271	1.52195	0.0104603	0.158364	1	1404	tags=25%, list=6%, signal=26%
GOBP_RESPONSE_TO_COCAINE	43	0.458782	1.52193	0.0264317	0.158252	1	3424	tags=30%, list=15%, signal=35%
FULLER_PBMC_F_TULARENSIS_VACCINE_LVS_AGE_22_54YO_48HR_DN	17	0.567918	1.52183	0.0389908	0.158251	1	552	tags=24%, list=2%, signal=24%
MODULE_465	15	0.595442	1.5218	0.0663984	0.158159	1	2048	tags=33%, list=9%, signal=37%
GRAHAM_CML_DIVIDING_VS_NORMAL_QUIESCENT_DN	94	0.399608	1.52154	0.00728155	0.158354	1	2122	tags=28%, list=9%, signal=30%
KUROZUMI_RESPONSE_TO_ONCOCYTIC_VIRUS	45	0.456916	1.52124	0.0272109	0.158607	1	490	tags=22%, list=2%, signal=23%
GOBP_LYSOSOME_LOCALIZATION	74	0.420538	1.52114	0.00694444	0.158581	1	1800	tags=19%, list=8%, signal=20%
GSE5455_HEALTHY_VS_TUMOR_BEARING_MOUSE_SPLEEN_MONOCYTE_DN	197	0.359042	1.52108	0	0.158513	1	2441	tags=26%, list=11%, signal=29%
HP_ABNORMALITY_OF_SKIN_PHYSIOLOGY	428	0.330067	1.52107	0	0.158402	1	2190	tags=18%, list=9%, signal=20%
GOBP_TUMOR_NECROSIS_FACTOR_SUPERFAMILY_CYTOKINE_PRODUCTION	147	0.372123	1.52093	0.012285	0.158447	1	1778	tags=18%, list=8%, signal=20%
GSE10239_NAIVE_VS_KLRG1HIGH_EFF_CD8_TCELL_UP	198	0.35576	1.52089	0	0.158372	1	2935	tags=21%, list=13%, signal=24%
PID_KIT_PATHWAY	52	0.453997	1.52085	0.0311804	0.158287	1	2297	tags=23%, list=10%, signal=26%
GOBP_NEGATIVE_REGULATION_OF_LEUKOCYTE_APOPTOTIC_PROCESS	46	0.460357	1.52075	0.0288248	0.158275	1	2674	tags=28%, list=12%, signal=32%
HOWARD_PBMC_INACT_MONOV_INFLUENZA_A_INDONESIA_05_2005_H5N1_AGE_19_39YO_AS03_ADJUVANT_VS_BUFFER_1DY_UP	364	0.33501	1.52064	0	0.158266	1	1940	tags=21%, list=8%, signal=22%
GOBP_POSITIVE_REGULATION_OF_PRODUCTION_OF_MOLECULAR_MEDIATOR_OF_IMMUNE_RESPONSE	97	0.403351	1.5206	0.0188679	0.158167	1	2069	tags=25%, list=9%, signal=27%
BIOCARTA_ERK_PATHWAY	27	0.510302	1.52047	0.0368852	0.15818	1	2478	tags=22%, list=11%, signal=25%
HP_JOINT_SUBLUXATION	20	0.55766	1.52028	0.0381526	0.158288	1	1335	tags=25%, list=6%, signal=27%
GOBP_THYMUS_DEVELOPMENT	45	0.458599	1.52014	0.0261438	0.158327	1	2069	tags=24%, list=9%, signal=27%
REACTOME_MAPK_TARGETS_NUCLEAR_EVENTS_MEDIATED_BY_MAP_KINASES	31	0.490389	1.51914	0.0326797	0.159402	1	2634	tags=29%, list=11%, signal=33%
GSE36476_CTRL_VS_TSST_ACT_40H_MEMORY_CD4_TCELL_OLD_UP	196	0.35751	1.51901	0.00260417	0.159447	1	1798	tags=18%, list=8%, signal=19%
LI_PBMC_MENOMUNE_A_C_Y_W_135_AGE_18_45YO_CORRELATED_WITH_ANTIBODY_RESPONSE_3DY_POSITIVE	43	0.45207	1.51887	0.0245536	0.159494	1	856	tags=23%, list=4%, signal=24%
BHATI_G2M_ARREST_BY_2METHOXYESTRADIOL_UP	118	0.389235	1.51877	0.0170732	0.159482	1	2115	tags=19%, list=9%, signal=21%
GOCC_TRANS_GOLGI_NETWORK_MEMBRANE	95	0.398897	1.51873	0.00909091	0.159393	1	1151	tags=14%, list=5%, signal=14%
GSE9988_ANTI_TREM1_VS_LOW_LPS_MONOCYTE_UP	195	0.355767	1.51848	0.00544959	0.15957	1	2735	tags=22%, list=12%, signal=25%
GOBP_REGULATION_OF_NEUROGENESIS	339	0.337821	1.51829	0	0.159666	1	3802	tags=28%, list=16%, signal=33%
MIR591	49	0.448693	1.51826	0.0240175	0.159576	1	2570	tags=22%, list=11%, signal=25%
GSE22886_IGG_IGA_MEMORY_BCELL_VS_BLOOD_PLASMA_CELL_UP	197	0.357577	1.51797	0	0.159787	1	2390	tags=22%, list=10%, signal=24%
GSE17721_POLYIC_VS_GARDIQUIMOD_8H_BMDC_UP	199	0.352993	1.51773	0	0.159947	1	2968	tags=23%, list=13%, signal=26%
GOBP_REGULATION_OF_CELL_DEVELOPMENT	473	0.327666	1.5174	0	0.160179	1	2565	tags=19%, list=11%, signal=21%
BLANCO_MELO_HUMAN_PARAINFLUENZA_VIRUS_3_INFECTION_A594_CELLS_UP	201	0.3548	1.51708	0	0.160463	1	1984	tags=24%, list=9%, signal=26%
MODULE_345	123	0.38057	1.51639	0.00245098	0.161197	1	2676	tags=28%, list=12%, signal=31%
GOBP_DENDRITIC_CELL_DIFFERENTIATION	46	0.456289	1.51628	0.02407	0.161179	1	1662	tags=17%, list=7%, signal=19%
GOBP_RESPONSE_TO_PH	41	0.464589	1.51582	0.0309051	0.161633	1	3030	tags=27%, list=13%, signal=31%
GOBP_NEGATIVE_REGULATION_OF_HISTONE_ACETYLATION	16	0.578774	1.51562	0.0501044	0.161732	1	2729	tags=25%, list=12%, signal=28%
HP_SEBORRHEIC_DERMATITIS	25	0.517797	1.51552	0.0415704	0.161738	1	1508	tags=20%, list=7%, signal=21%
FRANCO_BLOOD_SANOFI_PASTEUR_SA_INACTIVATED_INFLUENZA_VACCINE_CORRELATED_WITH_ANTIBODY_RESPONSE_AGE_18_40YO_1DY_POSITIVE	129	0.37724	1.51551	0.004662	0.161621	1	1922	tags=22%, list=8%, signal=24%
WP_ENDOCHONDRAL_OSSIFICATION	64	0.42819	1.5152	0.0138889	0.161892	1	2901	tags=25%, list=13%, signal=28%
HP_ABNORMALITY_ON_PULMONARY_FUNCTION_TESTING	128	0.378568	1.51506	0.00505051	0.161943	1	2177	tags=20%, list=9%, signal=22%
GOBP_REGULATION_OF_ENDOTHELIAL_CELL_MIGRATION	167	0.356886	1.51503	0	0.161849	1	2717	tags=26%, list=12%, signal=29%
BASSO_HAIRY_CELL_LEUKEMIA_UP	78	0.414353	1.51497	0.00865801	0.161803	1	1196	tags=19%, list=5%, signal=20%
GSE11057_PBMC_VS_MEM_CD4_TCELL_UP	194	0.355823	1.51495	0.00254453	0.161708	1	1958	tags=23%, list=8%, signal=25%
AIZARANI_LIVER_C29_MVECS_2	312	0.33843	1.51495	0	0.16158	1	3247	tags=29%, list=14%, signal=33%
FARMER_BREAST_CANCER_CLUSTER_4	19	0.56094	1.51488	0.0321888	0.161524	1	347	tags=26%, list=1%, signal=27%
HP_ABNORMAL_C_PEPTIDE_LEVEL	24	0.53212	1.51466	0.0387755	0.161649	1	1499	tags=25%, list=6%, signal=27%
HOWLIN_CITED1_TARGETS_1_UP	35	0.484989	1.5146	0.0308642	0.161602	1	1342	tags=26%, list=6%, signal=27%
E2F1_Q3_01	249	0.346998	1.5144	0	0.161705	1	3793	tags=22%, list=16%, signal=27%
GOBP_NUCLEAR_TRANSCRIBED_MRNA_CATABOLIC_PROCESS_DEADENYLATION_DEPENDENT_DECAY	76	0.409382	1.51402	0.0148148	0.16207	1	5318	tags=32%, list=23%, signal=41%
RIZKI_TUMOR_INVASIVENESS_2D_UP	68	0.422433	1.51401	0.016317	0.161959	1	3165	tags=24%, list=14%, signal=27%
MIR5008_5P	86	0.402517	1.51387	0.0131868	0.16202	1	1505	tags=19%, list=6%, signal=20%
HP_ANTINUCLEAR_ANTIBODY_POSITIVITY	37	0.473692	1.51359	0.04	0.162259	1	2174	tags=32%, list=9%, signal=36%
GOBP_POSITIVE_REGULATION_OF_FATTY_ACID_OXIDATION	15	0.597424	1.51348	0.0368852	0.162267	1	2273	tags=40%, list=10%, signal=44%
GSE40225_WT_VS_RIP_B7X_DIABETIC_MOUSE_PANCREATIC_CD8_TCELL_UP	193	0.359183	1.51321	0.00255102	0.162457	1	2774	tags=19%, list=12%, signal=22%
MIR6767_3P	26	0.525477	1.51305	0.0436681	0.162552	1	1180	tags=19%, list=5%, signal=20%
GSE29618_BCELL_VS_MONOCYTE_DAY7_FLU_VACCINE_UP	188	0.358428	1.51301	0	0.162479	1	2304	tags=22%, list=10%, signal=25%
GSE43863_LY6C_INT_CXCR5POS_VS_LY6C_LOW_CXCR5NEG_EFFECTOR_CD4_TCELL_DN	199	0.358679	1.51298	0.00255754	0.162396	1	2315	tags=23%, list=10%, signal=25%
GOBP_GLIAL_CELL_DIFFERENTIATION	206	0.358313	1.51283	0.00253165	0.162447	1	1751	tags=19%, list=8%, signal=20%
HP_POLYARTICULAR_ARTHROPATHY	23	0.524544	1.51276	0.0454545	0.162419	1	1595	tags=30%, list=7%, signal=33%
WP_SULFATION_BIOTRANSFORMATION_REACTION	15	0.588192	1.5127	0.0501089	0.162371	1	2134	tags=40%, list=9%, signal=44%
GOMF_PROTEIN_KINASE_C_ACTIVITY	16	0.592534	1.5126	0.05	0.162379	1	1020	tags=38%, list=4%, signal=39%
BIOCARTA_IL6_PATHWAY	21	0.555936	1.51237	0.0549683	0.162518	1	2234	tags=33%, list=10%, signal=37%
GOBP_CYTOKINE_PRODUCTION_INVOLVED_IN_IMMUNE_RESPONSE	92	0.400418	1.51175	0.00684931	0.163203	1	2069	tags=25%, list=9%, signal=27%
VANASSE_BCL2_TARGETS_DN	59	0.435098	1.51169	0.0226244	0.163154	1	2254	tags=25%, list=10%, signal=28%
ROSS_AML_WITH_CBFB_MYH11_FUSION	51	0.449623	1.5115	0.0232558	0.163253	1	1390	tags=22%, list=6%, signal=23%
SMID_BREAST_CANCER_LUMINAL_A_UP	84	0.406524	1.51102	0.0199005	0.163709	1	3585	tags=32%, list=15%, signal=38%
GSE37533_PPARG1_FOXP3_VS_FOXP3_TRANSDUCED_CD4_TCELL_DN	199	0.3561	1.51097	0	0.163642	1	2537	tags=23%, list=11%, signal=25%
SMID_BREAST_CANCER_RELAPSE_IN_BONE_DN	300	0.340075	1.51073	0	0.163805	1	2416	tags=22%, list=10%, signal=24%
GSE40666_UNTREATED_VS_IFNA_STIM_EFFECTOR_CD8_TCELL_90MIN_DN	198	0.351224	1.51066	0.00254453	0.163759	1	1561	tags=15%, list=7%, signal=16%
BECKER_TAMOXIFEN_RESISTANCE_UP	52	0.43723	1.5105	0.0193133	0.163819	1	2044	tags=25%, list=9%, signal=27%
GNF2_PTPN6	47	0.451241	1.51038	0.0266075	0.16384	1	2276	tags=32%, list=10%, signal=35%
GSE22886_UNSTIM_VS_STIM_MEMORY_TCELL_UP	194	0.359893	1.51018	0.00257069	0.163963	1	3011	tags=23%, list=13%, signal=26%
GOBP_POSITIVE_REGULATION_OF_GROWTH	242	0.348145	1.50999	0	0.164057	1	2573	tags=21%, list=11%, signal=23%
GSE2405_HEAT_KILLED_LYSATE_VS_LIVE_A_PHAGOCYTOPHILUM_STIM_NEUTROPHIL_9H_DN	199	0.36087	1.50995	0.00265957	0.163981	1	3256	tags=22%, list=14%, signal=25%
GOBP_PHOSPHATIDYLINOSITOL_PHOSPHORYLATION	54	0.435614	1.50987	0.0150862	0.163952	1	2110	tags=22%, list=9%, signal=24%
GOBP_MYELOID_CELL_APOPTOTIC_PROCESS	28	0.500884	1.50978	0.0297872	0.163927	1	2461	tags=21%, list=11%, signal=24%
GSE17721_12H_VS_24H_GARDIQUIMOD_BMDC_UP	198	0.350754	1.50971	0	0.1639	1	2560	tags=22%, list=11%, signal=25%
GOBP_NEGATIVE_REGULATION_OF_ANTIGEN_RECEPTOR_MEDIATED_SIGNALING_PATHWAY	29	0.50805	1.50927	0.0408163	0.164264	1	2806	tags=41%, list=12%, signal=47%
RREB1_01	209	0.35667	1.50927	0.00271739	0.164138	1	5382	tags=33%, list=23%, signal=43%
LAKE_ADULT_KIDNEY_C21_COLLECTING_DUCT_INTERCALATED_CELLS_TYPE_B	103	0.384863	1.50919	0.00253165	0.164115	1	2526	tags=24%, list=11%, signal=27%
WP_HUMAN_COMPLEMENT_SYSTEM	96	0.392974	1.50917	0.0123153	0.164007	1	1946	tags=24%, list=8%, signal=26%
BURTON_ADIPOGENESIS_4	44	0.459913	1.50916	0.030837	0.1639	1	4232	tags=32%, list=18%, signal=39%
GSE37301_MULTIPOTENT_PROGENITOR_VS_COMMON_LYMPHOID_PROGENITOR_UP	167	0.360954	1.50874	0.00239808	0.164299	1	3919	tags=28%, list=17%, signal=33%
GOBP_SMOOTH_MUSCLE_CELL_APOPTOTIC_PROCESS	23	0.529293	1.50863	0.0534884	0.164305	1	1496	tags=26%, list=6%, signal=28%
SANSOM_APC_TARGETS_DN	349	0.333318	1.50846	0	0.16441	1	2546	tags=22%, list=11%, signal=24%
GOBP_FAT_CELL_DIFFERENTIATION	212	0.349959	1.50788	0.00265252	0.165056	1	2113	tags=18%, list=9%, signal=20%
HP_PURPURA	105	0.387907	1.50754	0.0139535	0.165382	1	2226	tags=22%, list=10%, signal=24%
ZHENG_CORD_BLOOD_C6_HSC_MULTIPOTENT_PROGENITOR	96	0.400036	1.50722	0.00702576	0.165665	1	3591	tags=34%, list=15%, signal=41%
GSE7460_CTRL_VS_TGFB_TREATED_ACT_FOXP3_HET_TCONV_DN	197	0.359219	1.50708	0.002331	0.165692	1	1470	tags=17%, list=6%, signal=18%
GOBP_B_CELL_PROLIFERATION	92	0.395691	1.50589	0.0266075	0.16699	1	2471	tags=26%, list=11%, signal=29%
REACTOME_PARASITE_INFECTION	64	0.42162	1.50571	0.0248869	0.167082	1	3127	tags=22%, list=13%, signal=25%
GSE3982_NEUTROPHIL_VS_BCELL_UP	197	0.358066	1.5056	0.0025641	0.16711	1	2958	tags=24%, list=13%, signal=28%
GSE33374_CD8_ALPHAALPHA_VS_ALPHABETA_CD161_HIGH_TCELL_DN	200	0.351841	1.50556	0	0.167034	1	2910	tags=25%, list=13%, signal=28%
GOBP_CELL_RECOGNITION	165	0.363338	1.50537	0.0070922	0.167166	1	3018	tags=24%, list=13%, signal=27%
HP_ABNORMALITY_OF_THE_MIDDLE_EAR_OSSICLES	18	0.555569	1.50506	0.0511111	0.167415	1	944	tags=22%, list=4%, signal=23%
GOBP_COGNITION	274	0.342529	1.505	0	0.167351	1	3016	tags=22%, list=13%, signal=24%
GOBP_REGULATION_OF_LYMPHOCYTE_MIGRATION	61	0.431221	1.50469	0.0204082	0.167618	1	951	tags=23%, list=4%, signal=24%
WP_FOCAL_ADHESIONPI3KAKTMTORSIGNALING_PATHWAY	303	0.334006	1.50437	0	0.167882	1	3383	tags=26%, list=15%, signal=30%
GSE15930_STIM_VS_STIM_AND_IFNAB_48H_CD8_T_CELL_UP	199	0.356687	1.50419	0.00550964	0.168011	1	2106	tags=15%, list=9%, signal=16%
CHIARETTI_ACUTE_LYMPHOBLASTIC_LEUKEMIA_ZAP70	67	0.415451	1.50402	0.0136986	0.16808	1	1774	tags=18%, list=8%, signal=19%
GOBP_PHOSPHATE_ION_TRANSMEMBRANE_TRANSPORT	15	0.590645	1.50391	0.0584677	0.168086	1	1047	tags=20%, list=5%, signal=21%
GSE22601_DOUBLE_POSITIVE_VS_CD8_SINGLE_POSITIVE_THYMOCYTE_UP	199	0.350761	1.50389	0	0.167983	1	2214	tags=19%, list=10%, signal=21%
REACTOME_MAPK_FAMILY_SIGNALING_CASCADES	325	0.333596	1.50382	0	0.167944	1	2459	tags=20%, list=11%, signal=22%
GOMF_PRE_MRNA_BINDING	38	0.471374	1.50366	0.0280172	0.168001	1	6674	tags=42%, list=29%, signal=59%
GSE19923_HEB_KO_VS_HEB_AND_E2A_KO_DP_THYMOCYTE_DN	199	0.356537	1.50358	0	0.167967	1	1673	tags=20%, list=7%, signal=21%
HP_SPONTANEOUS_ABORTION	33	0.482291	1.5033	0.04	0.168192	1	859	tags=15%, list=4%, signal=16%
AIZARANI_LIVER_C33_STELLATE_CELLS_2	126	0.376598	1.5033	0.00740741	0.168067	1	2886	tags=32%, list=12%, signal=36%
GOBP_NEGATIVE_REGULATION_OF_PRODUCTION_OF_MIRNAS_INVOLVED_IN_GENE_SILENCING_BY_MIRNA	15	0.576353	1.50322	0.0467091	0.168049	1	60	tags=13%, list=0%, signal=13%
GOBP_MESENCHYME_DEVELOPMENT	272	0.337988	1.50311	0	0.168049	1	2674	tags=24%, list=12%, signal=26%
SMIRNOV_RESPONSE_TO_IR_6HR_DN	114	0.382213	1.50304	0.00923787	0.168019	1	1066	tags=21%, list=5%, signal=22%
GOBP_POSITIVE_REGULATION_OF_GLIAL_CELL_DIFFERENTIATION	41	0.463487	1.503	0.0286976	0.167939	1	2554	tags=29%, list=11%, signal=33%
REACTOME_EGR2_AND_SOX10_MEDIATED_INITIATION_OF_SCHWANN_CELL_MYELINATION	29	0.487457	1.5029	0.0455531	0.167946	1	2149	tags=24%, list=9%, signal=27%
HP_ABNORMAL_CIRCULATING_IGG_LEVEL	64	0.419456	1.50257	0.0162413	0.168206	1	2190	tags=22%, list=9%, signal=24%
GSE19923_E2A_KO_VS_HEB_AND_E2A_KO_DP_THYMOCYTE_DN	182	0.357608	1.50243	0	0.168259	1	3028	tags=22%, list=13%, signal=25%
THUM_SYSTOLIC_HEART_FAILURE_UP	415	0.326686	1.50232	0	0.168274	1	3668	tags=25%, list=16%, signal=29%
WP_SIGNAL_TRANSDUCTION_OF_S1P_RECEPTOR	25	0.517903	1.50216	0.0417582	0.168334	1	3044	tags=32%, list=13%, signal=37%
ZHAN_MULTIPLE_MYELOMA_SPIKED	23	0.534945	1.50203	0.0342612	0.16837	1	3096	tags=39%, list=13%, signal=45%
GOBP_REGULATION_OF_CD4_POSITIVE_ALPHA_BETA_T_CELL_DIFFERENTIATION	50	0.442749	1.50199	0.0334928	0.168293	1	2401	tags=30%, list=10%, signal=33%
HP_ABNORMAL_ARTERIAL_PHYSIOLOGY	128	0.374168	1.50189	0.00721154	0.168322	1	1376	tags=16%, list=6%, signal=17%
WP_TNF_RELATED_WEAK_INDUCER_OF_APOPTOSIS_TWEAK_SIGNALING_PATHWAY	42	0.454321	1.50169	0.0244989	0.168438	1	2386	tags=21%, list=10%, signal=24%
MIR198	89	0.390778	1.50156	0.0119617	0.168487	1	2523	tags=26%, list=11%, signal=29%
GOBP_RESPONSE_TO_ACID_CHEMICAL	117	0.382322	1.50104	0.00959233	0.168995	1	1432	tags=14%, list=6%, signal=15%
GSE18281_PERIMEDULLARY_CORTICAL_REGION_VS_WHOLE_CORTEX_THYMUS_DN	190	0.357505	1.50096	0	0.168991	1	3034	tags=23%, list=13%, signal=26%
DESCARTES_FETAL_KIDNEY_STROMAL_CELLS	138	0.368163	1.50089	0.00242131	0.168952	1	1986	tags=20%, list=9%, signal=22%
GSE39556_UNTREATED_VS_3H_POLYIC_INJ_MOUSE_CD8A_DC_UP	197	0.357781	1.50083	0.00251256	0.168917	1	2281	tags=23%, list=10%, signal=25%
NAKAYA_PBMC_FLUARIX_FLUVIRIN_AGE_18_50YO_7DY_DN	275	0.342755	1.50065	0	0.169036	1	2522	tags=20%, list=11%, signal=22%
GOBP_POSITIVE_REGULATION_OF_ORGAN_GROWTH	45	0.45388	1.50059	0.0306346	0.168968	1	2573	tags=31%, list=11%, signal=35%
GOBP_LOW_DENSITY_LIPOPROTEIN_PARTICLE_REMODELING	17	0.568709	1.50042	0.0567951	0.169048	1	5455	tags=53%, list=24%, signal=69%
GOBP_CELL_FATE_DETERMINATION	41	0.461554	1.50038	0.0452586	0.168977	1	1405	tags=20%, list=6%, signal=21%
STARK_PREFRONTAL_CORTEX_22Q11_DELETION_UP	196	0.353854	1.50023	0.00502513	0.169031	1	2454	tags=20%, list=11%, signal=22%
GSE360_T_GONDII_VS_M_TUBERCULOSIS_MAC_DN	198	0.353812	1.49992	0.00271003	0.169319	1	2626	tags=23%, list=11%, signal=26%
MODULE_33	379	0.33123	1.49972	0	0.169453	1	1597	tags=16%, list=7%, signal=17%
GOBP_MATURATION_OF_SSU_RRNA_FROM_TRICISTRONIC_RRNA_TRANSCRIPT_SSU_RRNA_5_8S_RRNA_LSU_RRNA	36	0.483298	1.49949	0.0328228	0.1696	1	8147	tags=64%, list=35%, signal=98%
HP_ABNORMAL_AORTIC_VALVE_PHYSIOLOGY	130	0.370351	1.4992	0.0046083	0.169859	1	1608	tags=19%, list=7%, signal=21%
TATCTGG_MIR488	61	0.422799	1.49914	0.0231481	0.169801	1	2813	tags=26%, list=12%, signal=30%
GSE39820_TGFBETA1_VS_TGFBETA3_IN_IL6_IL23A_TREATED_CD4_TCELL_UP	199	0.350052	1.4991	0.0025974	0.169711	1	2994	tags=19%, list=13%, signal=22%
TONKS_TARGETS_OF_RUNX1_RUNX1T1_FUSION_SUSTAINED_IN_MONOCYTE_UP	21	0.548397	1.49901	0.0510638	0.169708	1	1399	tags=24%, list=6%, signal=25%
GTGCAAA_MIR507	126	0.375482	1.49894	0.00232019	0.169664	1	1533	tags=14%, list=7%, signal=15%
GSE34156_UNTREATED_VS_6H_NOD2_LIGAND_TREATED_MONOCYTE_DN	175	0.355972	1.49859	0.0025641	0.169971	1	1985	tags=19%, list=9%, signal=20%
GSE23505_IL6_IL1_IL23_VS_IL6_IL1_TGFB_TREATED_CD4_TCELL_UP	199	0.347432	1.49837	0.00243902	0.170109	1	2721	tags=20%, list=12%, signal=23%
HP_NATAL_TOOTH	31	0.484233	1.49823	0.027451	0.170164	1	2396	tags=29%, list=10%, signal=32%
HP_CALCIFICATION_OF_THE_AORTA	20	0.544308	1.49804	0.0549451	0.170273	1	3222	tags=30%, list=14%, signal=35%
MIKKELSEN_MCV6_LCP_WITH_H3K4ME3	162	0.365002	1.49793	0.00475059	0.170299	1	2697	tags=23%, list=12%, signal=26%
REACTOME_CGMP_EFFECTS	16	0.577595	1.49762	0.0379747	0.170576	1	1484	tags=38%, list=6%, signal=40%
GOMF_ALPHA_ACTININ_BINDING	27	0.500951	1.49751	0.0371901	0.1706	1	2567	tags=30%, list=11%, signal=33%
BACOLOD_RESISTANCE_TO_ALKYLATING_AGENTS_UP	24	0.515253	1.49726	0.0568182	0.1708	1	830	tags=17%, list=4%, signal=17%
GOBP_ACUTE_INFLAMMATORY_RESPONSE_TO_ANTIGENIC_STIMULUS	23	0.519283	1.49725	0.0326087	0.17069	1	4673	tags=43%, list=20%, signal=54%
MODULE_27	351	0.330012	1.49722	0	0.170606	1	2226	tags=23%, list=10%, signal=25%
GOBP_POSITIVE_REGULATION_OF_EXTRACELLULAR_MATRIX_ORGANIZATION	23	0.520175	1.49701	0.0521921	0.170746	1	3962	tags=43%, list=17%, signal=52%
KEGG_FOCAL_ADHESION	199	0.350545	1.49677	0.00503778	0.170958	1	2712	tags=26%, list=12%, signal=29%
MARSON_FOXP3_TARGETS_UP	67	0.414501	1.49664	0.0205479	0.170995	1	1976	tags=24%, list=9%, signal=26%
GSE16385_ROSIGLITAZONE_IL4_VS_IFNG_TNF_STIM_MACROPHAGE_UP	199	0.347386	1.49663	0	0.17088	1	2458	tags=20%, list=11%, signal=22%
AR_02	40	0.46844	1.49662	0.0327511	0.170775	1	3375	tags=38%, list=15%, signal=44%
MURAKAMI_UV_RESPONSE_24HR	20	0.534453	1.49661	0.0679406	0.170658	1	1883	tags=35%, list=8%, signal=38%
PID_FCER1_PATHWAY	59	0.421299	1.49636	0.03125	0.170834	1	2681	tags=29%, list=12%, signal=32%
SABATES_COLORECTAL_ADENOMA_DN	290	0.33165	1.49595	0	0.17125	1	2649	tags=20%, list=11%, signal=23%
GSE11057_CD4_CENT_MEM_VS_PBMC_DN	192	0.353648	1.49586	0.00254453	0.171243	1	1723	tags=22%, list=7%, signal=24%
GOBP_TISSUE_MIGRATION	298	0.334546	1.49551	0	0.171563	1	2778	tags=24%, list=12%, signal=27%
GOBP_T_HELPER_17_TYPE_IMMUNE_RESPONSE	32	0.486922	1.49549	0.0319829	0.171466	1	734	tags=19%, list=3%, signal=19%
CUI_DEVELOPING_HEART_C3_FIBROBLAST_LIKE_CELL	117	0.381103	1.49533	0.00945627	0.171552	1	1132	tags=17%, list=5%, signal=18%
MIR4772_5P	53	0.434711	1.49524	0.0220751	0.171556	1	1309	tags=15%, list=6%, signal=16%
GSE40666_WT_VS_STAT1_KO_CD8_TCELL_WITH_IFNA_STIM_90MIN_UP	199	0.348828	1.4951	0.00248756	0.171622	1	710	tags=12%, list=3%, signal=12%
HP_LYMPHOCYTOSIS	18	0.549271	1.495	0.0520607	0.171606	1	1868	tags=22%, list=8%, signal=24%
RUAN_RESPONSE_TO_TNF_DN	79	0.405457	1.49497	0.0184757	0.171524	1	1980	tags=23%, list=9%, signal=25%
GSE7509_DC_VS_MONOCYTE_WITH_FCGRIIB_STIM_DN	196	0.354349	1.49467	0.00740741	0.171799	1	2522	tags=20%, list=11%, signal=23%
SMID_BREAST_CANCER_RELAPSE_IN_LUNG_DN	37	0.468536	1.49467	0.0229167	0.171674	1	1474	tags=24%, list=6%, signal=26%
GOBP_SIGNALING_RECEPTOR_LIGAND_PRECURSOR_PROCESSING	33	0.478187	1.49455	0.04	0.171717	1	3715	tags=30%, list=16%, signal=36%
WP_FOCAL_ADHESION	197	0.357606	1.49453	0	0.171623	1	2712	tags=25%, list=12%, signal=28%
GSE20727_CTRL_VS_H2O2_TREATED_DC_UP	196	0.356768	1.49445	0.00530504	0.171583	1	1905	tags=18%, list=8%, signal=20%
GSE6269_HEALTHY_VS_STAPH_AUREUS_INF_PBMC_UP	167	0.355897	1.49416	0.00252525	0.171828	1	2329	tags=17%, list=10%, signal=19%
GSE42021_CD24HI_VS_CD24INT_TREG_THYMUS_DN	198	0.352923	1.49409	0.00253807	0.171791	1	2003	tags=19%, list=9%, signal=21%
REACTOME_ROS_AND_RNS_PRODUCTION_IN_PHAGOCYTES	35	0.475449	1.49379	0.0263158	0.172038	1	1198	tags=17%, list=5%, signal=18%
WP_PROTEOGLYCAN_BIOSYNTHESIS	18	0.551166	1.49377	0.0519751	0.171943	1	970	tags=17%, list=4%, signal=17%
HP_LYMPHOMA	99	0.394257	1.49362	0.0114679	0.172003	1	2471	tags=23%, list=11%, signal=26%
GOBP_MYOBLAST_PROLIFERATION	17	0.569044	1.4935	0.0661157	0.172046	1	7515	tags=71%, list=32%, signal=104%
CDPCR1_01	127	0.376563	1.49348	0.004662	0.171954	1	3727	tags=28%, list=16%, signal=33%
GSE360_DC_VS_MAC_T_GONDII_DN	197	0.352882	1.49338	0.0025	0.171959	1	1982	tags=18%, list=9%, signal=20%
REACTOME_INITIAL_TRIGGERING_OF_COMPLEMENT	26	0.502171	1.49292	0.0530973	0.172474	1	2755	tags=31%, list=12%, signal=35%
WP_RAS_SIGNALING	181	0.352344	1.49291	0	0.172374	1	2853	tags=22%, list=12%, signal=25%
GOBP_MATURATION_OF_5_8S_RRNA	35	0.468056	1.49283	0.0352251	0.172362	1	5776	tags=46%, list=25%, signal=61%
HP_FUSED_CERVICAL_VERTEBRAE	26	0.501744	1.4926	0.049896	0.17253	1	3879	tags=35%, list=17%, signal=42%
MIR4797_5P	118	0.373476	1.49258	0.00692841	0.172431	1	1282	tags=14%, list=6%, signal=15%
GOBP_T_HELPER_1_TYPE_IMMUNE_RESPONSE	41	0.461151	1.49227	0.0514541	0.172696	1	1853	tags=32%, list=8%, signal=34%
GOBP_EPITHELIAL_TO_MESENCHYMAL_TRANSITION	144	0.369777	1.49224	0.00496278	0.172613	1	2674	tags=26%, list=12%, signal=29%
HP_IMMUNOLOGIC_HYPERSENSITIVITY	147	0.366781	1.49221	0.00468384	0.172534	1	2578	tags=23%, list=11%, signal=26%
GSE19772_CTRL_VS_HCMV_INF_MONOCYTES_UP	200	0.34881	1.49211	0.00530504	0.17255	1	2260	tags=21%, list=10%, signal=23%
GSE22886_NAIVE_CD8_TCELL_VS_MONOCYTE_UP	197	0.34959	1.49198	0	0.172581	1	3011	tags=26%, list=13%, signal=29%
GSE3720_UNSTIM_VS_LPS_STIM_VD2_GAMMADELTA_TCELL_UP	166	0.358372	1.49196	0.00236407	0.172486	1	3520	tags=20%, list=15%, signal=23%
GOBP_RESPONSE_TO_INTERFERON_ALPHA	21	0.543507	1.49192	0.0619835	0.172413	1	2661	tags=38%, list=11%, signal=43%
GOBP_LEUKOCYTE_MIGRATION_INVOLVED_IN_INFLAMMATORY_RESPONSE	18	0.555255	1.49148	0.062753	0.172856	1	578	tags=17%, list=2%, signal=17%
GSE6674_UNSTIM_VS_ANTI_IGM_AND_CPG_STIM_BCELL_DN	199	0.358687	1.49146	0.00259067	0.172767	1	6279	tags=41%, list=27%, signal=56%
GOBP_REGULATION_OF_LEUKOCYTE_DEGRANULATION	42	0.459184	1.49132	0.046875	0.172806	1	1499	tags=19%, list=6%, signal=20%
FLECHNER_BIOPSY_KIDNEY_TRANSPLANT_REJECTED_VS_OK_UP	87	0.399441	1.49117	0.0112108	0.172857	1	1382	tags=22%, list=6%, signal=23%
GOBP_POSITIVE_REGULATION_OF_NITRIC_OXIDE_METABOLIC_PROCESS	36	0.468091	1.49114	0.0291667	0.172774	1	3577	tags=39%, list=15%, signal=46%
GSE41867_DAY15_EFFECTOR_VS_DAY30_EXHAUSTED_CD8_TCELL_LCMV_CLONE13_UP	199	0.348905	1.49089	0	0.172967	1	2229	tags=24%, list=10%, signal=26%
GOBP_LEARNING	130	0.369364	1.49073	0.0100251	0.17304	1	3828	tags=27%, list=17%, signal=32%
ALONSO_METASTASIS_NEURAL_UP	18	0.562744	1.49069	0.0755102	0.172974	1	1400	tags=28%, list=6%, signal=30%
GOBP_N_ACETYLGLUCOSAMINE_METABOLIC_PROCESS	19	0.553288	1.49061	0.044	0.172954	1	553	tags=16%, list=2%, signal=16%
BLANCO_MELO_COVID19_SARS_COV_2_INFECTION_CALU3_CELLS_UP	330	0.332678	1.49032	0	0.173197	1	1984	tags=21%, list=9%, signal=23%
GSE40493_BCL6_KO_VS_WT_TREG_DN	108	0.389943	1.49021	0.0123153	0.173227	1	3582	tags=26%, list=15%, signal=31%
DESCARTES_FETAL_CEREBELLUM_OLIGODENDROCYTES	81	0.401281	1.49015	0.027088	0.173161	1	3917	tags=32%, list=17%, signal=38%
GOBP_REGULATION_OF_MRNA_PROCESSING	138	0.366018	1.49005	0.00487805	0.173156	1	8113	tags=50%, list=35%, signal=76%
HP_CHRONIC_MUCOCUTANEOUS_CANDIDIASIS	31	0.492014	1.48958	0.0406852	0.173651	1	2247	tags=32%, list=10%, signal=36%
GOBP_MAST_CELL_ACTIVATION	60	0.429773	1.4895	0.0193966	0.173652	1	2524	tags=27%, list=11%, signal=30%
WEST_ADRENOCORTICAL_CARCINOMA_VS_ADENOMA_DN	25	0.507836	1.48944	0.0467091	0.173605	1	3592	tags=44%, list=15%, signal=52%
GOBP_DENDRITIC_CELL_ANTIGEN_PROCESSING_AND_PRESENTATION	15	0.574638	1.48938	0.0485232	0.173561	1	1878	tags=33%, list=8%, signal=36%
GSE33425_CD161_HIGH_VS_INT_CD8_TCELL_UP	199	0.354277	1.48908	0	0.173851	1	2326	tags=22%, list=10%, signal=24%
BIOCARTA_EDG1_PATHWAY	22	0.537684	1.4887	0.0455487	0.174248	1	5365	tags=59%, list=23%, signal=77%
BUSSLINGER_GASTRIC_REG3A_POSITIVE_CELLS	44	0.451186	1.48852	0.025463	0.174367	1	2452	tags=36%, list=11%, signal=41%
GOBP_T_CELL_DIFFERENTIATION_IN_THYMUS	73	0.408456	1.48834	0.0219298	0.174467	1	2360	tags=23%, list=10%, signal=26%
GOBP_REGULATION_OF_ENDOTHELIAL_CELL_DIFFERENTIATION	34	0.469151	1.48824	0.0316027	0.17447	1	1580	tags=15%, list=7%, signal=16%
GSE44649_NAIVE_VS_ACTIVATED_CD8_TCELL_MIR155_KO_UP	200	0.348634	1.48821	0.00257732	0.174397	1	3997	tags=28%, list=17%, signal=34%
GSE10239_NAIVE_VS_MEMORY_CD8_TCELL_UP	200	0.352372	1.4878	0.00257732	0.174808	1	2326	tags=17%, list=10%, signal=19%
BUCASAS_PBMC_FLUARIX_FLUVIRIN_CAUCASIAN_MALE_AGE_18_40YO_HIGH_RESPONDERS_1DY_TOP_FUNCTIONAL_NETWORK_POSITIVE	18	0.55784	1.48765	0.0494845	0.174878	1	3212	tags=44%, list=14%, signal=52%
MODULE_292	133	0.373026	1.48763	0.00680272	0.17477	1	2537	tags=26%, list=11%, signal=29%
GOBP_CARBOHYDRATE_TRANSPORT	145	0.372563	1.48759	0.0175439	0.174691	1	2273	tags=18%, list=10%, signal=20%
GOBP_NEGATIVE_REGULATION_OF_CELL_JUNCTION_ASSEMBLY	30	0.491639	1.48731	0.0366133	0.174923	1	2057	tags=23%, list=9%, signal=26%
SMID_BREAST_CANCER_ERBB2_UP	140	0.367433	1.48727	0.00229885	0.174845	1	2692	tags=24%, list=12%, signal=27%
MIR1182	29	0.487582	1.48724	0.0515021	0.174767	1	5150	tags=34%, list=22%, signal=44%
MODULE_51	36	0.478125	1.48705	0.0392562	0.174891	1	2388	tags=33%, list=10%, signal=37%
GOBP_POSITIVE_REGULATION_OF_OXIDOREDUCTASE_ACTIVITY	55	0.426528	1.48641	0.0340136	0.175575	1	4019	tags=33%, list=17%, signal=39%
GOCC_ANCHORED_COMPONENT_OF_PLASMA_MEMBRANE	60	0.421579	1.48639	0.0288248	0.175476	1	4963	tags=33%, list=21%, signal=42%
GOMF_PHOSPHOPROTEIN_BINDING	87	0.397011	1.48631	0.0143885	0.175465	1	3631	tags=26%, list=16%, signal=31%
MARZEC_IL2_SIGNALING_UP	114	0.376642	1.48625	0.00242131	0.175423	1	3345	tags=34%, list=14%, signal=40%
HP_ABNORMAL_PLATELET_FUNCTION	48	0.438758	1.4859	0.035865	0.175788	1	3829	tags=38%, list=17%, signal=45%
VERRECCHIA_EARLY_RESPONSE_TO_TGFB1	54	0.442445	1.48574	0.0443038	0.175847	1	2681	tags=28%, list=12%, signal=31%
GSE1460_CD4_THYMOCYTE_VS_THYMIC_STROMAL_CELL_UP	196	0.35328	1.48554	0.0026178	0.175988	1	2069	tags=14%, list=9%, signal=16%
LIU_LIVER_CANCER	34	0.476421	1.48545	0.0450644	0.175977	1	4280	tags=29%, list=18%, signal=36%
HP_ABNORMALITY_OF_THE_CARPAL_BONES	80	0.397633	1.48532	0.0166667	0.17604	1	1912	tags=19%, list=8%, signal=20%
GOBP_INTERFERON_GAMMA_PRODUCTION	108	0.379837	1.48526	0.00241546	0.175986	1	2226	tags=26%, list=10%, signal=29%
GOBP_REGULATION_OF_NUCLEAR_TRANSCRIBED_MRNA_POLY_A_TAIL_SHORTENING	15	0.582731	1.48517	0.0505263	0.175986	1	5318	tags=53%, list=23%, signal=69%
MIR342_5P	61	0.42435	1.48515	0.0254042	0.175888	1	1982	tags=23%, list=9%, signal=25%
FULLER_PBMC_F_TULARENSIS_VACCINE_LVS_AGE_22_54YO_18HR_TO_48HR_EARLY_DN	36	0.463094	1.48511	0.0363248	0.175827	1	2190	tags=25%, list=9%, signal=28%
GOBP_BRANCH_ELONGATION_OF_AN_EPITHELIUM	17	0.558922	1.48505	0.0476191	0.175783	1	2416	tags=35%, list=10%, signal=39%
GSE17974_CTRL_VS_ACT_IL4_AND_ANTI_IL12_0.5H_CD4_TCELL_DN	189	0.349038	1.48491	0	0.175859	1	3639	tags=24%, list=16%, signal=29%
WP_PATHWAYS_REGULATING_HIPPO_SIGNALING	98	0.390267	1.48487	0.0097561	0.175786	1	1580	tags=20%, list=7%, signal=22%
HP_CHOROIDAL_NEOVASCULARIZATION	16	0.573203	1.48468	0.0602679	0.175883	1	421	tags=19%, list=2%, signal=19%
GOBP_NEURON_CELLULAR_HOMEOSTASIS	33	0.477718	1.48456	0.0422222	0.175921	1	4394	tags=36%, list=19%, signal=45%
BIOCARTA_RHO_PATHWAY	21	0.538456	1.48441	0.0529661	0.176027	1	3802	tags=48%, list=16%, signal=57%
MULLIGHAN_NPM1_SIGNATURE_3_DN	158	0.365878	1.48425	0.0101266	0.176138	1	2299	tags=20%, list=10%, signal=22%
GOBP_INFLAMMATORY_RESPONSE_TO_ANTIGENIC_STIMULUS	58	0.424834	1.48412	0.0238095	0.17619	1	2124	tags=22%, list=9%, signal=25%
MODULE_208	121	0.37406	1.48393	0.00721154	0.176285	1	1245	tags=22%, list=5%, signal=23%
GOBP_LUNG_EPITHELIUM_DEVELOPMENT	34	0.481622	1.4837	0.03125	0.176475	1	2416	tags=24%, list=10%, signal=26%
GSE12366_NAIVE_VS_MEMORY_BCELL_DN	189	0.352685	1.48338	0.00519481	0.17675	1	1670	tags=20%, list=7%, signal=21%
JIANG_TIP30_TARGETS_UP	46	0.447275	1.48333	0.0404494	0.176689	1	2401	tags=24%, list=10%, signal=27%
GSE40685_TREG_VS_FOXP3_KO_TREG_PRECURSOR_UP	197	0.348214	1.48324	0.00255102	0.176708	1	1695	tags=19%, list=7%, signal=20%
GOMF_TROPOMYOSIN_BINDING	16	0.584236	1.48308	0.0559006	0.176807	1	1309	tags=25%, list=6%, signal=26%
GOBP_REGULATION_OF_SYNAPSE_STRUCTURE_OR_ACTIVITY	211	0.346838	1.48299	0	0.1768	1	2959	tags=24%, list=13%, signal=27%
MODULE_484	41	0.45526	1.48296	0.0289855	0.17672	1	1531	tags=22%, list=7%, signal=23%
GOBP_RESPONSE_TO_COLD	46	0.444479	1.48282	0.027972	0.176791	1	1258	tags=17%, list=5%, signal=18%
GCM_ATM	26	0.50895	1.48281	0.0423387	0.176688	1	5118	tags=46%, list=22%, signal=59%
ONDER_CDH1_TARGETS_2_UP	256	0.340981	1.48254	0	0.176925	1	2294	tags=21%, list=10%, signal=24%
TAKEDA_TARGETS_OF_NUP98_HOXA9_FUSION_3D_UP	185	0.354225	1.48232	0.00501253	0.1771	1	1857	tags=24%, list=8%, signal=26%
[truncated: 9,279 more rows]
